# Supplementary material for: Balancing selection via life-history trade-offs maintains an inversion polymorphism in a seaweed fly
Source: Nat Commun. 2020 Feb 3;11:670. doi: 10.1038/s41467-020-14479-7 (PMC6997199; doi:10.1038/s41467-020-14479-7)
Supplement: Supplementary file 4 — Source Data [file 41467_2020_14479_MOESM4_ESM.zip]

Archive with 23 entries (22 files):
- source_data/
- source_data/Fig3_FigS5_TableS8.txt
- source_data/Fig_1C-F.txt
- source_data/Fig_2A_Fig_S2.txt
- source_data/Fig_2B_Fig_S3.txt
- source_data/Fig_2C_Fig_S4.txt
- source_data/Fig_2D.txt
- source_data/Fig_4A.txt
- source_data/Fig_4B.txt
- source_data/Fig_4C.txt
- source_data/Fig_4D.txt
- source_data/Fig_5A_S7.txt
- source_data/Fig_5B_Fig_S6.txt
- source_data/Fig_5C_Fig_S8.txt
- source_data/Fig_5D.txt
- source_data/Fig_5E.txt
- source_data/Fig_S1.txt
- source_data/Fig_S10A.txt
- source_data/Fig_S10B.txt
- source_data/Fig_S10C.txt
- source_data/Fig_S10D.txt
- source_data/Fig_S9.txt
- source_data/Fig_S9C.txt
