# Supplementary material for: Balancing selection via life-history trade-offs maintains an inversion polymorphism in a seaweed fly
Source: Nat Commun. 2020 Feb 3;11:670. doi: 10.1038/s41467-020-14479-7 (PMC6997199; doi:10.1038/s41467-020-14479-7)
Supplement: Supplementary file 4 — Source Data [file 41467_2020_14479_MOESM4_ESM.zip › source_data/Fig3_FigS5_TableS8.txt]

Experience	replicate	Generation	freq_eggAA	freq_eggAB	freq_eggBB	freq_adultAA	freq_adultAB	freq_adultBB	freq_adultA	freq_eggA	dev_egg_AA	dev_egg_AB	dev_egg_BB	dev_ad_AA	dev_ad_AB	dev_ad_BB	parameter_set	parametersChanging	numGenerations	eggsPerGenerations	eggsPerFemale	proportionFemales	prop0_AA	prop0_BB	globalSurvival	survivalFemalesAA	survivalFemalesAB	survivalFemalesBB	survivalMalesAA	survivalMalesAB	survivalMalesBB	reprodMalesAA	reprodMalesAB	reprodMalesBB	malesFreqDepCoef	eggsFemalesAA	eggsFemalesAB	eggsFemalesBB	femaleMaturation	maleMaturationAA	maleMaturationAB	maleMaturationBB	maturationCV	environmentTime	environmentTimeVariation
ExpEvol	CE01	0	NA	NA	NA	0.085106383	0.542553191	0.372340426	0.3563829785	NA	NA	NA	NA	NA	NA	NA	NA	NA	NA	NA	NA	NA	NA	NA	NA	NA	NA	NA	NA	NA	NA	NA	NA	NA	NA	NA	NA	NA	NA	NA	NA	NA	NA	NA	NA
ExpEvol	CE01	1	0.176470588	0.607843137	0.215686275	0.212765957	0.595744681	0.191489362	0.5106382975	0.4803921565	1.38943561374287	1.32500356729605	0.52067588950945	1.2056737579409	0.980096088507782	0.887814312709513	NA	NA	NA	NA	NA	NA	NA	NA	NA	NA	NA	NA	NA	NA	NA	NA	NA	NA	NA	NA	NA	NA	NA	NA	NA	NA	NA	NA	NA
ExpEvol	CE01	2	0.325581395	0.441860465	0.23255814	0.3125	0.458333333	0.229166667	0.5416666665	0.5465116275	1.24862726146501	0.884121165900413	0.971117070847355	0.959821429599809	1.03728070127297	0.985416666129167	NA	NA	NA	NA	NA	NA	NA	NA	NA	NA	NA	NA	NA	NA	NA	NA	NA	NA	NA	NA	NA	NA	NA	NA	NA	NA	NA	NA	NA
ExpEvol	CE01	3	0.444444444	0.488888889	0.066666667	0.341463415	0.609756098	0.048780488	0.646341464	0.6888888885	1.51479289882567	0.984615384784077	0.3173553732568	0.768292684518293	1.24722838198927	0.731707316341463	NA	NA	NA	NA	NA	NA	NA	NA	NA	NA	NA	NA	NA	NA	NA	NA	NA	NA	NA	NA	NA	NA	NA	NA	NA	NA	NA	NA	NA
ExpEvol	CE01	4	0.511111111	0.422222222	0.066666667	0.434782609	0.543478261	0.02173913	0.7065217395	0.722222222	1.22346425921645	0.923559604052011	0.533016254924991	0.850661626489274	1.28718535567747	0.326086948369565	NA	NA	NA	NA	NA	NA	NA	NA	NA	NA	NA	NA	NA	NA	NA	NA	NA	NA	NA	NA	NA	NA	NA	NA	NA	NA	NA	NA	NA
ExpEvol	CE01	5	0.571428571	0.392857143	0.035714286	0.458333333	0.520833333	0.020833333	0.7187499995	0.7678571425	1.14475063192526	0.947334148376043	0.414658048649262	0.802083333351563	1.325757574427	0.583333319333333	NA	NA	NA	NA	NA	NA	NA	NA	NA	NA	NA	NA	NA	NA	NA	NA	NA	NA	NA	NA	NA	NA	NA	NA	NA	NA	NA	NA	NA
ExpEvol	CE07	0	NA	NA	NA	0.085106383	0.542553191	0.372340426	0.3563829785	NA	NA	NA	NA	NA	NA	NA	NA	NA	NA	NA	NA	NA	NA	NA	NA	NA	NA	NA	NA	NA	NA	NA	NA	NA	NA	NA	NA	NA	NA	NA	NA	NA	NA	NA	NA
ExpEvol	CE07	1	0.176470588	0.607843137	0.215686275	0.083333333	0.666666667	0.25	0.4166666665	0.4803921565	1.38943561374287	1.32500356729605	0.52067588950945	0.472222220962963	1.09677419455671	1.15909090645661	NA	NA	NA	NA	NA	NA	NA	NA	NA	NA	NA	NA	NA	NA	NA	NA	NA	NA	NA	NA	NA	NA	NA	NA	NA	NA	NA	NA	NA
ExpEvol	CE07	2	0.395348837	0.488372093	0.11627907	0.416666667	0.479166667	0.104166667	0.6562500005	0.6395348835	2.27720930294177	1.00465116285767	0.341718083070039	1.05392157002855	0.981150794380055	0.895833334408333	NA	NA	NA	NA	NA	NA	NA	NA	NA	NA	NA	NA	NA	NA	NA	NA	NA	NA	NA	NA	NA	NA	NA	NA	NA	NA	NA	NA	NA
ExpEvol	CE07	3	0.344827586	0.551724138	0.103448276	0.434782609	0.413043478	0.152173913	0.641304348	0.620689655	0.800688089627976	1.22286908593792	0.875463098612918	1.26086956685652	0.74864130378142	1.47101449037198	NA	NA	NA	NA	NA	NA	NA	NA	NA	NA	NA	NA	NA	NA	NA	NA	NA	NA	NA	NA	NA	NA	NA	NA	NA	NA	NA	NA	NA
ExpEvol	CE07	4	0.451612903	0.548387097	0	0.227272727	0.75	0.022727273	0.602272727	0.7258064515	1.09809009161701	1.19197441961986	0	0.503246752894481	1.36764705826038	NA	NA	NA	NA	NA	NA	NA	NA	NA	NA	NA	NA	NA	NA	NA	NA	NA	NA	NA	NA	NA	NA	NA	NA	NA	NA	NA	NA	NA	NA
ExpEvol	CE07	5	0.466666667	0.433333333	0.1	0.333333333	0.520833333	0.145833333	0.5937499995	0.6833333335	1.2865313892919	0.904510331528438	0.632163264439156	0.714285713061225	1.2019230770784	1.45833333	NA	NA	NA	NA	NA	NA	NA	NA	NA	NA	NA	NA	NA	NA	NA	NA	NA	NA	NA	NA	NA	NA	NA	NA	NA	NA	NA	NA	NA
ExpEvol	KA21	0	NA	NA	NA	0.052631579	0.442105263	0.505263158	0.2736842105	NA	NA	NA	NA	NA	NA	NA	NA	NA	NA	NA	NA	NA	NA	NA	NA	NA	NA	NA	NA	NA	NA	NA	NA	NA	NA	NA	NA	NA	NA	NA	NA	NA	NA	NA	NA
ExpEvol	KA21	1	0.162790698	0.581395349	0.255813953	0.0625	0.520833333	0.416666667	0.3229166665	0.4534883725	2.17335214457476	1.4624005086509	0.48492352985879	0.383928570660714	0.895833332509167	1.62878788320041	NA	NA	NA	NA	NA	NA	NA	NA	NA	NA	NA	NA	NA	NA	NA	NA	NA	NA	NA	NA	NA	NA	NA	NA	NA	NA	NA	NA	NA
ExpEvol	KA21	2	0.216666667	0.583333333	0.2	0.166666667	0.729166667	0.104166667	0.5312500005	0.5083333335	2.07783559327077	1.33399503681871	0.436260354814812	0.769230769585799	1.25000000128571	0.520833335	NA	NA	NA	NA	NA	NA	NA	NA	NA	NA	NA	NA	NA	NA	NA	NA	NA	NA	NA	NA	NA	NA	NA	NA	NA	NA	NA	NA	NA
ExpEvol	KA21	3	0.441176471	0.441176471	0.117647059	0.428571429	0.476190476	0.095238095	0.666666667	0.6617647065	1.56319967284989	0.885813149726847	0.535424838546684	0.971428571493333	1.07936507792593	0.809523806285714	NA	NA	NA	NA	NA	NA	NA	NA	NA	NA	NA	NA	NA	NA	NA	NA	NA	NA	NA	NA	NA	NA	NA	NA	NA	NA	NA	NA	NA
ExpEvol	KA21	4	0.419354839	0.516129032	0.064516129	0.431818182	0.5	0.068181818	0.681818182	0.677419355	0.943548386806452	1.16129032258065	0.58064516216129	1.02972027944096	0.968750000484375	1.05681817952841	NA	NA	NA	NA	NA	NA	NA	NA	NA	NA	NA	NA	NA	NA	NA	NA	NA	NA	NA	NA	NA	NA	NA	NA	NA	NA	NA	NA	NA
ExpEvol	KA21	5	0.363636364	0.575757576	0.060606061	0.425531915	0.510638298	0.063829787	0.680851064	0.651515152	0.782222222587259	1.32698412794727	0.598639460357629	1.17021276507979	0.886898096152885	1.05319147865426	NA	NA	NA	NA	NA	NA	NA	NA	NA	NA	NA	NA	NA	NA	NA	NA	NA	NA	NA	NA	NA	NA	NA	NA	NA	NA	NA	NA	NA
ExpEvol	KA27	0	NA	NA	NA	0.052631579	0.442105263	0.505263158	0.2736842105	NA	NA	NA	NA	NA	NA	NA	NA	NA	NA	NA	NA	NA	NA	NA	NA	NA	NA	NA	NA	NA	NA	NA	NA	NA	NA	NA	NA	NA	NA	NA	NA	NA	NA	NA	NA
ExpEvol	KA27	1	0.162790698	0.581395349	0.255813953	0.041666667	0.479166667	0.479166667	0.2812500005	0.4534883725	2.17335214457476	1.4624005086509	0.48492352985879	0.255952382488095	0.824166667009233	1.87310606548502	NA	NA	NA	NA	NA	NA	NA	NA	NA	NA	NA	NA	NA	NA	NA	NA	NA	NA	NA	NA	NA	NA	NA	NA	NA	NA	NA	NA	NA
ExpEvol	KA27	2	0.222222222	0.527777778	0.25	0.195652174	0.652173913	0.152173913	0.5217391305	0.486111111	2.80932783356683	1.3054213625294	0.48393194774324	0.880434783880435	1.23569793990076	0.608695652	NA	NA	NA	NA	NA	NA	NA	NA	NA	NA	NA	NA	NA	NA	NA	NA	NA	NA	NA	NA	NA	NA	NA	NA	NA	NA	NA	NA	NA
ExpEvol	KA27	3	0.4	0.466666667	0.133333333	0.333333333	0.644444444	0.022222222	0.655555555	0.6333333335	1.46944444407708	0.935101010779566	0.582920108894516	0.8333333325	1.38095237901361	0.166666665416667	NA	NA	NA	NA	NA	NA	NA	NA	NA	NA	NA	NA	NA	NA	NA	NA	NA	NA	NA	NA	NA	NA	NA	NA	NA	NA	NA	NA	NA
ExpEvol	KA27	4	0.428571429	0.485714286	0.085714286	0.333333333	0.642857143	0.023809524	0.6547619045	0.671428572	0.997250382299275	1.07552917265952	0.722461721498823	0.777777776222222	1.32352941128028	0.277777779074074	NA	NA	NA	NA	NA	NA	NA	NA	NA	NA	NA	NA	NA	NA	NA	NA	NA	NA	NA	NA	NA	NA	NA	NA	NA	NA	NA	NA	NA
ExpEvol	KA27	5	0.4	0.466666667	0.133333333	0.446808511	0.489361702	0.063829787	0.691489362	0.6333333335	0.93302479413485	1.03222570569628	1.1186682475869	1.1170212775	1.04863221782241	0.478723403696808	NA	NA	NA	NA	NA	NA	NA	NA	NA	NA	NA	NA	NA	NA	NA	NA	NA	NA	NA	NA	NA	NA	NA	NA	NA	NA	NA	NA	NA
53_rust_domin_BB1.0	replicate_01	0	NA	NA	NA	0.08	0.483333333333333	0.436666666666667	0.321666666666667	NA	NA	NA	NA	NA	NA	NA	53_rust_ReproMales	reproMales	5	1000	70	0.5	0.07	0.44	0.3	0.71	0.9	1	0.81	1	0.88	1	1	1	0	1	0.97	0.87	8.8	12.8	10.3	8.7	0.5	30	1
53_rust_domin_BB1.0	replicate_01	1	0.097	0.45	0.453	0.0941176470588235	0.4	0.505882352941176	0.294117647058824	0.322	0.937474831539102	1.03117719698031	0.984491303901623	0.970285021224985	0.888888888888889	1.11673808596286	53_rust_ReproMales	reproMales	5	1000	70	0.5	0.07	0.44	0.3	0.71	0.9	1	0.81	1	0.88	1	1	1	0	1	0.97	0.87	8.8	12.8	10.3	8.7	0.5	30	1
53_rust_domin_BB1.0	replicate_01	2	0.107	0.368	0.525	0.114186851211073	0.370242214532872	0.515570934256055	0.299307958477509	0.291	1.23692	0.886266666666667	1.05364583333333	1.06716683374834	1.00609297427411	0.982039874773439	53_rust_ReproMales	reproMales	5	1000	70	0.5	0.07	0.44	0.3	0.71	0.9	1	0.81	1	0.88	1	1	1	0	1	0.97	0.87	8.8	12.8	10.3	8.7	0.5	30	1
53_rust_domin_BB1.0	replicate_01	3	0.083	0.455	0.462	0.0711610486891386	0.48314606741573	0.445692883895131	0.312734082397004	0.3105	0.92649176384109	1.08476571754799	0.940995628715135	0.85736203239926	1.06185948882578	0.964703211894223	53_rust_ReproMales	reproMales	5	1000	70	0.5	0.07	0.44	0.3	0.71	0.9	1	0.81	1	0.88	1	1	1	0	1	0.97	0.87	8.8	12.8	10.3	8.7	0.5	30	1
53_rust_domin_BB1.0	replicate_01	4	0.13	0.423	0.447	0.116541353383459	0.409774436090226	0.473684210526316	0.321428571428571	0.3415	1.3292079314425	0.984034557587822	0.946363340733096	0.896471949103528	0.968733891466254	1.05969622041681	53_rust_ReproMales	reproMales	5	1000	70	0.5	0.07	0.44	0.3	0.71	0.9	1	0.81	1	0.88	1	1	1	0	1	0.97	0.87	8.8	12.8	10.3	8.7	0.5	30	1
53_rust_domin_BB1.0	replicate_01	5	0.102	0.425	0.473	0.10188679245283	0.456603773584906	0.441509433962264	0.330188679245283	0.3145	0.987259259259259	0.974269005847953	1.02723545706371	0.998890122086571	1.07436182019978	0.933423750448761	53_rust_ReproMales	reproMales	5	1000	70	0.5	0.07	0.44	0.3	0.71	0.9	1	0.81	1	0.88	1	1	1	0	1	0.97	0.87	8.8	12.8	10.3	8.7	0.5	30	1
53_rust_domin_BB1.0	replicate_02	0	NA	NA	NA	0.0566666666666667	0.513333333333333	0.43	0.313333333333333	NA	NA	NA	NA	NA	NA	NA	53_rust_ReproMales	reproMales	5	1000	70	0.5	0.07	0.44	0.3	0.71	0.9	1	0.81	1	0.88	1	1	1	0	1	0.97	0.87	8.8	12.8	10.3	8.7	0.5	30	1
53_rust_domin_BB1.0	replicate_02	1	0.085	0.425	0.49	0.0736842105263158	0.435087719298246	0.491228070175439	0.291228070175439	0.2975	0.865776369397918	0.987657508779178	1.03921198981996	0.86687306501548	1.02373581011352	1.00250626566416	53_rust_ReproMales	reproMales	5	1000	70	0.5	0.07	0.44	0.3	0.71	0.9	1	0.81	1	0.88	1	1	1	0	1	0.97	0.87	8.8	12.8	10.3	8.7	0.5	30	1
53_rust_domin_BB1.0	replicate_02	2	0.094	0.447	0.459	0.0818505338078292	0.430604982206406	0.487544483985765	0.297153024911032	0.3175	1.10831034983307	1.08277391745199	0.91369167238506	0.870750359657757	0.963322107844308	1.06218841826964	53_rust_ReproMales	reproMales	5	1000	70	0.5	0.07	0.44	0.3	0.71	0.9	1	0.81	1	0.88	1	1	1	0	1	0.97	0.87	8.8	12.8	10.3	8.7	0.5	30	1
53_rust_domin_BB1.0	replicate_02	3	0.14	0.396	0.464	0.107011070110701	0.409594095940959	0.483394833948339	0.311808118081181	0.338	1.58550539639284	0.948034745698477	0.939282909790098	0.764364786505008	1.03432852510343	1.04179921109556	53_rust_ReproMales	reproMales	5	1000	70	0.5	0.07	0.44	0.3	0.71	0.9	1	0.81	1	0.88	1	1	1	0	1	0.97	0.87	8.8	12.8	10.3	8.7	0.5	30	1
53_rust_domin_BB1.0	replicate_02	4	0.105	0.449	0.446	0.0815602836879433	0.432624113475177	0.485815602836879	0.297872340425532	0.3295	1.07997689156542	1.04621124101718	0.941706933852755	0.776764606551841	0.963528092372333	1.08927265210063	53_rust_ReproMales	reproMales	5	1000	70	0.5	0.07	0.44	0.3	0.71	0.9	1	0.81	1	0.88	1	1	1	0	1	0.97	0.87	8.8	12.8	10.3	8.7	0.5	30	1
53_rust_domin_BB1.0	replicate_02	5	0.103	0.414	0.483	0.0874524714828897	0.391634980988593	0.520912547528517	0.283269961977186	0.31	1.16085204081633	0.989746753246753	0.979749311294766	0.849053121193104	0.945978214948293	1.0784938872226	53_rust_ReproMales	reproMales	5	1000	70	0.5	0.07	0.44	0.3	0.71	0.9	1	0.81	1	0.88	1	1	1	0	1	0.97	0.87	8.8	12.8	10.3	8.7	0.5	30	1
53_rust_domin_BB1.0	replicate_03	0	NA	NA	NA	0.0966666666666667	0.473333333333333	0.43	0.333333333333333	NA	NA	NA	NA	NA	NA	NA	53_rust_ReproMales	reproMales	5	1000	70	0.5	0.07	0.44	0.3	0.71	0.9	1	0.81	1	0.88	1	1	1	0	1	0.97	0.87	8.8	12.8	10.3	8.7	0.5	30	1
53_rust_domin_BB1.0	replicate_03	1	0.099	0.45	0.451	0.0787671232876712	0.445205479452055	0.476027397260274	0.301369863013699	0.324	0.891	1.0125	1.01475	0.795627507956275	0.989345509893455	1.05549312031103	53_rust_ReproMales	reproMales	5	1000	70	0.5	0.07	0.44	0.3	0.71	0.9	1	0.81	1	0.88	1	1	1	0	1	0.97	0.87	8.8	12.8	10.3	8.7	0.5	30	1
53_rust_domin_BB1.0	replicate_03	2	0.087	0.44	0.473	0.0659340659340659	0.465201465201465	0.468864468864469	0.298534798534799	0.307	0.957898760330579	1.04490196078431	0.969095347943099	0.757862826828344	1.05727605727606	0.991256805210294	53_rust_ReproMales	reproMales	5	1000	70	0.5	0.07	0.44	0.3	0.71	0.9	1	0.81	1	0.88	1	1	1	0	1	0.97	0.87	8.8	12.8	10.3	8.7	0.5	30	1
53_rust_domin_BB1.0	replicate_03	3	0.065	0.465	0.47	0.0535714285714286	0.457142857142857	0.489285714285714	0.282142857142857	0.2975	0.729328917159095	1.11025276714348	0.955180824738051	0.824175824175824	0.983102918586789	1.04103343465046	53_rust_ReproMales	reproMales	5	1000	70	0.5	0.07	0.44	0.3	0.71	0.9	1	0.81	1	0.88	1	1	1	0	1	0.97	0.87	8.8	12.8	10.3	8.7	0.5	30	1
53_rust_domin_BB1.0	replicate_03	4	0.082	0.407	0.511	0.0602836879432624	0.407801418439716	0.531914893617021	0.264184397163121	0.2855	1.03009133151738	1.00474840984949	0.991619019331205	0.735166926137346	1.00196908707547	1.04092934171628	53_rust_ReproMales	reproMales	5	1000	70	0.5	0.07	0.44	0.3	0.71	0.9	1	0.81	1	0.88	1	1	1	0	1	0.97	0.87	8.8	12.8	10.3	8.7	0.5	30	1
53_rust_domin_BB1.0	replicate_03	5	0.075	0.384	0.541	0.0719178082191781	0.404109589041096	0.523972602739726	0.273972602739726	0.267	1.07460024323229	0.987700040430177	0.999215770068225	0.958904109589041	1.05236872146119	0.968526067910769	53_rust_ReproMales	reproMales	5	1000	70	0.5	0.07	0.44	0.3	0.71	0.9	1	0.81	1	0.88	1	1	1	0	1	0.97	0.87	8.8	12.8	10.3	8.7	0.5	30	1
53_rust_domin_BB1.0	replicate_04	0	NA	NA	NA	0.0666666666666667	0.516666666666667	0.416666666666667	0.325	NA	NA	NA	NA	NA	NA	NA	53_rust_ReproMales	reproMales	5	1000	70	0.5	0.07	0.44	0.3	0.71	0.9	1	0.81	1	0.88	1	1	1	0	1	0.97	0.87	8.8	12.8	10.3	8.7	0.5	30	1
53_rust_domin_BB1.0	replicate_04	1	0.117	0.449	0.434	0.0909090909090909	0.476363636363636	0.432727272727273	0.329090909090909	0.3415	1.10769230769231	1.02336182336182	0.952537722908093	0.777000777000777	1.06094351083215	0.997067448680352	53_rust_ReproMales	reproMales	5	1000	70	0.5	0.07	0.44	0.3	0.71	0.9	1	0.81	1	0.88	1	1	1	0	1	0.97	0.87	8.8	12.8	10.3	8.7	0.5	30	1
53_rust_domin_BB1.0	replicate_04	2	0.113	0.466	0.421	0.0918727915194346	0.462897526501767	0.445229681978799	0.323321554770318	0.346	1.04339000641006	1.05530102262349	0.935308201320496	0.813033553269333	0.993342331548856	1.05755268878574	53_rust_ReproMales	reproMales	5	1000	70	0.5	0.07	0.44	0.3	0.71	0.9	1	0.81	1	0.88	1	1	1	0	1	0.97	0.87	8.8	12.8	10.3	8.7	0.5	30	1
53_rust_domin_BB1.0	replicate_04	3	0.11	0.451	0.439	0.0959409594095941	0.509225092250922	0.394833948339483	0.350553505535055	0.3355	1.0522607423333	1.03069351824109	0.958737764931249	0.872190540087219	1.12910220011291	0.899393959771033	53_rust_ReproMales	reproMales	5	1000	70	0.5	0.07	0.44	0.3	0.71	0.9	1	0.81	1	0.88	1	1	1	0	1	0.97	0.87	8.8	12.8	10.3	8.7	0.5	30	1
53_rust_domin_BB1.0	replicate_04	4	0.144	0.471	0.385	0.139097744360902	0.481203007518797	0.379699248120301	0.379699248120301	0.3795	1.17180099722992	1.03441121411483	0.912796519886364	0.965956558061821	1.02166243634564	0.986231813299483	53_rust_ReproMales	reproMales	5	1000	70	0.5	0.07	0.44	0.3	0.71	0.9	1	0.81	1	0.88	1	1	1	0	1	0.97	0.87	8.8	12.8	10.3	8.7	0.5	30	1
53_rust_domin_BB1.0	replicate_04	5	0.165	0.478	0.357	0.156363636363636	0.494545454545455	0.349090909090909	0.403636363636364	0.404	1.1444701499853	1.01474251425143	0.927819724517906	0.947658402203857	1.03461392164321	0.977845683728037	53_rust_ReproMales	reproMales	5	1000	70	0.5	0.07	0.44	0.3	0.71	0.9	1	0.81	1	0.88	1	1	1	0	1	0.97	0.87	8.8	12.8	10.3	8.7	0.5	30	1
53_rust_domin_BB1.0	replicate_05	0	NA	NA	NA	0.08	0.45	0.47	0.305	NA	NA	NA	NA	NA	NA	NA	53_rust_ReproMales	reproMales	5	1000	70	0.5	0.07	0.44	0.3	0.71	0.9	1	0.81	1	0.88	1	1	1	0	1	0.97	0.87	8.8	12.8	10.3	8.7	0.5	30	1
53_rust_domin_BB1.0	replicate_05	1	0.087	0.448	0.465	0.0378006872852234	0.429553264604811	0.532646048109966	0.252577319587629	0.311	0.935232464391293	1.05672838778158	0.962683090937322	0.434490658450843	0.958824251350024	1.1454753722795	53_rust_ReproMales	reproMales	5	1000	70	0.5	0.07	0.44	0.3	0.71	0.9	1	0.81	1	0.88	1	1	1	0	1	0.97	0.87	8.8	12.8	10.3	8.7	0.5	30	1
53_rust_domin_BB1.0	replicate_05	2	0.049	0.362	0.589	0.036101083032491	0.393501805054152	0.570397111913357	0.232851985559567	0.23	0.768081632653061	0.958777762139338	1.05434501783591	0.736756796581448	1.08702156092307	0.968416149258671	53_rust_ReproMales	reproMales	5	1000	70	0.5	0.07	0.44	0.3	0.71	0.9	1	0.81	1	0.88	1	1	1	0	1	0.97	0.87	8.8	12.8	10.3	8.7	0.5	30	1
53_rust_domin_BB1.0	replicate_05	3	0.054	0.371	0.575	0.060377358490566	0.328301886792453	0.611320754716981	0.224528301886792	0.2395	0.995941590048675	1.03844811673507	0.977033633217993	1.11809923130678	0.884910746071301	1.06316652994258	53_rust_ReproMales	reproMales	5	1000	70	0.5	0.07	0.44	0.3	0.71	0.9	1	0.81	1	0.88	1	1	1	0	1	0.97	0.87	8.8	12.8	10.3	8.7	0.5	30	1
53_rust_domin_BB1.0	replicate_05	4	0.038	0.364	0.598	0.0236486486486486	0.378378378378378	0.597972972972973	0.212837837837838	0.22	0.753774450956853	1.04528409904108	0.994418692761705	0.622332859174965	1.03950103950104	0.999954804302631	53_rust_ReproMales	reproMales	5	1000	70	0.5	0.07	0.44	0.3	0.71	0.9	1	0.81	1	0.88	1	1	1	0	1	0.97	0.87	8.8	12.8	10.3	8.7	0.5	30	1
53_rust_domin_BB1.0	replicate_05	5	0.058	0.366	0.576	0.0451127819548872	0.357142857142857	0.597744360902256	0.223684210526316	0.241	1.28035474930713	1.0922902105048	0.929595608686843	0.77780658542909	0.975800156128025	1.03775062656642	53_rust_ReproMales	reproMales	5	1000	70	0.5	0.07	0.44	0.3	0.71	0.9	1	0.81	1	0.88	1	1	1	0	1	0.97	0.87	8.8	12.8	10.3	8.7	0.5	30	1
53_rust_domin_BB1.0	replicate_06	0	NA	NA	NA	0.0766666666666667	0.503333333333333	0.42	0.328333333333333	NA	NA	NA	NA	NA	NA	NA	53_rust_ReproMales	reproMales	5	1000	70	0.5	0.07	0.44	0.3	0.71	0.9	1	0.81	1	0.88	1	1	1	0	1	0.97	0.87	8.8	12.8	10.3	8.7	0.5	30	1
53_rust_domin_BB1.0	replicate_06	1	0.091	0.435	0.474	0.0861423220973783	0.434456928838951	0.47940074906367	0.303370786516854	0.3085	0.844134092607385	0.986257888173723	1.05068068887808	0.946618924147014	0.998751560549313	1.01139398536639	53_rust_ReproMales	reproMales	5	1000	70	0.5	0.07	0.44	0.3	0.71	0.9	1	0.81	1	0.88	1	1	1	0	1	0.97	0.87	8.8	12.8	10.3	8.7	0.5	30	1
53_rust_domin_BB1.0	replicate_06	2	0.101	0.39	0.509	0.0574712643678161	0.448275862068966	0.494252873563218	0.281609195402299	0.296	1.09742249657064	0.922697132616488	1.04885249739854	0.569022419483328	1.14942528735632	0.97102725650927	53_rust_ReproMales	reproMales	5	1000	70	0.5	0.07	0.44	0.3	0.71	0.9	1	0.81	1	0.88	1	1	1	0	1	0.97	0.87	8.8	12.8	10.3	8.7	0.5	30	1
53_rust_domin_BB1.0	replicate_06	3	0.081	0.393	0.526	0.0879120879120879	0.406593406593407	0.505494505494505	0.291208791208791	0.2775	1.02138942107455	0.971303510204082	1.019211264	1.08533441866775	1.03458882084836	0.961016170141645	53_rust_ReproMales	reproMales	5	1000	70	0.5	0.07	0.44	0.3	0.71	0.9	1	0.81	1	0.88	1	1	1	0	1	0.97	0.87	8.8	12.8	10.3	8.7	0.5	30	1
53_rust_domin_BB1.0	replicate_06	4	0.075	0.44	0.485	0.0756013745704467	0.443298969072165	0.481099656357388	0.297250859106529	0.295	0.88440726237095	1.06585929501243	0.965395108467039	1.00801832760596	1.00749765698219	0.991958054345131	53_rust_ReproMales	reproMales	5	1000	70	0.5	0.07	0.44	0.3	0.71	0.9	1	0.81	1	0.88	1	1	1	0	1	0.97	0.87	8.8	12.8	10.3	8.7	0.5	30	1
53_rust_domin_BB1.0	replicate_06	5	0.09	0.461	0.449	0.0479452054794521	0.479452054794521	0.472602739726027	0.287671232876712	0.3205	1.01858264559457	1.10343686137061	0.909171250769663	0.532724505327245	1.04002614922889	1.05256734905574	53_rust_ReproMales	reproMales	5	1000	70	0.5	0.07	0.44	0.3	0.71	0.9	1	0.81	1	0.88	1	1	1	0	1	0.97	0.87	8.8	12.8	10.3	8.7	0.5	30	1
53_rust_domin_BB1.0	replicate_07	0	NA	NA	NA	0.09	0.453333333333333	0.456666666666667	0.316666666666667	NA	NA	NA	NA	NA	NA	NA	53_rust_ReproMales	reproMales	5	1000	70	0.5	0.07	0.44	0.3	0.71	0.9	1	0.81	1	0.88	1	1	1	0	1	0.97	0.87	8.8	12.8	10.3	8.7	0.5	30	1
53_rust_domin_BB1.0	replicate_07	1	0.11	0.461	0.429	0.103571428571429	0.475	0.421428571428571	0.341071428571429	0.3405	1.09695290858726	1.06521181001284	0.918738845925045	0.941558441558442	1.03036876355748	0.982350982350982	53_rust_ReproMales	reproMales	5	1000	70	0.5	0.07	0.44	0.3	0.71	0.9	1	0.81	1	0.88	1	1	1	0	1	0.97	0.87	8.8	12.8	10.3	8.7	0.5	30	1
53_rust_domin_BB1.0	replicate_07	2	0.124	0.46	0.416	0.101083032490975	0.498194945848375	0.40072202166065	0.350180505415162	0.354	1.06593569255229	1.02339704025312	0.958112822320635	0.815185745894957	1.08303249097473	0.963274090530408	53_rust_ReproMales	reproMales	5	1000	70	0.5	0.07	0.44	0.3	0.71	0.9	1	0.81	1	0.88	1	1	1	0	1	0.97	0.87	8.8	12.8	10.3	8.7	0.5	30	1
53_rust_domin_BB1.0	replicate_07	3	0.116	0.469	0.415	0.0970149253731343	0.51865671641791	0.384328358208955	0.35634328358209	0.3505	0.945962801572962	1.0305240836197	0.982794290123457	0.836335563561503	1.10587786016612	0.926092429419169	53_rust_ReproMales	reproMales	5	1000	70	0.5	0.07	0.44	0.3	0.71	0.9	1	0.81	1	0.88	1	1	1	0	1	0.97	0.87	8.8	12.8	10.3	8.7	0.5	30	1
53_rust_domin_BB1.0	replicate_07	4	0.125	0.499	0.376	0.0949152542372881	0.522033898305085	0.383050847457627	0.355932203389831	0.3745	0.984402839834434	1.08779652477426	0.907568124343625	0.759322033898305	1.04616011684386	1.01875225387667	53_rust_ReproMales	reproMales	5	1000	70	0.5	0.07	0.44	0.3	0.71	0.9	1	0.81	1	0.88	1	1	1	0	1	0.97	0.87	8.8	12.8	10.3	8.7	0.5	30	1
53_rust_domin_BB1.0	replicate_07	5	0.141	0.438	0.421	0.101910828025478	0.493630573248408	0.404458598726115	0.348726114649682	0.36	1.11297278911565	0.955312030075188	1.01488988919668	0.722771829967927	1.12701044120641	0.960709260632101	53_rust_ReproMales	reproMales	5	1000	70	0.5	0.07	0.44	0.3	0.71	0.9	1	0.81	1	0.88	1	1	1	0	1	0.97	0.87	8.8	12.8	10.3	8.7	0.5	30	1
53_rust_domin_BB1.0	replicate_08	0	NA	NA	NA	0.06	0.476666666666667	0.463333333333333	0.298333333333333	NA	NA	NA	NA	NA	NA	NA	53_rust_ReproMales	reproMales	5	1000	70	0.5	0.07	0.44	0.3	0.71	0.9	1	0.81	1	0.88	1	1	1	0	1	0.97	0.87	8.8	12.8	10.3	8.7	0.5	30	1
53_rust_domin_BB1.0	replicate_08	1	0.112	0.399	0.489	0.0933852140077821	0.392996108949416	0.513618677042802	0.28988326848249	0.3115	1.2583876907712	0.95303812417893	0.993223915459741	0.833796553640912	0.984952654008562	1.05034494282781	53_rust_ReproMales	reproMales	5	1000	70	0.5	0.07	0.44	0.3	0.71	0.9	1	0.81	1	0.88	1	1	1	0	1	0.97	0.87	8.8	12.8	10.3	8.7	0.5	30	1
53_rust_domin_BB1.0	replicate_08	2	0.099	0.404	0.497	0.0756013745704467	0.388316151202749	0.536082474226804	0.269759450171821	0.301	1.17811828296023	0.981292488737703	0.985591382998686	0.763650248186331	0.961178592086013	1.07863676906802	53_rust_ReproMales	reproMales	5	1000	70	0.5	0.07	0.44	0.3	0.71	0.9	1	0.81	1	0.88	1	1	1	0	1	0.97	0.87	8.8	12.8	10.3	8.7	0.5	30	1
53_rust_domin_BB1.0	replicate_08	3	0.059	0.413	0.528	0.0463576158940397	0.437086092715232	0.516556291390728	0.264900662251656	0.2655	0.81077187715526	1.04828034469839	0.990152370934256	0.785722303288809	1.05831983708289	0.978326309452137	53_rust_ReproMales	reproMales	5	1000	70	0.5	0.07	0.44	0.3	0.71	0.9	1	0.81	1	0.88	1	1	1	0	1	0.97	0.87	8.8	12.8	10.3	8.7	0.5	30	1
53_rust_domin_BB1.0	replicate_08	4	0.072	0.389	0.539	0.0684931506849315	0.376712328767123	0.554794520547945	0.256849315068493	0.2665	1.026045	0.99882759009009	0.997462787111436	0.951293759512938	0.968412156213684	1.02930337763997	53_rust_ReproMales	reproMales	5	1000	70	0.5	0.07	0.44	0.3	0.71	0.9	1	0.81	1	0.88	1	1	1	0	1	0.97	0.87	8.8	12.8	10.3	8.7	0.5	30	1
53_rust_domin_BB1.0	replicate_08	5	0.081	0.39	0.529	0.0903010033444816	0.397993311036789	0.511705685618729	0.289297658862876	0.276	1.2278016	1.02159631336406	0.957859712459386	1.11482720178372	1.0204956693251	0.967307534250906	53_rust_ReproMales	reproMales	5	1000	70	0.5	0.07	0.44	0.3	0.71	0.9	1	0.81	1	0.88	1	1	1	0	1	0.97	0.87	8.8	12.8	10.3	8.7	0.5	30	1
53_rust_domin_BB1.0	replicate_09	0	NA	NA	NA	0.0633333333333333	0.523333333333333	0.413333333333333	0.325	NA	NA	NA	NA	NA	NA	NA	53_rust_ReproMales	reproMales	5	1000	70	0.5	0.07	0.44	0.3	0.71	0.9	1	0.81	1	0.88	1	1	1	0	1	0.97	0.87	8.8	12.8	10.3	8.7	0.5	30	1
53_rust_domin_BB1.0	replicate_09	1	0.115	0.463	0.422	0.0740740740740741	0.488888888888889	0.437037037037037	0.318518518518519	0.3465	1.0887573964497	1.05527065527066	0.926200274348422	0.644122383252818	1.05591552675786	1.03563278918729	53_rust_ReproMales	reproMales	5	1000	70	0.5	0.07	0.44	0.3	0.71	0.9	1	0.81	1	0.88	1	1	1	0	1	0.97	0.87	8.8	12.8	10.3	8.7	0.5	30	1
53_rust_domin_BB1.0	replicate_09	2	0.113	0.413	0.474	0.0848056537102474	0.459363957597173	0.45583038869258	0.314487632508834	0.3195	1.11380475932937	0.951330257836198	1.02063445179584	0.750492510710154	1.11226139854037	0.961667486693206	53_rust_ReproMales	reproMales	5	1000	70	0.5	0.07	0.44	0.3	0.71	0.9	1	0.81	1	0.88	1	1	1	0	1	0.97	0.87	8.8	12.8	10.3	8.7	0.5	30	1
53_rust_domin_BB1.0	replicate_09	3	0.098	0.431	0.471	0.0659340659340659	0.472527472527473	0.461538461538462	0.302197802197802	0.3135	0.990875142027522	0.999604975095563	1.00228289403762	0.672796591163938	1.09635144437929	0.979911807937286	53_rust_ReproMales	reproMales	5	1000	70	0.5	0.07	0.44	0.3	0.71	0.9	1	0.81	1	0.88	1	1	1	0	1	0.97	0.87	8.8	12.8	10.3	8.7	0.5	30	1
53_rust_domin_BB1.0	replicate_09	4	0.125	0.425	0.45	0.0966666666666667	0.446666666666667	0.456666666666667	0.32	0.3375	1.36876033057851	1.00770937723694	0.924161448322897	0.773333333333333	1.05098039215686	1.01481481481481	53_rust_ReproMales	reproMales	5	1000	70	0.5	0.07	0.44	0.3	0.71	0.9	1	0.81	1	0.88	1	1	1	0	1	0.97	0.87	8.8	12.8	10.3	8.7	0.5	30	1
53_rust_domin_BB1.0	replicate_09	5	0.079	0.494	0.427	0.0611510791366906	0.503597122302158	0.435251798561151	0.31294964028777	0.326	0.771484375	1.13511029411765	0.923442906574395	0.774064292869502	1.01942737308129	1.01932505517834	53_rust_ReproMales	reproMales	5	1000	70	0.5	0.07	0.44	0.3	0.71	0.9	1	0.81	1	0.88	1	1	1	0	1	0.97	0.87	8.8	12.8	10.3	8.7	0.5	30	1
53_rust_domin_BB1.0	replicate_10	0	NA	NA	NA	0.0766666666666667	0.496666666666667	0.426666666666667	0.325	NA	NA	NA	NA	NA	NA	NA	53_rust_ReproMales	reproMales	5	1000	70	0.5	0.07	0.44	0.3	0.71	0.9	1	0.81	1	0.88	1	1	1	0	1	0.97	0.87	8.8	12.8	10.3	8.7	0.5	30	1
53_rust_domin_BB1.0	replicate_10	1	0.092	0.479	0.429	0.0772058823529412	0.419117647058824	0.503676470588235	0.286764705882353	0.3315	0.871005917159764	1.09173789173789	0.94156378600823	0.839194373401535	0.874984649392116	1.1740710270122	53_rust_ReproMales	reproMales	5	1000	70	0.5	0.07	0.44	0.3	0.71	0.9	1	0.81	1	0.88	1	1	1	0	1	0.97	0.87	8.8	12.8	10.3	8.7	0.5	30	1
53_rust_domin_BB1.0	replicate_10	2	0.072	0.386	0.542	0.0439189189189189	0.402027027027027	0.554054054054054	0.244932432432432	0.265	0.875550295857988	0.943623579169971	1.0654513763418	0.609984984984985	1.04152079540681	1.02223995212925	53_rust_ReproMales	reproMales	5	1000	70	0.5	0.07	0.44	0.3	0.71	0.9	1	0.81	1	0.88	1	1	1	0	1	0.97	0.87	8.8	12.8	10.3	8.7	0.5	30	1
53_rust_domin_BB1.0	replicate_10	3	0.08	0.363	0.557	0.0886524822695035	0.375886524822695	0.535460992907801	0.276595744680851	0.2615	1.33351343638526	0.981396528581347	0.976975251365054	1.10815602836879	1.03550006838208	0.961330328380254	53_rust_ReproMales	reproMales	5	1000	70	0.5	0.07	0.44	0.3	0.71	0.9	1	0.81	1	0.88	1	1	1	0	1	0.97	0.87	8.8	12.8	10.3	8.7	0.5	30	1
53_rust_domin_BB1.0	replicate_10	4	0.073	0.426	0.501	0.066147859922179	0.392996108949416	0.540856031128405	0.262645914396887	0.286	0.954183431952663	1.06451809954751	0.957360726643599	0.906135067427109	0.922526077346048	1.07955295634412	53_rust_ReproMales	reproMales	5	1000	70	0.5	0.07	0.44	0.3	0.71	0.9	1	0.81	1	0.88	1	1	1	0	1	0.97	0.87	8.8	12.8	10.3	8.7	0.5	30	1
53_rust_domin_BB1.0	replicate_10	5	0.08	0.379	0.541	0.0640569395017794	0.419928825622776	0.516014234875445	0.274021352313167	0.2695	1.15970809327846	0.978503703703704	0.995050410398145	0.800711743772242	1.1079916243345	0.953815591266996	53_rust_ReproMales	reproMales	5	1000	70	0.5	0.07	0.44	0.3	0.71	0.9	1	0.81	1	0.88	1	1	1	0	1	0.97	0.87	8.8	12.8	10.3	8.7	0.5	30	1
53_rust_domin_BB1.0	replicate_11	0	NA	NA	NA	0.0533333333333333	0.49	0.456666666666667	0.298333333333333	NA	NA	NA	NA	NA	NA	NA	53_rust_ReproMales	reproMales	5	1000	70	0.5	0.07	0.44	0.3	0.71	0.9	1	0.81	1	0.88	1	1	1	0	1	0.97	0.87	8.8	12.8	10.3	8.7	0.5	30	1
53_rust_domin_BB1.0	replicate_11	1	0.08	0.457	0.463	0.0704697986577181	0.473154362416107	0.456375838926175	0.307046979865772	0.3085	0.898848350550857	1.09157499436033	0.940414463922005	0.880872483221476	1.03534871425844	0.985692956644005	53_rust_ReproMales	reproMales	5	1000	70	0.5	0.07	0.44	0.3	0.71	0.9	1	0.81	1	0.88	1	1	1	0	1	0.97	0.87	8.8	12.8	10.3	8.7	0.5	30	1
53_rust_domin_BB1.0	replicate_11	2	0.119	0.434	0.447	0.100358422939068	0.473118279569892	0.426523297491039	0.336917562724014	0.336	1.2622265221416	1.01988478281004	0.930893374528783	0.843348091924942	1.09013428472325	0.954190822127605	53_rust_ReproMales	reproMales	5	1000	70	0.5	0.07	0.44	0.3	0.71	0.9	1	0.81	1	0.88	1	1	1	0	1	0.97	0.87	8.8	12.8	10.3	8.7	0.5	30	1
53_rust_domin_BB1.0	replicate_11	3	0.119	0.476	0.405	0.115671641791045	0.511194029850746	0.373134328358209	0.371268656716418	0.357	1.04833397464916	1.06533398504888	0.921127976625274	0.972030603286091	1.07393703750157	0.921319329279528	53_rust_ReproMales	reproMales	5	1000	70	0.5	0.07	0.44	0.3	0.71	0.9	1	0.81	1	0.88	1	1	1	0	1	0.97	0.87	8.8	12.8	10.3	8.7	0.5	30	1
53_rust_domin_BB1.0	replicate_11	4	0.161	0.478	0.361	0.161157024793388	0.508264462809917	0.330578512396694	0.415289256198347	0.4	1.16801737329865	1.02386925726556	0.913223291567241	1.0009753092757	1.06331477575297	0.91572995123738	53_rust_ReproMales	reproMales	5	1000	70	0.5	0.07	0.44	0.3	0.71	0.9	1	0.81	1	0.88	1	1	1	0	1	0.97	0.87	8.8	12.8	10.3	8.7	0.5	30	1
53_rust_domin_BB1.0	replicate_11	5	0.219	0.462	0.319	0.151724137931034	0.551724137931034	0.296551724137931	0.427586206896552	0.45	1.26982163807827	0.951305943779337	0.933057773227285	0.692804282790112	1.19420809075981	0.929629229272511	53_rust_ReproMales	reproMales	5	1000	70	0.5	0.07	0.44	0.3	0.71	0.9	1	0.81	1	0.88	1	1	1	0	1	0.97	0.87	8.8	12.8	10.3	8.7	0.5	30	1
53_rust_domin_BB1.0	replicate_12	0	NA	NA	NA	0.0766666666666667	0.52	0.403333333333333	0.336666666666667	NA	NA	NA	NA	NA	NA	NA	53_rust_ReproMales	reproMales	5	1000	70	0.5	0.07	0.44	0.3	0.71	0.9	1	0.81	1	0.88	1	1	1	0	1	0.97	0.87	8.8	12.8	10.3	8.7	0.5	30	1
53_rust_domin_BB1.0	replicate_12	1	0.121	0.481	0.398	0.0938628158844765	0.490974729241877	0.415162454873646	0.339350180505415	0.3615	1.06754239780414	1.07691924971392	0.904522613065327	0.775725751111376	1.02073748283135	1.04312174591368	53_rust_ReproMales	reproMales	5	1000	70	0.5	0.07	0.44	0.3	0.71	0.9	1	0.81	1	0.88	1	1	1	0	1	0.97	0.87	8.8	12.8	10.3	8.7	0.5	30	1
53_rust_domin_BB1.0	replicate_12	2	0.125	0.442	0.433	0.118466898954704	0.400696864111498	0.480836236933798	0.318815331010453	0.346	1.08546004979629	0.985763806534124	0.992076711756099	0.947735191637631	0.906553991202485	1.11047629776859	53_rust_ReproMales	reproMales	5	1000	70	0.5	0.07	0.44	0.3	0.71	0.9	1	0.81	1	0.88	1	1	1	0	1	0.97	0.87	8.8	12.8	10.3	8.7	0.5	30	1
53_rust_domin_BB1.0	replicate_12	3	0.108	0.44	0.452	0.0988593155893536	0.433460076045627	0.467680608365019	0.315589353612167	0.328	1.06254017737167	1.0130213967269	0.974111576978172	0.915364033234756	0.985136536467335	1.03469161142703	53_rust_ReproMales	reproMales	5	1000	70	0.5	0.07	0.44	0.3	0.71	0.9	1	0.81	1	0.88	1	1	1	0	1	0.97	0.87	8.8	12.8	10.3	8.7	0.5	30	1
53_rust_domin_BB1.0	replicate_12	4	0.099	0.396	0.505	0.09375	0.39453125	0.51171875	0.291015625	0.297	0.994009435331688	0.916697590361446	1.07809706790123	0.946969696969697	0.996291035353535	1.01330445544554	53_rust_ReproMales	reproMales	5	1000	70	0.5	0.07	0.44	0.3	0.71	0.9	1	0.81	1	0.88	1	1	1	0	1	0.97	0.87	8.8	12.8	10.3	8.7	0.5	30	1
53_rust_domin_BB1.0	replicate_12	5	0.052	0.438	0.51	0.027027027027027	0.420849420849421	0.552123552123552	0.237451737451737	0.271	0.61400333318319	1.06142947473515	1.01460464904492	0.51975051975052	0.960843426596851	1.08259520024226	53_rust_ReproMales	reproMales	5	1000	70	0.5	0.07	0.44	0.3	0.71	0.9	1	0.81	1	0.88	1	1	1	0	1	0.97	0.87	8.8	12.8	10.3	8.7	0.5	30	1
53_rust_domin_BB1.0	replicate_13	0	NA	NA	NA	0.08	0.5	0.42	0.33	NA	NA	NA	NA	NA	NA	NA	53_rust_ReproMales	reproMales	5	1000	70	0.5	0.07	0.44	0.3	0.71	0.9	1	0.81	1	0.88	1	1	1	0	1	0.97	0.87	8.8	12.8	10.3	8.7	0.5	30	1
53_rust_domin_BB1.0	replicate_13	1	0.106	0.404	0.49	0.101449275362319	0.402173913043478	0.496376811594203	0.302536231884058	0.308	0.973370064279155	0.913613749434645	1.09155713967476	0.957068635493574	0.995479982780887	1.01301390121266	53_rust_ReproMales	reproMales	5	1000	70	0.5	0.07	0.44	0.3	0.71	0.9	1	0.81	1	0.88	1	1	1	0	1	0.97	0.87	8.8	12.8	10.3	8.7	0.5	30	1
53_rust_domin_BB1.0	replicate_13	2	0.099	0.442	0.459	0.0547445255474453	0.470802919708029	0.474452554744526	0.29014598540146	0.32	1.08163419269246	1.04735335562641	0.943559696407489	0.55297500552975	1.065164976715	1.03366569661117	53_rust_ReproMales	reproMales	5	1000	70	0.5	0.07	0.44	0.3	0.71	0.9	1	0.81	1	0.88	1	1	1	0	1	0.97	0.87	8.8	12.8	10.3	8.7	0.5	30	1
53_rust_domin_BB1.0	replicate_13	3	0.073	0.413	0.514	0.0631970260223048	0.446096654275093	0.490706319702602	0.286245353159851	0.2795	0.867141014991496	1.00261557614267	1.02005839242405	0.865712685237052	1.08013717742153	0.954681555841639	53_rust_ReproMales	reproMales	5	1000	70	0.5	0.07	0.44	0.3	0.71	0.9	1	0.81	1	0.88	1	1	1	0	1	0.97	0.87	8.8	12.8	10.3	8.7	0.5	30	1
53_rust_domin_BB1.0	replicate_13	4	0.09	0.416	0.494	0.0798611111111111	0.423611111111111	0.496527777777778	0.291666666666667	0.298	1.09841288581548	1.01806601731602	0.969681369357639	0.887345679012346	1.01829594017094	1.00511695906433	53_rust_ReproMales	reproMales	5	1000	70	0.5	0.07	0.44	0.3	0.71	0.9	1	0.81	1	0.88	1	1	1	0	1	0.97	0.87	8.8	12.8	10.3	8.7	0.5	30	1
53_rust_domin_BB1.0	replicate_13	5	0.091	0.405	0.504	0.055363321799308	0.422145328719723	0.522491349480969	0.26643598615917	0.2935	1.06971428571429	0.980168067226891	1.00451211072664	0.608388151640747	1.04233414498697	1.03668918547811	53_rust_ReproMales	reproMales	5	1000	70	0.5	0.07	0.44	0.3	0.71	0.9	1	0.81	1	0.88	1	1	1	0	1	0.97	0.87	8.8	12.8	10.3	8.7	0.5	30	1
53_rust_domin_BB1.0	replicate_14	0	NA	NA	NA	0.0633333333333333	0.483333333333333	0.453333333333333	0.305	NA	NA	NA	NA	NA	NA	NA	53_rust_ReproMales	reproMales	5	1000	70	0.5	0.07	0.44	0.3	0.71	0.9	1	0.81	1	0.88	1	1	1	0	1	0.97	0.87	8.8	12.8	10.3	8.7	0.5	30	1
53_rust_domin_BB1.0	replicate_14	1	0.104	0.407	0.489	0.0860215053763441	0.401433691756272	0.512544802867383	0.28673835125448	0.3075	1.11797903789304	0.960018870149782	1.01236996014699	0.827129859387924	0.986323566968728	1.04814888111939	53_rust_ReproMales	reproMales	5	1000	70	0.5	0.07	0.44	0.3	0.71	0.9	1	0.81	1	0.88	1	1	1	0	1	0.97	0.87	8.8	12.8	10.3	8.7	0.5	30	1
53_rust_domin_BB1.0	replicate_14	2	0.086	0.418	0.496	0.0936329588014981	0.393258426966292	0.51310861423221	0.290262172284644	0.295	1.0459884375	1.02190760050251	0.974953561778743	1.08875533490114	0.940809633890651	1.03449317385526	53_rust_ReproMales	reproMales	5	1000	70	0.5	0.07	0.44	0.3	0.71	0.9	1	0.81	1	0.88	1	1	1	0	1	0.97	0.87	8.8	12.8	10.3	8.7	0.5	30	1
53_rust_domin_BB1.0	replicate_14	3	0.08	0.431	0.489	0.0669014084507042	0.461267605633803	0.471830985915493	0.297535211267606	0.2955	0.949530905306972	1.0460655034471	0.97076241463092	0.836267605633803	1.07022646318748	0.964889541749474	53_rust_ReproMales	reproMales	5	1000	70	0.5	0.07	0.44	0.3	0.71	0.9	1	0.81	1	0.88	1	1	1	0	1	0.97	0.87	8.8	12.8	10.3	8.7	0.5	30	1
53_rust_domin_BB1.0	replicate_14	4	0.094	0.445	0.461	0.0650684931506849	0.486301369863014	0.448630136986301	0.308219178082192	0.3165	1.06182052449144	1.06455250552417	0.934225689537126	0.692218012241329	1.0928120671079	0.973167325349894	53_rust_ReproMales	reproMales	5	1000	70	0.5	0.07	0.44	0.3	0.71	0.9	1	0.81	1	0.88	1	1	1	0	1	0.97	0.87	8.8	12.8	10.3	8.7	0.5	30	1
53_rust_domin_BB1.0	replicate_14	5	0.086	0.407	0.507	0.0716723549488055	0.426621160409556	0.501706484641638	0.284982935153584	0.2895	0.905272098765432	0.954412761276128	1.05942672287031	0.833399476148901	1.04820923933552	0.989559141305006	53_rust_ReproMales	reproMales	5	1000	70	0.5	0.07	0.44	0.3	0.71	0.9	1	0.81	1	0.88	1	1	1	0	1	0.97	0.87	8.8	12.8	10.3	8.7	0.5	30	1
53_rust_domin_BB1.0	replicate_15	0	NA	NA	NA	0.0633333333333333	0.466666666666667	0.47	0.296666666666667	NA	NA	NA	NA	NA	NA	NA	53_rust_ReproMales	reproMales	5	1000	70	0.5	0.07	0.44	0.3	0.71	0.9	1	0.81	1	0.88	1	1	1	0	1	0.97	0.87	8.8	12.8	10.3	8.7	0.5	30	1
53_rust_domin_BB1.0	replicate_15	1	0.092	0.409	0.499	0.0780669144981413	0.453531598513011	0.468401486988848	0.304832713754647	0.2965	1.04532256028279	0.980084136535492	1.00873744974282	0.848553418458057	1.10887921396824	0.938680334646989	53_rust_ReproMales	reproMales	5	1000	70	0.5	0.07	0.44	0.3	0.71	0.9	1	0.81	1	0.88	1	1	1	0	1	0.97	0.87	8.8	12.8	10.3	8.7	0.5	30	1
53_rust_domin_BB1.0	replicate_15	2	0.1	0.474	0.426	0.0912162162162162	0.469594594594595	0.439189189189189	0.326013513513513	0.337	1.07616002379536	1.11840074344594	0.881517515513741	0.912162162162162	0.990705895769187	1.03096053800279	53_rust_ReproMales	reproMales	5	1000	70	0.5	0.07	0.44	0.3	0.71	0.9	1	0.81	1	0.88	1	1	1	0	1	0.97	0.87	8.8	12.8	10.3	8.7	0.5	30	1
53_rust_domin_BB1.0	replicate_15	3	0.134	0.453	0.413	0.0861423220973783	0.49812734082397	0.415730337078652	0.335205992509363	0.3605	1.26076340304438	1.03081662705988	0.909175394626918	0.642853149980435	1.09961885391605	1.00661098566259	53_rust_ReproMales	reproMales	5	1000	70	0.5	0.07	0.44	0.3	0.71	0.9	1	0.81	1	0.88	1	1	1	0	1	0.97	0.87	8.8	12.8	10.3	8.7	0.5	30	1
53_rust_domin_BB1.0	replicate_15	4	0.133	0.51	0.357	0.138297872340426	0.50354609929078	0.358156028368794	0.390070921985816	0.388	1.18366305670859	1.14430372177197	0.807781725848046	1.03983362661974	0.98734529272702	1.00323817470251	53_rust_ReproMales	reproMales	5	1000	70	0.5	0.07	0.44	0.3	0.71	0.9	1	0.81	1	0.88	1	1	1	0	1	0.97	0.87	8.8	12.8	10.3	8.7	0.5	30	1
53_rust_domin_BB1.0	replicate_15	5	0.164	0.492	0.344	0.108614232209738	0.50936329588015	0.382022471910112	0.363295880149813	0.41	1.07784595041322	1.03398012684989	0.924697674418605	0.662281903717914	1.03529125178892	1.11053044159916	53_rust_ReproMales	reproMales	5	1000	70	0.5	0.07	0.44	0.3	0.71	0.9	1	0.81	1	0.88	1	1	1	0	1	0.97	0.87	8.8	12.8	10.3	8.7	0.5	30	1
53_rust_domin_BB1.0	replicate_16	0	NA	NA	NA	0.0833333333333333	0.436666666666667	0.48	0.301666666666667	NA	NA	NA	NA	NA	NA	NA	53_rust_ReproMales	reproMales	5	1000	70	0.5	0.07	0.44	0.3	0.71	0.9	1	0.81	1	0.88	1	1	1	0	1	0.97	0.87	8.8	12.8	10.3	8.7	0.5	30	1
53_rust_domin_BB1.0	replicate_16	1	0.118	0.401	0.481	0.0942028985507246	0.405797101449275	0.5	0.297101449275362	0.3185	1.29666371600379	0.95175305581561	0.986323841855537	0.798329648734955	1.01196284650692	1.03950103950104	53_rust_ReproMales	reproMales	5	1000	70	0.5	0.07	0.44	0.3	0.71	0.9	1	0.81	1	0.88	1	1	1	0	1	0.97	0.87	8.8	12.8	10.3	8.7	0.5	30	1
53_rust_domin_BB1.0	replicate_16	2	0.091	0.436	0.473	0.0945945945945946	0.456081081081081	0.449324324324324	0.322635135135135	0.309	1.03093634741225	1.04390042745788	0.957361249867148	1.03950103950104	1.04605752541532	0.949945717387578	53_rust_ReproMales	reproMales	5	1000	70	0.5	0.07	0.44	0.3	0.71	0.9	1	0.81	1	0.88	1	1	1	0	1	0.97	0.87	8.8	12.8	10.3	8.7	0.5	30	1
53_rust_domin_BB1.0	replicate_16	3	0.106	0.504	0.39	0.0633333333333333	0.546666666666667	0.39	0.336666666666667	0.358	1.01831594528659	1.15309798801426	0.850000684075348	0.59748427672956	1.08465608465608	1	53_rust_ReproMales	reproMales	5	1000	70	0.5	0.07	0.44	0.3	0.71	0.9	1	0.81	1	0.88	1	1	1	0	1	0.97	0.87	8.8	12.8	10.3	8.7	0.5	30	1
53_rust_domin_BB1.0	replicate_16	4	0.089	0.48	0.431	0.0681003584229391	0.473118279569892	0.458781362007168	0.304659498207885	0.329	0.785217135574944	1.07468033235484	0.979520719173758	0.765172566549877	0.985663082437276	1.06445791648995	53_rust_ReproMales	reproMales	5	1000	70	0.5	0.07	0.44	0.3	0.71	0.9	1	0.81	1	0.88	1	1	1	0	1	0.97	0.87	8.8	12.8	10.3	8.7	0.5	30	1
53_rust_domin_BB1.0	replicate_16	5	0.098	0.425	0.477	0.0905660377358491	0.452830188679245	0.456603773584906	0.316981132075472	0.3105	1.05583640138408	1.00310567010309	0.986559597194176	0.924143242202541	1.06548279689234	0.957240615481983	53_rust_ReproMales	reproMales	5	1000	70	0.5	0.07	0.44	0.3	0.71	0.9	1	0.81	1	0.88	1	1	1	0	1	0.97	0.87	8.8	12.8	10.3	8.7	0.5	30	1
53_rust_domin_BB1.0	replicate_17	0	NA	NA	NA	0.0833333333333333	0.466666666666667	0.45	0.316666666666667	NA	NA	NA	NA	NA	NA	NA	53_rust_ReproMales	reproMales	5	1000	70	0.5	0.07	0.44	0.3	0.71	0.9	1	0.81	1	0.88	1	1	1	0	1	0.97	0.87	8.8	12.8	10.3	8.7	0.5	30	1
53_rust_domin_BB1.0	replicate_17	1	0.116	0.433	0.451	0.0930232558139535	0.507751937984496	0.39922480620155	0.346899224806202	0.3325	1.15678670360111	1.000513478819	0.965853658536585	0.801924619085806	1.17263727017205	0.885199126832706	53_rust_ReproMales	reproMales	5	1000	70	0.5	0.07	0.44	0.3	0.71	0.9	1	0.81	1	0.88	1	1	1	0	1	0.97	0.87	8.8	12.8	10.3	8.7	0.5	30	1
53_rust_domin_BB1.0	replicate_17	2	0.118	0.46	0.422	0.0742049469964664	0.45583038869258	0.469964664310954	0.302120141342756	0.348	0.980562654099435	1.01518293188336	0.989354771108313	0.628855483020902	0.990935627592564	1.11366034196909	53_rust_ReproMales	reproMales	5	1000	70	0.5	0.07	0.44	0.3	0.71	0.9	1	0.81	1	0.88	1	1	1	0	1	0.97	0.87	8.8	12.8	10.3	8.7	0.5	30	1
53_rust_domin_BB1.0	replicate_17	3	0.091	0.402	0.507	0.0824372759856631	0.422939068100358	0.494623655913978	0.293906810035842	0.292	0.996969871071441	0.953313435487453	1.0409901746515	0.905904131710583	1.05208723408049	0.97558906491909	53_rust_ReproMales	reproMales	5	1000	70	0.5	0.07	0.44	0.3	0.71	0.9	1	0.81	1	0.88	1	1	1	0	1	0.97	0.87	8.8	12.8	10.3	8.7	0.5	30	1
53_rust_domin_BB1.0	replicate_17	4	0.117	0.421	0.462	0.116363636363636	0.418181818181818	0.465454545454545	0.325454545454545	0.3275	1.35446118381916	1.01433270397425	0.926654693498931	0.994560994560994	0.993305981429497	1.00747737111373	53_rust_ReproMales	reproMales	5	1000	70	0.5	0.07	0.44	0.3	0.71	0.9	1	0.81	1	0.88	1	1	1	0	1	0.97	0.87	8.8	12.8	10.3	8.7	0.5	30	1
53_rust_domin_BB1.0	replicate_17	5	0.095	0.502	0.403	0.0863309352517986	0.471223021582734	0.442446043165468	0.321942446043165	0.346	0.896897724790113	1.14333147615534	0.885691763355396	0.908746686861038	0.938691278053255	1.09788100041059	53_rust_ReproMales	reproMales	5	1000	70	0.5	0.07	0.44	0.3	0.71	0.9	1	0.81	1	0.88	1	1	1	0	1	0.97	0.87	8.8	12.8	10.3	8.7	0.5	30	1
53_rust_domin_BB1.0	replicate_18	0	NA	NA	NA	0.0566666666666667	0.483333333333333	0.46	0.298333333333333	NA	NA	NA	NA	NA	NA	NA	53_rust_ReproMales	reproMales	5	1000	70	0.5	0.07	0.44	0.3	0.71	0.9	1	0.81	1	0.88	1	1	1	0	1	0.97	0.87	8.8	12.8	10.3	8.7	0.5	30	1
53_rust_domin_BB1.0	replicate_18	1	0.101	0.385	0.514	0.0777385159010601	0.413427561837456	0.508833922261484	0.284452296819788	0.2935	1.13479604257046	0.919598189997213	1.04400223424603	0.769688276248119	1.07383782295443	0.989949265100163	53_rust_ReproMales	reproMales	5	1000	70	0.5	0.07	0.44	0.3	0.71	0.9	1	0.81	1	0.88	1	1	1	0	1	0.97	0.87	8.8	12.8	10.3	8.7	0.5	30	1
53_rust_domin_BB1.0	replicate_18	2	0.09	0.405	0.505	0.0838926174496644	0.39261744966443	0.523489932885906	0.280201342281879	0.2925	1.11230430924733	0.994894409937888	0.986311720774272	0.93214019388516	0.969425801640567	1.03661372848694	53_rust_ReproMales	reproMales	5	1000	70	0.5	0.07	0.44	0.3	0.71	0.9	1	0.81	1	0.88	1	1	1	0	1	0.97	0.87	8.8	12.8	10.3	8.7	0.5	30	1
53_rust_domin_BB1.0	replicate_18	3	0.082	0.442	0.476	0.0664335664335664	0.461538461538462	0.472027972027972	0.297202797202797	0.303	1.04441579117215	1.09574886590455	0.918723632234122	0.810165444311786	1.04420466411417	0.991655403420109	53_rust_ReproMales	reproMales	5	1000	70	0.5	0.07	0.44	0.3	0.71	0.9	1	0.81	1	0.88	1	1	1	0	1	0.97	0.87	8.8	12.8	10.3	8.7	0.5	30	1
53_rust_domin_BB1.0	replicate_18	4	0.078	0.462	0.46	0.0612244897959184	0.476190476190476	0.462585034013605	0.299319727891156	0.309	0.883057162629758	1.10593362598771	0.931317541645009	0.784929356357928	1.0307153164296	1.00561963916001	53_rust_ReproMales	reproMales	5	1000	70	0.5	0.07	0.44	0.3	0.71	0.9	1	0.81	1	0.88	1	1	1	0	1	0.97	0.87	8.8	12.8	10.3	8.7	0.5	30	1
53_rust_domin_BB1.0	replicate_18	5	0.09	0.422	0.488	0.0512820512820513	0.457875457875458	0.490842490842491	0.28021978021978	0.301	1.00455061983471	1.00606774051192	0.993985484022999	0.56980056980057	1.08501293335417	1.00582477631658	53_rust_ReproMales	reproMales	5	1000	70	0.5	0.07	0.44	0.3	0.71	0.9	1	0.81	1	0.88	1	1	1	0	1	0.97	0.87	8.8	12.8	10.3	8.7	0.5	30	1
53_rust_domin_BB1.0	replicate_19	0	NA	NA	NA	0.0433333333333333	0.51	0.446666666666667	0.298333333333333	NA	NA	NA	NA	NA	NA	NA	53_rust_ReproMales	reproMales	5	1000	70	0.5	0.07	0.44	0.3	0.71	0.9	1	0.81	1	0.88	1	1	1	0	1	0.97	0.87	8.8	12.8	10.3	8.7	0.5	30	1
53_rust_domin_BB1.0	replicate_19	1	0.089	0.419	0.492	0.0666666666666667	0.435087719298246	0.498245614035088	0.284210526315789	0.2985	0.999968789987828	1.00080945872424	0.999317313714095	0.749063670411985	1.03839551145166	1.01269433746969	53_rust_ReproMales	reproMales	5	1000	70	0.5	0.07	0.44	0.3	0.71	0.9	1	0.81	1	0.88	1	1	1	0	1	0.97	0.87	8.8	12.8	10.3	8.7	0.5	30	1
53_rust_domin_BB1.0	replicate_19	2	0.088	0.409	0.503	0.0766283524904215	0.390804597701149	0.532567049808429	0.272030651340996	0.2925	1.08943758573388	1.0052355664488	0.981741998269896	0.870776732845698	0.955512463816991	1.05878141114996	53_rust_ReproMales	reproMales	5	1000	70	0.5	0.07	0.44	0.3	0.71	0.9	1	0.81	1	0.88	1	1	1	0	1	0.97	0.87	8.8	12.8	10.3	8.7	0.5	30	1
53_rust_domin_BB1.0	replicate_19	3	0.1	0.368	0.532	0.0833333333333333	0.398550724637681	0.518115942028985	0.282608695652174	0.284	1.35133902003571	0.929152260934025	1.00388842105263	0.833333333333333	1.08301827347196	0.973902146671025	53_rust_ReproMales	reproMales	5	1000	70	0.5	0.07	0.44	0.3	0.71	0.9	1	0.81	1	0.88	1	1	1	0	1	0.97	0.87	8.8	12.8	10.3	8.7	0.5	30	1
53_rust_domin_BB1.0	replicate_19	4	0.08	0.414	0.506	0.062043795620438	0.467153284671533	0.470802919708029	0.295620437956204	0.287	1.00165680473373	1.02100699300699	0.983191919191919	0.775547445255474	1.12838957650129	0.930440552782666	53_rust_ReproMales	reproMales	5	1000	70	0.5	0.07	0.44	0.3	0.71	0.9	1	0.81	1	0.88	1	1	1	0	1	0.97	0.87	8.8	12.8	10.3	8.7	0.5	30	1
53_rust_domin_BB1.0	replicate_19	5	0.087	0.405	0.508	0.0446735395189003	0.450171821305842	0.505154639175258	0.269759450171821	0.2895	0.995520804755373	0.972487046632124	1.02388273510698	0.51348895998736	1.11153536124899	0.994398896014287	53_rust_ReproMales	reproMales	5	1000	70	0.5	0.07	0.44	0.3	0.71	0.9	1	0.81	1	0.88	1	1	1	0	1	0.97	0.87	8.8	12.8	10.3	8.7	0.5	30	1
53_rust_domin_BB1.0	replicate_20	0	NA	NA	NA	0.06	0.51	0.43	0.315	NA	NA	NA	NA	NA	NA	NA	53_rust_ReproMales	reproMales	5	1000	70	0.5	0.07	0.44	0.3	0.71	0.9	1	0.81	1	0.88	1	1	1	0	1	0.97	0.87	8.8	12.8	10.3	8.7	0.5	30	1
53_rust_domin_BB1.0	replicate_20	1	0.095	0.411	0.494	0.0604026845637584	0.442953020134228	0.496644295302013	0.281879194630873	0.3005	0.957420005039053	0.952380952380952	1.0527998295061	0.635817732250088	1.07774457453584	1.005352824498	53_rust_ReproMales	reproMales	5	1000	70	0.5	0.07	0.44	0.3	0.71	0.9	1	0.81	1	0.88	1	1	1	0	1	0.97	0.87	8.8	12.8	10.3	8.7	0.5	30	1
53_rust_domin_BB1.0	replicate_20	2	0.078	0.389	0.533	0.0565371024734982	0.399293286219081	0.54416961130742	0.256183745583039	0.2725	0.981676870748299	0.960857699154428	1.03355166390078	0.724834647096131	1.02646089002335	1.02095611877565	53_rust_ReproMales	reproMales	5	1000	70	0.5	0.07	0.44	0.3	0.71	0.9	1	0.81	1	0.88	1	1	1	0	1	0.97	0.87	8.8	12.8	10.3	8.7	0.5	30	1
53_rust_domin_BB1.0	replicate_20	3	0.057	0.397	0.546	0.0466926070038911	0.439688715953307	0.513618677042802	0.266536964980545	0.2555	0.868503781212842	1.04170146613154	0.986873104981353	0.819168543927913	1.10752825177156	0.940693547697439	53_rust_ReproMales	reproMales	5	1000	70	0.5	0.07	0.44	0.3	0.71	0.9	1	0.81	1	0.88	1	1	1	0	1	0.97	0.87	8.8	12.8	10.3	8.7	0.5	30	1
53_rust_domin_BB1.0	replicate_20	4	0.072	0.416	0.512	0.0505415162454874	0.476534296028881	0.472924187725632	0.288808664259928	0.28	1.0134856412169	1.06396576894035	0.951729428899099	0.701965503409547	1.14551513468481	0.923680054151625	53_rust_ReproMales	reproMales	5	1000	70	0.5	0.07	0.44	0.3	0.71	0.9	1	0.81	1	0.88	1	1	1	0	1	0.97	0.87	8.8	12.8	10.3	8.7	0.5	30	1
53_rust_domin_BB1.0	replicate_20	5	0.079	0.467	0.454	0.0599250936329588	0.47565543071161	0.464419475655431	0.297752808988764	0.3125	0.94712359375	1.13681608502538	0.897600195830864	0.758545489024795	1.01853411287283	1.02295038690624	53_rust_ReproMales	reproMales	5	1000	70	0.5	0.07	0.44	0.3	0.71	0.9	1	0.81	1	0.88	1	1	1	0	1	0.97	0.87	8.8	12.8	10.3	8.7	0.5	30	1
53_rust_domin_BB1.0	replicate_21	0	NA	NA	NA	0.0933333333333333	0.476666666666667	0.43	0.331666666666667	NA	NA	NA	NA	NA	NA	NA	53_rust_ReproMales	reproMales	5	1000	70	0.5	0.07	0.44	0.3	0.71	0.9	1	0.81	1	0.88	1	1	1	0	1	0.97	0.87	8.8	12.8	10.3	8.7	0.5	30	1
53_rust_domin_BB1.0	replicate_21	1	0.13	0.431	0.439	0.078740157480315	0.47244094488189	0.448818897637795	0.31496062992126	0.3455	1.18178833867832	0.972192633992907	0.982829708770468	0.605693519079346	1.09615068418072	1.0223665094255	53_rust_ReproMales	reproMales	5	1000	70	0.5	0.07	0.44	0.3	0.71	0.9	1	0.81	1	0.88	1	1	1	0	1	0.97	0.87	8.8	12.8	10.3	8.7	0.5	30	1
53_rust_domin_BB1.0	replicate_21	2	0.111	0.434	0.455	0.0845588235294118	0.419117647058824	0.496323529411765	0.294117647058824	0.328	1.118949375	1.00574511494253	0.969572598758092	0.761791202967674	0.965708864190838	1.09082094376212	53_rust_ReproMales	reproMales	5	1000	70	0.5	0.07	0.44	0.3	0.71	0.9	1	0.81	1	0.88	1	1	1	0	1	0.97	0.87	8.8	12.8	10.3	8.7	0.5	30	1
53_rust_domin_BB1.0	replicate_21	3	0.095	0.398	0.507	0.0934256055363322	0.387543252595156	0.519031141868512	0.28719723183391	0.294	1.0982	0.958516666666667	1.01752083333333	0.983427426698233	0.973726765314462	1.02373006285703	53_rust_ReproMales	reproMales	5	1000	70	0.5	0.07	0.44	0.3	0.71	0.9	1	0.81	1	0.88	1	1	1	0	1	0.97	0.87	8.8	12.8	10.3	8.7	0.5	30	1
53_rust_domin_BB1.0	replicate_21	4	0.09	0.418	0.492	0.0688524590163934	0.462295081967213	0.468852459016393	0.3	0.299	1.09114385251851	1.02093162943034	0.968336600999152	0.765027322404372	1.10596909561534	0.952952152472344	53_rust_ReproMales	reproMales	5	1000	70	0.5	0.07	0.44	0.3	0.71	0.9	1	0.81	1	0.88	1	1	1	0	1	0.97	0.87	8.8	12.8	10.3	8.7	0.5	30	1
53_rust_domin_BB1.0	replicate_21	5	0.062	0.443	0.495	0.0416666666666667	0.428030303030303	0.53030303030303	0.255681818181818	0.2835	0.688888888888889	1.0547619047619	1.01020408163265	0.672043010752688	0.966208358984883	1.07131925313743	53_rust_ReproMales	reproMales	5	1000	70	0.5	0.07	0.44	0.3	0.71	0.9	1	0.81	1	0.88	1	1	1	0	1	0.97	0.87	8.8	12.8	10.3	8.7	0.5	30	1
53_rust_domin_BB1.0	replicate_22	0	NA	NA	NA	0.0633333333333333	0.526666666666667	0.41	0.326666666666667	NA	NA	NA	NA	NA	NA	NA	53_rust_ReproMales	reproMales	5	1000	70	0.5	0.07	0.44	0.3	0.71	0.9	1	0.81	1	0.88	1	1	1	0	1	0.97	0.87	8.8	12.8	10.3	8.7	0.5	30	1
53_rust_domin_BB1.0	replicate_22	1	0.101	0.44	0.459	0.0809859154929577	0.514084507042254	0.404929577464789	0.338028169014085	0.321	0.946480633069554	1.00020206102243	1.012400745025	0.801840747455027	1.16837387964149	0.882199515173832	53_rust_ReproMales	reproMales	5	1000	70	0.5	0.07	0.44	0.3	0.71	0.9	1	0.81	1	0.88	1	1	1	0	1	0.97	0.87	8.8	12.8	10.3	8.7	0.5	30	1
53_rust_domin_BB1.0	replicate_22	2	0.13	0.476	0.394	0.0725190839694656	0.480916030534351	0.446564885496183	0.312977099236641	0.368	1.13772569444444	1.06361524822695	0.899119058397465	0.557839107457428	1.01032779524023	1.13341341496493	53_rust_ReproMales	reproMales	5	1000	70	0.5	0.07	0.44	0.3	0.71	0.9	1	0.81	1	0.88	1	1	1	0	1	0.97	0.87	8.8	12.8	10.3	8.7	0.5	30	1
53_rust_domin_BB1.0	replicate_22	3	0.094	0.448	0.458	0.0501930501930502	0.463320463320463	0.486486486486487	0.281853281853282	0.318	0.959627602617489	1.04175176151762	0.970338024691358	0.533968619075002	1.03419746276889	1.06219756874779	53_rust_ReproMales	reproMales	5	1000	70	0.5	0.07	0.44	0.3	0.71	0.9	1	0.81	1	0.88	1	1	1	0	1	0.97	0.87	8.8	12.8	10.3	8.7	0.5	30	1
53_rust_domin_BB1.0	replicate_22	4	0.122	0.38	0.498	0.0793650793650794	0.337301587301587	0.583333333333333	0.248015873015873	0.312	1.53572565209233	0.938679481514214	0.965612729795352	0.650533437418683	0.887635756056809	1.17135207496653	53_rust_ReproMales	reproMales	5	1000	70	0.5	0.07	0.44	0.3	0.71	0.9	1	0.81	1	0.88	1	1	1	0	1	0.97	0.87	8.8	12.8	10.3	8.7	0.5	30	1
53_rust_domin_BB1.0	replicate_22	5	0.083	0.346	0.571	0.0512820512820513	0.377289377289377	0.571428571428571	0.23992673992674	0.256	1.349332992	0.927594047493404	1.00976139124623	0.617856039542786	1.09043172626988	1.00075056292219	53_rust_ReproMales	reproMales	5	1000	70	0.5	0.07	0.44	0.3	0.71	0.9	1	0.81	1	0.88	1	1	1	0	1	0.97	0.87	8.8	12.8	10.3	8.7	0.5	30	1
53_rust_domin_BB1.0	replicate_23	0	NA	NA	NA	0.04	0.473333333333333	0.486666666666667	0.276666666666667	NA	NA	NA	NA	NA	NA	NA	53_rust_ReproMales	reproMales	5	1000	70	0.5	0.07	0.44	0.3	0.71	0.9	1	0.81	1	0.88	1	1	1	0	1	0.97	0.87	8.8	12.8	10.3	8.7	0.5	30	1
53_rust_domin_BB1.0	replicate_23	1	0.061	0.447	0.492	0.0561797752808989	0.468164794007491	0.47565543071161	0.290262172284644	0.2845	0.796922630280157	1.11681750041641	0.940347002484657	0.920979922637686	1.04734853245524	0.966779330714655	53_rust_ReproMales	reproMales	5	1000	70	0.5	0.07	0.44	0.3	0.71	0.9	1	0.81	1	0.88	1	1	1	0	1	0.97	0.87	8.8	12.8	10.3	8.7	0.5	30	1
53_rust_domin_BB1.0	replicate_23	2	0.096	0.41	0.494	0.0872727272727273	0.436363636363636	0.476363636363636	0.305454545454545	0.301	1.13943708636837	0.995097114648055	0.980688410690541	0.909090909090909	1.06430155210643	0.964298859035701	53_rust_ReproMales	reproMales	5	1000	70	0.5	0.07	0.44	0.3	0.71	0.9	1	0.81	1	0.88	1	1	1	0	1	0.97	0.87	8.8	12.8	10.3	8.7	0.5	30	1
53_rust_domin_BB1.0	replicate_23	3	0.124	0.401	0.475	0.124137931034483	0.389655172413793	0.486206896551724	0.318965517241379	0.3245	1.32901077097506	0.945076819995014	0.984673528686165	1.00111234705228	0.971708659386018	1.02359346642468	53_rust_ReproMales	reproMales	5	1000	70	0.5	0.07	0.44	0.3	0.71	0.9	1	0.81	1	0.88	1	1	1	0	1	0.97	0.87	8.8	12.8	10.3	8.7	0.5	30	1
53_rust_domin_BB1.0	replicate_23	4	0.113	0.442	0.445	0.0862068965517241	0.472413793103448	0.441379310344828	0.322413793103448	0.334	1.11068517165814	1.01737119397879	0.959448806281045	0.762892889838267	1.06880948665939	0.991863618752421	53_rust_ReproMales	reproMales	5	1000	70	0.5	0.07	0.44	0.3	0.71	0.9	1	0.81	1	0.88	1	1	1	0	1	0.97	0.87	8.8	12.8	10.3	8.7	0.5	30	1
53_rust_domin_BB1.0	replicate_23	5	0.089	0.44	0.471	0.0538461538461538	0.453846153846154	0.492307692307692	0.280769230769231	0.309	0.856175469701736	1.00703487501871	1.0258687333683	0.605012964563526	1.03146853146853	1.04523926179977	53_rust_ReproMales	reproMales	5	1000	70	0.5	0.07	0.44	0.3	0.71	0.9	1	0.81	1	0.88	1	1	1	0	1	0.97	0.87	8.8	12.8	10.3	8.7	0.5	30	1
53_rust_domin_BB1.0	replicate_24	0	NA	NA	NA	0.07	0.516666666666667	0.413333333333333	0.328333333333333	NA	NA	NA	NA	NA	NA	NA	53_rust_ReproMales	reproMales	5	1000	70	0.5	0.07	0.44	0.3	0.71	0.9	1	0.81	1	0.88	1	1	1	0	1	0.97	0.87	8.8	12.8	10.3	8.7	0.5	30	1
53_rust_domin_BB1.0	replicate_24	1	0.116	0.411	0.473	0.0865051903114187	0.41522491349481	0.498269896193772	0.294117647058823	0.3215	1.07603906310392	0.931843659860689	1.04846406295218	0.745734399236368	1.01027959487788	1.05342472768239	53_rust_ReproMales	reproMales	5	1000	70	0.5	0.07	0.44	0.3	0.71	0.9	1	0.81	1	0.88	1	1	1	0	1	0.97	0.87	8.8	12.8	10.3	8.7	0.5	30	1
53_rust_domin_BB1.0	replicate_24	2	0.09	0.41	0.5	0.0411985018726592	0.468164794007491	0.49063670411985	0.275280898876405	0.295	1.0404	0.987416666666667	1.00347222222222	0.457761131918435	1.14186535123778	0.9812734082397	53_rust_ReproMales	reproMales	5	1000	70	0.5	0.07	0.44	0.3	0.71	0.9	1	0.81	1	0.88	1	1	1	0	1	0.97	0.87	8.8	12.8	10.3	8.7	0.5	30	1
53_rust_domin_BB1.0	replicate_24	3	0.056	0.401	0.543	0.0422535211267606	0.411971830985915	0.545774647887324	0.248239436619718	0.2565	0.738985422740525	1.00500585350419	1.03385685956373	0.754527162977867	1.02736117452847	1.0051098487796	53_rust_ReproMales	reproMales	5	1000	70	0.5	0.07	0.44	0.3	0.71	0.9	1	0.81	1	0.88	1	1	1	0	1	0.97	0.87	8.8	12.8	10.3	8.7	0.5	30	1
53_rust_domin_BB1.0	replicate_24	4	0.06	0.353	0.587	0.0727969348659004	0.386973180076628	0.540229885057471	0.266283524904215	0.2365	0.973665308586087	0.945789293603734	1.03867343099562	1.21328224776501	1.09624130333322	0.92032348391392	53_rust_ReproMales	reproMales	5	1000	70	0.5	0.07	0.44	0.3	0.71	0.9	1	0.81	1	0.88	1	1	1	0	1	0.97	0.87	8.8	12.8	10.3	8.7	0.5	30	1
53_rust_domin_BB1.0	replicate_24	5	0.052	0.44	0.508	0.0299625468164794	0.445692883895131	0.524344569288389	0.252808988764045	0.272	0.733355830443559	1.12603039239627	0.943641799998637	0.576202823393835	1.01293837248893	1.03217434899289	53_rust_ReproMales	reproMales	5	1000	70	0.5	0.07	0.44	0.3	0.71	0.9	1	0.81	1	0.88	1	1	1	0	1	0.97	0.87	8.8	12.8	10.3	8.7	0.5	30	1
53_rust_domin_BB1.0	replicate_25	0	NA	NA	NA	0.07	0.53	0.4	0.335	NA	NA	NA	NA	NA	NA	NA	53_rust_ReproMales	reproMales	5	1000	70	0.5	0.07	0.44	0.3	0.71	0.9	1	0.81	1	0.88	1	1	1	0	1	0.97	0.87	8.8	12.8	10.3	8.7	0.5	30	1
53_rust_domin_BB1.0	replicate_25	1	0.106	0.486	0.408	0.0862068965517241	0.503448275862069	0.410344827586207	0.337931034482759	0.349	0.944531075963466	1.09078666816294	0.922607270054836	0.81327260897853	1.03590180218533	1.00574712643678	53_rust_ReproMales	reproMales	5	1000	70	0.5	0.07	0.44	0.3	0.71	0.9	1	0.81	1	0.88	1	1	1	0	1	0.97	0.87	8.8	12.8	10.3	8.7	0.5	30	1
53_rust_domin_BB1.0	replicate_25	2	0.146	0.469	0.385	0.140893470790378	0.47766323024055	0.381443298969072	0.379725085910653	0.3805	1.27848812994586	1.0481212797619	0.878323025173611	0.965023772536836	1.01847170626983	0.990761815504083	53_rust_ReproMales	reproMales	5	1000	70	0.5	0.07	0.44	0.3	0.71	0.9	1	0.81	1	0.88	1	1	1	0	1	0.97	0.87	8.8	12.8	10.3	8.7	0.5	30	1
53_rust_domin_BB1.0	replicate_25	3	0.189	0.456	0.355	0.154385964912281	0.466666666666667	0.378947368421053	0.387719298245614	0.417	1.31076014004627	0.968013336508693	0.922698720850822	0.816856957207834	1.0233918128655	1.06745737583395	53_rust_ReproMales	reproMales	5	1000	70	0.5	0.07	0.44	0.3	0.71	0.9	1	0.81	1	0.88	1	1	1	0	1	0.97	0.87	8.8	12.8	10.3	8.7	0.5	30	1
53_rust_domin_BB1.0	replicate_25	4	0.157	0.497	0.346	0.119402985074627	0.492537313432836	0.388059701492537	0.365671641791045	0.4055	1.04439507790586	1.04678720066382	0.922943161386195	0.760528567354311	0.991020751373915	1.12155983090329	53_rust_ReproMales	reproMales	5	1000	70	0.5	0.07	0.44	0.3	0.71	0.9	1	0.81	1	0.88	1	1	1	0	1	0.97	0.87	8.8	12.8	10.3	8.7	0.5	30	1
53_rust_domin_BB1.0	replicate_25	5	0.137	0.444	0.419	0.127737226277372	0.452554744525547	0.41970802919708	0.354014598540146	0.359	1.02456143273636	0.957078511404562	1.04132373702422	0.93238851297352	1.01926744262511	1.00168980715294	53_rust_ReproMales	reproMales	5	1000	70	0.5	0.07	0.44	0.3	0.71	0.9	1	0.81	1	0.88	1	1	1	0	1	0.97	0.87	8.8	12.8	10.3	8.7	0.5	30	1
53_rust_domin_BB1.0	replicate_26	0	NA	NA	NA	0.09	0.456666666666667	0.453333333333333	0.318333333333333	NA	NA	NA	NA	NA	NA	NA	53_rust_ReproMales	reproMales	5	1000	70	0.5	0.07	0.44	0.3	0.71	0.9	1	0.81	1	0.88	1	1	1	0	1	0.97	0.87	8.8	12.8	10.3	8.7	0.5	30	1
53_rust_domin_BB1.0	replicate_26	1	0.099	0.428	0.473	0.0658307210031348	0.467084639498433	0.467084639498433	0.299373040752351	0.313	0.976946903867767	0.986187739218372	1.01792791769537	0.664956777809442	1.09131925116456	0.987493952427976	53_rust_ReproMales	reproMales	5	1000	70	0.5	0.07	0.44	0.3	0.71	0.9	1	0.81	1	0.88	1	1	1	0	1	0.97	0.87	8.8	12.8	10.3	8.7	0.5	30	1
53_rust_domin_BB1.0	replicate_26	2	0.11	0.439	0.451	0.0604982206405694	0.469750889679715	0.469750889679715	0.295373665480427	0.3295	1.2273468380801	1.04648978062007	0.918761637363682	0.549983824005176	1.07004758469183	1.04157625206145	53_rust_ReproMales	reproMales	5	1000	70	0.5	0.07	0.44	0.3	0.71	0.9	1	0.81	1	0.88	1	1	1	0	1	0.97	0.87	8.8	12.8	10.3	8.7	0.5	30	1
53_rust_domin_BB1.0	replicate_26	3	0.075	0.425	0.5	0.0771812080536913	0.453020134228188	0.469798657718121	0.303691275167785	0.2875	0.859642183190594	1.02100599367166	1.00705285174982	1.02908277404922	1.06592972759574	0.939597315436242	53_rust_ReproMales	reproMales	5	1000	70	0.5	0.07	0.44	0.3	0.71	0.9	1	0.81	1	0.88	1	1	1	0	1	0.97	0.87	8.8	12.8	10.3	8.7	0.5	30	1
53_rust_domin_BB1.0	replicate_26	4	0.093	0.42	0.487	0.0780669144981413	0.423791821561338	0.49814126394052	0.28996282527881	0.303	1.00836628918531	0.993082074152965	1.00444297866163	0.839429188152057	1.00902814657461	1.0228773386869	53_rust_ReproMales	reproMales	5	1000	70	0.5	0.07	0.44	0.3	0.71	0.9	1	0.81	1	0.88	1	1	1	0	1	0.97	0.87	8.8	12.8	10.3	8.7	0.5	30	1
53_rust_domin_BB1.0	replicate_26	5	0.087	0.396	0.517	0.0514705882352941	0.415441176470588	0.533088235294118	0.259191176470588	0.285	1.03474802761341	0.961704792589609	1.02548277185384	0.591615956727519	1.04909387997623	1.03111844350893	53_rust_ReproMales	reproMales	5	1000	70	0.5	0.07	0.44	0.3	0.71	0.9	1	0.81	1	0.88	1	1	1	0	1	0.97	0.87	8.8	12.8	10.3	8.7	0.5	30	1
53_rust_domin_BB1.0	replicate_27	0	NA	NA	NA	0.0766666666666667	0.51	0.413333333333333	0.331666666666667	NA	NA	NA	NA	NA	NA	NA	53_rust_ReproMales	reproMales	5	1000	70	0.5	0.07	0.44	0.3	0.71	0.9	1	0.81	1	0.88	1	1	1	0	1	0.97	0.87	8.8	12.8	10.3	8.7	0.5	30	1
53_rust_domin_BB1.0	replicate_27	1	0.077	0.436	0.487	0.0745762711864407	0.450847457627119	0.474576271186441	0.3	0.295	0.699982323678695	0.983470970814171	1.0902917270415	0.968523002421308	1.03405380189706	0.974489263216511	53_rust_ReproMales	reproMales	5	1000	70	0.5	0.07	0.44	0.3	0.71	0.9	1	0.81	1	0.88	1	1	1	0	1	0.97	0.87	8.8	12.8	10.3	8.7	0.5	30	1
53_rust_domin_BB1.0	replicate_27	2	0.076	0.433	0.491	0.0374149659863946	0.472789115646259	0.489795918367347	0.273809523809524	0.2925	0.844444444444444	1.03095238095238	1.00204081632653	0.492302184031507	1.09189172204679	0.997547695249179	53_rust_ReproMales	reproMales	5	1000	70	0.5	0.07	0.44	0.3	0.71	0.9	1	0.81	1	0.88	1	1	1	0	1	0.97	0.87	8.8	12.8	10.3	8.7	0.5	30	1
53_rust_domin_BB1.0	replicate_27	3	0.073	0.421	0.506	0.072463768115942	0.416666666666667	0.510869565217391	0.280797101449275	0.2835	0.973701323251418	1.05865146115467	0.959509809191078	0.992654357752631	0.989707046714173	1.00962364667469	53_rust_ReproMales	reproMales	5	1000	70	0.5	0.07	0.44	0.3	0.71	0.9	1	0.81	1	0.88	1	1	1	0	1	0.97	0.87	8.8	12.8	10.3	8.7	0.5	30	1
53_rust_domin_BB1.0	replicate_27	4	0.082	0.39	0.528	0.0972222222222222	0.409722222222222	0.493055555555556	0.302083333333333	0.277	1.03998867845994	0.965585114162672	1.02077744291252	1.18563685636856	1.0505698005698	0.93381734006734	53_rust_ReproMales	reproMales	5	1000	70	0.5	0.07	0.44	0.3	0.71	0.9	1	0.81	1	0.88	1	1	1	0	1	0.97	0.87	8.8	12.8	10.3	8.7	0.5	30	1
53_rust_domin_BB1.0	replicate_27	5	0.096	0.43	0.474	0.09375	0.3828125	0.5234375	0.28515625	0.311	1.05200475624257	1.01978383942357	0.973130764089998	0.9765625	0.890261627906977	1.10429852320675	53_rust_ReproMales	reproMales	5	1000	70	0.5	0.07	0.44	0.3	0.71	0.9	1	0.81	1	0.88	1	1	1	0	1	0.97	0.87	8.8	12.8	10.3	8.7	0.5	30	1
53_rust_domin_BB1.0	replicate_28	0	NA	NA	NA	0.103333333333333	0.483333333333333	0.413333333333333	0.345	NA	NA	NA	NA	NA	NA	NA	53_rust_ReproMales	reproMales	5	1000	70	0.5	0.07	0.44	0.3	0.71	0.9	1	0.81	1	0.88	1	1	1	0	1	0.97	0.87	8.8	12.8	10.3	8.7	0.5	30	1
53_rust_domin_BB1.0	replicate_28	1	0.138	0.461	0.401	0.107692307692308	0.523076923076923	0.369230769230769	0.369230769230769	0.3685	1.15942028985507	1.02002433897555	0.934677466348115	0.780379041248606	1.13465709994994	0.920774985612891	53_rust_ReproMales	reproMales	5	1000	70	0.5	0.07	0.44	0.3	0.71	0.9	1	0.81	1	0.88	1	1	1	0	1	0.97	0.87	8.8	12.8	10.3	8.7	0.5	30	1
53_rust_domin_BB1.0	replicate_28	2	0.144	0.498	0.358	0.0989399293286219	0.515901060070671	0.385159010600707	0.356890459363958	0.393	1.05625	1.06913109756098	0.899791790600833	0.687082842559874	1.03594590375637	1.07586315810253	53_rust_ReproMales	reproMales	5	1000	70	0.5	0.07	0.44	0.3	0.71	0.9	1	0.81	1	0.88	1	1	1	0	1	0.97	0.87	8.8	12.8	10.3	8.7	0.5	30	1
53_rust_domin_BB1.0	replicate_28	3	0.154	0.489	0.357	0.15	0.471428571428571	0.378571428571429	0.385714285714286	0.3985	1.20906832663464	1.06526822434991	0.863173922231614	0.974025974025974	0.964066608238387	1.06042416966787	53_rust_ReproMales	reproMales	5	1000	70	0.5	0.07	0.44	0.3	0.71	0.9	1	0.81	1	0.88	1	1	1	0	1	0.97	0.87	8.8	12.8	10.3	8.7	0.5	30	1
53_rust_domin_BB1.0	replicate_28	4	0.16	0.482	0.358	0.136200716845878	0.523297491039427	0.340501792114695	0.397849462365591	0.401	1.07544581618656	1.01714039621016	0.948729042725798	0.851254480286738	1.08567944199051	0.951122324342724	53_rust_ReproMales	reproMales	5	1000	70	0.5	0.07	0.44	0.3	0.71	0.9	1	0.81	1	0.88	1	1	1	0	1	0.97	0.87	8.8	12.8	10.3	8.7	0.5	30	1
53_rust_domin_BB1.0	replicate_28	5	0.15	0.497	0.353	0.134275618374558	0.522968197879859	0.342756183745583	0.395759717314488	0.3985	0.947662527392257	1.03729560810811	0.973564094387755	0.895170789163722	1.0522498951305	0.970980690497402	53_rust_ReproMales	reproMales	5	1000	70	0.5	0.07	0.44	0.3	0.71	0.9	1	0.81	1	0.88	1	1	1	0	1	0.97	0.87	8.8	12.8	10.3	8.7	0.5	30	1
53_rust_domin_BB1.0	replicate_29	0	NA	NA	NA	0.0666666666666667	0.433333333333333	0.5	0.283333333333333	NA	NA	NA	NA	NA	NA	NA	53_rust_ReproMales	reproMales	5	1000	70	0.5	0.07	0.44	0.3	0.71	0.9	1	0.81	1	0.88	1	1	1	0	1	0.97	0.87	8.8	12.8	10.3	8.7	0.5	30	1
53_rust_domin_BB1.0	replicate_29	1	0.076	0.419	0.505	0.0528052805280528	0.409240924092409	0.537953795379538	0.257425742574257	0.2855	0.946712802768166	1.03173734610123	0.983234180638183	0.694806322737537	0.976708649385225	1.06525504035552	53_rust_ReproMales	reproMales	5	1000	70	0.5	0.07	0.44	0.3	0.71	0.9	1	0.81	1	0.88	1	1	1	0	1	0.97	0.87	8.8	12.8	10.3	8.7	0.5	30	1
53_rust_domin_BB1.0	replicate_29	2	0.099	0.375	0.526	0.0848056537102474	0.416961130742049	0.498233215547703	0.293286219081272	0.2865	1.49393343195266	0.980865384615385	0.953906844444445	0.856622764749973	1.11189634864547	0.947211436402478	53_rust_ReproMales	reproMales	5	1000	70	0.5	0.07	0.44	0.3	0.71	0.9	1	0.81	1	0.88	1	1	1	0	1	0.97	0.87	8.8	12.8	10.3	8.7	0.5	30	1
53_rust_domin_BB1.0	replicate_29	3	0.107	0.408	0.485	0.0793650793650794	0.44047619047619	0.48015873015873	0.299603174603175	0.311	1.24394295253302	0.984226265060241	0.971079125	0.741729713692331	1.07959850606909	0.990018000327279	53_rust_ReproMales	reproMales	5	1000	70	0.5	0.07	0.44	0.3	0.71	0.9	1	0.81	1	0.88	1	1	1	0	1	0.97	0.87	8.8	12.8	10.3	8.7	0.5	30	1
53_rust_domin_BB1.0	replicate_29	4	0.09	0.4	0.51	0.0703125	0.3671875	0.5625	0.25390625	0.29	1.00265076093154	0.953102076806184	1.03963726536607	0.78125	0.91796875	1.10294117647059	53_rust_ReproMales	reproMales	5	1000	70	0.5	0.07	0.44	0.3	0.71	0.9	1	0.81	1	0.88	1	1	1	0	1	0.97	0.87	8.8	12.8	10.3	8.7	0.5	30	1
53_rust_domin_BB1.0	replicate_29	5	0.058	0.405	0.537	0.0401459854014599	0.386861313868613	0.572992700729927	0.233576642335766	0.2605	0.899665798816568	1.06895207410391	0.964689345138565	0.692172162094135	0.955213120663242	1.06702551346355	53_rust_ReproMales	reproMales	5	1000	70	0.5	0.07	0.44	0.3	0.71	0.9	1	0.81	1	0.88	1	1	1	0	1	0.97	0.87	8.8	12.8	10.3	8.7	0.5	30	1
53_rust_domin_BB1.0	replicate_30	0	NA	NA	NA	0.103333333333333	0.45	0.446666666666667	0.328333333333333	NA	NA	NA	NA	NA	NA	NA	53_rust_ReproMales	reproMales	5	1000	70	0.5	0.07	0.44	0.3	0.71	0.9	1	0.81	1	0.88	1	1	1	0	1	0.97	0.87	8.8	12.8	10.3	8.7	0.5	30	1
53_rust_domin_BB1.0	replicate_30	1	0.115	0.429	0.456	0.113013698630137	0.434931506849315	0.452054794520548	0.330479452054795	0.3295	1.06676286428406	0.972654331095464	1.01078142221182	0.982727814175104	1.01382635629211	0.991348233597693	53_rust_ReproMales	reproMales	5	1000	70	0.5	0.07	0.44	0.3	0.71	0.9	1	0.81	1	0.88	1	1	1	0	1	0.97	0.87	8.8	12.8	10.3	8.7	0.5	30	1
53_rust_domin_BB1.0	replicate_30	2	0.137	0.41	0.453	0.0844594594594595	0.429054054054054	0.486486486486487	0.298986486486487	0.342	1.25438728556471	0.926500139141036	1.01057926099384	0.616492404813573	1.04647330257086	1.07392160372293	53_rust_ReproMales	reproMales	5	1000	70	0.5	0.07	0.44	0.3	0.71	0.9	1	0.81	1	0.88	1	1	1	0	1	0.97	0.87	8.8	12.8	10.3	8.7	0.5	30	1
53_rust_domin_BB1.0	replicate_30	3	0.122	0.436	0.442	0.0915492957746479	0.5	0.408450704225352	0.341549295774648	0.34	1.36476133933416	1.04010825675584	0.899434391058209	0.750404063726622	1.14678899082569	0.924096615894462	53_rust_ReproMales	reproMales	5	1000	70	0.5	0.07	0.44	0.3	0.71	0.9	1	0.81	1	0.88	1	1	1	0	1	0.97	0.87	8.8	12.8	10.3	8.7	0.5	30	1
53_rust_domin_BB1.0	replicate_30	4	0.126	0.466	0.408	0.114695340501792	0.487455197132616	0.397849462365591	0.3584229390681	0.359	1.08009947922202	1.03604652957715	0.941052017501215	0.910280480172953	1.04604119556355	0.975121231288214	53_rust_ReproMales	reproMales	5	1000	70	0.5	0.07	0.44	0.3	0.71	0.9	1	0.81	1	0.88	1	1	1	0	1	0.97	0.87	8.8	12.8	10.3	8.7	0.5	30	1
53_rust_domin_BB1.0	replicate_30	5	0.151	0.42	0.429	0.109090909090909	0.425454545454545	0.465454545454545	0.321818181818182	0.361	1.1753991	0.91321843575419	1.04222056115602	0.722456351595424	1.01298701298701	1.08497563043018	53_rust_ReproMales	reproMales	5	1000	70	0.5	0.07	0.44	0.3	0.71	0.9	1	0.81	1	0.88	1	1	1	0	1	0.97	0.87	8.8	12.8	10.3	8.7	0.5	30	1
53_rust_domin_BB0.9	replicate_01	0	NA	NA	NA	0.0966666666666667	0.496666666666667	0.406666666666667	0.345	NA	NA	NA	NA	NA	NA	NA	53_rust_ReproMales	reproMales	5	1000	70	0.5	0.07	0.44	0.3	0.71	0.9	1	0.81	1	0.88	1	1	0.9	0	1	0.97	0.87	8.8	12.8	10.3	8.7	0.5	30	1
53_rust_domin_BB0.9	replicate_01	1	0.148	0.439	0.413	0.103202846975089	0.469750889679715	0.427046263345196	0.338078291814947	0.3675	1.24343625288805	0.971346387874765	0.96264786434357	0.697316533615466	1.07004758469183	1.03401032286972	53_rust_ReproMales	reproMales	5	1000	70	0.5	0.07	0.44	0.3	0.71	0.9	1	0.81	1	0.88	1	1	0.9	0	1	0.97	0.87	8.8	12.8	10.3	8.7	0.5	30	1
53_rust_domin_BB0.9	replicate_01	2	0.096	0.486	0.418	0.0716845878136201	0.491039426523298	0.437275985663082	0.317204301075269	0.339	0.83991756232687	1.08588132427844	0.954032200254365	0.746714456391876	1.01036919037716	1.04611479823704	53_rust_ReproMales	reproMales	5	1000	70	0.5	0.07	0.44	0.3	0.71	0.9	1	0.81	1	0.88	1	1	0.9	0	1	0.97	0.87	8.8	12.8	10.3	8.7	0.5	30	1
53_rust_domin_BB0.9	replicate_01	3	0.11	0.445	0.445	0.108391608391608	0.5	0.391608391608392	0.358391608391608	0.3325	1.09323757540937	1.02730681969839	0.954505549011098	0.985378258105531	1.12359550561798	0.880018857546947	53_rust_ReproMales	reproMales	5	1000	70	0.5	0.07	0.44	0.3	0.71	0.9	1	0.81	1	0.88	1	1	0.9	0	1	0.97	0.87	8.8	12.8	10.3	8.7	0.5	30	1
53_rust_domin_BB0.9	replicate_01	4	0.116	0.491	0.393	0.0927835051546392	0.47766323024055	0.429553264604811	0.331615120274914	0.3615	0.903113480071386	1.06763703063734	0.954668250562407	0.799857803057234	0.972837536131466	1.09301085141173	53_rust_ReproMales	reproMales	5	1000	70	0.5	0.07	0.44	0.3	0.71	0.9	1	0.81	1	0.88	1	1	0.9	0	1	0.97	0.87	8.8	12.8	10.3	8.7	0.5	30	1
53_rust_domin_BB0.9	replicate_01	5	0.089	0.472	0.439	0.101045296167247	0.435540069686411	0.463414634146341	0.318815331010453	0.325	0.809322022067706	1.06475836807544	0.982678121344691	1.13534040637357	0.922754384928837	1.05561420078893	53_rust_ReproMales	reproMales	5	1000	70	0.5	0.07	0.44	0.3	0.71	0.9	1	0.81	1	0.88	1	1	0.9	0	1	0.97	0.87	8.8	12.8	10.3	8.7	0.5	30	1
53_rust_domin_BB0.9	replicate_02	0	NA	NA	NA	0.0833333333333333	0.51	0.406666666666667	0.338333333333333	NA	NA	NA	NA	NA	NA	NA	53_rust_ReproMales	reproMales	5	1000	70	0.5	0.07	0.44	0.3	0.71	0.9	1	0.81	1	0.88	1	1	0.9	0	1	0.97	0.87	8.8	12.8	10.3	8.7	0.5	30	1
53_rust_domin_BB0.9	replicate_02	1	0.125	0.469	0.406	0.0955882352941176	0.485294117647059	0.419117647058824	0.338235294117647	0.3595	1.09199446722803	1.04751150872926	0.92735820923932	0.764705882352941	1.034742255111	1.03230947551434	53_rust_ReproMales	reproMales	5	1000	70	0.5	0.07	0.44	0.3	0.71	0.9	1	0.81	1	0.88	1	1	0.9	0	1	0.97	0.87	8.8	12.8	10.3	8.7	0.5	30	1
53_rust_domin_BB0.9	replicate_02	2	0.119	0.481	0.4	0.0964285714285714	0.485714285714286	0.417857142857143	0.339285714285714	0.3595	1.04018147448015	1.07446570048309	0.913382716049383	0.810324129651861	1.00980100980101	1.04464285714286	53_rust_ReproMales	reproMales	5	1000	70	0.5	0.07	0.44	0.3	0.71	0.9	1	0.81	1	0.88	1	1	0.9	0	1	0.97	0.87	8.8	12.8	10.3	8.7	0.5	30	1
53_rust_domin_BB0.9	replicate_02	3	0.103	0.477	0.42	0.0642857142857143	0.507142857142857	0.428571428571429	0.317857142857143	0.3415	0.894759002770083	1.06392034139403	0.962103725346969	0.624133148404993	1.06319257262653	1.02040816326531	53_rust_ReproMales	reproMales	5	1000	70	0.5	0.07	0.44	0.3	0.71	0.9	1	0.81	1	0.88	1	1	0.9	0	1	0.97	0.87	8.8	12.8	10.3	8.7	0.5	30	1
53_rust_domin_BB0.9	replicate_02	4	0.104	0.448	0.448	0.0612244897959184	0.530612244897959	0.408163265306122	0.326530612244898	0.328	1.0293649791693	1.03309606447438	0.962780625531098	0.588697017268446	1.18440233236152	0.911078717201166	53_rust_ReproMales	reproMales	5	1000	70	0.5	0.07	0.44	0.3	0.71	0.9	1	0.81	1	0.88	1	1	0.9	0	1	0.97	0.87	8.8	12.8	10.3	8.7	0.5	30	1
53_rust_domin_BB0.9	replicate_02	5	0.115	0.477	0.408	0.099644128113879	0.491103202846975	0.409252669039146	0.345195729537367	0.3535	1.07857421875	1.08454261363636	0.899548209366391	0.866470679251122	1.02956646299156	1.00307026725281	53_rust_ReproMales	reproMales	5	1000	70	0.5	0.07	0.44	0.3	0.71	0.9	1	0.81	1	0.88	1	1	0.9	0	1	0.97	0.87	8.8	12.8	10.3	8.7	0.5	30	1
53_rust_domin_BB0.9	replicate_03	0	NA	NA	NA	0.0966666666666667	0.476666666666667	0.426666666666667	0.335	NA	NA	NA	NA	NA	NA	NA	53_rust_ReproMales	reproMales	5	1000	70	0.5	0.07	0.44	0.3	0.71	0.9	1	0.81	1	0.88	1	1	0.9	0	1	0.97	0.87	8.8	12.8	10.3	8.7	0.5	30	1
53_rust_domin_BB0.9	replicate_03	1	0.121	0.442	0.437	0.112627986348123	0.433447098976109	0.453924914675768	0.329351535836177	0.342	1.07819113388282	0.992032319604983	0.988184747583244	0.930809804529941	0.980649545194817	1.03872978186675	53_rust_ReproMales	reproMales	5	1000	70	0.5	0.07	0.44	0.3	0.71	0.9	1	0.81	1	0.88	1	1	0.9	0	1	0.97	0.87	8.8	12.8	10.3	8.7	0.5	30	1
53_rust_domin_BB0.9	replicate_03	2	0.117	0.451	0.432	0.10989010989011	0.428571428571429	0.461538461538462	0.324175824175824	0.3425	1.07861505006846	1.02092048675658	0.96049227900472	0.939231708462478	0.95026924295217	1.06837606837607	53_rust_ReproMales	reproMales	5	1000	70	0.5	0.07	0.44	0.3	0.71	0.9	1	0.81	1	0.88	1	1	0.9	0	1	0.97	0.87	8.8	12.8	10.3	8.7	0.5	30	1
53_rust_domin_BB0.9	replicate_03	3	0.113	0.453	0.434	0.106312292358804	0.46843853820598	0.425249169435216	0.340531561461794	0.3395	1.07526917552427	1.03384125671765	0.950215876792914	0.940816746538088	1.03408065829135	0.979836795933677	53_rust_ReproMales	reproMales	5	1000	70	0.5	0.07	0.44	0.3	0.71	0.9	1	0.81	1	0.88	1	1	0.9	0	1	0.97	0.87	8.8	12.8	10.3	8.7	0.5	30	1
53_rust_domin_BB0.9	replicate_03	4	0.121	0.47	0.409	0.0738007380073801	0.512915129151292	0.413284132841328	0.330258302583026	0.356	1.04344756692445	1.04644516802851	0.94044906065009	0.609923454606447	1.09130878542828	1.01047465242379	53_rust_ReproMales	reproMales	5	1000	70	0.5	0.07	0.44	0.3	0.71	0.9	1	0.81	1	0.88	1	1	0.9	0	1	0.97	0.87	8.8	12.8	10.3	8.7	0.5	30	1
53_rust_domin_BB0.9	replicate_03	5	0.094	0.472	0.434	0.107142857142857	0.5	0.392857142857143	0.357142857142857	0.33	0.861827533472738	1.06696683441833	0.967553643117881	1.13981762917933	1.05932203389831	0.905200789993417	53_rust_ReproMales	reproMales	5	1000	70	0.5	0.07	0.44	0.3	0.71	0.9	1	0.81	1	0.88	1	1	0.9	0	1	0.97	0.87	8.8	12.8	10.3	8.7	0.5	30	1
53_rust_domin_BB0.9	replicate_04	0	NA	NA	NA	0.0533333333333333	0.5	0.446666666666667	0.303333333333333	NA	NA	NA	NA	NA	NA	NA	53_rust_ReproMales	reproMales	5	1000	70	0.5	0.07	0.44	0.3	0.71	0.9	1	0.81	1	0.88	1	1	0.9	0	1	0.97	0.87	8.8	12.8	10.3	8.7	0.5	30	1
53_rust_domin_BB0.9	replicate_04	1	0.116	0.421	0.463	0.0722433460076046	0.490494296577947	0.437262357414449	0.317490494296578	0.3265	1.26071730467335	0.996109154003891	0.953961676701541	0.622787465582798	1.16506958807113	0.944411139124079	53_rust_ReproMales	reproMales	5	1000	70	0.5	0.07	0.44	0.3	0.71	0.9	1	0.81	1	0.88	1	1	0.9	0	1	0.97	0.87	8.8	12.8	10.3	8.7	0.5	30	1
53_rust_domin_BB0.9	replicate_04	2	0.125	0.473	0.402	0.0752688172043011	0.519713261648746	0.405017921146953	0.335125448028674	0.3615	1.24007673276202	1.09141951195103	0.862995724738325	0.602150537634409	1.09875953836944	1.00750726653471	53_rust_ReproMales	reproMales	5	1000	70	0.5	0.07	0.44	0.3	0.71	0.9	1	0.81	1	0.88	1	1	0.9	0	1	0.97	0.87	8.8	12.8	10.3	8.7	0.5	30	1
53_rust_domin_BB0.9	replicate_04	3	0.121	0.427	0.452	0.111111111111111	0.418518518518519	0.47037037037037	0.32037037037037	0.3345	1.07738408304498	0.95818807385733	1.02248986857114	0.918273645546373	0.980137045710816	1.04064241232383	53_rust_ReproMales	reproMales	5	1000	70	0.5	0.07	0.44	0.3	0.71	0.9	1	0.81	1	0.88	1	1	0.9	0	1	0.97	0.87	8.8	12.8	10.3	8.7	0.5	30	1
53_rust_domin_BB0.9	replicate_04	4	0.132	0.463	0.405	0.117216117216117	0.483516483516484	0.399267399267399	0.358974358974359	0.3635	1.28608373149788	1.06322785906664	0.876819933327889	0.888000888000888	1.04431205943085	0.985845430289875	53_rust_ReproMales	reproMales	5	1000	70	0.5	0.07	0.44	0.3	0.71	0.9	1	0.81	1	0.88	1	1	0.9	0	1	0.97	0.87	8.8	12.8	10.3	8.7	0.5	30	1
53_rust_domin_BB0.9	replicate_04	5	0.131	0.446	0.423	0.102661596958175	0.482889733840304	0.414448669201521	0.344106463878327	0.354	1.01658673469388	0.969094285714286	1.0294128	0.783676312657824	1.08271240771369	0.979784087946858	53_rust_ReproMales	reproMales	5	1000	70	0.5	0.07	0.44	0.3	0.71	0.9	1	0.81	1	0.88	1	1	0.9	0	1	0.97	0.87	8.8	12.8	10.3	8.7	0.5	30	1
53_rust_domin_BB0.9	replicate_05	0	NA	NA	NA	0.07	0.513333333333333	0.416666666666667	0.326666666666667	NA	NA	NA	NA	NA	NA	NA	53_rust_ReproMales	reproMales	5	1000	70	0.5	0.07	0.44	0.3	0.71	0.9	1	0.81	1	0.88	1	1	0.9	0	1	0.97	0.87	8.8	12.8	10.3	8.7	0.5	30	1
53_rust_domin_BB0.9	replicate_05	1	0.101	0.482	0.417	0.0878378378378378	0.462837837837838	0.449324324324324	0.319256756756757	0.342	0.946480633069554	1.09567589412002	0.919762768356044	0.86968156275087	0.960244476841987	1.07751636528615	53_rust_ReproMales	reproMales	5	1000	70	0.5	0.07	0.44	0.3	0.71	0.9	1	0.81	1	0.88	1	1	0.9	0	1	0.97	0.87	8.8	12.8	10.3	8.7	0.5	30	1
53_rust_domin_BB0.9	replicate_05	2	0.171	0.445	0.384	0.129370629370629	0.479020979020979	0.391608391608392	0.368881118881119	0.3935	1.67770622323003	1.02377985216695	0.828637427728759	0.756553388132336	1.07645163824939	1.01981351981352	53_rust_ReproMales	reproMales	5	1000	70	0.5	0.07	0.44	0.3	0.71	0.9	1	0.81	1	0.88	1	1	0.9	0	1	0.97	0.87	8.8	12.8	10.3	8.7	0.5	30	1
53_rust_domin_BB0.9	replicate_05	3	0.175	0.427	0.398	0.148148148148148	0.462962962962963	0.388888888888889	0.37962962962963	0.3885	1.28607174142539	0.917065339827493	0.99921909745935	0.846560846560847	1.08422239569781	0.977107761027359	53_rust_ReproMales	reproMales	5	1000	70	0.5	0.07	0.44	0.3	0.71	0.9	1	0.81	1	0.88	1	1	0.9	0	1	0.97	0.87	8.8	12.8	10.3	8.7	0.5	30	1
53_rust_domin_BB0.9	replicate_05	4	0.138	0.463	0.399	0.124087591240876	0.481751824817518	0.394160583941606	0.364963503649635	0.3695	0.957544318857823	0.982969057153258	1.03674225885498	0.899185443774463	1.04050070154972	0.98787113769826	53_rust_ReproMales	reproMales	5	1000	70	0.5	0.07	0.44	0.3	0.71	0.9	1	0.81	1	0.88	1	1	0.9	0	1	0.97	0.87	8.8	12.8	10.3	8.7	0.5	30	1
53_rust_domin_BB0.9	replicate_05	5	0.128	0.485	0.387	0.102473498233216	0.480565371024735	0.416961130742049	0.342756183745583	0.3705	0.9609728	1.04631781609195	0.959651605231867	0.800574204946996	0.990856435102546	1.07741894248592	53_rust_ReproMales	reproMales	5	1000	70	0.5	0.07	0.44	0.3	0.71	0.9	1	0.81	1	0.88	1	1	0.9	0	1	0.97	0.87	8.8	12.8	10.3	8.7	0.5	30	1
53_rust_domin_BB0.9	replicate_06	0	NA	NA	NA	0.0766666666666667	0.506666666666667	0.416666666666667	0.33	NA	NA	NA	NA	NA	NA	NA	53_rust_ReproMales	reproMales	5	1000	70	0.5	0.07	0.44	0.3	0.71	0.9	1	0.81	1	0.88	1	1	0.9	0	1	0.97	0.87	8.8	12.8	10.3	8.7	0.5	30	1
53_rust_domin_BB0.9	replicate_06	1	0.116	0.486	0.398	0.152941176470588	0.501960784313725	0.345098039215686	0.403921568627451	0.359	1.06519742883379	1.09905020352782	0.886611717531745	1.3184584178499	1.03284111998709	0.867080500541925	53_rust_ReproMales	reproMales	5	1000	70	0.5	0.07	0.44	0.3	0.71	0.9	1	0.81	1	0.88	1	1	0.9	0	1	0.97	0.87	8.8	12.8	10.3	8.7	0.5	30	1
53_rust_domin_BB0.9	replicate_06	2	0.199	0.485	0.316	0.165540540540541	0.5	0.334459459459459	0.415540540540541	0.4415	1.21971674992931	1.00718973556464	0.889365477839335	0.831862012766535	1.03092783505155	1.05841601094766	53_rust_ReproMales	reproMales	5	1000	70	0.5	0.07	0.44	0.3	0.71	0.9	1	0.81	1	0.88	1	1	0.9	0	1	0.97	0.87	8.8	12.8	10.3	8.7	0.5	30	1
53_rust_domin_BB0.9	replicate_06	3	0.158	0.543	0.299	0.10546875	0.5390625	0.35546875	0.375	0.4295	0.915019366779034	1.11789764556605	0.875311036118815	0.667523734177215	0.99274861878453	1.18885869565217	53_rust_ReproMales	reproMales	5	1000	70	0.5	0.07	0.44	0.3	0.71	0.9	1	0.81	1	0.88	1	1	0.9	0	1	0.97	0.87	8.8	12.8	10.3	8.7	0.5	30	1
53_rust_domin_BB0.9	replicate_06	4	0.128	0.505	0.367	0.0721311475409836	0.544262295081967	0.383606557377049	0.344262295081967	0.3805	0.910222222222222	1.07733333333333	0.93952	0.563524590163934	1.07774711897419	1.04524947514182	53_rust_ReproMales	reproMales	5	1000	70	0.5	0.07	0.44	0.3	0.71	0.9	1	0.81	1	0.88	1	1	0.9	0	1	0.97	0.87	8.8	12.8	10.3	8.7	0.5	30	1
53_rust_domin_BB0.9	replicate_06	5	0.134	0.444	0.422	0.109929078014184	0.460992907801418	0.429078014184397	0.340425531914894	0.356	1.13064399092971	0.983407142857143	0.98141375	0.820366253837197	1.03827231486806	1.01677254546066	53_rust_ReproMales	reproMales	5	1000	70	0.5	0.07	0.44	0.3	0.71	0.9	1	0.81	1	0.88	1	1	0.9	0	1	0.97	0.87	8.8	12.8	10.3	8.7	0.5	30	1
53_rust_domin_BB0.9	replicate_07	0	NA	NA	NA	0.0766666666666667	0.463333333333333	0.46	0.308333333333333	NA	NA	NA	NA	NA	NA	NA	53_rust_ReproMales	reproMales	5	1000	70	0.5	0.07	0.44	0.3	0.71	0.9	1	0.81	1	0.88	1	1	0.9	0	1	0.97	0.87	8.8	12.8	10.3	8.7	0.5	30	1
53_rust_domin_BB0.9	replicate_07	1	0.074	0.466	0.46	0.0519031141868512	0.439446366782007	0.508650519031142	0.271626297577855	0.307	0.778378378378378	1.09254314555519	0.96153287850196	0.701393434957449	0.943017954467826	1.10576199789379	53_rust_ReproMales	reproMales	5	1000	70	0.5	0.07	0.44	0.3	0.71	0.9	1	0.81	1	0.88	1	1	0.9	0	1	0.97	0.87	8.8	12.8	10.3	8.7	0.5	30	1
53_rust_domin_BB0.9	replicate_07	2	0.067	0.432	0.501	0.0503875968992248	0.476744186046512	0.472868217054264	0.288759689922481	0.283	0.908094770578928	1.09176125996641	0.944341794505786	0.752053685063057	1.1035745047373	0.943848736635257	53_rust_ReproMales	reproMales	5	1000	70	0.5	0.07	0.44	0.3	0.71	0.9	1	0.81	1	0.88	1	1	0.9	0	1	0.97	0.87	8.8	12.8	10.3	8.7	0.5	30	1
53_rust_domin_BB0.9	replicate_07	3	0.078	0.396	0.526	0.0846153846153846	0.407692307692308	0.507692307692308	0.288461538461538	0.276	0.935451916580334	0.964078196148712	1.03980767545976	1.08481262327416	1.02952602952603	0.965194501316174	53_rust_ReproMales	reproMales	5	1000	70	0.5	0.07	0.44	0.3	0.71	0.9	1	0.81	1	0.88	1	1	0.9	0	1	0.97	0.87	8.8	12.8	10.3	8.7	0.5	30	1
53_rust_domin_BB0.9	replicate_07	4	0.128	0.415	0.457	0.0957854406130268	0.425287356321839	0.478927203065134	0.308429118773946	0.3355	1.53827555555556	1.01095495495496	0.902650109569028	0.748323754789272	1.02478881041407	1.04798075068957	53_rust_ReproMales	reproMales	5	1000	70	0.5	0.07	0.44	0.3	0.71	0.9	1	0.81	1	0.88	1	1	0.9	0	1	0.97	0.87	8.8	12.8	10.3	8.7	0.5	30	1
53_rust_domin_BB0.9	replicate_07	5	0.109	0.392	0.499	0.0844594594594595	0.422297297297297	0.493243243243243	0.295608108108108	0.305	1.1458182940473	0.918891003251837	1.04334309896333	0.774857426233573	1.0772890237176	0.988463413313113	53_rust_ReproMales	reproMales	5	1000	70	0.5	0.07	0.44	0.3	0.71	0.9	1	0.81	1	0.88	1	1	0.9	0	1	0.97	0.87	8.8	12.8	10.3	8.7	0.5	30	1
53_rust_domin_BB0.9	replicate_08	0	NA	NA	NA	0.0733333333333333	0.513333333333333	0.413333333333333	0.33	NA	NA	NA	NA	NA	NA	NA	53_rust_ReproMales	reproMales	5	1000	70	0.5	0.07	0.44	0.3	0.71	0.9	1	0.81	1	0.88	1	1	0.9	0	1	0.97	0.87	8.8	12.8	10.3	8.7	0.5	30	1
53_rust_domin_BB0.9	replicate_08	1	0.108	0.431	0.461	0.0833333333333333	0.451388888888889	0.465277777777778	0.309027777777778	0.3235	0.991735537190083	0.974672094075079	1.02695477834707	0.771604938271605	1.04730600670276	1.00927934442034	53_rust_ReproMales	reproMales	5	1000	70	0.5	0.07	0.44	0.3	0.71	0.9	1	0.81	1	0.88	1	1	0.9	0	1	0.97	0.87	8.8	12.8	10.3	8.7	0.5	30	1
53_rust_domin_BB0.9	replicate_08	2	0.105	0.437	0.458	0.0953947368421053	0.490131578947368	0.414473684210526	0.340460526315789	0.3235	1.09949753818962	1.02327728530292	0.959277594000152	0.908521303258145	1.12158256052029	0.904964376005516	53_rust_ReproMales	reproMales	5	1000	70	0.5	0.07	0.44	0.3	0.71	0.9	1	0.81	1	0.88	1	1	0.9	0	1	0.97	0.87	8.8	12.8	10.3	8.7	0.5	30	1
53_rust_domin_BB0.9	replicate_08	3	0.126	0.505	0.369	0.104868913857678	0.48689138576779	0.408239700374532	0.348314606741573	0.3785	1.08701869355177	1.12448540484537	0.848290843962413	0.832292967124428	0.96414135795602	1.1063406514215	53_rust_ReproMales	reproMales	5	1000	70	0.5	0.07	0.44	0.3	0.71	0.9	1	0.81	1	0.88	1	1	0.9	0	1	0.97	0.87	8.8	12.8	10.3	8.7	0.5	30	1
53_rust_domin_BB0.9	replicate_08	4	0.12	0.488	0.392	0.103448275862069	0.53639846743295	0.360153256704981	0.371647509578544	0.364	0.989094693028096	1.07492992213571	0.923017835909631	0.862068965517241	1.0991771873626	0.918758307920869	53_rust_ReproMales	reproMales	5	1000	70	0.5	0.07	0.44	0.3	0.71	0.9	1	0.81	1	0.88	1	1	0.9	0	1	0.97	0.87	8.8	12.8	10.3	8.7	0.5	30	1
53_rust_domin_BB0.9	replicate_08	5	0.176	0.465	0.359	0.146757679180887	0.47098976109215	0.382252559726962	0.382252559726962	0.4085	1.27423700712084	0.995608027407594	0.909259332242713	0.833850449891406	1.01288120664979	1.06477036135644	53_rust_ReproMales	reproMales	5	1000	70	0.5	0.07	0.44	0.3	0.71	0.9	1	0.81	1	0.88	1	1	0.9	0	1	0.97	0.87	8.8	12.8	10.3	8.7	0.5	30	1
53_rust_domin_BB0.9	replicate_09	0	NA	NA	NA	0.07	0.483333333333333	0.446666666666667	0.311666666666667	NA	NA	NA	NA	NA	NA	NA	53_rust_ReproMales	reproMales	5	1000	70	0.5	0.07	0.44	0.3	0.71	0.9	1	0.81	1	0.88	1	1	0.9	0	1	0.97	0.87	8.8	12.8	10.3	8.7	0.5	30	1
53_rust_domin_BB0.9	replicate_09	1	0.12	0.416	0.464	0.0827586206896552	0.386206896551724	0.531034482758621	0.275862068965517	0.328	1.23537990791844	0.969558855899833	0.979310425692828	0.689655172413793	0.928381962864722	1.14447086801427	53_rust_ReproMales	reproMales	5	1000	70	0.5	0.07	0.44	0.3	0.71	0.9	1	0.81	1	0.88	1	1	0.9	0	1	0.97	0.87	8.8	12.8	10.3	8.7	0.5	30	1
53_rust_domin_BB0.9	replicate_09	2	0.119	0.442	0.439	0.0836120401337793	0.471571906354515	0.444816053511706	0.319397993311037	0.34	1.563734375	1.10631547619048	0.837185941043084	0.702622185998145	1.06690476550795	1.0132484134663	53_rust_ReproMales	reproMales	5	1000	70	0.5	0.07	0.44	0.3	0.71	0.9	1	0.81	1	0.88	1	1	0.9	0	1	0.97	0.87	8.8	12.8	10.3	8.7	0.5	30	1
53_rust_domin_BB0.9	replicate_09	3	0.116	0.464	0.42	0.0984848484848485	0.435606060606061	0.465909090909091	0.316287878787879	0.348	1.13708681231326	1.06724118502129	0.906698380310174	0.849007314524556	0.938806165099269	1.10930735930736	53_rust_ReproMales	reproMales	5	1000	70	0.5	0.07	0.44	0.3	0.71	0.9	1	0.81	1	0.88	1	1	0.9	0	1	0.97	0.87	8.8	12.8	10.3	8.7	0.5	30	1
53_rust_domin_BB0.9	replicate_09	4	0.141	0.421	0.438	0.0945454545454545	0.450909090909091	0.454545454545455	0.32	0.3515	1.4094640897845	0.973411050475227	0.936974025675064	0.670535138620245	1.0710429712805	1.03777501037775	53_rust_ReproMales	reproMales	5	1000	70	0.5	0.07	0.44	0.3	0.71	0.9	1	0.81	1	0.88	1	1	0.9	0	1	0.97	0.87	8.8	12.8	10.3	8.7	0.5	30	1
53_rust_domin_BB0.9	replicate_09	5	0.103	0.415	0.482	0.0701754385964912	0.431578947368421	0.498245614035088	0.285964912280702	0.3105	1.005859375	0.953584558823529	1.0423875432526	0.681314937830012	1.03994927076728	1.03370459343379	53_rust_ReproMales	reproMales	5	1000	70	0.5	0.07	0.44	0.3	0.71	0.9	1	0.81	1	0.88	1	1	0.9	0	1	0.97	0.87	8.8	12.8	10.3	8.7	0.5	30	1
53_rust_domin_BB0.9	replicate_10	0	NA	NA	NA	0.0566666666666667	0.5	0.443333333333333	0.306666666666667	NA	NA	NA	NA	NA	NA	NA	53_rust_ReproMales	reproMales	5	1000	70	0.5	0.07	0.44	0.3	0.71	0.9	1	0.81	1	0.88	1	1	0.9	0	1	0.97	0.87	8.8	12.8	10.3	8.7	0.5	30	1
53_rust_domin_BB0.9	replicate_10	1	0.109	0.412	0.479	0.114093959731544	0.429530201342282	0.456375838926175	0.328859060402685	0.315	1.15902646502836	0.968854515050167	0.996440458579882	1.04673357551875	1.04254903238418	0.952767930952348	53_rust_ReproMales	reproMales	5	1000	70	0.5	0.07	0.44	0.3	0.71	0.9	1	0.81	1	0.88	1	1	0.9	0	1	0.97	0.87	8.8	12.8	10.3	8.7	0.5	30	1
53_rust_domin_BB0.9	replicate_10	2	0.108	0.434	0.458	0.101083032490975	0.447653429602888	0.451263537906137	0.324909747292419	0.325	0.998628904623074	0.983187142857143	1.0168058	0.935954004546062	1.03145951521403	0.985291567480649	53_rust_ReproMales	reproMales	5	1000	70	0.5	0.07	0.44	0.3	0.71	0.9	1	0.81	1	0.88	1	1	0.9	0	1	0.97	0.87	8.8	12.8	10.3	8.7	0.5	30	1
53_rust_domin_BB0.9	replicate_10	3	0.091	0.434	0.475	0.0852713178294574	0.422480620155039	0.492248062015504	0.296511627906977	0.308	0.862017160493827	0.989316280451575	1.04224527438588	0.937047448675356	0.973457650126817	1.03631170950632	53_rust_ReproMales	reproMales	5	1000	70	0.5	0.07	0.44	0.3	0.71	0.9	1	0.81	1	0.88	1	1	0.9	0	1	0.97	0.87	8.8	12.8	10.3	8.7	0.5	30	1
53_rust_domin_BB0.9	replicate_10	4	0.084	0.45	0.466	0.0845588235294118	0.426470588235294	0.488970588235294	0.297794117647059	0.309	0.955423298731257	1.07865824015557	0.941612184960044	1.00665266106443	0.947712418300654	1.04929310780106	53_rust_ReproMales	reproMales	5	1000	70	0.5	0.07	0.44	0.3	0.71	0.9	1	0.81	1	0.88	1	1	0.9	0	1	0.97	0.87	8.8	12.8	10.3	8.7	0.5	30	1
53_rust_domin_BB0.9	replicate_10	5	0.098	0.41	0.492	0.0777777777777778	0.440740740740741	0.481481481481481	0.298148148148148	0.303	1.10508032312148	0.980332234503264	0.997783174803322	0.793650793650794	1.07497741644083	0.978620897320084	53_rust_ReproMales	reproMales	5	1000	70	0.5	0.07	0.44	0.3	0.71	0.9	1	0.81	1	0.88	1	1	0.9	0	1	0.97	0.87	8.8	12.8	10.3	8.7	0.5	30	1
53_rust_domin_BB0.9	replicate_11	0	NA	NA	NA	0.0566666666666667	0.493333333333333	0.45	0.303333333333333	NA	NA	NA	NA	NA	NA	NA	53_rust_ReproMales	reproMales	5	1000	70	0.5	0.07	0.44	0.3	0.71	0.9	1	0.81	1	0.88	1	1	0.9	0	1	0.97	0.87	8.8	12.8	10.3	8.7	0.5	30	1
53_rust_domin_BB0.9	replicate_11	1	0.111	0.425	0.464	0.0819112627986348	0.395904436860068	0.522184300341297	0.279863481228669	0.3235	1.20637604154088	1.00557337399443	0.956022069091825	0.737939304492205	0.931539851435455	1.12539719901142	53_rust_ReproMales	reproMales	5	1000	70	0.5	0.07	0.44	0.3	0.71	0.9	1	0.81	1	0.88	1	1	0.9	0	1	0.97	0.87	8.8	12.8	10.3	8.7	0.5	30	1
53_rust_domin_BB0.9	replicate_11	2	0.091	0.429	0.48	0.0666666666666667	0.444444444444444	0.488888888888889	0.288888888888889	0.3055	1.16184696609161	1.06430531152468	0.925574897239505	0.732600732600733	1.03600103600104	1.01851851851852	53_rust_ReproMales	reproMales	5	1000	70	0.5	0.07	0.44	0.3	0.71	0.9	1	0.81	1	0.88	1	1	0.9	0	1	0.97	0.87	8.8	12.8	10.3	8.7	0.5	30	1
53_rust_domin_BB0.9	replicate_11	3	0.089	0.412	0.499	0.0625	0.411764705882353	0.525735294117647	0.268382352941176	0.295	1.0664201183432	1.00276442307692	0.9867919921875	0.702247191011236	0.999428897772701	1.05357774372274	53_rust_ReproMales	reproMales	5	1000	70	0.5	0.07	0.44	0.3	0.71	0.9	1	0.81	1	0.88	1	1	0.9	0	1	0.97	0.87	8.8	12.8	10.3	8.7	0.5	30	1
53_rust_domin_BB0.9	replicate_11	4	0.085	0.395	0.52	0.0697674418604651	0.375415282392027	0.554817275747508	0.257475083056478	0.2825	1.1800788140364	1.00584015970262	0.971482538319739	0.820793433652531	0.95041843643551	1.06695629951444	53_rust_ReproMales	reproMales	5	1000	70	0.5	0.07	0.44	0.3	0.71	0.9	1	0.81	1	0.88	1	1	0.9	0	1	0.97	0.87	8.8	12.8	10.3	8.7	0.5	30	1
53_rust_domin_BB0.9	replicate_11	5	0.086	0.376	0.538	0.0818505338078292	0.366548042704626	0.551601423487544	0.265124555160142	0.274	1.29726301768991	0.983357898535037	0.975798647708562	0.951750393114293	0.974861815703793	1.02528145629655	53_rust_ReproMales	reproMales	5	1000	70	0.5	0.07	0.44	0.3	0.71	0.9	1	0.81	1	0.88	1	1	0.9	0	1	0.97	0.87	8.8	12.8	10.3	8.7	0.5	30	1
53_rust_domin_BB0.9	replicate_12	0	NA	NA	NA	0.0633333333333333	0.506666666666667	0.43	0.316666666666667	NA	NA	NA	NA	NA	NA	NA	53_rust_ReproMales	reproMales	5	1000	70	0.5	0.07	0.44	0.3	0.71	0.9	1	0.81	1	0.88	1	1	0.9	0	1	0.97	0.87	8.8	12.8	10.3	8.7	0.5	30	1
53_rust_domin_BB0.9	replicate_12	1	0.092	0.465	0.443	0.0629370629370629	0.486013986013986	0.451048951048951	0.305944055944056	0.3245	0.917451523545706	1.07445442875481	0.948720999405116	0.684098510185467	1.04519136777201	1.01816918972675	53_rust_ReproMales	reproMales	5	1000	70	0.5	0.07	0.44	0.3	0.71	0.9	1	0.81	1	0.88	1	1	0.9	0	1	0.97	0.87	8.8	12.8	10.3	8.7	0.5	30	1
53_rust_domin_BB0.9	replicate_12	2	0.091	0.455	0.454	0.0687285223367698	0.498281786941581	0.43298969072165	0.31786941580756	0.3185	0.972203885714286	1.07138337531486	0.94246861537095	0.75525848721725	1.09512480646501	0.953721785730505	53_rust_ReproMales	reproMales	5	1000	70	0.5	0.07	0.44	0.3	0.71	0.9	1	0.81	1	0.88	1	1	0.9	0	1	0.97	0.87	8.8	12.8	10.3	8.7	0.5	30	1
53_rust_domin_BB0.9	replicate_12	3	0.095	0.478	0.427	0.0627615062761506	0.497907949790795	0.439330543933054	0.311715481171548	0.334	0.940212710007305	1.10225387705085	0.917683304887411	0.660647434485796	1.04164843052468	1.02887715206804	53_rust_ReproMales	reproMales	5	1000	70	0.5	0.07	0.44	0.3	0.71	0.9	1	0.81	1	0.88	1	1	0.9	0	1	0.97	0.87	8.8	12.8	10.3	8.7	0.5	30	1
53_rust_domin_BB0.9	replicate_12	4	0.103	0.433	0.464	0.0963455149501661	0.448504983388704	0.45514950166113	0.320598006644518	0.3195	1.06003567406874	1.00909377613676	0.979449339898929	0.935393349030739	1.03580827572449	0.980925650131745	53_rust_ReproMales	reproMales	5	1000	70	0.5	0.07	0.44	0.3	0.71	0.9	1	0.81	1	0.88	1	1	0.9	0	1	0.97	0.87	8.8	12.8	10.3	8.7	0.5	30	1
53_rust_domin_BB0.9	replicate_12	5	0.088	0.457	0.455	0.0709219858156028	0.471631205673759	0.457446808510638	0.306737588652482	0.3165	0.856172031463932	1.04905575332227	0.985729520985647	0.805931656995487	1.03201576733864	1.00537760112228	53_rust_ReproMales	reproMales	5	1000	70	0.5	0.07	0.44	0.3	0.71	0.9	1	0.81	1	0.88	1	1	0.9	0	1	0.97	0.87	8.8	12.8	10.3	8.7	0.5	30	1
53_rust_domin_BB0.9	replicate_13	0	NA	NA	NA	0.08	0.46	0.46	0.31	NA	NA	NA	NA	NA	NA	NA	53_rust_ReproMales	reproMales	5	1000	70	0.5	0.07	0.44	0.3	0.71	0.9	1	0.81	1	0.88	1	1	0.9	0	1	0.97	0.87	8.8	12.8	10.3	8.7	0.5	30	1
53_rust_domin_BB0.9	replicate_13	1	0.099	0.447	0.454	0.0714285714285714	0.44047619047619	0.488095238095238	0.291666666666667	0.3225	1.03017689906348	1.04488078541374	0.953581180424281	0.721500721500721	0.985405347821455	1.07509964338158	53_rust_ReproMales	reproMales	5	1000	70	0.5	0.07	0.44	0.3	0.71	0.9	1	0.81	1	0.88	1	1	0.9	0	1	0.97	0.87	8.8	12.8	10.3	8.7	0.5	30	1
53_rust_domin_BB0.9	replicate_13	2	0.11	0.42	0.47	0.110738255033557	0.419463087248322	0.469798657718121	0.320469798657718	0.32	1.2930612244898	1.01647058823529	0.936747404844291	1.00671140939597	0.998721636305529	0.999571612166214	53_rust_ReproMales	reproMales	5	1000	70	0.5	0.07	0.44	0.3	0.71	0.9	1	0.81	1	0.88	1	1	0.9	0	1	0.97	0.87	8.8	12.8	10.3	8.7	0.5	30	1
53_rust_domin_BB0.9	replicate_13	3	0.12	0.444	0.436	0.113475177304965	0.432624113475177	0.453900709219858	0.329787234042553	0.342	1.16844165455991	1.01942928058949	0.944210797134583	0.945626477541371	0.974378633953102	1.04105667252261	53_rust_ReproMales	reproMales	5	1000	70	0.5	0.07	0.44	0.3	0.71	0.9	1	0.81	1	0.88	1	1	0.9	0	1	0.97	0.87	8.8	12.8	10.3	8.7	0.5	30	1
53_rust_domin_BB0.9	replicate_13	4	0.144	0.457	0.399	0.115107913669065	0.428057553956835	0.456834532374101	0.329136690647482	0.3725	1.32402081165453	1.03380747567844	0.888275132275132	0.799360511590728	0.936668608220644	1.14494870269198	53_rust_ReproMales	reproMales	5	1000	70	0.5	0.07	0.44	0.3	0.71	0.9	1	0.81	1	0.88	1	1	0.9	0	1	0.97	0.87	8.8	12.8	10.3	8.7	0.5	30	1
53_rust_domin_BB0.9	replicate_13	5	0.124	0.489	0.387	0.127659574468085	0.48936170212766	0.382978723404255	0.372340425531915	0.3685	1.14464044910269	1.10730822309146	0.859889972615343	1.02951269732327	1.00073967715268	0.98960910440376	53_rust_ReproMales	reproMales	5	1000	70	0.5	0.07	0.44	0.3	0.71	0.9	1	0.81	1	0.88	1	1	0.9	0	1	0.97	0.87	8.8	12.8	10.3	8.7	0.5	30	1
53_rust_domin_BB0.9	replicate_14	0	NA	NA	NA	0.07	0.516666666666667	0.413333333333333	0.328333333333333	NA	NA	NA	NA	NA	NA	NA	53_rust_ReproMales	reproMales	5	1000	70	0.5	0.07	0.44	0.3	0.71	0.9	1	0.81	1	0.88	1	1	0.9	0	1	0.97	0.87	8.8	12.8	10.3	8.7	0.5	30	1
53_rust_domin_BB0.9	replicate_14	1	0.113	0.449	0.438	0.088339222614841	0.438162544169611	0.473498233215548	0.307420494699647	0.3375	1.04821046664433	1.01799952135633	0.970882155545567	0.781763031989743	0.975863127326528	1.08104619455605	53_rust_ReproMales	reproMales	5	1000	70	0.5	0.07	0.44	0.3	0.71	0.9	1	0.81	1	0.88	1	1	0.9	0	1	0.97	0.87	8.8	12.8	10.3	8.7	0.5	30	1
53_rust_domin_BB0.9	replicate_14	2	0.117	0.41	0.473	0.0836236933797909	0.473867595818815	0.442508710801394	0.320557491289199	0.322	1.23799881093936	0.962833978418954	0.986102066847147	0.714732422049495	1.15577462394833	0.935536386472291	53_rust_ReproMales	reproMales	5	1000	70	0.5	0.07	0.44	0.3	0.71	0.9	1	0.81	1	0.88	1	1	0.9	0	1	0.97	0.87	8.8	12.8	10.3	8.7	0.5	30	1
53_rust_domin_BB0.9	replicate_14	3	0.115	0.444	0.441	0.105072463768116	0.478260869565217	0.416666666666667	0.344202898550725	0.337	1.11914402173913	1.01928193979933	0.955285443786982	0.913673597983617	1.07716412064238	0.944822373393802	53_rust_ReproMales	reproMales	5	1000	70	0.5	0.07	0.44	0.3	0.71	0.9	1	0.81	1	0.88	1	1	0.9	0	1	0.97	0.87	8.8	12.8	10.3	8.7	0.5	30	1
53_rust_domin_BB0.9	replicate_14	4	0.11	0.466	0.424	0.103703703703704	0.5	0.396296296296296	0.353703703703704	0.343	0.928460941828255	1.03221913346903	0.985886389304356	0.942760942760943	1.07296137339056	0.93466107617051	53_rust_ReproMales	reproMales	5	1000	70	0.5	0.07	0.44	0.3	0.71	0.9	1	0.81	1	0.88	1	1	0.9	0	1	0.97	0.87	8.8	12.8	10.3	8.7	0.5	30	1
53_rust_domin_BB0.9	replicate_14	5	0.149	0.474	0.377	0.0874524714828897	0.524714828897338	0.387832699619772	0.349809885931559	0.386	1.1909870891697	1.03675722708111	0.902564018357813	0.58692933881134	1.10699330991	1.02873395124608	53_rust_ReproMales	reproMales	5	1000	70	0.5	0.07	0.44	0.3	0.71	0.9	1	0.81	1	0.88	1	1	0.9	0	1	0.97	0.87	8.8	12.8	10.3	8.7	0.5	30	1
53_rust_domin_BB0.9	replicate_15	0	NA	NA	NA	0.0633333333333333	0.506666666666667	0.43	0.316666666666667	NA	NA	NA	NA	NA	NA	NA	53_rust_ReproMales	reproMales	5	1000	70	0.5	0.07	0.44	0.3	0.71	0.9	1	0.81	1	0.88	1	1	0.9	0	1	0.97	0.87	8.8	12.8	10.3	8.7	0.5	30	1
53_rust_domin_BB0.9	replicate_15	1	0.092	0.412	0.496	0.0780141843971631	0.436170212765957	0.485815602836879	0.296099290780142	0.298	0.917451523545706	0.95198973042362	1.0622248661511	0.847980265186556	1.05866556496592	0.979466941203386	53_rust_ReproMales	reproMales	5	1000	70	0.5	0.07	0.44	0.3	0.71	0.9	1	0.81	1	0.88	1	1	0.9	0	1	0.97	0.87	8.8	12.8	10.3	8.7	0.5	30	1
53_rust_domin_BB0.9	replicate_15	2	0.08	0.419	0.501	0.0676156583629893	0.437722419928826	0.494661921708185	0.286476868327402	0.2895	0.912462978235146	1.00516013816196	1.01114844964437	0.845195729537367	1.0446835797824	0.987349145126118	53_rust_ReproMales	reproMales	5	1000	70	0.5	0.07	0.44	0.3	0.71	0.9	1	0.81	1	0.88	1	1	0.9	0	1	0.97	0.87	8.8	12.8	10.3	8.7	0.5	30	1
53_rust_domin_BB0.9	replicate_15	3	0.112	0.402	0.486	0.105072463768116	0.384057971014493	0.510869565217391	0.297101449275362	0.313	1.36470537402106	0.983328077322222	0.954597197778621	0.938146997929607	0.955368087100728	1.05117194489175	53_rust_ReproMales	reproMales	5	1000	70	0.5	0.07	0.44	0.3	0.71	0.9	1	0.81	1	0.88	1	1	0.9	0	1	0.97	0.87	8.8	12.8	10.3	8.7	0.5	30	1
53_rust_domin_BB0.9	replicate_15	4	0.093	0.46	0.447	0.099644128113879	0.427046263345196	0.473309608540925	0.313167259786477	0.323	1.05359428911362	1.10136283630878	0.904736741417791	1.07144223778365	0.928361442054773	1.05885818465531	53_rust_ReproMales	reproMales	5	1000	70	0.5	0.07	0.44	0.3	0.71	0.9	1	0.81	1	0.88	1	1	0.9	0	1	0.97	0.87	8.8	12.8	10.3	8.7	0.5	30	1
53_rust_domin_BB0.9	replicate_15	5	0.12	0.43	0.45	0.122222222222222	0.433333333333333	0.444444444444444	0.338888888888889	0.335	1.22356921487603	0.999565178991992	0.95391688367473	1.01851851851852	1.0077519379845	0.987654320987654	53_rust_ReproMales	reproMales	5	1000	70	0.5	0.07	0.44	0.3	0.71	0.9	1	0.81	1	0.88	1	1	0.9	0	1	0.97	0.87	8.8	12.8	10.3	8.7	0.5	30	1
53_rust_domin_BB0.9	replicate_16	0	NA	NA	NA	0.0833333333333333	0.483333333333333	0.433333333333333	0.325	NA	NA	NA	NA	NA	NA	NA	53_rust_ReproMales	reproMales	5	1000	70	0.5	0.07	0.44	0.3	0.71	0.9	1	0.81	1	0.88	1	1	0.9	0	1	0.97	0.87	8.8	12.8	10.3	8.7	0.5	30	1
53_rust_domin_BB0.9	replicate_16	1	0.127	0.427	0.446	0.0948905109489051	0.507299270072993	0.397810218978102	0.348540145985401	0.3405	1.20236686390533	0.973219373219373	0.978875171467764	0.747169377550434	1.18805449665806	0.891951163628032	53_rust_ReproMales	reproMales	5	1000	70	0.5	0.07	0.44	0.3	0.71	0.9	1	0.81	1	0.88	1	1	0.9	0	1	0.97	0.87	8.8	12.8	10.3	8.7	0.5	30	1
53_rust_domin_BB0.9	replicate_16	2	0.125	0.491	0.384	0.0749063670411985	0.543071161048689	0.382022471910112	0.346441947565543	0.3705	1.0289739864587	1.08121243052195	0.904806910999694	0.599250936329588	1.10605124449835	0.994850187265918	53_rust_ReproMales	reproMales	5	1000	70	0.5	0.07	0.44	0.3	0.71	0.9	1	0.81	1	0.88	1	1	0.9	0	1	0.97	0.87	8.8	12.8	10.3	8.7	0.5	30	1
53_rust_domin_BB0.9	replicate_16	3	0.148	0.485	0.367	0.141379310344828	0.5	0.358620689655172	0.391379310344828	0.3905	1.23310702702703	1.07101881824518	0.859206837382288	0.955265610438024	1.03092783505155	0.977168091703467	53_rust_ReproMales	reproMales	5	1000	70	0.5	0.07	0.44	0.3	0.71	0.9	1	0.81	1	0.88	1	1	0.9	0	1	0.97	0.87	8.8	12.8	10.3	8.7	0.5	30	1
53_rust_domin_BB0.9	replicate_16	4	0.18	0.456	0.364	0.132203389830508	0.48135593220339	0.386440677966102	0.372881355932203	0.408	1.17510528052165	0.957172629818672	0.982670593616833	0.734463276836158	1.05560511448112	1.06165021419259	53_rust_ReproMales	reproMales	5	1000	70	0.5	0.07	0.44	0.3	0.71	0.9	1	0.81	1	0.88	1	1	0.9	0	1	0.97	0.87	8.8	12.8	10.3	8.7	0.5	30	1
53_rust_domin_BB0.9	replicate_16	5	0.127	0.46	0.413	0.109489051094891	0.536496350364963	0.354014598540146	0.377737226277372	0.357	0.913402892561983	0.983574938574939	1.05014828341855	0.862118512558193	1.16629641383688	0.85717820469769	53_rust_ReproMales	reproMales	5	1000	70	0.5	0.07	0.44	0.3	0.71	0.9	1	0.81	1	0.88	1	1	0.9	0	1	0.97	0.87	8.8	12.8	10.3	8.7	0.5	30	1
53_rust_domin_BB0.9	replicate_17	0	NA	NA	NA	0.0433333333333333	0.55	0.406666666666667	0.318333333333333	NA	NA	NA	NA	NA	NA	NA	53_rust_ReproMales	reproMales	5	1000	70	0.5	0.07	0.44	0.3	0.71	0.9	1	0.81	1	0.88	1	1	0.9	0	1	0.97	0.87	8.8	12.8	10.3	8.7	0.5	30	1
53_rust_domin_BB0.9	replicate_17	1	0.111	0.424	0.465	0.113074204946996	0.385159010600707	0.501766784452297	0.30565371024735	0.323	1.09536471039719	0.97697103137521	1.0007113778612	1.01868653105402	0.908393892926195	1.07906835366085	53_rust_ReproMales	reproMales	5	1000	70	0.5	0.07	0.44	0.3	0.71	0.9	1	0.81	1	0.88	1	1	0.9	0	1	0.97	0.87	8.8	12.8	10.3	8.7	0.5	30	1
53_rust_domin_BB0.9	replicate_17	2	0.1	0.499	0.401	0.0836236933797909	0.508710801393728	0.407665505226481	0.337979094076655	0.3495	1.0703865815764	1.17561402579829	0.831748706692824	0.836236933797909	1.01946052383513	1.01662220754733	53_rust_ReproMales	reproMales	5	1000	70	0.5	0.07	0.44	0.3	0.71	0.9	1	0.81	1	0.88	1	1	0.9	0	1	0.97	0.87	8.8	12.8	10.3	8.7	0.5	30	1
53_rust_domin_BB0.9	replicate_17	3	0.119	0.489	0.392	0.106761565836299	0.498220640569395	0.395017793594306	0.355871886120996	0.3635	1.04175906047401	1.09274120998372	0.894422382271468	0.897156015431084	1.01885611568383	1.0076984530467	53_rust_ReproMales	reproMales	5	1000	70	0.5	0.07	0.44	0.3	0.71	0.9	1	0.81	1	0.88	1	1	0.9	0	1	0.97	0.87	8.8	12.8	10.3	8.7	0.5	30	1
53_rust_domin_BB0.9	replicate_17	4	0.138	0.452	0.41	0.109433962264151	0.483018867924528	0.407547169811321	0.350943396226415	0.364	1.0896618	0.985921878453039	0.988187479014682	0.792999726551818	1.06862581399232	0.994017487344685	53_rust_ReproMales	reproMales	5	1000	70	0.5	0.07	0.44	0.3	0.71	0.9	1	0.81	1	0.88	1	1	0.9	0	1	0.97	0.87	8.8	12.8	10.3	8.7	0.5	30	1
53_rust_domin_BB0.9	replicate_17	5	0.135	0.503	0.362	0.139622641509434	0.528301886792453	0.332075471698113	0.40377358490566	0.3865	1.09612382934443	1.10412525006252	0.859297255273121	1.03424178895877	1.05030196181402	0.917335557177108	53_rust_ReproMales	reproMales	5	1000	70	0.5	0.07	0.44	0.3	0.71	0.9	1	0.81	1	0.88	1	1	0.9	0	1	0.97	0.87	8.8	12.8	10.3	8.7	0.5	30	1
53_rust_domin_BB0.9	replicate_18	0	NA	NA	NA	0.08	0.466666666666667	0.453333333333333	0.313333333333333	NA	NA	NA	NA	NA	NA	NA	53_rust_ReproMales	reproMales	5	1000	70	0.5	0.07	0.44	0.3	0.71	0.9	1	0.81	1	0.88	1	1	0.9	0	1	0.97	0.87	8.8	12.8	10.3	8.7	0.5	30	1
53_rust_domin_BB0.9	replicate_18	1	0.108	0.43	0.462	0.102941176470588	0.419117647058824	0.477941176470588	0.3125	0.323	1.10004526935265	0.999277008882462	0.979828447544538	0.953159041394335	0.97469220246238	1.0345047109753	53_rust_ReproMales	reproMales	5	1000	70	0.5	0.07	0.44	0.3	0.71	0.9	1	0.81	1	0.88	1	1	0.9	0	1	0.97	0.87	8.8	12.8	10.3	8.7	0.5	30	1
53_rust_domin_BB0.9	replicate_18	2	0.142	0.413	0.445	0.124497991967871	0.421686746987952	0.453815261044177	0.335341365461847	0.3485	1.45408	0.961163636363636	0.941487603305785	0.876746422308954	1.02103328568511	1.01980957538017	53_rust_ReproMales	reproMales	5	1000	70	0.5	0.07	0.44	0.3	0.71	0.9	1	0.81	1	0.88	1	1	0.9	0	1	0.97	0.87	8.8	12.8	10.3	8.7	0.5	30	1
53_rust_domin_BB0.9	replicate_18	3	0.134	0.447	0.419	0.0971223021582734	0.496402877697842	0.406474820143885	0.345323741007194	0.3575	1.19160012908315	1.00274786981927	0.948454979417858	0.724793299688607	1.1105209791898	0.970106969317148	53_rust_ReproMales	reproMales	5	1000	70	0.5	0.07	0.44	0.3	0.71	0.9	1	0.81	1	0.88	1	1	0.9	0	1	0.97	0.87	8.8	12.8	10.3	8.7	0.5	30	1
53_rust_domin_BB0.9	replicate_18	4	0.142	0.464	0.394	0.096085409252669	0.526690391459075	0.377224199288256	0.359430604982206	0.374	1.19079079861111	1.02620695970696	0.919269894940225	0.676657811638514	1.13510860228249	0.957421825604711	53_rust_ReproMales	reproMales	5	1000	70	0.5	0.07	0.44	0.3	0.71	0.9	1	0.81	1	0.88	1	1	0.9	0	1	0.97	0.87	8.8	12.8	10.3	8.7	0.5	30	1
53_rust_domin_BB0.9	replicate_18	5	0.142	0.489	0.369	0.116363636363636	0.501818181818182	0.381818181818182	0.367272727272727	0.3865	1.09915322027252	1.06193424092409	0.899278055555555	0.819462227912932	1.02621305075293	1.03473762010347	53_rust_ReproMales	reproMales	5	1000	70	0.5	0.07	0.44	0.3	0.71	0.9	1	0.81	1	0.88	1	1	0.9	0	1	0.97	0.87	8.8	12.8	10.3	8.7	0.5	30	1
53_rust_domin_BB0.9	replicate_19	0	NA	NA	NA	0.0833333333333333	0.49	0.426666666666667	0.328333333333333	NA	NA	NA	NA	NA	NA	NA	53_rust_ReproMales	reproMales	5	1000	70	0.5	0.07	0.44	0.3	0.71	0.9	1	0.81	1	0.88	1	1	0.9	0	1	0.97	0.87	8.8	12.8	10.3	8.7	0.5	30	1
53_rust_domin_BB0.9	replicate_19	1	0.084	0.416	0.5	0.0687022900763359	0.400763358778626	0.530534351145038	0.269083969465649	0.292	0.779200700868355	0.943179957425905	1.10831296295156	0.817884405670665	0.963373458602466	1.06106870229008	53_rust_ReproMales	reproMales	5	1000	70	0.5	0.07	0.44	0.3	0.71	0.9	1	0.81	1	0.88	1	1	0.9	0	1	0.97	0.87	8.8	12.8	10.3	8.7	0.5	30	1
53_rust_domin_BB0.9	replicate_19	2	0.055	0.429	0.516	0.0543478260869565	0.434782608695652	0.510869565217391	0.271739130434783	0.2695	0.759603641667924	1.09061629909449	0.965861216587474	0.988142292490119	1.01347927434884	0.990057296932929	53_rust_ReproMales	reproMales	5	1000	70	0.5	0.07	0.44	0.3	0.71	0.9	1	0.81	1	0.88	1	1	0.9	0	1	0.97	0.87	8.8	12.8	10.3	8.7	0.5	30	1
53_rust_domin_BB0.9	replicate_19	3	0.094	0.413	0.493	0.0620689655172414	0.36551724137931	0.572413793103448	0.244827586206897	0.3005	1.2729856	1.04347223880597	0.929550456671865	0.66030814380044	0.885029640143609	1.16108274463174	53_rust_ReproMales	reproMales	5	1000	70	0.5	0.07	0.44	0.3	0.71	0.9	1	0.81	1	0.88	1	1	0.9	0	1	0.97	0.87	8.8	12.8	10.3	8.7	0.5	30	1
53_rust_domin_BB0.9	replicate_19	4	0.062	0.409	0.529	0.0528301886792453	0.377358490566038	0.569811320754717	0.241509433962264	0.2665	1.03435826224955	1.10608077689884	0.927605763015784	0.852099817407182	0.922636896249481	1.07714805435674	53_rust_ReproMales	reproMales	5	1000	70	0.5	0.07	0.44	0.3	0.71	0.9	1	0.81	1	0.88	1	1	0.9	0	1	0.97	0.87	8.8	12.8	10.3	8.7	0.5	30	1
53_rust_domin_BB0.9	replicate_19	5	0.078	0.411	0.511	0.0551724137931034	0.4	0.544827586206897	0.255172413793103	0.2835	1.33729248046875	1.1218312733209	0.888219969802728	0.707338638373121	0.97323600973236	1.06619879883933	53_rust_ReproMales	reproMales	5	1000	70	0.5	0.07	0.44	0.3	0.71	0.9	1	0.81	1	0.88	1	1	0.9	0	1	0.97	0.87	8.8	12.8	10.3	8.7	0.5	30	1
53_rust_domin_BB0.9	replicate_20	0	NA	NA	NA	0.03	0.496666666666667	0.473333333333333	0.278333333333333	NA	NA	NA	NA	NA	NA	NA	53_rust_ReproMales	reproMales	5	1000	70	0.5	0.07	0.44	0.3	0.71	0.9	1	0.81	1	0.88	1	1	0.9	0	1	0.97	0.87	8.8	12.8	10.3	8.7	0.5	30	1
53_rust_domin_BB0.9	replicate_20	1	0.084	0.407	0.509	0.0631578947368421	0.435087719298246	0.501754385964912	0.280701754385965	0.2875	1.0842984689304	1.01312386773797	0.977337337123778	0.75187969924812	1.06901159532738	0.985765001895702	53_rust_ReproMales	reproMales	5	1000	70	0.5	0.07	0.44	0.3	0.71	0.9	1	0.81	1	0.88	1	1	0.9	0	1	0.97	0.87	8.8	12.8	10.3	8.7	0.5	30	1
53_rust_domin_BB0.9	replicate_20	2	0.088	0.431	0.481	0.0703125	0.4375	0.4921875	0.2890625	0.3035	1.11684375	1.06731631097561	0.929666270077335	0.799005681818182	1.01508120649652	1.02325883575884	53_rust_ReproMales	reproMales	5	1000	70	0.5	0.07	0.44	0.3	0.71	0.9	1	0.81	1	0.88	1	1	0.9	0	1	0.97	0.87	8.8	12.8	10.3	8.7	0.5	30	1
53_rust_domin_BB0.9	replicate_20	3	0.077	0.402	0.521	0.069204152249135	0.442906574394464	0.487889273356401	0.290657439446367	0.278	0.921525200876552	0.978076626076626	1.03080111097694	0.89875522401474	1.10175764774742	0.936447741566989	53_rust_ReproMales	reproMales	5	1000	70	0.5	0.07	0.44	0.3	0.71	0.9	1	0.81	1	0.88	1	1	0.9	0	1	0.97	0.87	8.8	12.8	10.3	8.7	0.5	30	1
53_rust_domin_BB0.9	replicate_20	4	0.062	0.445	0.493	0.0547945205479452	0.417808219178082	0.527397260273973	0.263698630136986	0.2845	0.733886337868481	1.07917668408827	0.979794241522903	0.883782589482987	0.938894874557488	1.06977131901414	53_rust_ReproMales	reproMales	5	1000	70	0.5	0.07	0.44	0.3	0.71	0.9	1	0.81	1	0.88	1	1	0.9	0	1	0.97	0.87	8.8	12.8	10.3	8.7	0.5	30	1
53_rust_domin_BB0.9	replicate_20	5	0.087	0.415	0.498	0.0583941605839416	0.372262773722628	0.569343065693431	0.244525547445255	0.2945	1.25113307471749	1.06869707037149	0.918582412114657	0.671197248091283	0.897018731861754	1.1432591680591	53_rust_ReproMales	reproMales	5	1000	70	0.5	0.07	0.44	0.3	0.71	0.9	1	0.81	1	0.88	1	1	0.9	0	1	0.97	0.87	8.8	12.8	10.3	8.7	0.5	30	1
53_rust_domin_BB0.9	replicate_21	0	NA	NA	NA	0.0633333333333333	0.48	0.456666666666667	0.303333333333333	NA	NA	NA	NA	NA	NA	NA	53_rust_ReproMales	reproMales	5	1000	70	0.5	0.07	0.44	0.3	0.71	0.9	1	0.81	1	0.88	1	1	0.9	0	1	0.97	0.87	8.8	12.8	10.3	8.7	0.5	30	1
53_rust_domin_BB0.9	replicate_21	1	0.111	0.47	0.419	0.0885608856088561	0.446494464944649	0.464944649446494	0.311808118081181	0.346	1.20637604154088	1.11204584888795	0.86330441152904	0.797845816296001	0.949988223286488	1.10965310130428	53_rust_ReproMales	reproMales	5	1000	70	0.5	0.07	0.44	0.3	0.71	0.9	1	0.81	1	0.88	1	1	0.9	0	1	0.97	0.87	8.8	12.8	10.3	8.7	0.5	30	1
53_rust_domin_BB0.9	replicate_21	2	0.096	0.469	0.435	0.0848708487084871	0.505535055350554	0.409594095940959	0.337638376383764	0.3305	0.987407443716957	1.09281307803354	0.918480978085087	0.884071340713407	1.07789990479862	0.94159562285278	53_rust_ReproMales	reproMales	5	1000	70	0.5	0.07	0.44	0.3	0.71	0.9	1	0.81	1	0.88	1	1	0.9	0	1	0.97	0.87	8.8	12.8	10.3	8.7	0.5	30	1
53_rust_domin_BB0.9	replicate_21	3	0.128	0.434	0.438	0.0940766550522648	0.435540069686411	0.470383275261324	0.31184668989547	0.345	1.12281023619696	0.970315052437706	0.998352216385658	0.734973867595819	1.00354854766454	1.07393441840485	53_rust_ReproMales	reproMales	5	1000	70	0.5	0.07	0.44	0.3	0.71	0.9	1	0.81	1	0.88	1	1	0.9	0	1	0.97	0.87	8.8	12.8	10.3	8.7	0.5	30	1
53_rust_domin_BB0.9	replicate_21	4	0.133	0.385	0.482	0.120996441281139	0.398576512455516	0.480427046263345	0.320284697508897	0.3255	1.36763234605662	0.897024680008486	1.01783324467233	0.909747678805555	1.03526366871563	0.996736610504866	53_rust_ReproMales	reproMales	5	1000	70	0.5	0.07	0.44	0.3	0.71	0.9	1	0.81	1	0.88	1	1	0.9	0	1	0.97	0.87	8.8	12.8	10.3	8.7	0.5	30	1
53_rust_domin_BB0.9	replicate_21	5	0.124	0.428	0.448	0.129370629370629	0.458041958041958	0.412587412587413	0.358391608391608	0.338	1.20878567901235	0.982993251890634	0.969669910364299	1.04331152718249	1.07019149075224	0.920954045954046	53_rust_ReproMales	reproMales	5	1000	70	0.5	0.07	0.44	0.3	0.71	0.9	1	0.81	1	0.88	1	1	0.9	0	1	0.97	0.87	8.8	12.8	10.3	8.7	0.5	30	1
53_rust_domin_BB0.9	replicate_22	0	NA	NA	NA	0.06	0.503333333333333	0.436666666666667	0.311666666666667	NA	NA	NA	NA	NA	NA	NA	53_rust_ReproMales	reproMales	5	1000	70	0.5	0.07	0.44	0.3	0.71	0.9	1	0.81	1	0.88	1	1	0.9	0	1	0.97	0.87	8.8	12.8	10.3	8.7	0.5	30	1
53_rust_domin_BB0.9	replicate_22	1	0.122	0.416	0.462	0.103202846975089	0.448398576512456	0.448398576512456	0.327402135231317	0.33	1.25596957305042	0.969558855899833	0.975089260064842	0.845924975205647	1.07788119353956	0.970559689420899	53_rust_ReproMales	reproMales	5	1000	70	0.5	0.07	0.44	0.3	0.71	0.9	1	0.81	1	0.88	1	1	0.9	0	1	0.97	0.87	8.8	12.8	10.3	8.7	0.5	30	1
53_rust_domin_BB0.9	replicate_22	2	0.144	0.445	0.411	0.133574007220217	0.425992779783394	0.44043321299639	0.346570397111913	0.3665	1.34338185255198	1.01039926961123	0.908512387671118	0.927597272362615	0.95728714558066	1.07161365692552	53_rust_ReproMales	reproMales	5	1000	70	0.5	0.07	0.44	0.3	0.71	0.9	1	0.81	1	0.88	1	1	0.9	0	1	0.97	0.87	8.8	12.8	10.3	8.7	0.5	30	1
53_rust_domin_BB0.9	replicate_22	3	0.155	0.435	0.41	0.128113879003559	0.423487544483986	0.448398576512456	0.339857651245552	0.3725	1.29047254774306	0.960437241022099	0.960254265742804	0.826541154861669	0.973534585020657	1.09365506466453	53_rust_ReproMales	reproMales	5	1000	70	0.5	0.07	0.44	0.3	0.71	0.9	1	0.81	1	0.88	1	1	0.9	0	1	0.97	0.87	8.8	12.8	10.3	8.7	0.5	30	1
53_rust_domin_BB0.9	replicate_22	4	0.128	0.492	0.38	0.138686131386861	0.492700729927007	0.368613138686131	0.385036496350365	0.374	1.10819418327348	1.09647936100253	0.871983783901599	1.08348540145985	1.00142424781912	0.970034575489819	53_rust_ReproMales	reproMales	5	1000	70	0.5	0.07	0.44	0.3	0.71	0.9	1	0.81	1	0.88	1	1	0.9	0	1	0.97	0.87	8.8	12.8	10.3	8.7	0.5	30	1
53_rust_domin_BB0.9	replicate_22	5	0.182	0.482	0.336	0.15	0.530769230769231	0.319230769230769	0.415384615384615	0.423	1.22763028683093	1.01780786701731	0.88846554957779	0.824175824175824	1.10118097669965	0.950091575091575	53_rust_ReproMales	reproMales	5	1000	70	0.5	0.07	0.44	0.3	0.71	0.9	1	0.81	1	0.88	1	1	0.9	0	1	0.97	0.87	8.8	12.8	10.3	8.7	0.5	30	1
53_rust_domin_BB0.9	replicate_23	0	NA	NA	NA	0.0533333333333333	0.473333333333333	0.473333333333333	0.29	NA	NA	NA	NA	NA	NA	NA	53_rust_ReproMales	reproMales	5	1000	70	0.5	0.07	0.44	0.3	0.71	0.9	1	0.81	1	0.88	1	1	0.9	0	1	0.97	0.87	8.8	12.8	10.3	8.7	0.5	30	1
53_rust_domin_BB0.9	replicate_23	1	0.1	0.466	0.434	0.0902255639097744	0.496240601503759	0.413533834586466	0.338345864661654	0.333	1.18906064209275	1.13161728994658	0.860940289625074	0.902255639097744	1.06489399464326	0.952842936835175	53_rust_ReproMales	reproMales	5	1000	70	0.5	0.07	0.44	0.3	0.71	0.9	1	0.81	1	0.88	1	1	0.9	0	1	0.97	0.87	8.8	12.8	10.3	8.7	0.5	30	1
53_rust_domin_BB0.9	replicate_23	2	0.136	0.48	0.384	0.149501661129568	0.495016611295681	0.355481727574751	0.397009966777409	0.376	1.18800197530864	1.07206060606061	0.877140495867769	1.09927692007035	1.031284606866	0.925733665559247	53_rust_ReproMales	reproMales	5	1000	70	0.5	0.07	0.44	0.3	0.71	0.9	1	0.81	1	0.88	1	1	0.9	0	1	0.97	0.87	8.8	12.8	10.3	8.7	0.5	30	1
53_rust_domin_BB0.9	replicate_23	3	0.183	0.448	0.369	0.150375939849624	0.462406015037594	0.387218045112782	0.381578947368421	0.407	1.16104290891266	0.935699666885669	1.0148599139403	0.821726447265705	1.03215628356606	1.0493713959696	53_rust_ReproMales	reproMales	5	1000	70	0.5	0.07	0.44	0.3	0.71	0.9	1	0.81	1	0.88	1	1	0.9	0	1	0.97	0.87	8.8	12.8	10.3	8.7	0.5	30	1
53_rust_domin_BB0.9	replicate_23	4	0.162	0.464	0.374	0.134275618374558	0.487632508833922	0.378091872791519	0.378091872791519	0.394	1.11261831153389	0.983148936170213	0.977919420552286	0.828861841818261	1.05093213110759	1.01094083634096	53_rust_ReproMales	reproMales	5	1000	70	0.5	0.07	0.44	0.3	0.71	0.9	1	0.81	1	0.88	1	1	0.9	0	1	0.97	0.87	8.8	12.8	10.3	8.7	0.5	30	1
53_rust_domin_BB0.9	replicate_23	5	0.177	0.454	0.369	0.140625	0.46484375	0.39453125	0.373046875	0.404	1.23816516726352	0.965388859388275	0.954056075671488	0.794491525423729	1.02388491189427	1.06919037940379	53_rust_ReproMales	reproMales	5	1000	70	0.5	0.07	0.44	0.3	0.71	0.9	1	0.81	1	0.88	1	1	0.9	0	1	0.97	0.87	8.8	12.8	10.3	8.7	0.5	30	1
53_rust_domin_BB0.9	replicate_24	0	NA	NA	NA	0.0866666666666667	0.453333333333333	0.46	0.313333333333333	NA	NA	NA	NA	NA	NA	NA	53_rust_ReproMales	reproMales	5	1000	70	0.5	0.07	0.44	0.3	0.71	0.9	1	0.81	1	0.88	1	1	0.9	0	1	0.97	0.87	8.8	12.8	10.3	8.7	0.5	30	1
53_rust_domin_BB0.9	replicate_24	1	0.116	0.467	0.417	0.0884615384615385	0.457692307692308	0.453846153846154	0.317307692307692	0.3495	1.18153010411951	1.08526130964677	0.884390611744745	0.762599469496021	0.980069181353978	1.08836008116584	53_rust_ReproMales	reproMales	5	1000	70	0.5	0.07	0.44	0.3	0.71	0.9	1	0.81	1	0.88	1	1	0.9	0	1	0.97	0.87	8.8	12.8	10.3	8.7	0.5	30	1
53_rust_domin_BB0.9	replicate_24	2	0.111	0.435	0.454	0.103321033210332	0.398523985239852	0.498154981549816	0.302583025830258	0.3285	1.10245730027548	1.00404609475032	0.97410513786947	0.930820119012001	0.916147092505408	1.09725766861193	53_rust_ReproMales	reproMales	5	1000	70	0.5	0.07	0.44	0.3	0.71	0.9	1	0.81	1	0.88	1	1	0.9	0	1	0.97	0.87	8.8	12.8	10.3	8.7	0.5	30	1
53_rust_domin_BB0.9	replicate_24	3	0.116	0.424	0.46	0.113636363636364	0.435606060606061	0.450757575757576	0.331439393939394	0.328	1.26697739440809	1.0046129823203	0.945742280451275	0.979623824451411	1.02737278444826	0.979907773386034	53_rust_ReproMales	reproMales	5	1000	70	0.5	0.07	0.44	0.3	0.71	0.9	1	0.81	1	0.88	1	1	0.9	0	1	0.97	0.87	8.8	12.8	10.3	8.7	0.5	30	1
53_rust_domin_BB0.9	replicate_24	4	0.111	0.467	0.422	0.0952380952380952	0.465201465201465	0.43956043956044	0.327838827838828	0.3445	1.01044976326531	1.05376064751113	0.94412801643541	0.858000858000858	0.996148747754743	1.04161241602	53_rust_ReproMales	reproMales	5	1000	70	0.5	0.07	0.44	0.3	0.71	0.9	1	0.81	1	0.88	1	1	0.9	0	1	0.97	0.87	8.8	12.8	10.3	8.7	0.5	30	1
53_rust_domin_BB0.9	replicate_24	5	0.105	0.458	0.437	0.0706713780918728	0.480565371024735	0.448763250883392	0.31095406360424	0.334	0.976941418807153	1.03920606457309	0.967240769476349	0.673060743732122	1.04926936904964	1.02691819424117	53_rust_ReproMales	reproMales	5	1000	70	0.5	0.07	0.44	0.3	0.71	0.9	1	0.81	1	0.88	1	1	0.9	0	1	0.97	0.87	8.8	12.8	10.3	8.7	0.5	30	1
53_rust_domin_BB0.9	replicate_25	0	NA	NA	NA	0.0666666666666667	0.486666666666667	0.446666666666667	0.31	NA	NA	NA	NA	NA	NA	NA	53_rust_ReproMales	reproMales	5	1000	70	0.5	0.07	0.44	0.3	0.71	0.9	1	0.81	1	0.88	1	1	0.9	0	1	0.97	0.87	8.8	12.8	10.3	8.7	0.5	30	1
53_rust_domin_BB0.9	replicate_25	1	0.117	0.428	0.455	0.102040816326531	0.45578231292517	0.442176870748299	0.329931972789116	0.331	1.21748178980229	1.00046750818139	0.955681579500105	0.872143729286586	1.06491194608685	0.971817298347911	53_rust_ReproMales	reproMales	5	1000	70	0.5	0.07	0.44	0.3	0.71	0.9	1	0.81	1	0.88	1	1	0.9	0	1	0.97	0.87	8.8	12.8	10.3	8.7	0.5	30	1
53_rust_domin_BB0.9	replicate_25	2	0.12	0.451	0.429	0.120879120879121	0.446886446886447	0.432234432234432	0.344322344322344	0.3455	1.10238282495483	1.02000722172798	0.955475379422299	1.00732600732601	0.990879039659528	1.00753946907793	53_rust_ReproMales	reproMales	5	1000	70	0.5	0.07	0.44	0.3	0.71	0.9	1	0.81	1	0.88	1	1	0.9	0	1	0.97	0.87	8.8	12.8	10.3	8.7	0.5	30	1
53_rust_domin_BB0.9	replicate_25	3	0.14	0.426	0.434	0.129411764705882	0.427450980392157	0.443137254901961	0.343137254901961	0.353	1.18085785423268	0.943461131582075	1.00950613276739	0.92436974789916	1.00340605725858	1.02105358272341	53_rust_ReproMales	reproMales	5	1000	70	0.5	0.07	0.44	0.3	0.71	0.9	1	0.81	1	0.88	1	1	0.9	0	1	0.97	0.87	8.8	12.8	10.3	8.7	0.5	30	1
53_rust_domin_BB0.9	replicate_25	4	0.145	0.446	0.409	0.109540636042403	0.452296819787986	0.438162544169611	0.335689045936396	0.368	1.23149387755102	0.989378251599147	0.947925150367565	0.755452662361399	1.01411843001791	1.07130206398438	53_rust_ReproMales	reproMales	5	1000	70	0.5	0.07	0.44	0.3	0.71	0.9	1	0.81	1	0.88	1	1	0.9	0	1	0.97	0.87	8.8	12.8	10.3	8.7	0.5	30	1
53_rust_domin_BB0.9	replicate_25	5	0.105	0.433	0.462	0.0983050847457627	0.48135593220339	0.420338983050847	0.338983050847458	0.3215	0.931783379501385	0.970843701007839	1.04688541195111	0.936238902340597	1.11167651779074	0.909824638638198	53_rust_ReproMales	reproMales	5	1000	70	0.5	0.07	0.44	0.3	0.71	0.9	1	0.81	1	0.88	1	1	0.9	0	1	0.97	0.87	8.8	12.8	10.3	8.7	0.5	30	1
53_rust_domin_BB0.9	replicate_26	0	NA	NA	NA	0.0666666666666667	0.48	0.453333333333333	0.306666666666667	NA	NA	NA	NA	NA	NA	NA	53_rust_ReproMales	reproMales	5	1000	70	0.5	0.07	0.44	0.3	0.71	0.9	1	0.81	1	0.88	1	1	0.9	0	1	0.97	0.87	8.8	12.8	10.3	8.7	0.5	30	1
53_rust_domin_BB0.9	replicate_26	1	0.083	0.454	0.463	0.0716612377850163	0.436482084690554	0.49185667752443	0.289902280130293	0.31	0.882561436672968	1.06762123745819	0.963156434911243	0.863388407048389	0.96141428345937	1.06232543741778	53_rust_ReproMales	reproMales	5	1000	70	0.5	0.07	0.44	0.3	0.71	0.9	1	0.81	1	0.88	1	1	0.9	0	1	0.97	0.87	8.8	12.8	10.3	8.7	0.5	30	1
53_rust_domin_BB0.9	replicate_26	2	0.083	0.446	0.471	0.0792079207920792	0.435643564356436	0.485148514851485	0.297029702970297	0.306	0.987585784623153	1.08326600350479	0.93408128524535	0.954312298699749	0.976779292279004	1.03003930966345	53_rust_ReproMales	reproMales	5	1000	70	0.5	0.07	0.44	0.3	0.71	0.9	1	0.81	1	0.88	1	1	0.9	0	1	0.97	0.87	8.8	12.8	10.3	8.7	0.5	30	1
53_rust_domin_BB0.9	replicate_26	3	0.076	0.429	0.495	0.0664335664335664	0.43006993006993	0.503496503496504	0.281468531468531	0.2905	0.861417777777778	1.0272838028169	1.00168518151161	0.874125874125874	1.00249400948702	1.01716465352829	53_rust_ReproMales	reproMales	5	1000	70	0.5	0.07	0.44	0.3	0.71	0.9	1	0.81	1	0.88	1	1	0.9	0	1	0.97	0.87	8.8	12.8	10.3	8.7	0.5	30	1
53_rust_domin_BB0.9	replicate_26	4	0.072	0.457	0.471	0.036101083032491	0.48014440433213	0.483754512635379	0.276173285198556	0.3005	0.908809382354076	1.12982339695637	0.912282451560197	0.501403931006819	1.05064421079241	1.0270796446611	53_rust_ReproMales	reproMales	5	1000	70	0.5	0.07	0.44	0.3	0.71	0.9	1	0.81	1	0.88	1	1	0.9	0	1	0.97	0.87	8.8	12.8	10.3	8.7	0.5	30	1
53_rust_domin_BB0.9	replicate_26	5	0.06	0.416	0.524	0.0613026819923372	0.383141762452107	0.555555555555556	0.252873563218391	0.268	0.786661540433167	1.04051192280736	1.00014293443449	1.02171136653895	0.921013852048335	1.06022052586938	53_rust_ReproMales	reproMales	5	1000	70	0.5	0.07	0.44	0.3	0.71	0.9	1	0.81	1	0.88	1	1	0.9	0	1	0.97	0.87	8.8	12.8	10.3	8.7	0.5	30	1
53_rust_domin_BB0.9	replicate_27	0	NA	NA	NA	0.08	0.453333333333333	0.466666666666667	0.306666666666667	NA	NA	NA	NA	NA	NA	NA	53_rust_ReproMales	reproMales	5	1000	70	0.5	0.07	0.44	0.3	0.71	0.9	1	0.81	1	0.88	1	1	0.9	0	1	0.97	0.87	8.8	12.8	10.3	8.7	0.5	30	1
53_rust_domin_BB0.9	replicate_27	1	0.109	0.455	0.436	0.0848708487084871	0.498154981549816	0.416974169741697	0.333948339483395	0.3365	1.15902646502836	1.06997282608696	0.906989644970414	0.778631639527404	1.0948461132963	0.956362774636921	53_rust_ReproMales	reproMales	5	1000	70	0.5	0.07	0.44	0.3	0.71	0.9	1	0.81	1	0.88	1	1	0.9	0	1	0.97	0.87	8.8	12.8	10.3	8.7	0.5	30	1
53_rust_domin_BB0.9	replicate_27	2	0.124	0.434	0.442	0.0962199312714777	0.481099656357388	0.422680412371134	0.336769759450172	0.341	1.11189328775068	0.975601658988996	0.996337413003277	0.775967187673207	1.10852455381887	0.956290525726547	53_rust_ReproMales	reproMales	5	1000	70	0.5	0.07	0.44	0.3	0.71	0.9	1	0.81	1	0.88	1	1	0.9	0	1	0.97	0.87	8.8	12.8	10.3	8.7	0.5	30	1
53_rust_domin_BB0.9	replicate_27	3	0.118	0.485	0.397	0.114391143911439	0.490774907749078	0.394833948339483	0.359778597785978	0.3605	1.04043710953769	1.08571124563815	0.902530457193482	0.969416473825755	1.01190702628676	0.994543950477288	53_rust_ReproMales	reproMales	5	1000	70	0.5	0.07	0.44	0.3	0.71	0.9	1	0.81	1	0.88	1	1	0.9	0	1	0.97	0.87	8.8	12.8	10.3	8.7	0.5	30	1
53_rust_domin_BB0.9	replicate_27	4	0.142	0.474	0.384	0.120141342756184	0.480565371024735	0.399293286219081	0.360424028268551	0.379	1.09702795529257	1.02892289957881	0.936851697132274	0.846065794057632	1.01385099372307	1.03982626619552	53_rust_ReproMales	reproMales	5	1000	70	0.5	0.07	0.44	0.3	0.71	0.9	1	0.81	1	0.88	1	1	0.9	0	1	0.97	0.87	8.8	12.8	10.3	8.7	0.5	30	1
53_rust_domin_BB0.9	replicate_27	5	0.174	0.45	0.376	0.14453125	0.46875	0.38671875	0.37890625	0.399	1.3394354094579	0.97606028599285	0.919186349623027	0.830639367816092	1.04166666666667	1.02850731382979	53_rust_ReproMales	reproMales	5	1000	70	0.5	0.07	0.44	0.3	0.71	0.9	1	0.81	1	0.88	1	1	0.9	0	1	0.97	0.87	8.8	12.8	10.3	8.7	0.5	30	1
53_rust_domin_BB0.9	replicate_28	0	NA	NA	NA	0.07	0.486666666666667	0.443333333333333	0.313333333333333	NA	NA	NA	NA	NA	NA	NA	53_rust_ReproMales	reproMales	5	1000	70	0.5	0.07	0.44	0.3	0.71	0.9	1	0.81	1	0.88	1	1	0.9	0	1	0.97	0.87	8.8	12.8	10.3	8.7	0.5	30	1
53_rust_domin_BB0.9	replicate_28	1	0.102	0.436	0.462	0.0689655172413793	0.448275862068966	0.482758620689655	0.293103448275862	0.32	1.0389316432775	1.0132204090064	0.979828447544538	0.676132521974307	1.02815564694717	1.04493207941484	53_rust_ReproMales	reproMales	5	1000	70	0.5	0.07	0.44	0.3	0.71	0.9	1	0.81	1	0.88	1	1	0.9	0	1	0.97	0.87	8.8	12.8	10.3	8.7	0.5	30	1
53_rust_domin_BB0.9	replicate_28	2	0.089	0.427	0.484	0.0640569395017794	0.409252669039146	0.526690391459075	0.268683274021352	0.3025	1.0359723183391	1.03043615494978	0.968575847709697	0.71974089327842	0.958437164026103	1.08820328813858	53_rust_ReproMales	reproMales	5	1000	70	0.5	0.07	0.44	0.3	0.71	0.9	1	0.81	1	0.88	1	1	0.9	0	1	0.97	0.87	8.8	12.8	10.3	8.7	0.5	30	1
53_rust_domin_BB0.9	replicate_28	3	0.093	0.38	0.527	0.0836501901140684	0.357414448669202	0.55893536121673	0.262357414448669	0.283	1.28825455023902	0.966957670678848	0.985370605194144	0.899464409828693	0.940564338603162	1.06059840838089	53_rust_ReproMales	reproMales	5	1000	70	0.5	0.07	0.44	0.3	0.71	0.9	1	0.81	1	0.88	1	1	0.9	0	1	0.97	0.87	8.8	12.8	10.3	8.7	0.5	30	1
53_rust_domin_BB0.9	replicate_28	4	0.079	0.435	0.486	0.0664206642066421	0.428044280442804	0.505535055350554	0.280442804428044	0.2965	1.14773177903802	1.12387998655312	0.893190934211925	0.8407679013499	0.984009840098401	1.04019558714106	53_rust_ReproMales	reproMales	5	1000	70	0.5	0.07	0.44	0.3	0.71	0.9	1	0.81	1	0.88	1	1	0.9	0	1	0.97	0.87	8.8	12.8	10.3	8.7	0.5	30	1
53_rust_domin_BB0.9	replicate_28	5	0.082	0.402	0.516	0.0727272727272727	0.410909090909091	0.516363636363636	0.278181818181818	0.283	1.04261807479224	0.996062145748988	0.996595818540434	0.886917960088692	1.02216191768431	1.00070472163495	53_rust_ReproMales	reproMales	5	1000	70	0.5	0.07	0.44	0.3	0.71	0.9	1	0.81	1	0.88	1	1	0.9	0	1	0.97	0.87	8.8	12.8	10.3	8.7	0.5	30	1
53_rust_domin_BB0.9	replicate_29	0	NA	NA	NA	0.0633333333333333	0.486666666666667	0.45	0.306666666666667	NA	NA	NA	NA	NA	NA	NA	53_rust_ReproMales	reproMales	5	1000	70	0.5	0.07	0.44	0.3	0.71	0.9	1	0.81	1	0.88	1	1	0.9	0	1	0.97	0.87	8.8	12.8	10.3	8.7	0.5	30	1
53_rust_domin_BB0.9	replicate_29	1	0.097	0.473	0.43	0.0547445255474453	0.481751824817518	0.463503649635036	0.295620437956204	0.3335	1.03142722117202	1.11230142140468	0.894508136094674	0.564376552035518	1.0185028008827	1.07791546426753	53_rust_ReproMales	reproMales	5	1000	70	0.5	0.07	0.44	0.3	0.71	0.9	1	0.81	1	0.88	1	1	0.9	0	1	0.97	0.87	8.8	12.8	10.3	8.7	0.5	30	1
53_rust_domin_BB0.9	replicate_29	2	0.096	0.435	0.469	0.102990033222591	0.485049833887043	0.411960132890365	0.345514950166113	0.3135	1.09850571559214	1.04452312416043	0.945277564498376	1.07281284606866	1.1150570893955	0.878379814265172	53_rust_ReproMales	reproMales	5	1000	70	0.5	0.07	0.44	0.3	0.71	0.9	1	0.81	1	0.88	1	1	0.9	0	1	0.97	0.87	8.8	12.8	10.3	8.7	0.5	30	1
53_rust_domin_BB0.9	replicate_29	3	0.133	0.488	0.379	0.114583333333333	0.513888888888889	0.371527777777778	0.371527777777778	0.377	1.11408404215976	1.07900449043342	0.884789069545724	0.861528822055138	1.05305100182149	0.980284374083846	53_rust_ReproMales	reproMales	5	1000	70	0.5	0.07	0.44	0.3	0.71	0.9	1	0.81	1	0.88	1	1	0.9	0	1	0.97	0.87	8.8	12.8	10.3	8.7	0.5	30	1
53_rust_domin_BB0.9	replicate_29	4	0.138	0.475	0.387	0.131274131274131	0.471042471042471	0.397683397683398	0.366795366795367	0.3755	0.999761725914927	1.01715288893479	0.979803058514697	0.951261820827038	0.991668360089413	1.02760567876847	53_rust_ReproMales	reproMales	5	1000	70	0.5	0.07	0.44	0.3	0.71	0.9	1	0.81	1	0.88	1	1	0.9	0	1	0.97	0.87	8.8	12.8	10.3	8.7	0.5	30	1
53_rust_domin_BB0.9	replicate_29	5	0.138	0.493	0.369	0.131672597864769	0.508896797153025	0.359430604982206	0.386120996441281	0.3845	1.02572609418283	1.0613264762516	0.920318597560975	0.954149259889628	1.03224502465117	0.974066680168581	53_rust_ReproMales	reproMales	5	1000	70	0.5	0.07	0.44	0.3	0.71	0.9	1	0.81	1	0.88	1	1	0.9	0	1	0.97	0.87	8.8	12.8	10.3	8.7	0.5	30	1
53_rust_domin_BB0.9	replicate_30	0	NA	NA	NA	0.08	0.496666666666667	0.423333333333333	0.328333333333333	NA	NA	NA	NA	NA	NA	NA	53_rust_ReproMales	reproMales	5	1000	70	0.5	0.07	0.44	0.3	0.71	0.9	1	0.81	1	0.88	1	1	0.9	0	1	0.97	0.87	8.8	12.8	10.3	8.7	0.5	30	1
53_rust_domin_BB0.9	replicate_30	1	0.103	0.454	0.443	0.0685920577617329	0.458483754512635	0.472924187725632	0.297833935018051	0.33	0.955448478445721	1.02933581892154	0.981965285175083	0.665942308366338	1.00987611126131	1.06754895649127	53_rust_ReproMales	reproMales	5	1000	70	0.5	0.07	0.44	0.3	0.71	0.9	1	0.81	1	0.88	1	1	0.9	0	1	0.97	0.87	8.8	12.8	10.3	8.7	0.5	30	1
53_rust_domin_BB0.9	replicate_30	2	0.082	0.442	0.476	0.0620689655172414	0.46551724137931	0.472413793103448	0.294827586206897	0.303	0.924411827364555	1.05676460232141	0.965444426087589	0.756938603868797	1.05320642845998	0.992465951898001	53_rust_ReproMales	reproMales	5	1000	70	0.5	0.07	0.44	0.3	0.71	0.9	1	0.81	1	0.88	1	1	0.9	0	1	0.97	0.87	8.8	12.8	10.3	8.7	0.5	30	1
53_rust_domin_BB0.9	replicate_30	3	0.081	0.446	0.473	0.0821428571428571	0.414285714285714	0.503571428571429	0.289285714285714	0.304	0.931855955678671	1.07260898783225	0.951197087535345	1.01410934744268	0.928891736066624	1.06463304137723	53_rust_ReproMales	reproMales	5	1000	70	0.5	0.07	0.44	0.3	0.71	0.9	1	0.81	1	0.88	1	1	0.9	0	1	0.97	0.87	8.8	12.8	10.3	8.7	0.5	30	1
53_rust_domin_BB0.9	replicate_30	4	0.078	0.433	0.489	0.0771812080536913	0.459731543624161	0.463087248322148	0.307046979865772	0.2945	0.932053040695016	1.05301817730628	0.968096765233201	0.989502667355016	1.0617356665685	0.947008687775353	53_rust_ReproMales	reproMales	5	1000	70	0.5	0.07	0.44	0.3	0.71	0.9	1	0.81	1	0.88	1	1	0.9	0	1	0.97	0.87	8.8	12.8	10.3	8.7	0.5	30	1
53_rust_domin_BB0.9	replicate_30	5	0.088	0.414	0.498	0.0760456273764259	0.456273764258555	0.467680608365019	0.304182509505703	0.295	0.93341120965093	0.972885484063033	1.03710268571663	0.864154856550294	1.10211054168733	0.939117687479958	53_rust_ReproMales	reproMales	5	1000	70	0.5	0.07	0.44	0.3	0.71	0.9	1	0.81	1	0.88	1	1	0.9	0	1	0.97	0.87	8.8	12.8	10.3	8.7	0.5	30	1
53_rust_domin_BB0.8	replicate_01	0	NA	NA	NA	0.1	0.486666666666667	0.413333333333333	0.343333333333333	NA	NA	NA	NA	NA	NA	NA	53_rust_ReproMales	reproMales	5	1000	70	0.5	0.07	0.44	0.3	0.71	0.9	1	0.81	1	0.88	1	1	0.8	0	1	0.97	0.87	8.8	12.8	10.3	8.7	0.5	30	1
53_rust_domin_BB0.8	replicate_01	1	0.149	0.448	0.403	0.096551724137931	0.448275862068966	0.455172413793103	0.320689655172414	0.373	1.26402111414836	0.993543935735055	0.934577031101034	0.647998148576718	1.0006157635468	1.12946008385385	53_rust_ReproMales	reproMales	5	1000	70	0.5	0.07	0.44	0.3	0.71	0.9	1	0.81	1	0.88	1	1	0.8	0	1	0.97	0.87	8.8	12.8	10.3	8.7	0.5	30	1
53_rust_domin_BB0.8	replicate_01	2	0.097	0.452	0.451	0.0810810810810811	0.449324324324324	0.469594594594595	0.305743243243243	0.323	0.943195745172853	1.03742153812565	0.977327424051122	0.835887433825578	0.99408036354939	1.04122969976629	53_rust_ReproMales	reproMales	5	1000	70	0.5	0.07	0.44	0.3	0.71	0.9	1	0.81	1	0.88	1	1	0.8	0	1	0.97	0.87	8.8	12.8	10.3	8.7	0.5	30	1
53_rust_domin_BB0.8	replicate_01	3	0.102	0.467	0.431	0.0615384615384615	0.465384615384615	0.473076923076923	0.294230769230769	0.3355	1.09115497084949	1.10004360742563	0.894204888675771	0.603318250377074	0.996540932301104	1.09762627164019	53_rust_ReproMales	reproMales	5	1000	70	0.5	0.07	0.44	0.3	0.71	0.9	1	0.81	1	0.88	1	1	0.8	0	1	0.97	0.87	8.8	12.8	10.3	8.7	0.5	30	1
53_rust_domin_BB0.8	replicate_01	4	0.118	0.403	0.479	0.0986842105263158	0.421052631578947	0.480263157894737	0.309210526315789	0.3195	1.36303131274296	0.97034068850065	0.961634580403745	0.836306868867083	1.04479561185843	1.00263707284914	53_rust_ReproMales	reproMales	5	1000	70	0.5	0.07	0.44	0.3	0.71	0.9	1	0.81	1	0.88	1	1	0.8	0	1	0.97	0.87	8.8	12.8	10.3	8.7	0.5	30	1
53_rust_domin_BB0.8	replicate_01	5	0.116	0.449	0.435	0.0830324909747292	0.462093862815884	0.454873646209386	0.314079422382672	0.3405	1.21324762335899	1.05103302938197	0.911586394557823	0.715797335989045	1.02916227798638	1.04568654301008	53_rust_ReproMales	reproMales	5	1000	70	0.5	0.07	0.44	0.3	0.71	0.9	1	0.81	1	0.88	1	1	0.8	0	1	0.97	0.87	8.8	12.8	10.3	8.7	0.5	30	1
53_rust_domin_BB0.8	replicate_02	0	NA	NA	NA	0.06	0.47	0.47	0.295	NA	NA	NA	NA	NA	NA	NA	53_rust_ReproMales	reproMales	5	1000	70	0.5	0.07	0.44	0.3	0.71	0.9	1	0.81	1	0.88	1	1	0.8	0	1	0.97	0.87	8.8	12.8	10.3	8.7	0.5	30	1
53_rust_domin_BB0.8	replicate_02	1	0.094	0.455	0.451	0.056140350877193	0.501754385964912	0.442105263157895	0.307017543859649	0.3215	1.08014938236139	1.09388147613896	0.907399024193954	0.597237775289287	1.10275689223058	0.980277745361186	53_rust_ReproMales	reproMales	5	1000	70	0.5	0.07	0.44	0.3	0.71	0.9	1	0.81	1	0.88	1	1	0.8	0	1	0.97	0.87	8.8	12.8	10.3	8.7	0.5	30	1
53_rust_domin_BB0.8	replicate_02	2	0.116	0.439	0.445	0.0794223826714801	0.487364620938628	0.433212996389892	0.323104693140794	0.3355	1.23064163265306	1.0316896925859	0.92664957538856	0.684675712685174	1.11016997935906	0.973512351437959	53_rust_ReproMales	reproMales	5	1000	70	0.5	0.07	0.44	0.3	0.71	0.9	1	0.81	1	0.88	1	1	0.8	0	1	0.97	0.87	8.8	12.8	10.3	8.7	0.5	30	1
53_rust_domin_BB0.8	replicate_02	3	0.136	0.46	0.404	0.142857142857143	0.461538461538462	0.395604395604396	0.373626373626374	0.366	1.30272388502232	1.05163024208566	0.881735566222222	1.05042016806723	1.00334448160535	0.979218801000979	53_rust_ReproMales	reproMales	5	1000	70	0.5	0.07	0.44	0.3	0.71	0.9	1	0.81	1	0.88	1	1	0.8	0	1	0.97	0.87	8.8	12.8	10.3	8.7	0.5	30	1
53_rust_domin_BB0.8	replicate_02	4	0.131	0.521	0.348	0.0948616600790514	0.486166007905138	0.41897233201581	0.337944664031621	0.3915	0.938417820069204	1.11310655314757	0.886976915974146	0.724134809763751	0.933140130336158	1.20394348280405	53_rust_ReproMales	reproMales	5	1000	70	0.5	0.07	0.44	0.3	0.71	0.9	1	0.81	1	0.88	1	1	0.8	0	1	0.97	0.87	8.8	12.8	10.3	8.7	0.5	30	1
53_rust_domin_BB0.8	replicate_02	5	0.128	0.502	0.37	0.111913357400722	0.534296028880866	0.353790613718412	0.379061371841155	0.379	1.12077589685715	1.12184753425853	0.844137402539541	0.874323104693141	1.06433471888619	0.956190847887599	53_rust_ReproMales	reproMales	5	1000	70	0.5	0.07	0.44	0.3	0.71	0.9	1	0.81	1	0.88	1	1	0.8	0	1	0.97	0.87	8.8	12.8	10.3	8.7	0.5	30	1
53_rust_domin_BB0.8	replicate_03	0	NA	NA	NA	0.07	0.473333333333333	0.456666666666667	0.306666666666667	NA	NA	NA	NA	NA	NA	NA	53_rust_ReproMales	reproMales	5	1000	70	0.5	0.07	0.44	0.3	0.71	0.9	1	0.81	1	0.88	1	1	0.8	0	1	0.97	0.87	8.8	12.8	10.3	8.7	0.5	30	1
53_rust_domin_BB0.8	replicate_03	1	0.13	0.424	0.446	0.113074204946996	0.469964664310954	0.416961130742049	0.348056537102474	0.342	1.38232514177694	0.997073578595318	0.927792159763314	0.869801576515357	1.10840722714848	0.934890427672757	53_rust_ReproMales	reproMales	5	1000	70	0.5	0.07	0.44	0.3	0.71	0.9	1	0.81	1	0.88	1	1	0.8	0	1	0.97	0.87	8.8	12.8	10.3	8.7	0.5	30	1
53_rust_domin_BB0.8	replicate_03	2	0.152	0.496	0.352	0.0980392156862745	0.52156862745098	0.380392156862745	0.358823529411765	0.4	1.25471184519055	1.09292900279257	0.828176291302208	0.64499484004128	1.05154965211891	1.08065953654189	53_rust_ReproMales	reproMales	5	1000	70	0.5	0.07	0.44	0.3	0.71	0.9	1	0.81	1	0.88	1	1	0.8	0	1	0.97	0.87	8.8	12.8	10.3	8.7	0.5	30	1
53_rust_domin_BB0.8	replicate_03	3	0.154	0.47	0.376	0.131578947368421	0.458646616541353	0.409774436090226	0.360902255639098	0.389	1.19607632356893	1.02143179425478	0.914603147883175	0.854408749145591	0.975843864981603	1.08982562789954	53_rust_ReproMales	reproMales	5	1000	70	0.5	0.07	0.44	0.3	0.71	0.9	1	0.81	1	0.88	1	1	0.8	0	1	0.97	0.87	8.8	12.8	10.3	8.7	0.5	30	1
53_rust_domin_BB0.8	replicate_03	4	0.144	0.461	0.395	0.129032258064516	0.5	0.370967741935484	0.379032258064516	0.3745	1.1055625	0.999341789215686	0.967080276816609	0.896057347670251	1.08459869848156	0.939158840342997	53_rust_ReproMales	reproMales	5	1000	70	0.5	0.07	0.44	0.3	0.71	0.9	1	0.81	1	0.88	1	1	0.8	0	1	0.97	0.87	8.8	12.8	10.3	8.7	0.5	30	1
53_rust_domin_BB0.8	replicate_03	5	0.169	0.451	0.38	0.149825783972125	0.456445993031359	0.393728222996516	0.378048780487805	0.3945	1.17634404708013	0.958079027355623	0.985474784955304	0.886543100426778	1.01207537257508	1.03612690262241	53_rust_ReproMales	reproMales	5	1000	70	0.5	0.07	0.44	0.3	0.71	0.9	1	0.81	1	0.88	1	1	0.8	0	1	0.97	0.87	8.8	12.8	10.3	8.7	0.5	30	1
53_rust_domin_BB0.8	replicate_04	0	NA	NA	NA	0.06	0.48	0.46	0.3	NA	NA	NA	NA	NA	NA	NA	53_rust_ReproMales	reproMales	5	1000	70	0.5	0.07	0.44	0.3	0.71	0.9	1	0.81	1	0.88	1	1	0.8	0	1	0.97	0.87	8.8	12.8	10.3	8.7	0.5	30	1
53_rust_domin_BB0.8	replicate_04	1	0.07	0.42	0.51	0.0594405594405594	0.423076923076923	0.517482517482518	0.270979020979021	0.28	0.777777777777778	1	1.04081632653061	0.849150849150849	1.00732600732601	1.0146716029069	53_rust_ReproMales	reproMales	5	1000	70	0.5	0.07	0.44	0.3	0.71	0.9	1	0.81	1	0.88	1	1	0.8	0	1	0.97	0.87	8.8	12.8	10.3	8.7	0.5	30	1
53_rust_domin_BB0.8	replicate_04	2	0.101	0.383	0.516	0.0830449826989619	0.401384083044983	0.515570934256055	0.283737024221453	0.2925	1.37546655567118	0.969377829349424	0.970889153425461	0.822227551474871	1.04800021682763	0.999168477240417	53_rust_ReproMales	reproMales	5	1000	70	0.5	0.07	0.44	0.3	0.71	0.9	1	0.81	1	0.88	1	1	0.8	0	1	0.97	0.87	8.8	12.8	10.3	8.7	0.5	30	1
53_rust_domin_BB0.8	replicate_04	3	0.091	0.428	0.481	0.0851735015772871	0.435331230283912	0.479495268138801	0.302839116719243	0.305	1.13034071980964	1.05299245905503	0.937562160143761	0.935972544805352	1.01712904271942	0.996871659332227	53_rust_ReproMales	reproMales	5	1000	70	0.5	0.07	0.44	0.3	0.71	0.9	1	0.81	1	0.88	1	1	0.8	0	1	0.97	0.87	8.8	12.8	10.3	8.7	0.5	30	1
53_rust_domin_BB0.8	replicate_04	4	0.122	0.429	0.449	0.119718309859155	0.401408450704225	0.47887323943662	0.320422535211268	0.3365	1.33025802951389	1.01597334558824	0.923805020372228	0.981297621796352	0.935684034275584	1.06653282725305	53_rust_ReproMales	reproMales	5	1000	70	0.5	0.07	0.44	0.3	0.71	0.9	1	0.81	1	0.88	1	1	0.8	0	1	0.97	0.87	8.8	12.8	10.3	8.7	0.5	30	1
53_rust_domin_BB0.8	replicate_04	5	0.11	0.436	0.454	0.103321033210332	0.431734317343173	0.464944649446494	0.319188191881919	0.328	1.07138751358532	1.00113921311849	0.983055222959006	0.939282120093928	0.99021632418159	1.02410715737113	53_rust_ReproMales	reproMales	5	1000	70	0.5	0.07	0.44	0.3	0.71	0.9	1	0.81	1	0.88	1	1	0.8	0	1	0.97	0.87	8.8	12.8	10.3	8.7	0.5	30	1
53_rust_domin_BB0.8	replicate_05	0	NA	NA	NA	0.0833333333333333	0.503333333333333	0.413333333333333	0.335	NA	NA	NA	NA	NA	NA	NA	53_rust_ReproMales	reproMales	5	1000	70	0.5	0.07	0.44	0.3	0.71	0.9	1	0.81	1	0.88	1	1	0.8	0	1	0.97	0.87	8.8	12.8	10.3	8.7	0.5	30	1
53_rust_domin_BB0.8	replicate_05	1	0.106	0.426	0.468	0.0856164383561644	0.421232876712329	0.493150684931507	0.296232876712329	0.319	0.944531075963466	0.956121647402087	1.05828480976878	0.80770224864306	0.988809569747251	1.05374077976818	53_rust_ReproMales	reproMales	5	1000	70	0.5	0.07	0.44	0.3	0.71	0.9	1	0.81	1	0.88	1	1	0.8	0	1	0.97	0.87	8.8	12.8	10.3	8.7	0.5	30	1
53_rust_domin_BB0.8	replicate_05	2	0.089	0.466	0.445	0.0779661016949153	0.440677966101695	0.48135593220339	0.298305084745763	0.322	1.01419973938321	1.11761877839191	0.898466857288318	0.87602361454961	0.945660871462865	1.08169872405256	53_rust_ReproMales	reproMales	5	1000	70	0.5	0.07	0.44	0.3	0.71	0.9	1	0.81	1	0.88	1	1	0.8	0	1	0.97	0.87	8.8	12.8	10.3	8.7	0.5	30	1
53_rust_domin_BB0.8	replicate_05	3	0.083	0.471	0.446	0.0597014925373134	0.522388059701492	0.417910447761194	0.32089552238806	0.3185	0.932731792355372	1.12507616930171	0.905812270998156	0.719295090811005	1.10910416072504	0.937018941168596	53_rust_ReproMales	reproMales	5	1000	70	0.5	0.07	0.44	0.3	0.71	0.9	1	0.81	1	0.88	1	1	0.8	0	1	0.97	0.87	8.8	12.8	10.3	8.7	0.5	30	1
53_rust_domin_BB0.8	replicate_05	4	0.104	0.459	0.437	0.101818181818182	0.48	0.418181818181818	0.341818181818182	0.3335	1.00996430502975	1.05313110145668	0.94756333776114	0.979020979020979	1.04575163398693	0.956937799043062	53_rust_ReproMales	reproMales	5	1000	70	0.5	0.07	0.44	0.3	0.71	0.9	1	0.81	1	0.88	1	1	0.8	0	1	0.97	0.87	8.8	12.8	10.3	8.7	0.5	30	1
53_rust_domin_BB0.8	replicate_05	5	0.158	0.477	0.365	0.121863799283154	0.476702508960573	0.401433691756272	0.360215053763441	0.3965	1.35228044363966	1.06010124015517	0.842560514025823	0.771289868880722	0.999376329057806	1.09981833357883	53_rust_ReproMales	reproMales	5	1000	70	0.5	0.07	0.44	0.3	0.71	0.9	1	0.81	1	0.88	1	1	0.8	0	1	0.97	0.87	8.8	12.8	10.3	8.7	0.5	30	1
53_rust_domin_BB0.8	replicate_06	0	NA	NA	NA	0.0666666666666667	0.463333333333333	0.47	0.298333333333333	NA	NA	NA	NA	NA	NA	NA	53_rust_ReproMales	reproMales	5	1000	70	0.5	0.07	0.44	0.3	0.71	0.9	1	0.81	1	0.88	1	1	0.8	0	1	0.97	0.87	8.8	12.8	10.3	8.7	0.5	30	1
53_rust_domin_BB0.8	replicate_06	1	0.135	0.435	0.43	0.116731517509728	0.455252918287938	0.428015564202335	0.344357976653696	0.3525	1.51680659155457	1.03902652636049	0.873387083124108	0.864677907479464	1.04655843284583	0.995385033028685	53_rust_ReproMales	reproMales	5	1000	70	0.5	0.07	0.44	0.3	0.71	0.9	1	0.81	1	0.88	1	1	0.8	0	1	0.97	0.87	8.8	12.8	10.3	8.7	0.5	30	1
53_rust_domin_BB0.8	replicate_06	2	0.097	0.504	0.399	0.0517241379310345	0.489655172413793	0.458620689655172	0.296551724137931	0.349	0.817996488876121	1.11615269325555	0.928195229331948	0.533238535371489	0.971538040503558	1.14942528735632	53_rust_ReproMales	reproMales	5	1000	70	0.5	0.07	0.44	0.3	0.71	0.9	1	0.81	1	0.88	1	1	0.8	0	1	0.97	0.87	8.8	12.8	10.3	8.7	0.5	30	1
53_rust_domin_BB0.8	replicate_06	3	0.098	0.452	0.45	0.0895522388059701	0.440298507462687	0.470149253731343	0.309701492537313	0.324	1.11435911303407	1.08336753305974	0.909385813148789	0.913798355162961	0.974111742174085	1.04477611940299	53_rust_ReproMales	reproMales	5	1000	70	0.5	0.07	0.44	0.3	0.71	0.9	1	0.81	1	0.88	1	1	0.8	0	1	0.97	0.87	8.8	12.8	10.3	8.7	0.5	30	1
53_rust_domin_BB0.8	replicate_06	4	0.114	0.444	0.442	0.0996677740863787	0.488372093023256	0.411960132890365	0.343853820598007	0.336	1.18855218464218	1.03841927710843	0.927573644996348	0.874278720055954	1.09993714644877	0.932036499751958	53_rust_ReproMales	reproMales	5	1000	70	0.5	0.07	0.44	0.3	0.71	0.9	1	0.81	1	0.88	1	1	0.8	0	1	0.97	0.87	8.8	12.8	10.3	8.7	0.5	30	1
53_rust_domin_BB0.8	replicate_06	5	0.173	0.477	0.35	0.134057971014493	0.456521739130435	0.409420289855072	0.36231884057971	0.4115	1.46318215127541	1.05709477160154	0.812955616087165	0.774901566557762	0.957068635493574	1.16977225672878	53_rust_ReproMales	reproMales	5	1000	70	0.5	0.07	0.44	0.3	0.71	0.9	1	0.81	1	0.88	1	1	0.8	0	1	0.97	0.87	8.8	12.8	10.3	8.7	0.5	30	1
53_rust_domin_BB0.8	replicate_07	0	NA	NA	NA	0.09	0.486666666666667	0.423333333333333	0.333333333333333	NA	NA	NA	NA	NA	NA	NA	53_rust_ReproMales	reproMales	5	1000	70	0.5	0.07	0.44	0.3	0.71	0.9	1	0.81	1	0.88	1	1	0.8	0	1	0.97	0.87	8.8	12.8	10.3	8.7	0.5	30	1
53_rust_domin_BB0.8	replicate_07	1	0.132	0.484	0.384	0.106870229007634	0.5	0.393129770992366	0.356870229007634	0.374	1.188	1.089	0.864	0.809622947027527	1.03305785123967	1.02377544529262	53_rust_ReproMales	reproMales	5	1000	70	0.5	0.07	0.44	0.3	0.71	0.9	1	0.81	1	0.88	1	1	0.8	0	1	0.97	0.87	8.8	12.8	10.3	8.7	0.5	30	1
53_rust_domin_BB0.8	replicate_07	2	0.142	0.483	0.375	0.116104868913858	0.528089887640449	0.355805243445693	0.380149812734082	0.3835	1.11498161228517	1.05222399593773	0.906638255157657	0.817639921928575	1.09335380463861	0.948813982521848	53_rust_ReproMales	reproMales	5	1000	70	0.5	0.07	0.44	0.3	0.71	0.9	1	0.81	1	0.88	1	1	0.8	0	1	0.97	0.87	8.8	12.8	10.3	8.7	0.5	30	1
53_rust_domin_BB0.8	replicate_07	3	0.171	0.483	0.346	0.133333333333333	0.503703703703704	0.362962962962963	0.385185185185185	0.4125	1.18327734232813	1.02488613397229	0.900539206469455	0.779727095516569	1.04286481098075	1.04902590451723	53_rust_ReproMales	reproMales	5	1000	70	0.5	0.07	0.44	0.3	0.71	0.9	1	0.81	1	0.88	1	1	0.8	0	1	0.97	0.87	8.8	12.8	10.3	8.7	0.5	30	1
53_rust_domin_BB0.8	replicate_07	4	0.16	0.514	0.326	0.131313131313131	0.525252525252525	0.343434343434343	0.393939393939394	0.417	1.07840236686391	1.08522358665431	0.862440121933517	0.820707070707071	1.02189207247573	1.05347958108694	53_rust_ReproMales	reproMales	5	1000	70	0.5	0.07	0.44	0.3	0.71	0.9	1	0.81	1	0.88	1	1	0.8	0	1	0.97	0.87	8.8	12.8	10.3	8.7	0.5	30	1
53_rust_domin_BB0.8	replicate_07	5	0.168	0.504	0.328	0.125	0.534090909090909	0.340909090909091	0.392045454545455	0.42	1.08255621301775	1.05549230769231	0.89298	0.744047619047619	1.05970418470418	1.03935698447894	53_rust_ReproMales	reproMales	5	1000	70	0.5	0.07	0.44	0.3	0.71	0.9	1	0.81	1	0.88	1	1	0.8	0	1	0.97	0.87	8.8	12.8	10.3	8.7	0.5	30	1
53_rust_domin_BB0.8	replicate_08	0	NA	NA	NA	0.0733333333333333	0.5	0.426666666666667	0.323333333333333	NA	NA	NA	NA	NA	NA	NA	53_rust_ReproMales	reproMales	5	1000	70	0.5	0.07	0.44	0.3	0.71	0.9	1	0.81	1	0.88	1	1	0.8	0	1	0.97	0.87	8.8	12.8	10.3	8.7	0.5	30	1
53_rust_domin_BB0.8	replicate_08	1	0.127	0.45	0.423	0.111111111111111	0.533333333333333	0.355555555555556	0.377777777777778	0.352	1.21479434583909	1.02838860393073	0.923827319274916	0.874890638670166	1.18518518518519	0.840556868925663	53_rust_ReproMales	reproMales	5	1000	70	0.5	0.07	0.44	0.3	0.71	0.9	1	0.81	1	0.88	1	1	0.8	0	1	0.97	0.87	8.8	12.8	10.3	8.7	0.5	30	1
53_rust_domin_BB0.8	replicate_08	2	0.145	0.505	0.35	0.120996441281139	0.491103202846975	0.387900355871886	0.366548042704626	0.3975	1.01600346020761	1.07418592436975	0.904017857142857	0.834458215731992	0.97248158979599	1.10828673106253	53_rust_ReproMales	reproMales	5	1000	70	0.5	0.07	0.44	0.3	0.71	0.9	1	0.81	1	0.88	1	1	0.8	0	1	0.97	0.87	8.8	12.8	10.3	8.7	0.5	30	1
53_rust_domin_BB0.8	replicate_08	3	0.196	0.457	0.347	0.179310344827586	0.489655172413793	0.331034482758621	0.424137931034483	0.4245	1.45879498538976	0.984105405257991	0.864772976896857	0.91484869809993	1.07145551950502	0.953989863857697	53_rust_ReproMales	reproMales	5	1000	70	0.5	0.07	0.44	0.3	0.71	0.9	1	0.81	1	0.88	1	1	0.8	0	1	0.97	0.87	8.8	12.8	10.3	8.7	0.5	30	1
53_rust_domin_BB0.8	replicate_08	4	0.178	0.509	0.313	0.136363636363636	0.537878787878788	0.325757575757576	0.40530303030303	0.4325	0.989477163064314	1.04198675819094	0.943859586216788	0.76608784473953	1.05673632196225	1.04075902797948	53_rust_ReproMales	reproMales	5	1000	70	0.5	0.07	0.44	0.3	0.71	0.9	1	0.81	1	0.88	1	1	0.8	0	1	0.97	0.87	8.8	12.8	10.3	8.7	0.5	30	1
53_rust_domin_BB0.8	replicate_08	5	0.205	0.441	0.354	0.169675090252708	0.48014440433213	0.350180505415162	0.409747292418773	0.4255	1.24794130491746	0.914814453241264	1.00094867945961	0.827683367086378	1.08876282161481	0.98921046727447	53_rust_ReproMales	reproMales	5	1000	70	0.5	0.07	0.44	0.3	0.71	0.9	1	0.81	1	0.88	1	1	0.8	0	1	0.97	0.87	8.8	12.8	10.3	8.7	0.5	30	1
53_rust_domin_BB0.8	replicate_09	0	NA	NA	NA	0.0533333333333333	0.503333333333333	0.443333333333333	0.305	NA	NA	NA	NA	NA	NA	NA	53_rust_ReproMales	reproMales	5	1000	70	0.5	0.07	0.44	0.3	0.71	0.9	1	0.81	1	0.88	1	1	0.8	0	1	0.97	0.87	8.8	12.8	10.3	8.7	0.5	30	1
53_rust_domin_BB0.8	replicate_09	1	0.12	0.447	0.433	0.0792452830188679	0.475471698113208	0.445283018867925	0.316981132075472	0.3435	1.28997581295351	1.05436961905885	0.896433931991098	0.660377358490566	1.06369507407876	1.02836724911761	53_rust_ReproMales	reproMales	5	1000	70	0.5	0.07	0.44	0.3	0.71	0.9	1	0.81	1	0.88	1	1	0.8	0	1	0.97	0.87	8.8	12.8	10.3	8.7	0.5	30	1
53_rust_domin_BB0.8	replicate_09	2	0.127	0.446	0.427	0.101045296167247	0.470383275261324	0.428571428571429	0.336236933797909	0.35	1.26397037981859	1.03000361746909	0.915297915204053	0.795632253285413	1.0546710207653	1.00368016058883	53_rust_ReproMales	reproMales	5	1000	70	0.5	0.07	0.44	0.3	0.71	0.9	1	0.81	1	0.88	1	1	0.8	0	1	0.97	0.87	8.8	12.8	10.3	8.7	0.5	30	1
53_rust_domin_BB0.8	replicate_09	3	0.176	0.437	0.387	0.156	0.444	0.4	0.378	0.3945	1.55676061102311	0.979023105272463	0.878384772769546	0.886363636363636	1.01601830663616	1.03359173126615	53_rust_ReproMales	reproMales	5	1000	70	0.5	0.07	0.44	0.3	0.71	0.9	1	0.81	1	0.88	1	1	0.8	0	1	0.97	0.87	8.8	12.8	10.3	8.7	0.5	30	1
53_rust_domin_BB0.8	replicate_09	4	0.151	0.446	0.403	0.125	0.49609375	0.37890625	0.373046875	0.374	1.05680132135159	0.948467990268633	1.04165589685797	0.827814569536424	1.11231782511211	0.940214019851117	53_rust_ReproMales	reproMales	5	1000	70	0.5	0.07	0.44	0.3	0.71	0.9	1	0.81	1	0.88	1	1	0.8	0	1	0.97	0.87	8.8	12.8	10.3	8.7	0.5	30	1
53_rust_domin_BB0.8	replicate_09	5	0.168	0.493	0.339	0.134545454545455	0.494545454545455	0.370909090909091	0.381818181818182	0.4145	1.20720901291083	1.05394620867381	0.862441319474772	0.800865800865801	1.00313479623824	1.09412711182623	53_rust_ReproMales	reproMales	5	1000	70	0.5	0.07	0.44	0.3	0.71	0.9	1	0.81	1	0.88	1	1	0.8	0	1	0.97	0.87	8.8	12.8	10.3	8.7	0.5	30	1
53_rust_domin_BB0.8	replicate_10	0	NA	NA	NA	0.06	0.46	0.48	0.29	NA	NA	NA	NA	NA	NA	NA	53_rust_ReproMales	reproMales	5	1000	70	0.5	0.07	0.44	0.3	0.71	0.9	1	0.81	1	0.88	1	1	0.8	0	1	0.97	0.87	8.8	12.8	10.3	8.7	0.5	30	1
53_rust_domin_BB0.8	replicate_10	1	0.091	0.424	0.485	0.062962962962963	0.396296296296296	0.540740740740741	0.261111111111111	0.303	1.0820451843044	1.0296260320544	0.962110692322952	0.691900691900692	0.93466107617051	1.11492936235204	53_rust_ReproMales	reproMales	5	1000	70	0.5	0.07	0.44	0.3	0.71	0.9	1	0.81	1	0.88	1	1	0.8	0	1	0.97	0.87	8.8	12.8	10.3	8.7	0.5	30	1
53_rust_domin_BB0.8	replicate_10	2	0.081	0.385	0.534	0.0852713178294574	0.372093023255814	0.542635658914729	0.271317829457364	0.2735	1.18804889090086	0.997760358342665	0.97809938379784	1.05273231888219	0.966475385080036	1.01617164590773	53_rust_ReproMales	reproMales	5	1000	70	0.5	0.07	0.44	0.3	0.71	0.9	1	0.81	1	0.88	1	1	0.8	0	1	0.97	0.87	8.8	12.8	10.3	8.7	0.5	30	1
53_rust_domin_BB0.8	replicate_10	3	0.078	0.45	0.472	0.0684410646387833	0.448669201520913	0.482889733840304	0.29277566539924	0.303	1.05959020408163	1.1380623100304	0.888926210955183	0.877449546651068	0.997042670046472	1.02307147000064	53_rust_ReproMales	reproMales	5	1000	70	0.5	0.07	0.44	0.3	0.71	0.9	1	0.81	1	0.88	1	1	0.8	0	1	0.97	0.87	8.8	12.8	10.3	8.7	0.5	30	1
53_rust_domin_BB0.8	replicate_10	4	0.079	0.417	0.504	0.0542372881355932	0.416949152542373	0.528813559322034	0.26271186440678	0.2875	0.921631135098668	1.00696386677838	1.00766493236212	0.686547951083458	0.999878063650774	1.04923325262308	53_rust_ReproMales	reproMales	5	1000	70	0.5	0.07	0.44	0.3	0.71	0.9	1	0.81	1	0.88	1	1	0.8	0	1	0.97	0.87	8.8	12.8	10.3	8.7	0.5	30	1
53_rust_domin_BB0.8	replicate_10	5	0.083	0.444	0.473	0.0701107011070111	0.44280442804428	0.487084870848708	0.291512915129151	0.305	1.20259313215401	1.14613570634038	0.870135024441802	0.844707242253145	0.997307270370001	1.02977773963786	53_rust_ReproMales	reproMales	5	1000	70	0.5	0.07	0.44	0.3	0.71	0.9	1	0.81	1	0.88	1	1	0.8	0	1	0.97	0.87	8.8	12.8	10.3	8.7	0.5	30	1
53_rust_domin_BB0.8	replicate_11	0	NA	NA	NA	0.05	0.46	0.49	0.28	NA	NA	NA	NA	NA	NA	NA	53_rust_ReproMales	reproMales	5	1000	70	0.5	0.07	0.44	0.3	0.71	0.9	1	0.81	1	0.88	1	1	0.8	0	1	0.97	0.87	8.8	12.8	10.3	8.7	0.5	30	1
53_rust_domin_BB0.8	replicate_11	1	0.119	0.369	0.512	0.0930232558139535	0.383720930232558	0.523255813953488	0.284883720930233	0.3035	1.51785714285714	0.915178571428571	0.987654320987654	0.781708032050029	1.03989411987143	1.02198401162791	53_rust_ReproMales	reproMales	5	1000	70	0.5	0.07	0.44	0.3	0.71	0.9	1	0.81	1	0.88	1	1	0.8	0	1	0.97	0.87	8.8	12.8	10.3	8.7	0.5	30	1
53_rust_domin_BB0.8	replicate_11	2	0.077	0.443	0.48	0.0704225352112676	0.436619718309859	0.492957746478873	0.288732394366197	0.2985	0.948758017492711	1.08725004148001	0.938615903232203	0.914578379367112	0.985597558261533	1.02699530516432	53_rust_ReproMales	reproMales	5	1000	70	0.5	0.07	0.44	0.3	0.71	0.9	1	0.81	1	0.88	1	1	0.8	0	1	0.97	0.87	8.8	12.8	10.3	8.7	0.5	30	1
53_rust_domin_BB0.8	replicate_11	3	0.098	0.463	0.439	0.0694444444444444	0.475694444444444	0.454861111111111	0.307291666666667	0.3295	1.17553361094587	1.12725573532963	0.867757670816587	0.708616780045351	1.02741780657547	1.03613009364718	53_rust_ReproMales	reproMales	5	1000	70	0.5	0.07	0.44	0.3	0.71	0.9	1	0.81	1	0.88	1	1	0.8	0	1	0.97	0.87	8.8	12.8	10.3	8.7	0.5	30	1
53_rust_domin_BB0.8	replicate_11	4	0.104	0.439	0.457	0.105072463768116	0.438405797101449	0.456521739130435	0.324275362318841	0.3235	1.10136627405918	1.03117726519689	0.952391203572842	1.0103121516165	0.99864646264567	0.998953477309485	53_rust_ReproMales	reproMales	5	1000	70	0.5	0.07	0.44	0.3	0.71	0.9	1	0.81	1	0.88	1	1	0.8	0	1	0.97	0.87	8.8	12.8	10.3	8.7	0.5	30	1
53_rust_domin_BB0.8	replicate_11	5	0.139	0.451	0.41	0.0936454849498328	0.461538461538462	0.444816053511706	0.324414715719064	0.3645	1.3218643612871	1.02911246573906	0.897933859942931	0.673708524818941	1.02336687702541	1.08491720368709	53_rust_ReproMales	reproMales	5	1000	70	0.5	0.07	0.44	0.3	0.71	0.9	1	0.81	1	0.88	1	1	0.8	0	1	0.97	0.87	8.8	12.8	10.3	8.7	0.5	30	1
53_rust_domin_BB0.8	replicate_12	0	NA	NA	NA	0.0766666666666667	0.426666666666667	0.496666666666667	0.29	NA	NA	NA	NA	NA	NA	NA	53_rust_ReproMales	reproMales	5	1000	70	0.5	0.07	0.44	0.3	0.71	0.9	1	0.81	1	0.88	1	1	0.8	0	1	0.97	0.87	8.8	12.8	10.3	8.7	0.5	30	1
53_rust_domin_BB0.8	replicate_12	1	0.087	0.442	0.471	0.0711974110032362	0.498381877022654	0.43042071197411	0.320388349514563	0.308	1.03448275862069	1.07333657115104	0.934338424915691	0.81836104601421	1.12756080774356	0.913844399095775	53_rust_ReproMales	reproMales	5	1000	70	0.5	0.07	0.44	0.3	0.71	0.9	1	0.81	1	0.88	1	1	0.8	0	1	0.97	0.87	8.8	12.8	10.3	8.7	0.5	30	1
53_rust_domin_BB0.8	replicate_12	2	0.122	0.433	0.445	0.0928571428571429	0.421428571428571	0.485714285714286	0.303571428571429	0.3385	1.18851974288338	0.99430670995671	0.963470408163266	0.76112412177986	0.973276146486308	1.09149277688604	53_rust_ReproMales	reproMales	5	1000	70	0.5	0.07	0.44	0.3	0.71	0.9	1	0.81	1	0.88	1	1	0.8	0	1	0.97	0.87	8.8	12.8	10.3	8.7	0.5	30	1
53_rust_domin_BB0.8	replicate_12	3	0.115	0.445	0.44	0.0993150684931507	0.424657534246575	0.476027397260274	0.311643835616438	0.3375	1.2478892733564	1.05242835595777	0.907192636423406	0.863609291244788	0.954286593812529	1.0818804483188	53_rust_ReproMales	reproMales	5	1000	70	0.5	0.07	0.44	0.3	0.71	0.9	1	0.81	1	0.88	1	1	0.8	0	1	0.97	0.87	8.8	12.8	10.3	8.7	0.5	30	1
53_rust_domin_BB0.8	replicate_12	4	0.129	0.48	0.391	0.0957446808510638	0.468085106382979	0.436170212765957	0.329787234042553	0.369	1.32822799178843	1.1187666065278	0.825183139031212	0.74220682830282	0.975177304964539	1.11552484083365	53_rust_ReproMales	reproMales	5	1000	70	0.5	0.07	0.44	0.3	0.71	0.9	1	0.81	1	0.88	1	1	0.8	0	1	0.97	0.87	8.8	12.8	10.3	8.7	0.5	30	1
53_rust_domin_BB0.8	replicate_12	5	0.128	0.45	0.422	0.0950570342205323	0.460076045627376	0.444866920152091	0.325095057034221	0.353	1.17690738813736	1.01797235023041	0.939478961955152	0.742633079847909	1.02239121250528	1.05418701457842	53_rust_ReproMales	reproMales	5	1000	70	0.5	0.07	0.44	0.3	0.71	0.9	1	0.81	1	0.88	1	1	0.8	0	1	0.97	0.87	8.8	12.8	10.3	8.7	0.5	30	1
53_rust_domin_BB0.8	replicate_13	0	NA	NA	NA	0.0966666666666667	0.463333333333333	0.44	0.328333333333333	NA	NA	NA	NA	NA	NA	NA	53_rust_ReproMales	reproMales	5	1000	70	0.5	0.07	0.44	0.3	0.71	0.9	1	0.81	1	0.88	1	1	0.8	0	1	0.97	0.87	8.8	12.8	10.3	8.7	0.5	30	1
53_rust_domin_BB0.8	replicate_13	1	0.101	0.47	0.429	0.0599250936329588	0.49063670411985	0.449438202247191	0.305243445692884	0.336	0.936896080805999	1.06561197113023	0.950932522212439	0.593317758742166	1.04390788110606	1.0476414970797	53_rust_ReproMales	reproMales	5	1000	70	0.5	0.07	0.44	0.3	0.71	0.9	1	0.81	1	0.88	1	1	0.8	0	1	0.97	0.87	8.8	12.8	10.3	8.7	0.5	30	1
53_rust_domin_BB0.8	replicate_13	2	0.119	0.47	0.411	0.0983050847457627	0.444067796610169	0.457627118644068	0.320338983050847	0.354	1.27718634498852	1.10812527905015	0.851484049084212	0.826093149124057	0.944825099170573	1.11344797723617	53_rust_ReproMales	reproMales	5	1000	70	0.5	0.07	0.44	0.3	0.71	0.9	1	0.81	1	0.88	1	1	0.8	0	1	0.97	0.87	8.8	12.8	10.3	8.7	0.5	30	1
53_rust_domin_BB0.8	replicate_13	3	0.122	0.438	0.44	0.0936329588014981	0.434456928838951	0.471910112359551	0.310861423220974	0.341	1.18888608941519	1.00587024502236	0.952506514262971	0.767483268864739	0.991910796435962	1.07252298263534	53_rust_ReproMales	reproMales	5	1000	70	0.5	0.07	0.44	0.3	0.71	0.9	1	0.81	1	0.88	1	1	0.8	0	1	0.97	0.87	8.8	12.8	10.3	8.7	0.5	30	1
53_rust_domin_BB0.8	replicate_13	4	0.105	0.484	0.411	0.0869565217391304	0.478260869565217	0.434782608695652	0.326086956521739	0.347	1.08656481347075	1.1296449711891	0.865423529064272	0.82815734989648	0.988142292490119	1.05786522796996	53_rust_ReproMales	reproMales	5	1000	70	0.5	0.07	0.44	0.3	0.71	0.9	1	0.81	1	0.88	1	1	0.8	0	1	0.97	0.87	8.8	12.8	10.3	8.7	0.5	30	1
53_rust_domin_BB0.8	replicate_13	5	0.104	0.466	0.43	0.105072463768116	0.47463768115942	0.420289855072464	0.342391304347826	0.337	0.978062222222222	1.0602752688172	0.946805411030177	1.0103121516165	1.01853579647944	0.977418267610381	53_rust_ReproMales	reproMales	5	1000	70	0.5	0.07	0.44	0.3	0.71	0.9	1	0.81	1	0.88	1	1	0.8	0	1	0.97	0.87	8.8	12.8	10.3	8.7	0.5	30	1
53_rust_domin_BB0.8	replicate_14	0	NA	NA	NA	0.0433333333333333	0.476666666666667	0.48	0.281666666666667	NA	NA	NA	NA	NA	NA	NA	53_rust_ReproMales	reproMales	5	1000	70	0.5	0.07	0.44	0.3	0.71	0.9	1	0.81	1	0.88	1	1	0.8	0	1	0.97	0.87	8.8	12.8	10.3	8.7	0.5	30	1
53_rust_domin_BB0.8	replicate_14	1	0.092	0.442	0.466	0.0732600732600733	0.476190476190476	0.450549450549451	0.311355311355311	0.313	1.15962326249081	1.09227199714439	0.903095913566357	0.796305144131231	1.07735401853049	0.966844314483799	53_rust_ReproMales	reproMales	5	1000	70	0.5	0.07	0.44	0.3	0.71	0.9	1	0.81	1	0.88	1	1	0.8	0	1	0.97	0.87	8.8	12.8	10.3	8.7	0.5	30	1
53_rust_domin_BB0.8	replicate_14	2	0.088	0.431	0.481	0.075812274368231	0.458483754512635	0.465703971119134	0.305054151624549	0.3035	0.907758062283737	1.00506880475594	1.01427254979629	0.861503117820807	1.06376741186226	0.968199524156203	53_rust_ReproMales	reproMales	5	1000	70	0.5	0.07	0.44	0.3	0.71	0.9	1	0.81	1	0.88	1	1	0.8	0	1	0.97	0.87	8.8	12.8	10.3	8.7	0.5	30	1
53_rust_domin_BB0.8	replicate_14	3	0.103	0.471	0.426	0.0792452830188679	0.479245283018868	0.441509433962264	0.318867924528302	0.3385	1.10683617520395	1.11086940751556	0.882079379321977	0.769371679794834	1.01750590874494	1.03640712197715	53_rust_ReproMales	reproMales	5	1000	70	0.5	0.07	0.44	0.3	0.71	0.9	1	0.81	1	0.88	1	1	0.8	0	1	0.97	0.87	8.8	12.8	10.3	8.7	0.5	30	1
53_rust_domin_BB0.8	replicate_14	4	0.116	0.459	0.425	0.0676156583629893	0.483985765124555	0.448398576512456	0.309608540925267	0.3455	1.14087041770246	1.0566727859824	0.916064947322381	0.582893606577494	1.05443521813629	1.05505547414695	53_rust_ReproMales	reproMales	5	1000	70	0.5	0.07	0.44	0.3	0.71	0.9	1	0.81	1	0.88	1	1	0.8	0	1	0.97	0.87	8.8	12.8	10.3	8.7	0.5	30	1
53_rust_domin_BB0.8	replicate_14	5	0.121	0.47	0.409	0.0748031496062992	0.468503937007874	0.456692913385827	0.309055118110236	0.356	1.26229105562161	1.09940958644389	0.858089302795196	0.618207847985944	0.996816887250796	1.1166085901854	53_rust_ReproMales	reproMales	5	1000	70	0.5	0.07	0.44	0.3	0.71	0.9	1	0.81	1	0.88	1	1	0.8	0	1	0.97	0.87	8.8	12.8	10.3	8.7	0.5	30	1
53_rust_domin_BB0.8	replicate_15	0	NA	NA	NA	0.0833333333333333	0.446666666666667	0.47	0.306666666666667	NA	NA	NA	NA	NA	NA	NA	53_rust_ReproMales	reproMales	5	1000	70	0.5	0.07	0.44	0.3	0.71	0.9	1	0.81	1	0.88	1	1	0.8	0	1	0.97	0.87	8.8	12.8	10.3	8.7	0.5	30	1
53_rust_domin_BB0.8	replicate_15	1	0.098	0.418	0.484	0.0645161290322581	0.433691756272401	0.50179211469534	0.281362007168459	0.307	1.04206049149338	0.982964046822743	1.00684171597633	0.658327847267939	1.03754008677608	1.03676056755236	53_rust_ReproMales	reproMales	5	1000	70	0.5	0.07	0.44	0.3	0.71	0.9	1	0.81	1	0.88	1	1	0.8	0	1	0.97	0.87	8.8	12.8	10.3	8.7	0.5	30	1
53_rust_domin_BB0.8	replicate_15	2	0.09	0.446	0.464	0.0579710144927536	0.463768115942029	0.478260869565217	0.289855072463768	0.313	1.13687208406021	1.10288247534031	0.898457696158606	0.644122383252818	1.03983882498213	1.03073463268366	53_rust_ReproMales	reproMales	5	1000	70	0.5	0.07	0.44	0.3	0.71	0.9	1	0.81	1	0.88	1	1	0.8	0	1	0.97	0.87	8.8	12.8	10.3	8.7	0.5	30	1
53_rust_domin_BB0.8	replicate_15	3	0.1	0.461	0.439	0.0597014925373134	0.492537313432836	0.447761194029851	0.305970149253731	0.3305	1.19025	1.11980663265306	0.870503540191587	0.597014925373134	1.06841065820572	1.0199571617992	53_rust_ReproMales	reproMales	5	1000	70	0.5	0.07	0.44	0.3	0.71	0.9	1	0.81	1	0.88	1	1	0.8	0	1	0.97	0.87	8.8	12.8	10.3	8.7	0.5	30	1
53_rust_domin_BB0.8	replicate_15	4	0.098	0.458	0.444	0.0740740740740741	0.488888888888889	0.437037037037037	0.318518518518519	0.327	1.04681023200476	1.07839601363756	0.921778702740201	0.755857898715041	1.06744298884037	0.984317650984318	53_rust_ReproMales	reproMales	5	1000	70	0.5	0.07	0.44	0.3	0.71	0.9	1	0.81	1	0.88	1	1	0.8	0	1	0.97	0.87	8.8	12.8	10.3	8.7	0.5	30	1
53_rust_domin_BB0.8	replicate_15	5	0.112	0.428	0.46	0.0882352941176471	0.441176470588235	0.470588235294118	0.308823529411765	0.326	1.10394808004327	0.985882204246714	0.990489130434783	0.78781512605042	1.03078614623419	1.0230179028133	53_rust_ReproMales	reproMales	5	1000	70	0.5	0.07	0.44	0.3	0.71	0.9	1	0.81	1	0.88	1	1	0.8	0	1	0.97	0.87	8.8	12.8	10.3	8.7	0.5	30	1
53_rust_domin_BB0.8	replicate_16	0	NA	NA	NA	0.09	0.463333333333333	0.446666666666667	0.321666666666667	NA	NA	NA	NA	NA	NA	NA	53_rust_ReproMales	reproMales	5	1000	70	0.5	0.07	0.44	0.3	0.71	0.9	1	0.81	1	0.88	1	1	0.8	0	1	0.97	0.87	8.8	12.8	10.3	8.7	0.5	30	1
53_rust_domin_BB0.8	replicate_16	1	0.112	0.473	0.415	0.0849673202614379	0.486928104575163	0.428104575163399	0.32843137254902	0.3485	1.08244516631319	1.08388180927041	0.901907044413187	0.758636788048553	1.02944630988407	1.03157728955036	53_rust_ReproMales	reproMales	5	1000	70	0.5	0.07	0.44	0.3	0.71	0.9	1	0.81	1	0.88	1	1	0.8	0	1	0.97	0.87	8.8	12.8	10.3	8.7	0.5	30	1
53_rust_domin_BB0.8	replicate_16	2	0.121	0.451	0.428	0.112727272727273	0.447272727272727	0.44	0.336363636363636	0.3465	1.12175005569169	1.02237803682318	0.948992913847301	0.931630353117957	0.991735537190083	1.02803738317757	53_rust_ReproMales	reproMales	5	1000	70	0.5	0.07	0.44	0.3	0.71	0.9	1	0.81	1	0.88	1	1	0.8	0	1	0.97	0.87	8.8	12.8	10.3	8.7	0.5	30	1
53_rust_domin_BB0.8	replicate_16	3	0.145	0.473	0.382	0.115107913669065	0.489208633093525	0.39568345323741	0.359712230215827	0.3815	1.28159240321402	1.05947797112181	0.867367235879152	0.793847680476309	1.03426772324213	1.03582055821312	53_rust_ReproMales	reproMales	5	1000	70	0.5	0.07	0.44	0.3	0.71	0.9	1	0.81	1	0.88	1	1	0.8	0	1	0.97	0.87	8.8	12.8	10.3	8.7	0.5	30	1
53_rust_domin_BB0.8	replicate_16	4	0.13	0.447	0.423	0.0974729241877256	0.490974729241877	0.411552346570397	0.342960288808664	0.3535	1.004692	0.970391797752809	1.0317867693473	0.749791724520966	1.09837747033977	0.972936989528126	53_rust_ReproMales	reproMales	5	1000	70	0.5	0.07	0.44	0.3	0.71	0.9	1	0.81	1	0.88	1	1	0.8	0	1	0.97	0.87	8.8	12.8	10.3	8.7	0.5	30	1
53_rust_domin_BB0.8	replicate_16	5	0.122	0.447	0.431	0.0899653979238754	0.439446366782007	0.470588235294118	0.309688581314879	0.3455	1.03722304709141	0.991841035280509	0.998375769834561	0.737421294457995	0.983101491682342	1.09185205404668	53_rust_ReproMales	reproMales	5	1000	70	0.5	0.07	0.44	0.3	0.71	0.9	1	0.81	1	0.88	1	1	0.8	0	1	0.97	0.87	8.8	12.8	10.3	8.7	0.5	30	1
53_rust_domin_BB0.8	replicate_17	0	NA	NA	NA	0.0633333333333333	0.48	0.456666666666667	0.303333333333333	NA	NA	NA	NA	NA	NA	NA	53_rust_ReproMales	reproMales	5	1000	70	0.5	0.07	0.44	0.3	0.71	0.9	1	0.81	1	0.88	1	1	0.8	0	1	0.97	0.87	8.8	12.8	10.3	8.7	0.5	30	1
53_rust_domin_BB0.8	replicate_17	1	0.1	0.452	0.448	0.0797101449275362	0.481884057971014	0.438405797101449	0.320652173913043	0.326	1.08682526264944	1.06945685893054	0.923055790847279	0.797101449275362	1.06611517250224	0.978584368530021	53_rust_ReproMales	reproMales	5	1000	70	0.5	0.07	0.44	0.3	0.71	0.9	1	0.81	1	0.88	1	1	0.8	0	1	0.97	0.87	8.8	12.8	10.3	8.7	0.5	30	1
53_rust_domin_BB0.8	replicate_17	2	0.137	0.398	0.465	0.109540636042403	0.406360424028269	0.484098939929329	0.312720848056537	0.336	1.33245389255961	0.913538169491526	1.00755456	0.799566686440896	1.02100609052329	1.04107298909533	53_rust_ReproMales	reproMales	5	1000	70	0.5	0.07	0.44	0.3	0.71	0.9	1	0.81	1	0.88	1	1	0.8	0	1	0.97	0.87	8.8	12.8	10.3	8.7	0.5	30	1
53_rust_domin_BB0.8	replicate_17	3	0.074	0.499	0.427	0.0549828178694158	0.518900343642612	0.426116838487972	0.314432989690722	0.3235	0.756690095438731	1.16086186513296	0.903985646407306	0.743011052289403	1.03988044818159	0.997931706060825	53_rust_ReproMales	reproMales	5	1000	70	0.5	0.07	0.44	0.3	0.71	0.9	1	0.81	1	0.88	1	1	0.8	0	1	0.97	0.87	8.8	12.8	10.3	8.7	0.5	30	1
53_rust_domin_BB0.8	replicate_17	4	0.13	0.447	0.423	0.115942028985507	0.438405797101449	0.445652173913043	0.335144927536232	0.3535	1.31488309594195	1.03681079748552	0.899995929673808	0.891861761426979	0.980773595305256	1.05355123856511	53_rust_ReproMales	reproMales	5	1000	70	0.5	0.07	0.44	0.3	0.71	0.9	1	0.81	1	0.88	1	1	0.8	0	1	0.97	0.87	8.8	12.8	10.3	8.7	0.5	30	1
53_rust_domin_BB0.8	replicate_17	5	0.106	0.471	0.423	0.0866141732283465	0.507874015748031	0.405511811023622	0.340551181102362	0.3415	0.943714360847334	1.05689361514103	0.956943714779975	0.817114841776853	1.07828878078138	0.958656763649225	53_rust_ReproMales	reproMales	5	1000	70	0.5	0.07	0.44	0.3	0.71	0.9	1	0.81	1	0.88	1	1	0.8	0	1	0.97	0.87	8.8	12.8	10.3	8.7	0.5	30	1
53_rust_domin_BB0.8	replicate_18	0	NA	NA	NA	0.0366666666666667	0.546666666666667	0.416666666666667	0.31	NA	NA	NA	NA	NA	NA	NA	53_rust_ReproMales	reproMales	5	1000	70	0.5	0.07	0.44	0.3	0.71	0.9	1	0.81	1	0.88	1	1	0.8	0	1	0.97	0.87	8.8	12.8	10.3	8.7	0.5	30	1
53_rust_domin_BB0.8	replicate_18	1	0.095	0.452	0.453	0.0901960784313725	0.403921568627451	0.505882352941176	0.292156862745098	0.321	0.988553590010406	1.05656848994857	0.951480781348456	0.949432404540764	0.893631788998785	1.11673808596286	53_rust_ReproMales	reproMales	5	1000	70	0.5	0.07	0.44	0.3	0.71	0.9	1	0.81	1	0.88	1	1	0.8	0	1	0.97	0.87	8.8	12.8	10.3	8.7	0.5	30	1
53_rust_domin_BB0.8	replicate_18	2	0.105	0.461	0.434	0.0884353741496599	0.479591836734694	0.431972789115646	0.328231292517007	0.3355	1.23014729066258	1.1145968506572	0.866195010781072	0.842241658568189	1.04032936384966	0.995329007178908	53_rust_ReproMales	reproMales	5	1000	70	0.5	0.07	0.44	0.3	0.71	0.9	1	0.81	1	0.88	1	1	0.8	0	1	0.97	0.87	8.8	12.8	10.3	8.7	0.5	30	1
53_rust_domin_BB0.8	replicate_18	3	0.11	0.473	0.417	0.0845588235294118	0.477941176470588	0.4375	0.323529411764706	0.3465	1.02101640312492	1.07258419361186	0.924052222400256	0.768716577540107	1.01044646188285	1.04916067146283	53_rust_ReproMales	reproMales	5	1000	70	0.5	0.07	0.44	0.3	0.71	0.9	1	0.81	1	0.88	1	1	0.8	0	1	0.97	0.87	8.8	12.8	10.3	8.7	0.5	30	1
53_rust_domin_BB0.8	replicate_18	4	0.128	0.464	0.408	0.114814814814815	0.459259259259259	0.425925925925926	0.344444444444444	0.36	1.22287603305785	1.06004743083004	0.891584120982987	0.896990740740741	0.98978288633461	1.0439360929557	53_rust_ReproMales	reproMales	5	1000	70	0.5	0.07	0.44	0.3	0.71	0.9	1	0.81	1	0.88	1	1	0.8	0	1	0.97	0.87	8.8	12.8	10.3	8.7	0.5	30	1
53_rust_domin_BB0.8	replicate_18	5	0.121	0.534	0.345	0.0766283524904215	0.574712643678161	0.348659003831418	0.363984674329502	0.388	1.01987513007284	1.1824494259158	0.802786555587475	0.633292169342326	1.07624090576435	1.01060580820701	53_rust_ReproMales	reproMales	5	1000	70	0.5	0.07	0.44	0.3	0.71	0.9	1	0.81	1	0.88	1	1	0.8	0	1	0.97	0.87	8.8	12.8	10.3	8.7	0.5	30	1
53_rust_domin_BB0.8	replicate_19	0	NA	NA	NA	0.0733333333333333	0.506666666666667	0.42	0.326666666666667	NA	NA	NA	NA	NA	NA	NA	53_rust_ReproMales	reproMales	5	1000	70	0.5	0.07	0.44	0.3	0.71	0.9	1	0.81	1	0.88	1	1	0.8	0	1	0.97	0.87	8.8	12.8	10.3	8.7	0.5	30	1
53_rust_domin_BB0.8	replicate_19	1	0.124	0.459	0.417	0.0664335664335664	0.552447552447552	0.381118881118881	0.342657342657343	0.3535	1.16201582673886	1.04339260456658	0.919762768356044	0.535754568012633	1.20358943888356	0.913954151364223	53_rust_ReproMales	reproMales	5	1000	70	0.5	0.07	0.44	0.3	0.71	0.9	1	0.81	1	0.88	1	1	0.8	0	1	0.97	0.87	8.8	12.8	10.3	8.7	0.5	30	1
53_rust_domin_BB0.8	replicate_19	2	0.136	0.486	0.378	0.115384615384615	0.511538461538461	0.373076923076923	0.371153846153846	0.379	1.15829404414827	1.07883347807208	0.874798777727478	0.84841628959276	1.0525482747705	0.986975986975987	53_rust_ReproMales	reproMales	5	1000	70	0.5	0.07	0.44	0.3	0.71	0.9	1	0.81	1	0.88	1	1	0.8	0	1	0.97	0.87	8.8	12.8	10.3	8.7	0.5	30	1
53_rust_domin_BB0.8	replicate_19	3	0.181	0.454	0.365	0.156794425087108	0.470383275261324	0.372822299651568	0.39198606271777	0.408	1.3139252060458	0.972584810888752	0.92300498461596	0.866267541917724	1.03608650938618	1.0214309579495	53_rust_ReproMales	reproMales	5	1000	70	0.5	0.07	0.44	0.3	0.71	0.9	1	0.81	1	0.88	1	1	0.8	0	1	0.97	0.87	8.8	12.8	10.3	8.7	0.5	30	1
53_rust_domin_BB0.8	replicate_19	4	0.196	0.473	0.331	0.142307692307692	0.523076923076923	0.334615384615385	0.403846153846154	0.4325	1.27560090864198	0.992309124482649	0.895366671866405	0.726059654631083	1.10587087331273	1.01092261213107	53_rust_ReproMales	reproMales	5	1000	70	0.5	0.07	0.44	0.3	0.71	0.9	1	0.81	1	0.88	1	1	0.8	0	1	0.97	0.87	8.8	12.8	10.3	8.7	0.5	30	1
53_rust_domin_BB0.8	replicate_19	5	0.155	0.516	0.329	0.133828996282528	0.524163568773234	0.342007434944238	0.395910780669145	0.413	0.950385487528345	1.07163133640553	0.925719042663892	0.863412879242115	1.01582086971557	1.03953627642626	53_rust_ReproMales	reproMales	5	1000	70	0.5	0.07	0.44	0.3	0.71	0.9	1	0.81	1	0.88	1	1	0.8	0	1	0.97	0.87	8.8	12.8	10.3	8.7	0.5	30	1
53_rust_domin_BB0.8	replicate_20	0	NA	NA	NA	0.06	0.503333333333333	0.436666666666667	0.311666666666667	NA	NA	NA	NA	NA	NA	NA	53_rust_ReproMales	reproMales	5	1000	70	0.5	0.07	0.44	0.3	0.71	0.9	1	0.81	1	0.88	1	1	0.8	0	1	0.97	0.87	8.8	12.8	10.3	8.7	0.5	30	1
53_rust_domin_BB0.8	replicate_20	1	0.108	0.459	0.433	0.0644067796610169	0.491525423728814	0.444067796610169	0.310169491525424	0.3375	1.1118419171266	1.06977767994717	0.91388235845904	0.596359070935342	1.07086148960526	1.02556073120132	53_rust_ReproMales	reproMales	5	1000	70	0.5	0.07	0.44	0.3	0.71	0.9	1	0.81	1	0.88	1	1	0.8	0	1	0.97	0.87	8.8	12.8	10.3	8.7	0.5	30	1
53_rust_domin_BB0.8	replicate_20	2	0.098	0.494	0.408	0.0735294117647059	0.470588235294118	0.455882352941176	0.308823529411765	0.345	1.01865687240586	1.15439776587318	0.857383986622316	0.750300120048019	0.952607763753275	1.11735870818916	53_rust_ReproMales	reproMales	5	1000	70	0.5	0.07	0.44	0.3	0.71	0.9	1	0.81	1	0.88	1	1	0.8	0	1	0.97	0.87	8.8	12.8	10.3	8.7	0.5	30	1
53_rust_domin_BB0.8	replicate_20	3	0.107	0.444	0.449	0.0918727915194346	0.469964664310954	0.438162544169611	0.326855123674912	0.329	1.12192290249433	1.04004863221884	0.939871435038479	0.8586242198078	1.05847897367332	0.975863127326528	53_rust_ReproMales	reproMales	5	1000	70	0.5	0.07	0.44	0.3	0.71	0.9	1	0.81	1	0.88	1	1	0.8	0	1	0.97	0.87	8.8	12.8	10.3	8.7	0.5	30	1
53_rust_domin_BB0.8	replicate_20	4	0.152	0.451	0.397	0.119565217391304	0.434782608695652	0.445652173913043	0.33695652173913	0.3775	1.42276441197955	1.02490285876428	0.876139817168523	0.786613272311213	0.964041260965969	1.12254955645603	53_rust_ReproMales	reproMales	5	1000	70	0.5	0.07	0.44	0.3	0.71	0.9	1	0.81	1	0.88	1	1	0.8	0	1	0.97	0.87	8.8	12.8	10.3	8.7	0.5	30	1
53_rust_domin_BB0.8	replicate_20	5	0.143	0.476	0.381	0.0981818181818182	0.498181818181818	0.403636363636364	0.347272727272727	0.381	1.25947138397503	1.06527340031729	0.866644450416554	0.686586141131596	1.04660045836516	1.05941302791696	53_rust_ReproMales	reproMales	5	1000	70	0.5	0.07	0.44	0.3	0.71	0.9	1	0.81	1	0.88	1	1	0.8	0	1	0.97	0.87	8.8	12.8	10.3	8.7	0.5	30	1
53_rust_domin_BB0.8	replicate_21	0	NA	NA	NA	0.07	0.483333333333333	0.446666666666667	0.311666666666667	NA	NA	NA	NA	NA	NA	NA	53_rust_ReproMales	reproMales	5	1000	70	0.5	0.07	0.44	0.3	0.71	0.9	1	0.81	1	0.88	1	1	0.8	0	1	0.97	0.87	8.8	12.8	10.3	8.7	0.5	30	1
53_rust_domin_BB0.8	replicate_21	1	0.097	0.423	0.48	0.0625	0.430147058823529	0.507352941176471	0.277573529411765	0.3085	0.998598758900741	0.985873548186609	1.01307975071672	0.644329896907216	1.01689612015019	1.05698529411765	53_rust_ReproMales	reproMales	5	1000	70	0.5	0.07	0.44	0.3	0.71	0.9	1	0.81	1	0.88	1	1	0.8	0	1	0.97	0.87	8.8	12.8	10.3	8.7	0.5	30	1
53_rust_domin_BB0.8	replicate_21	2	0.072	0.413	0.515	0.0655172413793104	0.431034482758621	0.503448275862069	0.281034482758621	0.2785	0.934493750274111	1.0297892590533	0.986779066228982	0.909961685823755	1.04366702847124	0.977569467693338	53_rust_ReproMales	reproMales	5	1000	70	0.5	0.07	0.44	0.3	0.71	0.9	1	0.81	1	0.88	1	1	0.8	0	1	0.97	0.87	8.8	12.8	10.3	8.7	0.5	30	1
53_rust_domin_BB0.8	replicate_21	3	0.087	0.475	0.438	0.0566666666666667	0.51	0.433333333333333	0.311666666666667	0.3245	1.10153938800858	1.17542775595475	0.847340544830323	0.651340996168582	1.07368421052632	0.989345509893455	53_rust_ReproMales	reproMales	5	1000	70	0.5	0.07	0.44	0.3	0.71	0.9	1	0.81	1	0.88	1	1	0.8	0	1	0.97	0.87	8.8	12.8	10.3	8.7	0.5	30	1
53_rust_domin_BB0.8	replicate_21	4	0.091	0.468	0.441	0.075812274368231	0.418772563176895	0.505415162454874	0.285198555956679	0.325	0.936829763504819	1.09075371288731	0.930767020970985	0.833101916134407	0.8948131691814	1.14606612801559	53_rust_ReproMales	reproMales	5	1000	70	0.5	0.07	0.44	0.3	0.71	0.9	1	0.81	1	0.88	1	1	0.8	0	1	0.97	0.87	8.8	12.8	10.3	8.7	0.5	30	1
53_rust_domin_BB0.8	replicate_21	5	0.086	0.454	0.46	0.0779661016949153	0.454237288135593	0.467796610169492	0.305084745762712	0.313	1.05731357154302	1.11350741593147	0.900299459238853	0.906582577847852	1.00052266109161	1.01694915254237	53_rust_ReproMales	reproMales	5	1000	70	0.5	0.07	0.44	0.3	0.71	0.9	1	0.81	1	0.88	1	1	0.8	0	1	0.97	0.87	8.8	12.8	10.3	8.7	0.5	30	1
53_rust_domin_BB0.8	replicate_22	0	NA	NA	NA	0.0733333333333333	0.483333333333333	0.443333333333333	0.315	NA	NA	NA	NA	NA	NA	NA	53_rust_ReproMales	reproMales	5	1000	70	0.5	0.07	0.44	0.3	0.71	0.9	1	0.81	1	0.88	1	1	0.8	0	1	0.97	0.87	8.8	12.8	10.3	8.7	0.5	30	1
53_rust_domin_BB0.8	replicate_22	1	0.148	0.447	0.405	0.142307692307692	0.453846153846154	0.403846153846154	0.369230769230769	0.3715	1.49155958679768	1.03580118178658	0.863125366295487	0.961538461538462	1.01531578041645	0.997150997150997	53_rust_ReproMales	reproMales	5	1000	70	0.5	0.07	0.44	0.3	0.71	0.9	1	0.81	1	0.88	1	1	0.8	0	1	0.97	0.87	8.8	12.8	10.3	8.7	0.5	30	1
53_rust_domin_BB0.8	replicate_22	2	0.159	0.49	0.351	0.0957446808510638	0.535460992907801	0.368794326241135	0.363475177304965	0.404	1.16627604166667	1.05195630081301	0.882198096371208	0.602167804094741	1.09277753654653	1.05069608615708	53_rust_ReproMales	reproMales	5	1000	70	0.5	0.07	0.44	0.3	0.71	0.9	1	0.81	1	0.88	1	1	0.8	0	1	0.97	0.87	8.8	12.8	10.3	8.7	0.5	30	1
53_rust_domin_BB0.8	replicate_22	3	0.14	0.496	0.364	0.125461254612546	0.512915129151292	0.361623616236162	0.381918819188192	0.388	1.05968923259964	1.07191803791018	0.898401967706644	0.896151818661044	1.03410308296631	0.99347147317627	53_rust_ReproMales	reproMales	5	1000	70	0.5	0.07	0.44	0.3	0.71	0.9	1	0.81	1	0.88	1	1	0.8	0	1	0.97	0.87	8.8	12.8	10.3	8.7	0.5	30	1
53_rust_domin_BB0.8	replicate_22	4	0.164	0.457	0.379	0.134545454545455	0.516363636363636	0.349090909090909	0.392727272727273	0.3925	1.12435053326799	0.967987223303771	0.99208336823346	0.82039911308204	1.12989854784165	0.921084192852003	53_rust_ReproMales	reproMales	5	1000	70	0.5	0.07	0.44	0.3	0.71	0.9	1	0.81	1	0.88	1	1	0.8	0	1	0.97	0.87	8.8	12.8	10.3	8.7	0.5	30	1
53_rust_domin_BB0.8	replicate_22	5	0.164	0.485	0.351	0.102272727272727	0.522727272727273	0.375	0.363636363636364	0.4065	1.06331447187929	1.01680319915724	0.951786546667145	0.623614190687361	1.07778819119025	1.06837606837607	53_rust_ReproMales	reproMales	5	1000	70	0.5	0.07	0.44	0.3	0.71	0.9	1	0.81	1	0.88	1	1	0.8	0	1	0.97	0.87	8.8	12.8	10.3	8.7	0.5	30	1
53_rust_domin_BB0.8	replicate_23	0	NA	NA	NA	0.0866666666666667	0.496666666666667	0.416666666666667	0.335	NA	NA	NA	NA	NA	NA	NA	53_rust_ReproMales	reproMales	5	1000	70	0.5	0.07	0.44	0.3	0.71	0.9	1	0.81	1	0.88	1	1	0.8	0	1	0.97	0.87	8.8	12.8	10.3	8.7	0.5	30	1
53_rust_domin_BB0.8	replicate_23	1	0.141	0.478	0.381	0.11070110701107	0.47970479704797	0.409594095940959	0.350553505535055	0.38	1.25640454444197	1.0728313320615	0.86155237718356	0.785114234121065	1.00356652102086	1.07505012057995	53_rust_ReproMales	reproMales	5	1000	70	0.5	0.07	0.44	0.3	0.71	0.9	1	0.81	1	0.88	1	1	0.8	0	1	0.97	0.87	8.8	12.8	10.3	8.7	0.5	30	1
53_rust_domin_BB0.8	replicate_23	2	0.118	0.414	0.468	0.142857142857143	0.408730158730159	0.448412698412698	0.347222222222222	0.325	0.960225817174515	0.90922769138756	1.10958122417355	1.21065375302663	0.987270914807147	0.958146791480125	53_rust_ReproMales	reproMales	5	1000	70	0.5	0.07	0.44	0.3	0.71	0.9	1	0.81	1	0.88	1	1	0.8	0	1	0.97	0.87	8.8	12.8	10.3	8.7	0.5	30	1
53_rust_domin_BB0.8	replicate_23	3	0.139	0.424	0.437	0.118466898954704	0.442508710801394	0.439024390243902	0.339721254355401	0.351	1.1529216	0.935325957446808	1.02553553644183	0.852279848594992	1.04365261981461	1.00463247195401	53_rust_ReproMales	reproMales	5	1000	70	0.5	0.07	0.44	0.3	0.71	0.9	1	0.81	1	0.88	1	1	0.8	0	1	0.97	0.87	8.8	12.8	10.3	8.7	0.5	30	1
53_rust_domin_BB0.8	replicate_23	4	0.127	0.448	0.425	0.0851851851851852	0.474074074074074	0.440740740740741	0.322222222222222	0.351	1.10041951347798	0.998614762194709	0.974842141171392	0.670749489647127	1.05820105820106	1.03703703703704	53_rust_ReproMales	reproMales	5	1000	70	0.5	0.07	0.44	0.3	0.71	0.9	1	0.81	1	0.88	1	1	0.8	0	1	0.97	0.87	8.8	12.8	10.3	8.7	0.5	30	1
53_rust_domin_BB0.8	replicate_23	5	0.118	0.442	0.44	0.122137404580153	0.465648854961832	0.412213740458015	0.354961832061069	0.339	1.13650416171225	1.01192764273601	0.957807041117979	1.03506275067926	1.05350419674623	0.936849410131853	53_rust_ReproMales	reproMales	5	1000	70	0.5	0.07	0.44	0.3	0.71	0.9	1	0.81	1	0.88	1	1	0.8	0	1	0.97	0.87	8.8	12.8	10.3	8.7	0.5	30	1
53_rust_domin_BB0.8	replicate_24	0	NA	NA	NA	0.06	0.516666666666667	0.423333333333333	0.318333333333333	NA	NA	NA	NA	NA	NA	NA	53_rust_ReproMales	reproMales	5	1000	70	0.5	0.07	0.44	0.3	0.71	0.9	1	0.81	1	0.88	1	1	0.8	0	1	0.97	0.87	8.8	12.8	10.3	8.7	0.5	30	1
53_rust_domin_BB0.8	replicate_24	1	0.081	0.461	0.458	0.0701107011070111	0.446494464944649	0.483394833948339	0.293357933579336	0.3115	0.799320194073627	1.06222557892446	0.985646905506304	0.865564211197667	0.968534631116376	1.05544723569506	53_rust_ReproMales	reproMales	5	1000	70	0.5	0.07	0.44	0.3	0.71	0.9	1	0.81	1	0.88	1	1	0.8	0	1	0.97	0.87	8.8	12.8	10.3	8.7	0.5	30	1
53_rust_domin_BB0.8	replicate_24	2	0.12	0.397	0.483	0.0992647058823529	0.430147058823529	0.470588235294118	0.314338235294118	0.3185	1.39439420908983	0.957553803964071	0.967270974647042	0.827205882352941	1.08349385094088	0.974302764584094	53_rust_ReproMales	reproMales	5	1000	70	0.5	0.07	0.44	0.3	0.71	0.9	1	0.81	1	0.88	1	1	0.8	0	1	0.97	0.87	8.8	12.8	10.3	8.7	0.5	30	1
53_rust_domin_BB0.8	replicate_24	3	0.101	0.444	0.455	0.100746268656716	0.473880597014925	0.425373134328358	0.337686567164179	0.323	1.0221789952464	1.0300204129627	0.967813180573425	0.997487808482341	1.06729864192551	0.934886009512875	53_rust_ReproMales	reproMales	5	1000	70	0.5	0.07	0.44	0.3	0.71	0.9	1	0.81	1	0.88	1	1	0.8	0	1	0.97	0.87	8.8	12.8	10.3	8.7	0.5	30	1
53_rust_domin_BB0.8	replicate_24	4	0.146	0.403	0.451	0.120879120879121	0.446886446886447	0.432234432234432	0.344322344322344	0.3475	1.28033991636397	0.900943802038752	1.02813327514382	0.827939184103568	1.10889937192667	0.958391202293641	53_rust_ReproMales	reproMales	5	1000	70	0.5	0.07	0.44	0.3	0.71	0.9	1	0.81	1	0.88	1	1	0.8	0	1	0.97	0.87	8.8	12.8	10.3	8.7	0.5	30	1
53_rust_domin_BB0.8	replicate_24	5	0.15	0.44	0.41	0.138576779026217	0.415730337078652	0.445692883895131	0.346441947565543	0.37	1.26520484382073	0.974466896469749	0.953680908835554	0.923845193508115	0.944841675178754	1.08705581437837	53_rust_ReproMales	reproMales	5	1000	70	0.5	0.07	0.44	0.3	0.71	0.9	1	0.81	1	0.88	1	1	0.8	0	1	0.97	0.87	8.8	12.8	10.3	8.7	0.5	30	1
53_rust_domin_BB0.8	replicate_25	0	NA	NA	NA	0.0633333333333333	0.486666666666667	0.45	0.306666666666667	NA	NA	NA	NA	NA	NA	NA	53_rust_ReproMales	reproMales	5	1000	70	0.5	0.07	0.44	0.3	0.71	0.9	1	0.81	1	0.88	1	1	0.8	0	1	0.97	0.87	8.8	12.8	10.3	8.7	0.5	30	1
53_rust_domin_BB0.8	replicate_25	1	0.127	0.447	0.426	0.112956810631229	0.45514950166113	0.431893687707641	0.340531561461794	0.3505	1.35042533081285	1.05116011705686	0.886187130177515	0.889423705757711	1.01823154734033	1.01383494767052	53_rust_ReproMales	reproMales	5	1000	70	0.5	0.07	0.44	0.3	0.71	0.9	1	0.81	1	0.88	1	1	0.8	0	1	0.97	0.87	8.8	12.8	10.3	8.7	0.5	30	1
53_rust_domin_BB0.8	replicate_25	2	0.132	0.49	0.378	0.109489051094891	0.543795620437956	0.346715328467153	0.381386861313869	0.377	1.13830643664485	1.09097474964674	0.869168080503017	0.829462508294625	1.10978698048562	0.917236318696173	53_rust_ReproMales	reproMales	5	1000	70	0.5	0.07	0.44	0.3	0.71	0.9	1	0.81	1	0.88	1	1	0.8	0	1	0.97	0.87	8.8	12.8	10.3	8.7	0.5	30	1
53_rust_domin_BB0.8	replicate_25	3	0.179	0.462	0.359	0.145098039215686	0.490196078431373	0.364705882352941	0.390196078431373	0.41	1.23061321856185	0.979100139729856	0.938115192175494	0.810603571037354	1.06103047279518	1.01589382271014	53_rust_ReproMales	reproMales	5	1000	70	0.5	0.07	0.44	0.3	0.71	0.9	1	0.81	1	0.88	1	1	0.8	0	1	0.97	0.87	8.8	12.8	10.3	8.7	0.5	30	1
53_rust_domin_BB0.8	replicate_25	4	0.175	0.476	0.349	0.145522388059701	0.466417910447761	0.388059701492537	0.378731343283582	0.413	1.14940279285877	1.00023913781124	0.938523174905139	0.831556503198294	0.979869559764204	1.1119189154514	53_rust_ReproMales	reproMales	5	1000	70	0.5	0.07	0.44	0.3	0.71	0.9	1	0.81	1	0.88	1	1	0.8	0	1	0.97	0.87	8.8	12.8	10.3	8.7	0.5	30	1
53_rust_domin_BB0.8	replicate_25	5	0.141	0.478	0.381	0.166089965397924	0.460207612456747	0.373702422145329	0.396193771626298	0.38	0.983007013031134	1.01575088388881	0.987111219327436	1.17794301700655	0.962777431917882	0.980846252349944	53_rust_ReproMales	reproMales	5	1000	70	0.5	0.07	0.44	0.3	0.71	0.9	1	0.81	1	0.88	1	1	0.8	0	1	0.97	0.87	8.8	12.8	10.3	8.7	0.5	30	1
53_rust_domin_BB0.8	replicate_26	0	NA	NA	NA	0.09	0.48	0.43	0.33	NA	NA	NA	NA	NA	NA	NA	53_rust_ReproMales	reproMales	5	1000	70	0.5	0.07	0.44	0.3	0.71	0.9	1	0.81	1	0.88	1	1	0.8	0	1	0.97	0.87	8.8	12.8	10.3	8.7	0.5	30	1
53_rust_domin_BB0.8	replicate_26	1	0.126	0.468	0.406	0.0957854406130268	0.486590038314176	0.417624521072797	0.339080459770115	0.36	1.15702479338843	1.05834464043419	0.904433058587659	0.760201909627197	1.03972230409012	1.02863182530246	53_rust_ReproMales	reproMales	5	1000	70	0.5	0.07	0.44	0.3	0.71	0.9	1	0.81	1	0.88	1	1	0.8	0	1	0.97	0.87	8.8	12.8	10.3	8.7	0.5	30	1
53_rust_domin_BB0.8	replicate_26	2	0.126	0.449	0.425	0.111913357400722	0.451263537906137	0.436823104693141	0.337545126353791	0.3505	1.09588509049124	1.00176300663228	0.972952741020794	0.888201249212079	1.00504128709607	1.02781906986621	53_rust_ReproMales	reproMales	5	1000	70	0.5	0.07	0.44	0.3	0.71	0.9	1	0.81	1	0.88	1	1	0.8	0	1	0.97	0.87	8.8	12.8	10.3	8.7	0.5	30	1
53_rust_domin_BB0.8	replicate_26	3	0.133	0.474	0.393	0.132013201320132	0.504950495049505	0.363036303630363	0.384488448844884	0.37	1.16731470731219	1.05988856022964	0.895529612663246	0.992580461053624	1.06529640305803	0.923756497787183	53_rust_ReproMales	reproMales	5	1000	70	0.5	0.07	0.44	0.3	0.71	0.9	1	0.81	1	0.88	1	1	0.8	0	1	0.97	0.87	8.8	12.8	10.3	8.7	0.5	30	1
53_rust_domin_BB0.8	replicate_26	4	0.161	0.51	0.329	0.16	0.545454545454545	0.294545454545455	0.432727272727273	0.416	1.08907874523384	1.0775084283561	0.868407334200634	0.993788819875776	1.06951871657754	0.895274937828129	53_rust_ReproMales	reproMales	5	1000	70	0.5	0.07	0.44	0.3	0.71	0.9	1	0.81	1	0.88	1	1	0.8	0	1	0.97	0.87	8.8	12.8	10.3	8.7	0.5	30	1
53_rust_domin_BB0.8	replicate_26	5	0.197	0.512	0.291	0.156862745098039	0.549019607843137	0.294117647058824	0.431372549019608	0.453	1.05205317421086	1.04287868993751	0.904293022682446	0.796257589330148	1.07230392156863	1.01071356377603	53_rust_ReproMales	reproMales	5	1000	70	0.5	0.07	0.44	0.3	0.71	0.9	1	0.81	1	0.88	1	1	0.8	0	1	0.97	0.87	8.8	12.8	10.3	8.7	0.5	30	1
53_rust_domin_BB0.8	replicate_27	0	NA	NA	NA	0.0766666666666667	0.48	0.443333333333333	0.316666666666667	NA	NA	NA	NA	NA	NA	NA	53_rust_ReproMales	reproMales	5	1000	70	0.5	0.07	0.44	0.3	0.71	0.9	1	0.81	1	0.88	1	1	0.8	0	1	0.97	0.87	8.8	12.8	10.3	8.7	0.5	30	1
53_rust_domin_BB0.8	replicate_27	1	0.139	0.438	0.423	0.120754716981132	0.460377358490566	0.418867924528302	0.350943396226415	0.358	1.38614958448753	1.01206675224647	0.905889351576443	0.868738971087281	1.0510898595675	0.990231500066908	53_rust_ReproMales	reproMales	5	1000	70	0.5	0.07	0.44	0.3	0.71	0.9	1	0.81	1	0.88	1	1	0.8	0	1	0.97	0.87	8.8	12.8	10.3	8.7	0.5	30	1
53_rust_domin_BB0.8	replicate_27	2	0.134	0.454	0.412	0.0581395348837209	0.468992248062016	0.472868217054264	0.292635658914729	0.361	1.08800439357151	0.996566329082271	0.977984721471066	0.433877125997917	1.03302257282382	1.14773839090841	53_rust_ReproMales	reproMales	5	1000	70	0.5	0.07	0.44	0.3	0.71	0.9	1	0.81	1	0.88	1	1	0.8	0	1	0.97	0.87	8.8	12.8	10.3	8.7	0.5	30	1
53_rust_domin_BB0.8	replicate_27	3	0.107	0.441	0.452	0.0790513833992095	0.458498023715415	0.462450592885375	0.308300395256917	0.3275	1.24947993509057	1.06521723668693	0.903341805216739	0.738797975693547	1.0396780583116	1.02312078071986	53_rust_ReproMales	reproMales	5	1000	70	0.5	0.07	0.44	0.3	0.71	0.9	1	0.81	1	0.88	1	1	0.8	0	1	0.97	0.87	8.8	12.8	10.3	8.7	0.5	30	1
53_rust_domin_BB0.8	replicate_27	4	0.112	0.416	0.472	0.0823529411764706	0.427450980392157	0.490196078431373	0.296078431372549	0.32	1.1783379355687	0.975375238095238	0.986522383673469	0.735294117647059	1.02752639517345	1.03855101362579	53_rust_ReproMales	reproMales	5	1000	70	0.5	0.07	0.44	0.3	0.71	0.9	1	0.81	1	0.88	1	1	0.8	0	1	0.97	0.87	8.8	12.8	10.3	8.7	0.5	30	1
53_rust_domin_BB0.8	replicate_27	5	0.107	0.432	0.461	0.100346020761246	0.487889273356401	0.411764705882353	0.344290657439446	0.323	1.22059120214026	1.03638879152908	0.930362892901204	0.937813278142483	1.12937331795463	0.893198928161286	53_rust_ReproMales	reproMales	5	1000	70	0.5	0.07	0.44	0.3	0.71	0.9	1	0.81	1	0.88	1	1	0.8	0	1	0.97	0.87	8.8	12.8	10.3	8.7	0.5	30	1
53_rust_domin_BB0.8	replicate_28	0	NA	NA	NA	0.0466666666666667	0.486666666666667	0.466666666666667	0.29	NA	NA	NA	NA	NA	NA	NA	53_rust_ReproMales	reproMales	5	1000	70	0.5	0.07	0.44	0.3	0.71	0.9	1	0.81	1	0.88	1	1	0.8	0	1	0.97	0.87	8.8	12.8	10.3	8.7	0.5	30	1
53_rust_domin_BB0.8	replicate_28	1	0.085	0.431	0.484	0.0563380281690141	0.433098591549296	0.51056338028169	0.272887323943662	0.3005	1.01070154577883	1.04662457503643	0.960126958936719	0.662800331400166	1.00486912192412	1.05488301711093	53_rust_ReproMales	reproMales	5	1000	70	0.5	0.07	0.44	0.3	0.71	0.9	1	0.81	1	0.88	1	1	0.8	0	1	0.97	0.87	8.8	12.8	10.3	8.7	0.5	30	1
53_rust_domin_BB0.8	replicate_28	2	0.105	0.417	0.478	0.0915750915750916	0.399267399267399	0.509157509157509	0.291208791208791	0.3135	1.41001123829344	1.0508022182301	0.904116644876853	0.872143729286586	0.957475777619663	1.06518307355127	53_rust_ReproMales	reproMales	5	1000	70	0.5	0.07	0.44	0.3	0.71	0.9	1	0.81	1	0.88	1	1	0.8	0	1	0.97	0.87	8.8	12.8	10.3	8.7	0.5	30	1
53_rust_domin_BB0.8	replicate_28	3	0.087	0.392	0.521	0.0684931506849315	0.39041095890411	0.541095890410959	0.263698630136986	0.283	1.0259124243503	0.949583735556531	1.03705330208521	0.787277594079672	0.995946323734973	1.03857176662372	53_rust_ReproMales	reproMales	5	1000	70	0.5	0.07	0.44	0.3	0.71	0.9	1	0.81	1	0.88	1	1	0.8	0	1	0.97	0.87	8.8	12.8	10.3	8.7	0.5	30	1
53_rust_domin_BB0.8	replicate_28	4	0.076	0.391	0.533	0.0866425992779783	0.382671480144404	0.530685920577617	0.277978339350181	0.2715	1.09294383538539	1.00689290244639	0.983141416982153	1.14003420102603	0.978699437709474	0.995658387575267	53_rust_ReproMales	reproMales	5	1000	70	0.5	0.07	0.44	0.3	0.71	0.9	1	0.81	1	0.88	1	1	0.8	0	1	0.97	0.87	8.8	12.8	10.3	8.7	0.5	30	1
53_rust_domin_BB0.8	replicate_28	5	0.067	0.375	0.558	0.0597014925373134	0.391791044776119	0.548507462686567	0.255597014925373	0.2545	0.86706746500253	0.934200487012987	1.07036955	0.891067052795723	1.04477611940299	0.982988284384529	53_rust_ReproMales	reproMales	5	1000	70	0.5	0.07	0.44	0.3	0.71	0.9	1	0.81	1	0.88	1	1	0.8	0	1	0.97	0.87	8.8	12.8	10.3	8.7	0.5	30	1
53_rust_domin_BB0.8	replicate_29	0	NA	NA	NA	0.0766666666666667	0.516666666666667	0.406666666666667	0.335	NA	NA	NA	NA	NA	NA	NA	53_rust_ReproMales	reproMales	5	1000	70	0.5	0.07	0.44	0.3	0.71	0.9	1	0.81	1	0.88	1	1	0.8	0	1	0.97	0.87	8.8	12.8	10.3	8.7	0.5	30	1
53_rust_domin_BB0.8	replicate_29	1	0.128	0.471	0.401	0.0886524822695035	0.450354609929078	0.460992907801418	0.313829787234043	0.3635	1.14056582757853	1.05712041297273	0.906778223754876	0.692597517730496	0.956166900061737	1.14960824888134	53_rust_ReproMales	reproMales	5	1000	70	0.5	0.07	0.44	0.3	0.71	0.9	1	0.81	1	0.88	1	1	0.8	0	1	0.97	0.87	8.8	12.8	10.3	8.7	0.5	30	1
53_rust_domin_BB0.8	replicate_29	2	0.123	0.45	0.427	0.120567375886525	0.471631205673759	0.407801418439716	0.356382978723404	0.348	1.24886871588624	1.04485612928656	0.906909921278769	0.980222568183129	1.04806934594169	0.955038450678492	53_rust_ReproMales	reproMales	5	1000	70	0.5	0.07	0.44	0.3	0.71	0.9	1	0.81	1	0.88	1	1	0.8	0	1	0.97	0.87	8.8	12.8	10.3	8.7	0.5	30	1
53_rust_domin_BB0.8	replicate_29	3	0.13	0.455	0.415	0.101010101010101	0.484848484848485	0.414141414141414	0.343434343434343	0.3575	1.02355090220539	0.991829283335389	1.00182774400656	0.777000777000777	1.06560106560107	0.997931118413046	53_rust_ReproMales	reproMales	5	1000	70	0.5	0.07	0.44	0.3	0.71	0.9	1	0.81	1	0.88	1	1	0.8	0	1	0.97	0.87	8.8	12.8	10.3	8.7	0.5	30	1
53_rust_domin_BB0.8	replicate_29	4	0.144	0.465	0.391	0.12962962962963	0.492592592592593	0.377777777777778	0.375925925925926	0.3765	1.22088581314879	1.03110067873303	0.907027455621302	0.900205761316872	1.05933890880127	0.966183574879227	53_rust_ReproMales	reproMales	5	1000	70	0.5	0.07	0.44	0.3	0.71	0.9	1	0.81	1	0.88	1	1	0.8	0	1	0.97	0.87	8.8	12.8	10.3	8.7	0.5	30	1
53_rust_domin_BB0.8	replicate_29	5	0.153	0.441	0.406	0.14176245210728	0.432950191570881	0.425287356321839	0.35823754789272	0.3735	1.08264699458856	0.93987516627443	1.04244644225097	0.926551974557384	0.981746466147123	1.04750580374837	53_rust_ReproMales	reproMales	5	1000	70	0.5	0.07	0.44	0.3	0.71	0.9	1	0.81	1	0.88	1	1	0.8	0	1	0.97	0.87	8.8	12.8	10.3	8.7	0.5	30	1
53_rust_domin_BB0.8	replicate_30	0	NA	NA	NA	0.08	0.433333333333333	0.486666666666667	0.296666666666667	NA	NA	NA	NA	NA	NA	NA	53_rust_ReproMales	reproMales	5	1000	70	0.5	0.07	0.44	0.3	0.71	0.9	1	0.81	1	0.88	1	1	0.8	0	1	0.97	0.87	8.8	12.8	10.3	8.7	0.5	30	1
53_rust_domin_BB0.8	replicate_30	1	0.102	0.449	0.449	0.0559701492537313	0.488805970149254	0.455223880597015	0.300373134328358	0.3265	1.15894457770484	1.07593588582992	0.907661552975001	0.548726953467954	1.08865472193598	1.01386164943656	53_rust_ReproMales	reproMales	5	1000	70	0.5	0.07	0.44	0.3	0.71	0.9	1	0.81	1	0.88	1	1	0.8	0	1	0.97	0.87	8.8	12.8	10.3	8.7	0.5	30	1
53_rust_domin_BB0.8	replicate_30	2	0.114	0.462	0.424	0.0610169491525424	0.454237288135593	0.484745762711864	0.288135593220339	0.345	1.26352162339416	1.09921947826087	0.866229361777778	0.535236396074933	0.983197593367085	1.1432683082827	53_rust_ReproMales	reproMales	5	1000	70	0.5	0.07	0.44	0.3	0.71	0.9	1	0.81	1	0.88	1	1	0.8	0	1	0.97	0.87	8.8	12.8	10.3	8.7	0.5	30	1
53_rust_domin_BB0.8	replicate_30	3	0.116	0.41	0.474	0.109489051094891	0.41970802919708	0.470802919708029	0.319343065693431	0.321	1.39721799307958	0.999446778711484	0.93537074829932	0.943871130128366	1.02367811999288	0.99325510486926	53_rust_ReproMales	reproMales	5	1000	70	0.5	0.07	0.44	0.3	0.71	0.9	1	0.81	1	0.88	1	1	0.8	0	1	0.97	0.87	8.8	12.8	10.3	8.7	0.5	30	1
53_rust_domin_BB0.8	replicate_30	4	0.143	0.427	0.43	0.116279069767442	0.445736434108527	0.437984496124031	0.339147286821705	0.3565	1.40223582040816	0.982227560321716	0.928136621408908	0.813140348024069	1.04387923678812	1.01856859563728	53_rust_ReproMales	reproMales	5	1000	70	0.5	0.07	0.44	0.3	0.71	0.9	1	0.81	1	0.88	1	1	0.8	0	1	0.97	0.87	8.8	12.8	10.3	8.7	0.5	30	1
53_rust_domin_BB0.8	replicate_30	5	0.134	0.468	0.398	0.122377622377622	0.482517482517482	0.395104895104895	0.363636363636364	0.368	1.16500584489796	1.0440536908253	0.911325908789914	0.913265838638973	1.03102026178949	0.992725867097726	53_rust_ReproMales	reproMales	5	1000	70	0.5	0.07	0.44	0.3	0.71	0.9	1	0.81	1	0.88	1	1	0.8	0	1	0.97	0.87	8.8	12.8	10.3	8.7	0.5	30	1
53_rust_domin_BB0.7	replicate_01	0	NA	NA	NA	0.0766666666666667	0.45	0.473333333333333	0.301666666666667	NA	NA	NA	NA	NA	NA	NA	53_rust_ReproMales	reproMales	5	1000	70	0.5	0.07	0.44	0.3	0.71	0.9	1	0.81	1	0.88	1	1	0.7	0	1	0.97	0.87	8.8	12.8	10.3	8.7	0.5	30	1
53_rust_domin_BB0.7	replicate_01	1	0.13	0.41	0.46	0.1003861003861	0.455598455598456	0.444015444015444	0.328185328185328	0.335	1.42852782271603	0.973114096968578	0.943261886182011	0.772200772200772	1.11121574536209	0.965250965250965	53_rust_ReproMales	reproMales	5	1000	70	0.5	0.07	0.44	0.3	0.71	0.9	1	0.81	1	0.88	1	1	0.7	0	1	0.97	0.87	8.8	12.8	10.3	8.7	0.5	30	1
53_rust_domin_BB0.7	replicate_01	2	0.136	0.405	0.459	0.109154929577465	0.397887323943662	0.492957746478873	0.308098591549296	0.3385	1.26270117647059	0.918451825557809	1.01698305588585	0.802609776304888	0.982437836897931	1.07398201847249	53_rust_ReproMales	reproMales	5	1000	70	0.5	0.07	0.44	0.3	0.71	0.9	1	0.81	1	0.88	1	1	0.7	0	1	0.97	0.87	8.8	12.8	10.3	8.7	0.5	30	1
53_rust_domin_BB0.7	replicate_01	3	0.104	0.499	0.397	0.0787671232876712	0.51027397260274	0.410958904109589	0.333904109589041	0.3535	1.09560476734694	1.17040622319157	0.829281691691108	0.757376185458377	1.02259313146842	1.03516096753045	53_rust_ReproMales	reproMales	5	1000	70	0.5	0.07	0.44	0.3	0.71	0.9	1	0.81	1	0.88	1	1	0.7	0	1	0.97	0.87	8.8	12.8	10.3	8.7	0.5	30	1
53_rust_domin_BB0.7	replicate_01	4	0.136	0.473	0.391	0.141176470588235	0.470588235294118	0.388235294117647	0.376470588235294	0.3725	1.21981896120973	1.06334116406302	0.881258358060018	1.03806228373702	0.994901131700037	0.992929140965849	53_rust_ReproMales	reproMales	5	1000	70	0.5	0.07	0.44	0.3	0.71	0.9	1	0.81	1	0.88	1	1	0.7	0	1	0.97	0.87	8.8	12.8	10.3	8.7	0.5	30	1
53_rust_domin_BB0.7	replicate_01	5	0.154	0.506	0.34	0.124542124542125	0.542124542124542	0.333333333333333	0.395604395604396	0.407	1.086572265625	1.07778596698113	0.874510501957992	0.80871509442938	1.0713923757402	0.980392156862745	53_rust_ReproMales	reproMales	5	1000	70	0.5	0.07	0.44	0.3	0.71	0.9	1	0.81	1	0.88	1	1	0.7	0	1	0.97	0.87	8.8	12.8	10.3	8.7	0.5	30	1
53_rust_domin_BB0.7	replicate_02	0	NA	NA	NA	0.0966666666666667	0.546666666666667	0.356666666666667	0.37	NA	NA	NA	NA	NA	NA	NA	53_rust_ReproMales	reproMales	5	1000	70	0.5	0.07	0.44	0.3	0.71	0.9	1	0.81	1	0.88	1	1	0.7	0	1	0.97	0.87	8.8	12.8	10.3	8.7	0.5	30	1
53_rust_domin_BB0.7	replicate_02	1	0.149	0.474	0.377	0.130952380952381	0.464285714285714	0.404761904761905	0.363095238095238	0.386	1.08838568298028	1.01673101673102	0.949861426051902	0.878875039948866	0.97950572634117	1.07363900467349	53_rust_ReproMales	reproMales	5	1000	70	0.5	0.07	0.44	0.3	0.71	0.9	1	0.81	1	0.88	1	1	0.7	0	1	0.97	0.87	8.8	12.8	10.3	8.7	0.5	30	1
53_rust_domin_BB0.7	replicate_02	2	0.161	0.458	0.381	0.104166666666667	0.444444444444444	0.451388888888889	0.326388888888889	0.39	1.22119430260683	0.990239926459323	0.939238710804437	0.646997929606625	0.970402717127608	1.18474773986585	53_rust_ReproMales	reproMales	5	1000	70	0.5	0.07	0.44	0.3	0.71	0.9	1	0.81	1	0.88	1	1	0.7	0	1	0.97	0.87	8.8	12.8	10.3	8.7	0.5	30	1
53_rust_domin_BB0.7	replicate_02	3	0.113	0.454	0.433	0.0505836575875486	0.501945525291829	0.447470817120623	0.301556420233463	0.34	1.06073698506111	1.03247905242378	0.954265915612711	0.44764298750043	1.10560688390271	1.03341990097141	53_rust_ReproMales	reproMales	5	1000	70	0.5	0.07	0.44	0.3	0.71	0.9	1	0.81	1	0.88	1	1	0.7	0	1	0.97	0.87	8.8	12.8	10.3	8.7	0.5	30	1
53_rust_domin_BB0.7	replicate_02	4	0.09	0.441	0.469	0.0696864111498258	0.480836236933798	0.449477351916376	0.310104529616725	0.3105	0.989704058272633	1.04690840147363	0.961413427890845	0.774293457220287	1.09033160302448	0.958373884683105	53_rust_ReproMales	reproMales	5	1000	70	0.5	0.07	0.44	0.3	0.71	0.9	1	0.81	1	0.88	1	1	0.7	0	1	0.97	0.87	8.8	12.8	10.3	8.7	0.5	30	1
53_rust_domin_BB0.7	replicate_02	5	0.121	0.434	0.445	0.0795847750865052	0.470588235294118	0.449826989619377	0.314878892733564	0.338	1.25825640701932	1.01430444898422	0.934960845832058	0.657725413938059	1.08430468961778	1.01084716768399	53_rust_ReproMales	reproMales	5	1000	70	0.5	0.07	0.44	0.3	0.71	0.9	1	0.81	1	0.88	1	1	0.7	0	1	0.97	0.87	8.8	12.8	10.3	8.7	0.5	30	1
53_rust_domin_BB0.7	replicate_03	0	NA	NA	NA	0.0766666666666667	0.456666666666667	0.466666666666667	0.305	NA	NA	NA	NA	NA	NA	NA	53_rust_ReproMales	reproMales	5	1000	70	0.5	0.07	0.44	0.3	0.71	0.9	1	0.81	1	0.88	1	1	0.7	0	1	0.97	0.87	8.8	12.8	10.3	8.7	0.5	30	1
53_rust_domin_BB0.7	replicate_03	1	0.106	0.482	0.412	0.0827338129496403	0.496402877697842	0.420863309352518	0.330935251798561	0.347	1.1394786347756	1.13692652435429	0.852957921432638	0.780507669336229	1.02988148899967	1.02151288677796	53_rust_ReproMales	reproMales	5	1000	70	0.5	0.07	0.44	0.3	0.71	0.9	1	0.81	1	0.88	1	1	0.7	0	1	0.97	0.87	8.8	12.8	10.3	8.7	0.5	30	1
53_rust_domin_BB0.7	replicate_03	2	0.135	0.458	0.407	0.104089219330855	0.479553903345725	0.41635687732342	0.343866171003717	0.364	1.2326724952741	1.03424707807387	0.90919724823679	0.77103125430263	1.04706092433564	1.02298987057351	53_rust_ReproMales	reproMales	5	1000	70	0.5	0.07	0.44	0.3	0.71	0.9	1	0.81	1	0.88	1	1	0.7	0	1	0.97	0.87	8.8	12.8	10.3	8.7	0.5	30	1
53_rust_domin_BB0.7	replicate_03	3	0.129	0.427	0.444	0.106382978723404	0.446808510638298	0.446808510638298	0.329787234042553	0.3425	1.09096496712929	0.946272015925274	1.0313310916547	0.8246742536698	1.04638995465644	1.00632547441058	53_rust_ReproMales	reproMales	5	1000	70	0.5	0.07	0.44	0.3	0.71	0.9	1	0.81	1	0.88	1	1	0.7	0	1	0.97	0.87	8.8	12.8	10.3	8.7	0.5	30	1
53_rust_domin_BB0.7	replicate_03	4	0.114	0.45	0.436	0.102040816326531	0.431972789115646	0.465986394557823	0.318027210884354	0.339	1.04818314255983	1.01797235023041	0.970646510456034	0.895094880057286	0.959939531368103	1.06877613430693	53_rust_ReproMales	reproMales	5	1000	70	0.5	0.07	0.44	0.3	0.71	0.9	1	0.81	1	0.88	1	1	0.7	0	1	0.97	0.87	8.8	12.8	10.3	8.7	0.5	30	1
53_rust_domin_BB0.7	replicate_03	5	0.102	0.428	0.47	0.0727272727272727	0.410909090909091	0.516363636363636	0.278181818181818	0.316	1.00849003403014	0.98669390694387	1.01056386465258	0.71301247771836	0.960067969413764	1.09864603481625	53_rust_ReproMales	reproMales	5	1000	70	0.5	0.07	0.44	0.3	0.71	0.9	1	0.81	1	0.88	1	1	0.7	0	1	0.97	0.87	8.8	12.8	10.3	8.7	0.5	30	1
53_rust_domin_BB0.7	replicate_04	0	NA	NA	NA	0.09	0.486666666666667	0.423333333333333	0.333333333333333	NA	NA	NA	NA	NA	NA	NA	53_rust_ReproMales	reproMales	5	1000	70	0.5	0.07	0.44	0.3	0.71	0.9	1	0.81	1	0.88	1	1	0.7	0	1	0.97	0.87	8.8	12.8	10.3	8.7	0.5	30	1
53_rust_domin_BB0.7	replicate_04	1	0.175	0.437	0.388	0.17578125	0.43359375	0.390625	0.392578125	0.3935	1.575	0.98325	0.873	1.00446428571429	0.992205377574371	1.00676546391753	53_rust_ReproMales	reproMales	5	1000	70	0.5	0.07	0.44	0.3	0.71	0.9	1	0.81	1	0.88	1	1	0.7	0	1	0.97	0.87	8.8	12.8	10.3	8.7	0.5	30	1
53_rust_domin_BB0.7	replicate_04	2	0.147	0.545	0.308	0.0789473684210526	0.616541353383459	0.304511278195489	0.387218045112782	0.4195	0.953817182743001	1.14274671657788	0.83477581910857	0.537056928034372	1.13126853831827	0.988672981154184	53_rust_ReproMales	reproMales	5	1000	70	0.5	0.07	0.44	0.3	0.71	0.9	1	0.81	1	0.88	1	1	0.7	0	1	0.97	0.87	8.8	12.8	10.3	8.7	0.5	30	1
53_rust_domin_BB0.7	replicate_04	3	0.16	0.507	0.333	0.119298245614035	0.508771929824561	0.371929824561403	0.373684210526316	0.4135	1.06710905834669	1.06835701947704	0.886813504460085	0.745614035087719	1.00349493062044	1.11690638006427	53_rust_ReproMales	reproMales	5	1000	70	0.5	0.07	0.44	0.3	0.71	0.9	1	0.81	1	0.88	1	1	0.7	0	1	0.97	0.87	8.8	12.8	10.3	8.7	0.5	30	1
53_rust_domin_BB0.7	replicate_04	4	0.146	0.448	0.406	0.096085409252669	0.473309608540925	0.430604982206406	0.332740213523132	0.37	1.04554651854791	0.957083678541839	1.03499752842313	0.658119241456637	1.05649466192171	1.06060340444928	53_rust_ReproMales	reproMales	5	1000	70	0.5	0.07	0.44	0.3	0.71	0.9	1	0.81	1	0.88	1	1	0.7	0	1	0.97	0.87	8.8	12.8	10.3	8.7	0.5	30	1
53_rust_domin_BB0.7	replicate_04	5	0.127	0.457	0.416	0.122112211221122	0.465346534653465	0.412541254125413	0.354785478547855	0.3555	1.14707849809832	1.02916725846702	0.934336739555555	0.961513474182064	1.01826375197695	0.991685707032242	53_rust_ReproMales	reproMales	5	1000	70	0.5	0.07	0.44	0.3	0.71	0.9	1	0.81	1	0.88	1	1	0.7	0	1	0.97	0.87	8.8	12.8	10.3	8.7	0.5	30	1
53_rust_domin_BB0.7	replicate_05	0	NA	NA	NA	0.07	0.496666666666667	0.433333333333333	0.318333333333333	NA	NA	NA	NA	NA	NA	NA	53_rust_ReproMales	reproMales	5	1000	70	0.5	0.07	0.44	0.3	0.71	0.9	1	0.81	1	0.88	1	1	0.7	0	1	0.97	0.87	8.8	12.8	10.3	8.7	0.5	30	1
53_rust_domin_BB0.7	replicate_05	1	0.129	0.444	0.427	0.0992647058823529	0.496323529411765	0.404411764705882	0.347426470588235	0.351	1.27299142019133	1.02305457059102	0.91893281364889	0.769493844049248	1.11784578696343	0.947100151536024	53_rust_ReproMales	reproMales	5	1000	70	0.5	0.07	0.44	0.3	0.71	0.9	1	0.81	1	0.88	1	1	0.7	0	1	0.97	0.87	8.8	12.8	10.3	8.7	0.5	30	1
53_rust_domin_BB0.7	replicate_05	2	0.163	0.421	0.416	0.150877192982456	0.392982456140351	0.456140350877193	0.347368421052632	0.3735	1.35039802917052	0.928452611968105	0.976864717317992	0.925626950812614	0.933450014585157	1.09649122807018	53_rust_ReproMales	reproMales	5	1000	70	0.5	0.07	0.44	0.3	0.71	0.9	1	0.81	1	0.88	1	1	0.7	0	1	0.97	0.87	8.8	12.8	10.3	8.7	0.5	30	1
53_rust_domin_BB0.7	replicate_05	3	0.151	0.48	0.369	0.117216117216117	0.501831501831502	0.380952380952381	0.368131868131868	0.391	1.25140036730946	1.05865102639296	0.866343652445369	0.776265676927929	1.0454822954823	1.03239127629372	53_rust_ReproMales	reproMales	5	1000	70	0.5	0.07	0.44	0.3	0.71	0.9	1	0.81	1	0.88	1	1	0.7	0	1	0.97	0.87	8.8	12.8	10.3	8.7	0.5	30	1
53_rust_domin_BB0.7	replicate_05	4	0.144	0.547	0.309	0.142857142857143	0.552123552123552	0.305019305019305	0.418918918918919	0.4175	1.062565382045	1.17578377676833	0.773936937618148	0.992063492063492	1.00936664007962	0.987117491971861	53_rust_ReproMales	reproMales	5	1000	70	0.5	0.07	0.44	0.3	0.71	0.9	1	0.81	1	0.88	1	1	0.7	0	1	0.97	0.87	8.8	12.8	10.3	8.7	0.5	30	1
53_rust_domin_BB0.7	replicate_05	5	0.25	0.462	0.288	0.234657039711191	0.490974729241877	0.274368231046931	0.48014440433213	0.481	1.42455775234131	0.94895423855964	0.852941049215792	0.938628158844765	1.06271586415991	0.952667468912956	53_rust_ReproMales	reproMales	5	1000	70	0.5	0.07	0.44	0.3	0.71	0.9	1	0.81	1	0.88	1	1	0.7	0	1	0.97	0.87	8.8	12.8	10.3	8.7	0.5	30	1
53_rust_domin_BB0.7	replicate_06	0	NA	NA	NA	0.0633333333333333	0.486666666666667	0.45	0.306666666666667	NA	NA	NA	NA	NA	NA	NA	53_rust_ReproMales	reproMales	5	1000	70	0.5	0.07	0.44	0.3	0.71	0.9	1	0.81	1	0.88	1	1	0.7	0	1	0.97	0.87	8.8	12.8	10.3	8.7	0.5	30	1
53_rust_domin_BB0.7	replicate_06	1	0.131	0.458	0.411	0.130909090909091	0.494545454545455	0.374545454545455	0.378181818181818	0.36	1.3929584120983	1.07702759197324	0.854983357988166	0.999306037473976	1.07979356887654	0.911302809113028	53_rust_ReproMales	reproMales	5	1000	70	0.5	0.07	0.44	0.3	0.71	0.9	1	0.81	1	0.88	1	1	0.7	0	1	0.97	0.87	8.8	12.8	10.3	8.7	0.5	30	1
53_rust_domin_BB0.7	replicate_06	2	0.148	0.506	0.346	0.106299212598425	0.52755905511811	0.366141732283465	0.37007874015748	0.401	1.03480954142012	1.07586172964462	0.894847987414931	0.718237922962332	1.04260682829666	1.05821309908516	53_rust_ReproMales	reproMales	5	1000	70	0.5	0.07	0.44	0.3	0.71	0.9	1	0.81	1	0.88	1	1	0.7	0	1	0.97	0.87	8.8	12.8	10.3	8.7	0.5	30	1
53_rust_domin_BB0.7	replicate_06	3	0.13	0.51	0.36	0.0916030534351145	0.522900763358779	0.385496183206107	0.353053435114504	0.385	0.949194205522861	1.09385505319149	0.90725625	0.704638872577804	1.02529561442898	1.07082273112807	53_rust_ReproMales	reproMales	5	1000	70	0.5	0.07	0.44	0.3	0.71	0.9	1	0.81	1	0.88	1	1	0.7	0	1	0.97	0.87	8.8	12.8	10.3	8.7	0.5	30	1
53_rust_domin_BB0.7	replicate_06	4	0.143	0.46	0.397	0.121212121212121	0.447811447811448	0.430976430976431	0.345117845117845	0.373	1.1472423082542	1.00697568364825	0.948535707137947	0.847637211273575	0.973503147416191	1.0855829495628	53_rust_ReproMales	reproMales	5	1000	70	0.5	0.07	0.44	0.3	0.71	0.9	1	0.81	1	0.88	1	1	0.7	0	1	0.97	0.87	8.8	12.8	10.3	8.7	0.5	30	1
53_rust_domin_BB0.7	replicate_06	5	0.141	0.467	0.392	0.143356643356643	0.468531468531469	0.388111888111888	0.377622377622378	0.3745	1.18381620464009	1.03313318703367	0.914028535365217	1.01671378267123	1.00327937587038	0.990081347224204	53_rust_ReproMales	reproMales	5	1000	70	0.5	0.07	0.44	0.3	0.71	0.9	1	0.81	1	0.88	1	1	0.7	0	1	0.97	0.87	8.8	12.8	10.3	8.7	0.5	30	1
53_rust_domin_BB0.7	replicate_07	0	NA	NA	NA	0.0633333333333333	0.46	0.476666666666667	0.293333333333333	NA	NA	NA	NA	NA	NA	NA	53_rust_ReproMales	reproMales	5	1000	70	0.5	0.07	0.44	0.3	0.71	0.9	1	0.81	1	0.88	1	1	0.7	0	1	0.97	0.87	8.8	12.8	10.3	8.7	0.5	30	1
53_rust_domin_BB0.7	replicate_07	1	0.13	0.412	0.458	0.0996563573883162	0.450171821305842	0.450171821305842	0.324742268041237	0.336	1.51084710743802	0.993782161234991	0.917141331434674	0.766587364525509	1.09265005171321	0.982907906781314	53_rust_ReproMales	reproMales	5	1000	70	0.5	0.07	0.44	0.3	0.71	0.9	1	0.81	1	0.88	1	1	0.7	0	1	0.97	0.87	8.8	12.8	10.3	8.7	0.5	30	1
53_rust_domin_BB0.7	replicate_07	2	0.119	0.483	0.398	0.075812274368231	0.48014440433213	0.444043321299639	0.315884476534296	0.3605	1.12841622574956	1.10130788804071	0.87285869121846	0.637077935867488	0.994087793648302	1.11568673693377	53_rust_ReproMales	reproMales	5	1000	70	0.5	0.07	0.44	0.3	0.71	0.9	1	0.81	1	0.88	1	1	0.7	0	1	0.97	0.87	8.8	12.8	10.3	8.7	0.5	30	1
53_rust_domin_BB0.7	replicate_07	3	0.109	0.456	0.435	0.0738007380073801	0.464944649446494	0.461254612546125	0.306273062730627	0.337	1.09237041632653	1.05505990199774	0.92945927694739	0.677070990893395	1.01961545931249	1.06035543114052	53_rust_ReproMales	reproMales	5	1000	70	0.5	0.07	0.44	0.3	0.71	0.9	1	0.81	1	0.88	1	1	0.7	0	1	0.97	0.87	8.8	12.8	10.3	8.7	0.5	30	1
53_rust_domin_BB0.7	replicate_07	4	0.098	0.444	0.458	0.075	0.453571428571429	0.471428571428571	0.301785714285714	0.32	1.04474060095805	1.04485401179185	0.951674343594387	0.76530612244898	1.02155727155727	1.02932002495321	53_rust_ReproMales	reproMales	5	1000	70	0.5	0.07	0.44	0.3	0.71	0.9	1	0.81	1	0.88	1	1	0.7	0	1	0.97	0.87	8.8	12.8	10.3	8.7	0.5	30	1
53_rust_domin_BB0.7	replicate_07	5	0.127	0.465	0.408	0.128301886792453	0.490566037735849	0.381132075471698	0.373584905660377	0.3595	1.39446097825706	1.10340652854916	0.836917602579784	1.01025107710593	1.05498072631365	0.934147243803182	53_rust_ReproMales	reproMales	5	1000	70	0.5	0.07	0.44	0.3	0.71	0.9	1	0.81	1	0.88	1	1	0.7	0	1	0.97	0.87	8.8	12.8	10.3	8.7	0.5	30	1
53_rust_domin_BB0.7	replicate_08	0	NA	NA	NA	0.0866666666666667	0.473333333333333	0.44	0.323333333333333	NA	NA	NA	NA	NA	NA	NA	53_rust_ReproMales	reproMales	5	1000	70	0.5	0.07	0.44	0.3	0.71	0.9	1	0.81	1	0.88	1	1	0.7	0	1	0.97	0.87	8.8	12.8	10.3	8.7	0.5	30	1
53_rust_domin_BB0.7	replicate_08	1	0.146	0.494	0.36	0.107407407407407	0.481481481481481	0.411111111111111	0.348148148148148	0.393	1.39653523222447	1.12894215631507	0.786236016404184	0.735667174023338	0.974658869395711	1.14197530864198	53_rust_ReproMales	reproMales	5	1000	70	0.5	0.07	0.44	0.3	0.71	0.9	1	0.81	1	0.88	1	1	0.7	0	1	0.97	0.87	8.8	12.8	10.3	8.7	0.5	30	1
53_rust_domin_BB0.7	replicate_08	2	0.18	0.44	0.38	0.136518771331058	0.464163822525597	0.399317406143345	0.368600682593857	0.4	1.48506111362608	0.969414893617021	0.894305268595041	0.758437618505878	1.05491777846727	1.05083527932459	53_rust_ReproMales	reproMales	5	1000	70	0.5	0.07	0.44	0.3	0.71	0.9	1	0.81	1	0.88	1	1	0.7	0	1	0.97	0.87	8.8	12.8	10.3	8.7	0.5	30	1
53_rust_domin_BB0.7	replicate_08	3	0.148	0.527	0.325	0.151851851851852	0.525925925925926	0.322222222222222	0.414814814814815	0.4115	1.0893048696845	1.13219276776777	0.815220598977356	1.02602602602603	0.997961908777848	0.991452991452991	53_rust_ReproMales	reproMales	5	1000	70	0.5	0.07	0.44	0.3	0.71	0.9	1	0.81	1	0.88	1	1	0.7	0	1	0.97	0.87	8.8	12.8	10.3	8.7	0.5	30	1
53_rust_domin_BB0.7	replicate_08	4	0.18	0.526	0.294	0.148014440433213	0.577617328519856	0.274368231046931	0.436823104693141	0.443	1.04607780612245	1.08344823688969	0.858540298029162	0.822302446851183	1.09813180326969	0.933225275669835	53_rust_ReproMales	reproMales	5	1000	70	0.5	0.07	0.44	0.3	0.71	0.9	1	0.81	1	0.88	1	1	0.7	0	1	0.97	0.87	8.8	12.8	10.3	8.7	0.5	30	1
53_rust_domin_BB0.7	replicate_08	5	0.216	0.487	0.297	0.187022900763359	0.49236641221374	0.320610687022901	0.433206106870229	0.4595	1.13198989140086	0.98980247404111	0.936411612426035	0.865846762793328	1.0110193269276	1.07949726270337	53_rust_ReproMales	reproMales	5	1000	70	0.5	0.07	0.44	0.3	0.71	0.9	1	0.81	1	0.88	1	1	0.7	0	1	0.97	0.87	8.8	12.8	10.3	8.7	0.5	30	1
53_rust_domin_BB0.7	replicate_09	0	NA	NA	NA	0.0766666666666667	0.483333333333333	0.44	0.318333333333333	NA	NA	NA	NA	NA	NA	NA	53_rust_ReproMales	reproMales	5	1000	70	0.5	0.07	0.44	0.3	0.71	0.9	1	0.81	1	0.88	1	1	0.7	0	1	0.97	0.87	8.8	12.8	10.3	8.7	0.5	30	1
53_rust_domin_BB0.7	replicate_09	1	0.15	0.481	0.369	0.116541353383459	0.530075187969925	0.353383458646617	0.381578947368421	0.3905	1.48022258161783	1.10830911814027	0.794112899851149	0.776942355889724	1.10202741781689	0.957678749719828	53_rust_ReproMales	reproMales	5	1000	70	0.5	0.07	0.44	0.3	0.71	0.9	1	0.81	1	0.88	1	1	0.7	0	1	0.97	0.87	8.8	12.8	10.3	8.7	0.5	30	1
53_rust_domin_BB0.7	replicate_09	2	0.184	0.495	0.321	0.151943462897526	0.508833922261484	0.339222614840989	0.406360424028269	0.4315	1.2637146254459	1.04883345561262	0.839337256677229	0.82577968966047	1.02794731769997	1.05676827053268	53_rust_ReproMales	reproMales	5	1000	70	0.5	0.07	0.44	0.3	0.71	0.9	1	0.81	1	0.88	1	1	0.7	0	1	0.97	0.87	8.8	12.8	10.3	8.7	0.5	30	1
53_rust_domin_BB0.7	replicate_09	3	0.171	0.517	0.312	0.12043795620438	0.54014598540146	0.339416058394161	0.39051094890511	0.4295	1.03555531190926	1.0715841873706	0.885337585034014	0.704315533358945	1.04476979768174	1.08787198203257	53_rust_ReproMales	reproMales	5	1000	70	0.5	0.07	0.44	0.3	0.71	0.9	1	0.81	1	0.88	1	1	0.7	0	1	0.97	0.87	8.8	12.8	10.3	8.7	0.5	30	1
53_rust_domin_BB0.7	replicate_09	4	0.199	0.46	0.341	0.158490566037736	0.452830188679245	0.388679245283019	0.384905660377359	0.429	1.30492829068041	0.9663372320779	0.917957474273011	0.796435005214753	0.984413453650533	1.13982183367454	53_rust_ReproMales	reproMales	5	1000	70	0.5	0.07	0.44	0.3	0.71	0.9	1	0.81	1	0.88	1	1	0.7	0	1	0.97	0.87	8.8	12.8	10.3	8.7	0.5	30	1
53_rust_domin_BB0.7	replicate_09	5	0.174	0.504	0.322	0.143911439114391	0.546125461254613	0.309963099630996	0.416974169741697	0.426	1.17446655132641	1.06439913388668	0.851083970040273	0.827077236289604	1.08358226439407	0.962618321835392	53_rust_ReproMales	reproMales	5	1000	70	0.5	0.07	0.44	0.3	0.71	0.9	1	0.81	1	0.88	1	1	0.7	0	1	0.97	0.87	8.8	12.8	10.3	8.7	0.5	30	1
53_rust_domin_BB0.7	replicate_10	0	NA	NA	NA	0.0633333333333333	0.493333333333333	0.443333333333333	0.31	NA	NA	NA	NA	NA	NA	NA	53_rust_ReproMales	reproMales	5	1000	70	0.5	0.07	0.44	0.3	0.71	0.9	1	0.81	1	0.88	1	1	0.7	0	1	0.97	0.87	8.8	12.8	10.3	8.7	0.5	30	1
53_rust_domin_BB0.7	replicate_10	1	0.104	0.428	0.468	0.0814814814814815	0.462962962962963	0.455555555555556	0.312962962962963	0.318	1.08220603537981	1.00046750818139	0.982986767485823	0.783475783475784	1.08168916580132	0.97340930674264	53_rust_ReproMales	reproMales	5	1000	70	0.5	0.07	0.44	0.3	0.71	0.9	1	0.81	1	0.88	1	1	0.7	0	1	0.97	0.87	8.8	12.8	10.3	8.7	0.5	30	1
53_rust_domin_BB0.7	replicate_10	2	0.114	0.458	0.428	0.0674157303370786	0.50561797752809	0.426966292134831	0.320224719101124	0.343	1.16390882672175	1.06503134021276	0.906741450585218	0.591366055588409	1.1039693832491	0.99758479470755	53_rust_ReproMales	reproMales	5	1000	70	0.5	0.07	0.44	0.3	0.71	0.9	1	0.81	1	0.88	1	1	0.7	0	1	0.97	0.87	8.8	12.8	10.3	8.7	0.5	30	1
53_rust_domin_BB0.7	replicate_10	3	0.117	0.466	0.417	0.114583333333333	0.475694444444444	0.409722222222222	0.352430555555556	0.35	1.14097506925208	1.07037436566623	0.902412949935114	0.979344729344729	1.02080352885074	0.982547295496936	53_rust_ReproMales	reproMales	5	1000	70	0.5	0.07	0.44	0.3	0.71	0.9	1	0.81	1	0.88	1	1	0.7	0	1	0.97	0.87	8.8	12.8	10.3	8.7	0.5	30	1
53_rust_domin_BB0.7	replicate_10	4	0.133	0.45	0.417	0.105263157894737	0.456140350877193	0.43859649122807	0.333333333333333	0.358	1.07079055546119	0.985876728430117	0.994405134802953	0.791452314998021	1.01364522417154	1.0517901468299	53_rust_ReproMales	reproMales	5	1000	70	0.5	0.07	0.44	0.3	0.71	0.9	1	0.81	1	0.88	1	1	0.7	0	1	0.97	0.87	8.8	12.8	10.3	8.7	0.5	30	1
53_rust_domin_BB0.7	replicate_10	5	0.156	0.433	0.411	0.118518518518519	0.47037037037037	0.411111111111111	0.353703703703704	0.3725	1.404	0.97425	0.92475	0.759734093067426	1.08630570524335	1.00027034333604	53_rust_ReproMales	reproMales	5	1000	70	0.5	0.07	0.44	0.3	0.71	0.9	1	0.81	1	0.88	1	1	0.7	0	1	0.97	0.87	8.8	12.8	10.3	8.7	0.5	30	1
53_rust_domin_BB0.7	replicate_11	0	NA	NA	NA	0.06	0.493333333333333	0.446666666666667	0.306666666666667	NA	NA	NA	NA	NA	NA	NA	53_rust_ReproMales	reproMales	5	1000	70	0.5	0.07	0.44	0.3	0.71	0.9	1	0.81	1	0.88	1	1	0.7	0	1	0.97	0.87	8.8	12.8	10.3	8.7	0.5	30	1
53_rust_domin_BB0.7	replicate_11	1	0.115	0.442	0.443	0.067524115755627	0.479099678456592	0.453376205787781	0.307073954983923	0.336	1.22282608695652	1.03940217391304	0.921551405325444	0.587166223961974	1.08393592410994	1.0234225864284	53_rust_ReproMales	reproMales	5	1000	70	0.5	0.07	0.44	0.3	0.71	0.9	1	0.81	1	0.88	1	1	0.7	0	1	0.97	0.87	8.8	12.8	10.3	8.7	0.5	30	1
53_rust_domin_BB0.7	replicate_11	2	0.099	0.479	0.422	0.0780141843971631	0.475177304964539	0.446808510638298	0.315602836879433	0.3385	1.04990312765549	1.12557813923543	0.878898412476246	0.788022064617809	0.992019425813234	1.05878793990118	53_rust_ReproMales	reproMales	5	1000	70	0.5	0.07	0.44	0.3	0.71	0.9	1	0.81	1	0.88	1	1	0.7	0	1	0.97	0.87	8.8	12.8	10.3	8.7	0.5	30	1
53_rust_domin_BB0.7	replicate_11	3	0.119	0.465	0.416	0.0952380952380952	0.476190476190476	0.428571428571429	0.333333333333333	0.3515	1.19471733366999	1.07640041916516	0.888130795457596	0.80032012805122	1.02406554019457	1.03021978021978	53_rust_ReproMales	reproMales	5	1000	70	0.5	0.07	0.44	0.3	0.71	0.9	1	0.81	1	0.88	1	1	0.7	0	1	0.97	0.87	8.8	12.8	10.3	8.7	0.5	30	1
53_rust_domin_BB0.7	replicate_11	4	0.138	0.493	0.369	0.133333333333333	0.52962962962963	0.337037037037037	0.398148148148148	0.3845	1.242	1.10925	0.83025	0.966183574879227	1.0742994515814	0.913379504165412	53_rust_ReproMales	reproMales	5	1000	70	0.5	0.07	0.44	0.3	0.71	0.9	1	0.81	1	0.88	1	1	0.7	0	1	0.97	0.87	8.8	12.8	10.3	8.7	0.5	30	1
53_rust_domin_BB0.7	replicate_11	5	0.181	0.479	0.34	0.14527027027027	0.530405405405405	0.324324324324324	0.410472972972973	0.4205	1.14179772850189	0.999473345259392	0.938641420118343	0.802598178288786	1.10731817412402	0.95389507154213	53_rust_ReproMales	reproMales	5	1000	70	0.5	0.07	0.44	0.3	0.71	0.9	1	0.81	1	0.88	1	1	0.7	0	1	0.97	0.87	8.8	12.8	10.3	8.7	0.5	30	1
53_rust_domin_BB0.7	replicate_12	0	NA	NA	NA	0.0266666666666667	0.5	0.473333333333333	0.276666666666667	NA	NA	NA	NA	NA	NA	NA	53_rust_ReproMales	reproMales	5	1000	70	0.5	0.07	0.44	0.3	0.71	0.9	1	0.81	1	0.88	1	1	0.7	0	1	0.97	0.87	8.8	12.8	10.3	8.7	0.5	30	1
53_rust_domin_BB0.7	replicate_12	1	0.072	0.453	0.475	0.0442176870748299	0.469387755102041	0.486394557823129	0.27891156462585	0.2985	0.940629989838873	1.13180833934818	0.907855337764658	0.614134542705971	1.0361760598279	1.02398854278554	53_rust_ReproMales	reproMales	5	1000	70	0.5	0.07	0.44	0.3	0.71	0.9	1	0.81	1	0.88	1	1	0.7	0	1	0.97	0.87	8.8	12.8	10.3	8.7	0.5	30	1
53_rust_domin_BB0.7	replicate_12	2	0.074	0.435	0.491	0.0625	0.447368421052632	0.490131578947368	0.286184210526316	0.2915	0.951258774538965	1.0814444316613	0.944287913848345	0.844594594594595	1.02843315184513	0.998231321685068	53_rust_ReproMales	reproMales	5	1000	70	0.5	0.07	0.44	0.3	0.71	0.9	1	0.81	1	0.88	1	1	0.7	0	1	0.97	0.87	8.8	12.8	10.3	8.7	0.5	30	1
53_rust_domin_BB0.7	replicate_12	3	0.105	0.445	0.45	0.0874125874125874	0.440559440559441	0.472027972027972	0.307692307692308	0.3275	1.2820293301625	1.08917633349224	0.88316167257746	0.832500832500833	0.990021214740316	1.04895104895105	53_rust_ReproMales	reproMales	5	1000	70	0.5	0.07	0.44	0.3	0.71	0.9	1	0.81	1	0.88	1	1	0.7	0	1	0.97	0.87	8.8	12.8	10.3	8.7	0.5	30	1
53_rust_domin_BB0.7	replicate_12	4	0.137	0.429	0.434	0.104166666666667	0.4375	0.458333333333333	0.322916666666667	0.3515	1.4470625	1.00695833333333	0.905506172839506	0.760340632603406	1.01981351981352	1.05606758832565	53_rust_ReproMales	reproMales	5	1000	70	0.5	0.07	0.44	0.3	0.71	0.9	1	0.81	1	0.88	1	1	0.7	0	1	0.97	0.87	8.8	12.8	10.3	8.7	0.5	30	1
53_rust_domin_BB0.7	replicate_12	5	0.117	0.506	0.377	0.0916030534351145	0.477099236641221	0.431297709923664	0.330152671755725	0.37	1.12203121748179	1.15714540942928	0.822350769230769	0.782932080642004	0.942883866879884	1.14402575576569	53_rust_ReproMales	reproMales	5	1000	70	0.5	0.07	0.44	0.3	0.71	0.9	1	0.81	1	0.88	1	1	0.7	0	1	0.97	0.87	8.8	12.8	10.3	8.7	0.5	30	1
53_rust_domin_BB0.7	replicate_13	0	NA	NA	NA	0.0733333333333333	0.49	0.436666666666667	0.318333333333333	NA	NA	NA	NA	NA	NA	NA	53_rust_ReproMales	reproMales	5	1000	70	0.5	0.07	0.44	0.3	0.71	0.9	1	0.81	1	0.88	1	1	0.7	0	1	0.97	0.87	8.8	12.8	10.3	8.7	0.5	30	1
53_rust_domin_BB0.7	replicate_13	1	0.133	0.459	0.408	0.104895104895105	0.454545454545455	0.440559440559441	0.332167832167832	0.3625	1.31246402236781	1.05761722500288	0.878043531542734	0.788684999211315	0.990295107942167	1.07980255039079	53_rust_ReproMales	reproMales	5	1000	70	0.5	0.07	0.44	0.3	0.71	0.9	1	0.81	1	0.88	1	1	0.7	0	1	0.97	0.87	8.8	12.8	10.3	8.7	0.5	30	1
53_rust_domin_BB0.7	replicate_13	2	0.122	0.487	0.391	0.0842490842490843	0.501831501831502	0.413919413919414	0.335164835164835	0.3655	1.10571878116343	1.09767572333976	0.876681998848716	0.690566264336756	1.0304548292228	1.05861742690387	53_rust_ReproMales	reproMales	5	1000	70	0.5	0.07	0.44	0.3	0.71	0.9	1	0.81	1	0.88	1	1	0.7	0	1	0.97	0.87	8.8	12.8	10.3	8.7	0.5	30	1
53_rust_domin_BB0.7	replicate_13	3	0.17	0.466	0.364	0.145038167938931	0.438931297709924	0.416030534351145	0.364503816793893	0.403	1.51332437516797	1.04564313778621	0.823518612116659	0.853165693758419	0.941912656029879	1.14294102843721	53_rust_ReproMales	reproMales	5	1000	70	0.5	0.07	0.44	0.3	0.71	0.9	1	0.81	1	0.88	1	1	0.7	0	1	0.97	0.87	8.8	12.8	10.3	8.7	0.5	30	1
53_rust_domin_BB0.7	replicate_13	4	0.197	0.444	0.359	0.2	0.4	0.4	0.4	0.419	1.48272996902497	0.958380453752182	0.888932031130229	1.01522842639594	0.900900900900901	1.1142061281337	53_rust_ReproMales	reproMales	5	1000	70	0.5	0.07	0.44	0.3	0.71	0.9	1	0.81	1	0.88	1	1	0.7	0	1	0.97	0.87	8.8	12.8	10.3	8.7	0.5	30	1
53_rust_domin_BB0.7	replicate_13	5	0.194	0.533	0.273	0.146825396825397	0.571428571428571	0.281746031746032	0.432539682539683	0.4605	1.2125	1.11041666666667	0.758333333333333	0.756831942398953	1.07209863307424	1.03203674632246	53_rust_ReproMales	reproMales	5	1000	70	0.5	0.07	0.44	0.3	0.71	0.9	1	0.81	1	0.88	1	1	0.7	0	1	0.97	0.87	8.8	12.8	10.3	8.7	0.5	30	1
53_rust_domin_BB0.7	replicate_14	0	NA	NA	NA	0.0666666666666667	0.463333333333333	0.47	0.298333333333333	NA	NA	NA	NA	NA	NA	NA	53_rust_ReproMales	reproMales	5	1000	70	0.5	0.07	0.44	0.3	0.71	0.9	1	0.81	1	0.88	1	1	0.7	0	1	0.97	0.87	8.8	12.8	10.3	8.7	0.5	30	1
53_rust_domin_BB0.7	replicate_14	1	0.08	0.442	0.478	0.0355871886120996	0.444839857651246	0.519572953736655	0.258007117437722	0.301	0.898848350550857	1.05574649345135	0.970881455193776	0.444839857651246	1.00642501731051	1.08697270656204	53_rust_ReproMales	reproMales	5	1000	70	0.5	0.07	0.44	0.3	0.71	0.9	1	0.81	1	0.88	1	1	0.7	0	1	0.97	0.87	8.8	12.8	10.3	8.7	0.5	30	1
53_rust_domin_BB0.7	replicate_14	2	0.084	0.409	0.507	0.0562248995983936	0.413654618473896	0.530120481927711	0.263052208835341	0.2885	1.26187376932224	1.06822290581328	0.920891534254611	0.669344042838019	1.01138048526625	1.04560252845702	53_rust_ReproMales	reproMales	5	1000	70	0.5	0.07	0.44	0.3	0.71	0.9	1	0.81	1	0.88	1	1	0.7	0	1	0.97	0.87	8.8	12.8	10.3	8.7	0.5	30	1
53_rust_domin_BB0.7	replicate_14	3	0.089	0.415	0.496	0.063758389261745	0.439597315436242	0.496644295302013	0.283557046979866	0.2965	1.28619287920284	1.07038355138632	0.913289013950657	0.716386396199382	1.0592706396054	1.00129898246374	53_rust_ReproMales	reproMales	5	1000	70	0.5	0.07	0.44	0.3	0.71	0.9	1	0.81	1	0.88	1	1	0.7	0	1	0.97	0.87	8.8	12.8	10.3	8.7	0.5	30	1
53_rust_domin_BB0.7	replicate_14	4	0.078	0.428	0.494	0.0677966101694915	0.444067796610169	0.488135593220339	0.289830508474576	0.292	0.970093764223942	1.05339611712373	0.962417958744906	0.869187309865276	1.03754158086488	0.988128731215261	53_rust_ReproMales	reproMales	5	1000	70	0.5	0.07	0.44	0.3	0.71	0.9	1	0.81	1	0.88	1	1	0.7	0	1	0.97	0.87	8.8	12.8	10.3	8.7	0.5	30	1
53_rust_domin_BB0.7	replicate_14	5	0.098	0.456	0.446	0.0606060606060606	0.473484848484849	0.465909090909091	0.297348484848485	0.326	1.16664272767689	1.10771678599841	0.88432282796293	0.618429189857761	1.03834396597554	1.04463921728496	53_rust_ReproMales	reproMales	5	1000	70	0.5	0.07	0.44	0.3	0.71	0.9	1	0.81	1	0.88	1	1	0.7	0	1	0.97	0.87	8.8	12.8	10.3	8.7	0.5	30	1
53_rust_domin_BB0.7	replicate_15	0	NA	NA	NA	0.0766666666666667	0.556666666666667	0.366666666666667	0.355	NA	NA	NA	NA	NA	NA	NA	53_rust_ReproMales	reproMales	5	1000	70	0.5	0.07	0.44	0.3	0.71	0.9	1	0.81	1	0.88	1	1	0.7	0	1	0.97	0.87	8.8	12.8	10.3	8.7	0.5	30	1
53_rust_domin_BB0.7	replicate_15	1	0.165	0.468	0.367	0.140684410646388	0.452471482889734	0.406844106463878	0.366920152091255	0.399	1.30926403491371	1.02194562725188	0.882158524127156	0.85263279179629	0.966819407884047	1.1085670475855	53_rust_ReproMales	reproMales	5	1000	70	0.5	0.07	0.44	0.3	0.71	0.9	1	0.81	1	0.88	1	1	0.7	0	1	0.97	0.87	8.8	12.8	10.3	8.7	0.5	30	1
53_rust_domin_BB0.7	replicate_15	2	0.164	0.484	0.352	0.158102766798419	0.49802371541502	0.343873517786561	0.407114624505929	0.406	1.21814985637198	1.04180229970904	0.87826522017513	0.964041260965969	1.02897461862607	0.976913402802731	53_rust_ReproMales	reproMales	5	1000	70	0.5	0.07	0.44	0.3	0.71	0.9	1	0.81	1	0.88	1	1	0.7	0	1	0.97	0.87	8.8	12.8	10.3	8.7	0.5	30	1
53_rust_domin_BB0.7	replicate_15	3	0.175	0.499	0.326	0.12043795620438	0.481751824817518	0.397810218978102	0.361313868613139	0.4245	1.05585587708549	1.03367284789644	0.927419288888889	0.688216892596455	0.965434518672381	1.2202767453316	53_rust_ReproMales	reproMales	5	1000	70	0.5	0.07	0.44	0.3	0.71	0.9	1	0.81	1	0.88	1	1	0.7	0	1	0.97	0.87	8.8	12.8	10.3	8.7	0.5	30	1
53_rust_domin_BB0.7	replicate_15	4	0.148	0.469	0.383	0.146341463414634	0.463414634146341	0.390243902439024	0.378048780487805	0.3825	1.13368513416998	1.0161802020202	0.938909648979592	0.988793671720501	0.988090904363202	1.01891358339171	53_rust_ReproMales	reproMales	5	1000	70	0.5	0.07	0.44	0.3	0.71	0.9	1	0.81	1	0.88	1	1	0.7	0	1	0.97	0.87	8.8	12.8	10.3	8.7	0.5	30	1
53_rust_domin_BB0.7	replicate_15	5	0.194	0.488	0.318	0.154135338345865	0.533834586466165	0.31203007518797	0.421052631578947	0.438	1.35739438085328	1.03773308032891	0.822080738177624	0.794512053329199	1.09392333292247	0.981226651534497	53_rust_ReproMales	reproMales	5	1000	70	0.5	0.07	0.44	0.3	0.71	0.9	1	0.81	1	0.88	1	1	0.7	0	1	0.97	0.87	8.8	12.8	10.3	8.7	0.5	30	1
53_rust_domin_BB0.7	replicate_16	0	NA	NA	NA	0.06	0.476666666666667	0.463333333333333	0.298333333333333	NA	NA	NA	NA	NA	NA	NA	53_rust_ReproMales	reproMales	5	1000	70	0.5	0.07	0.44	0.3	0.71	0.9	1	0.81	1	0.88	1	1	0.7	0	1	0.97	0.87	8.8	12.8	10.3	8.7	0.5	30	1
53_rust_domin_BB0.7	replicate_16	1	0.103	0.485	0.412	0.0789473684210526	0.458646616541353	0.462406015037594	0.308270676691729	0.3455	1.15726725133423	1.15845486272376	0.836826693597982	0.766479305058763	0.945663126889388	1.12234469669319	53_rust_ReproMales	reproMales	5	1000	70	0.5	0.07	0.44	0.3	0.71	0.9	1	0.81	1	0.88	1	1	0.7	0	1	0.97	0.87	8.8	12.8	10.3	8.7	0.5	30	1
53_rust_domin_BB0.7	replicate_16	2	0.094	0.438	0.468	0.0708955223880597	0.51865671641791	0.41044776119403	0.330223880597015	0.313	0.989152885187389	1.0270124602333	0.97807797731569	0.754207684979359	1.18414775437879	0.877025130756474	53_rust_ReproMales	reproMales	5	1000	70	0.5	0.07	0.44	0.3	0.71	0.9	1	0.81	1	0.88	1	1	0.7	0	1	0.97	0.87	8.8	12.8	10.3	8.7	0.5	30	1
53_rust_domin_BB0.7	replicate_16	3	0.121	0.44	0.439	0.122377622377622	0.412587412587413	0.465034965034965	0.328671328671329	0.341	1.10960503048294	0.994682655839353	0.978599979826351	1.01138530890597	0.937698664971392	1.05930515953295	53_rust_ReproMales	reproMales	5	1000	70	0.5	0.07	0.44	0.3	0.71	0.9	1	0.81	1	0.88	1	1	0.7	0	1	0.97	0.87	8.8	12.8	10.3	8.7	0.5	30	1
53_rust_domin_BB0.7	replicate_16	4	0.121	0.485	0.394	0.104693140794224	0.465703971119134	0.429602888086643	0.337545126353791	0.3635	1.12011272068809	1.0990431072695	0.874230251736111	0.865232568547304	0.960214373441513	1.09036266011838	53_rust_ReproMales	reproMales	5	1000	70	0.5	0.07	0.44	0.3	0.71	0.9	1	0.81	1	0.88	1	1	0.7	0	1	0.97	0.87	8.8	12.8	10.3	8.7	0.5	30	1
53_rust_domin_BB0.7	replicate_16	5	0.172	0.473	0.355	0.123134328358209	0.485074626865672	0.391791044776119	0.365671641791045	0.4085	1.50960999742629	1.05765250841481	0.808938963092754	0.715897257896564	1.02552775235871	1.10363674584822	53_rust_ReproMales	reproMales	5	1000	70	0.5	0.07	0.44	0.3	0.71	0.9	1	0.81	1	0.88	1	1	0.7	0	1	0.97	0.87	8.8	12.8	10.3	8.7	0.5	30	1
53_rust_domin_BB0.7	replicate_17	0	NA	NA	NA	0.0633333333333333	0.49	0.446666666666667	0.308333333333333	NA	NA	NA	NA	NA	NA	NA	53_rust_ReproMales	reproMales	5	1000	70	0.5	0.07	0.44	0.3	0.71	0.9	1	0.81	1	0.88	1	1	0.7	0	1	0.97	0.87	8.8	12.8	10.3	8.7	0.5	30	1
53_rust_domin_BB0.7	replicate_17	1	0.123	0.412	0.465	0.100358422939068	0.419354838709677	0.480286738351254	0.310035842293907	0.329	1.29379108838568	0.965939433409313	0.971984322833503	0.815922137716001	1.01785155026621	1.03287470613173	53_rust_ReproMales	reproMales	5	1000	70	0.5	0.07	0.44	0.3	0.71	0.9	1	0.81	1	0.88	1	1	0.7	0	1	0.97	0.87	8.8	12.8	10.3	8.7	0.5	30	1
53_rust_domin_BB0.7	replicate_17	2	0.11	0.493	0.397	0.0567375886524823	0.49290780141844	0.450354609929078	0.303191489361702	0.3565	1.14437635737913	1.15233429922678	0.83394506999494	0.515796260477112	0.999812984621582	1.13439448344856	53_rust_ReproMales	reproMales	5	1000	70	0.5	0.07	0.44	0.3	0.71	0.9	1	0.81	1	0.88	1	1	0.7	0	1	0.97	0.87	8.8	12.8	10.3	8.7	0.5	30	1
53_rust_domin_BB0.7	replicate_17	3	0.121	0.458	0.421	0.12	0.450909090909091	0.429090909090909	0.345454545454545	0.35	1.3162893197907	1.08393946698808	0.867072082046501	0.991735537190083	0.984517665740373	1.01921831137983	53_rust_ReproMales	reproMales	5	1000	70	0.5	0.07	0.44	0.3	0.71	0.9	1	0.81	1	0.88	1	1	0.7	0	1	0.97	0.87	8.8	12.8	10.3	8.7	0.5	30	1
53_rust_domin_BB0.7	replicate_17	4	0.15	0.503	0.347	0.134453781512605	0.5	0.365546218487395	0.384453781512605	0.4015	1.25692520775623	1.11226242690058	0.809934413580247	0.896358543417367	0.99403578528827	1.05344731552563	53_rust_ReproMales	reproMales	5	1000	70	0.5	0.07	0.44	0.3	0.71	0.9	1	0.81	1	0.88	1	1	0.7	0	1	0.97	0.87	8.8	12.8	10.3	8.7	0.5	30	1
53_rust_domin_BB0.7	replicate_17	5	0.216	0.477	0.307	0.171428571428571	0.528571428571429	0.3	0.435714285714286	0.4545	1.46138779897877	1.00782140659095	0.810246269612925	0.793650793650794	1.10811620245583	0.977198697068404	53_rust_ReproMales	reproMales	5	1000	70	0.5	0.07	0.44	0.3	0.71	0.9	1	0.81	1	0.88	1	1	0.7	0	1	0.97	0.87	8.8	12.8	10.3	8.7	0.5	30	1
53_rust_domin_BB0.7	replicate_18	0	NA	NA	NA	0.08	0.506666666666667	0.413333333333333	0.333333333333333	NA	NA	NA	NA	NA	NA	NA	53_rust_ReproMales	reproMales	5	1000	70	0.5	0.07	0.44	0.3	0.71	0.9	1	0.81	1	0.88	1	1	0.7	0	1	0.97	0.87	8.8	12.8	10.3	8.7	0.5	30	1
53_rust_domin_BB0.7	replicate_18	1	0.14	0.485	0.375	0.125	0.5	0.375	0.375	0.3825	1.26	1.09125	0.84375	0.892857142857143	1.03092783505155	1	53_rust_ReproMales	reproMales	5	1000	70	0.5	0.07	0.44	0.3	0.71	0.9	1	0.81	1	0.88	1	1	0.7	0	1	0.97	0.87	8.8	12.8	10.3	8.7	0.5	30	1
53_rust_domin_BB0.7	replicate_18	2	0.172	0.462	0.366	0.15034965034965	0.531468531468531	0.318181818181818	0.416083916083916	0.403	1.22311111111111	0.9856	0.93696	0.874125874125874	1.15036478672842	0.869349230004968	53_rust_ReproMales	reproMales	5	1000	70	0.5	0.07	0.44	0.3	0.71	0.9	1	0.81	1	0.88	1	1	0.7	0	1	0.97	0.87	8.8	12.8	10.3	8.7	0.5	30	1
53_rust_domin_BB0.7	replicate_18	3	0.187	0.522	0.291	0.173144876325088	0.512367491166078	0.314487632508834	0.429328621908127	0.448	1.08013925570228	1.07425934685251	0.853477571802503	0.925908429545927	0.981546917942678	1.08071351377606	53_rust_ReproMales	reproMales	5	1000	70	0.5	0.07	0.44	0.3	0.71	0.9	1	0.81	1	0.88	1	1	0.7	0	1	0.97	0.87	8.8	12.8	10.3	8.7	0.5	30	1
53_rust_domin_BB0.7	replicate_18	4	0.186	0.509	0.305	0.161764705882353	0.536764705882353	0.301470588235294	0.430147058823529	0.4405	1.00909780013209	1.0387519525029	0.936542859607587	0.869702719797597	1.05454755576101	0.988428158148505	53_rust_ReproMales	reproMales	5	1000	70	0.5	0.07	0.44	0.3	0.71	0.9	1	0.81	1	0.88	1	1	0.7	0	1	0.97	0.87	8.8	12.8	10.3	8.7	0.5	30	1
53_rust_domin_BB0.7	replicate_18	5	0.254	0.507	0.239	0.250922509225092	0.553505535055351	0.195571955719557	0.527675276752767	0.5075	1.37277638980203	1.03418494623656	0.735990676378772	0.987883894586977	1.0917268936003	0.818292701755469	53_rust_ReproMales	reproMales	5	1000	70	0.5	0.07	0.44	0.3	0.71	0.9	1	0.81	1	0.88	1	1	0.7	0	1	0.97	0.87	8.8	12.8	10.3	8.7	0.5	30	1
53_rust_domin_BB0.7	replicate_19	0	NA	NA	NA	0.08	0.5	0.42	0.33	NA	NA	NA	NA	NA	NA	NA	53_rust_ReproMales	reproMales	5	1000	70	0.5	0.07	0.44	0.3	0.71	0.9	1	0.81	1	0.88	1	1	0.7	0	1	0.97	0.87	8.8	12.8	10.3	8.7	0.5	30	1
53_rust_domin_BB0.7	replicate_19	1	0.108	0.499	0.393	0.0912408759124088	0.503649635036496	0.405109489051095	0.343065693430657	0.3575	0.991735537190083	1.1284486657621	0.875473379371798	0.844822925114896	1.00931790588476	1.03081294923943	53_rust_ReproMales	reproMales	5	1000	70	0.5	0.07	0.44	0.3	0.71	0.9	1	0.81	1	0.88	1	1	0.7	0	1	0.97	0.87	8.8	12.8	10.3	8.7	0.5	30	1
53_rust_domin_BB0.7	replicate_19	2	0.133	0.479	0.388	0.108843537414966	0.5	0.391156462585034	0.358843537414966	0.3725	1.13004843820733	1.06268924349882	0.899058271604938	0.818372461766661	1.04384133611691	1.00813521284803	53_rust_ReproMales	reproMales	5	1000	70	0.5	0.07	0.44	0.3	0.71	0.9	1	0.81	1	0.88	1	1	0.7	0	1	0.97	0.87	8.8	12.8	10.3	8.7	0.5	30	1
53_rust_domin_BB0.7	replicate_19	3	0.176	0.402	0.422	0.122377622377622	0.412587412587413	0.465034965034965	0.328671328671329	0.377	1.36679194088183	0.87362872264196	1.02656015310035	0.695327399872855	1.02633684723237	1.10197859013025	53_rust_ReproMales	reproMales	5	1000	70	0.5	0.07	0.44	0.3	0.71	0.9	1	0.81	1	0.88	1	1	0.7	0	1	0.97	0.87	8.8	12.8	10.3	8.7	0.5	30	1
53_rust_domin_BB0.7	replicate_19	4	0.158	0.456	0.386	0.136531365313653	0.483394833948339	0.380073800738007	0.378228782287823	0.386	1.46262652784065	1.03332712765957	0.856479383680556	0.864122565276286	1.06007639023759	0.984647152171004	53_rust_ReproMales	reproMales	5	1000	70	0.5	0.07	0.44	0.3	0.71	0.9	1	0.81	1	0.88	1	1	0.7	0	1	0.97	0.87	8.8	12.8	10.3	8.7	0.5	30	1
53_rust_domin_BB0.7	replicate_19	5	0.164	0.507	0.329	0.103806228373702	0.529411764705882	0.366782006920415	0.368512110726644	0.4175	1.14639609756098	1.07793549974669	0.851010011534838	0.632964807156722	1.04420466411417	1.11483892680977	53_rust_ReproMales	reproMales	5	1000	70	0.5	0.07	0.44	0.3	0.71	0.9	1	0.81	1	0.88	1	1	0.7	0	1	0.97	0.87	8.8	12.8	10.3	8.7	0.5	30	1
53_rust_domin_BB0.7	replicate_20	0	NA	NA	NA	0.05	0.563333333333333	0.386666666666667	0.331666666666667	NA	NA	NA	NA	NA	NA	NA	53_rust_ReproMales	reproMales	5	1000	70	0.5	0.07	0.44	0.3	0.71	0.9	1	0.81	1	0.88	1	1	0.7	0	1	0.97	0.87	8.8	12.8	10.3	8.7	0.5	30	1
53_rust_domin_BB0.7	replicate_20	1	0.124	0.48	0.396	0.1	0.476923076923077	0.423076923076923	0.338461538461538	0.364	1.12724426150855	1.08272033484129	0.886561650736003	0.806451612903226	0.993589743589744	1.06837606837607	53_rust_ReproMales	reproMales	5	1000	70	0.5	0.07	0.44	0.3	0.71	0.9	1	0.81	1	0.88	1	1	0.7	0	1	0.97	0.87	8.8	12.8	10.3	8.7	0.5	30	1
53_rust_domin_BB0.7	replicate_20	2	0.135	0.471	0.394	0.0982456140350877	0.480701754385965	0.421052631578947	0.33859649122807	0.3705	1.17846074380165	1.05178382663848	0.900297458085452	0.727745289148798	1.02059820464111	1.06866150146941	53_rust_ReproMales	reproMales	5	1000	70	0.5	0.07	0.44	0.3	0.71	0.9	1	0.81	1	0.88	1	1	0.7	0	1	0.97	0.87	8.8	12.8	10.3	8.7	0.5	30	1
53_rust_domin_BB0.7	replicate_20	3	0.139	0.482	0.379	0.134920634920635	0.472222222222222	0.392857142857143	0.371031746031746	0.38	1.21241107143816	1.07613831585602	0.866375616517389	0.97065204978874	0.979714153988013	1.03656238220882	53_rust_ReproMales	reproMales	5	1000	70	0.5	0.07	0.44	0.3	0.71	0.9	1	0.81	1	0.88	1	1	0.7	0	1	0.97	0.87	8.8	12.8	10.3	8.7	0.5	30	1
53_rust_domin_BB0.7	replicate_20	4	0.193	0.47	0.337	0.181818181818182	0.462450592885375	0.355731225296443	0.41304347826087	0.428	1.40195853470216	1.00699674420959	0.851868284090796	0.942063118228921	0.983937431671012	1.05558227090933	53_rust_ReproMales	reproMales	5	1000	70	0.5	0.07	0.44	0.3	0.71	0.9	1	0.81	1	0.88	1	1	0.7	0	1	0.97	0.87	8.8	12.8	10.3	8.7	0.5	30	1
53_rust_domin_BB0.7	replicate_20	5	0.247	0.443	0.31	0.223140495867769	0.429752066115702	0.347107438016529	0.43801652892562	0.4685	1.44778947368421	0.913633528265107	0.899807956104252	0.903402817278415	0.970094957371789	1.11970141295655	53_rust_ReproMales	reproMales	5	1000	70	0.5	0.07	0.44	0.3	0.71	0.9	1	0.81	1	0.88	1	1	0.7	0	1	0.97	0.87	8.8	12.8	10.3	8.7	0.5	30	1
53_rust_domin_BB0.7	replicate_21	0	NA	NA	NA	0.0733333333333333	0.5	0.426666666666667	0.323333333333333	NA	NA	NA	NA	NA	NA	NA	53_rust_ReproMales	reproMales	5	1000	70	0.5	0.07	0.44	0.3	0.71	0.9	1	0.81	1	0.88	1	1	0.7	0	1	0.97	0.87	8.8	12.8	10.3	8.7	0.5	30	1
53_rust_domin_BB0.7	replicate_21	1	0.106	0.544	0.35	0.0746268656716418	0.529850746268657	0.395522388059701	0.33955223880597	0.378	1.0139228398342	1.24320755675182	0.764396127059623	0.70402703463813	0.973990342405619	1.13006396588486	53_rust_ReproMales	reproMales	5	1000	70	0.5	0.07	0.44	0.3	0.71	0.9	1	0.81	1	0.88	1	1	0.7	0	1	0.97	0.87	8.8	12.8	10.3	8.7	0.5	30	1
53_rust_domin_BB0.7	replicate_21	2	0.142	0.483	0.375	0.141342756183746	0.459363957597173	0.399293286219081	0.371024734982332	0.3835	1.23161550537375	1.07689178617992	0.859714641386575	0.995371522420744	0.951064094404085	1.06478209658422	53_rust_ReproMales	reproMales	5	1000	70	0.5	0.07	0.44	0.3	0.71	0.9	1	0.81	1	0.88	1	1	0.7	0	1	0.97	0.87	8.8	12.8	10.3	8.7	0.5	30	1
53_rust_domin_BB0.7	replicate_21	3	0.178	0.472	0.35	0.154411764705882	0.481617647058824	0.363970588235294	0.395220588235294	0.414	1.29304689342404	1.01128967362226	0.884709948238859	0.86748182419035	1.02037637088734	1.03991596638655	53_rust_ReproMales	reproMales	5	1000	70	0.5	0.07	0.44	0.3	0.71	0.9	1	0.81	1	0.88	1	1	0.7	0	1	0.97	0.87	8.8	12.8	10.3	8.7	0.5	30	1
53_rust_domin_BB0.7	replicate_21	4	0.196	0.468	0.336	0.179856115107914	0.460431654676259	0.359712230215827	0.410071942446043	0.43	1.25480705246079	0.97899235173535	0.918639849964431	0.917633240346498	0.983828321957818	1.07057211373758	53_rust_ReproMales	reproMales	5	1000	70	0.5	0.07	0.44	0.3	0.71	0.9	1	0.81	1	0.88	1	1	0.7	0	1	0.97	0.87	8.8	12.8	10.3	8.7	0.5	30	1
53_rust_domin_BB0.7	replicate_21	5	0.2	0.465	0.335	0.154109589041096	0.517123287671233	0.328767123287671	0.412671232876712	0.4325	1.18935056940597	0.961089537869063	0.962601873884593	0.770547945205479	1.11209309176609	0.981394397873645	53_rust_ReproMales	reproMales	5	1000	70	0.5	0.07	0.44	0.3	0.71	0.9	1	0.81	1	0.88	1	1	0.7	0	1	0.97	0.87	8.8	12.8	10.3	8.7	0.5	30	1
53_rust_domin_BB0.7	replicate_22	0	NA	NA	NA	0.07	0.506666666666667	0.423333333333333	0.323333333333333	NA	NA	NA	NA	NA	NA	NA	53_rust_ReproMales	reproMales	5	1000	70	0.5	0.07	0.44	0.3	0.71	0.9	1	0.81	1	0.88	1	1	0.7	0	1	0.97	0.87	8.8	12.8	10.3	8.7	0.5	30	1
53_rust_domin_BB0.7	replicate_22	1	0.121	0.419	0.46	0.0861423220973783	0.426966292134831	0.48689138576779	0.299625468164794	0.3305	1.15740248698055	0.957544055659946	1.00463490984979	0.711920017333705	1.01901263039339	1.0584595342778	53_rust_ReproMales	reproMales	5	1000	70	0.5	0.07	0.44	0.3	0.71	0.9	1	0.81	1	0.88	1	1	0.7	0	1	0.97	0.87	8.8	12.8	10.3	8.7	0.5	30	1
53_rust_domin_BB0.7	replicate_22	2	0.103	0.461	0.436	0.0814814814814815	0.414814814814815	0.503703703703704	0.288888888888889	0.3335	1.14730734375	1.09840337566845	0.888844519431497	0.791082344480403	0.899815216518036	1.15528372409106	53_rust_ReproMales	reproMales	5	1000	70	0.5	0.07	0.44	0.3	0.71	0.9	1	0.81	1	0.88	1	1	0.7	0	1	0.97	0.87	8.8	12.8	10.3	8.7	0.5	30	1
53_rust_domin_BB0.7	replicate_22	3	0.112	0.417	0.471	0.10958904109589	0.441780821917808	0.448630136986301	0.330479452054795	0.3205	1.34201183431953	1.01493389423077	0.9314208984375	0.978473581213307	1.05942643145757	0.952505598697031	53_rust_ReproMales	reproMales	5	1000	70	0.5	0.07	0.44	0.3	0.71	0.9	1	0.81	1	0.88	1	1	0.7	0	1	0.97	0.87	8.8	12.8	10.3	8.7	0.5	30	1
53_rust_domin_BB0.7	replicate_22	4	0.112	0.457	0.431	0.0942028985507246	0.496376811594203	0.409420289855072	0.342391304347826	0.3405	1.02548449622809	1.03270869167672	0.961500356486417	0.841097308488613	1.08616370151904	0.949931066949124	53_rust_ReproMales	reproMales	5	1000	70	0.5	0.07	0.44	0.3	0.71	0.9	1	0.81	1	0.88	1	1	0.7	0	1	0.97	0.87	8.8	12.8	10.3	8.7	0.5	30	1
53_rust_domin_BB0.7	replicate_22	5	0.149	0.47	0.381	0.102836879432624	0.542553191489362	0.354609929078014	0.374113475177305	0.384	1.27098614260519	1.04370457825003	0.881028345058398	0.690180398876672	1.15436849253056	0.930734721989539	53_rust_ReproMales	reproMales	5	1000	70	0.5	0.07	0.44	0.3	0.71	0.9	1	0.81	1	0.88	1	1	0.7	0	1	0.97	0.87	8.8	12.8	10.3	8.7	0.5	30	1
53_rust_domin_BB0.7	replicate_23	0	NA	NA	NA	0.06	0.51	0.43	0.315	NA	NA	NA	NA	NA	NA	NA	53_rust_ReproMales	reproMales	5	1000	70	0.5	0.07	0.44	0.3	0.71	0.9	1	0.81	1	0.88	1	1	0.7	0	1	0.97	0.87	8.8	12.8	10.3	8.7	0.5	30	1
53_rust_domin_BB0.7	replicate_23	1	0.135	0.432	0.433	0.12890625	0.40234375	0.46875	0.330078125	0.351	1.36054421768707	1.00104275286757	0.922798231125792	0.954861111111111	0.931351273148148	1.08256351039261	53_rust_ReproMales	reproMales	5	1000	70	0.5	0.07	0.44	0.3	0.71	0.9	1	0.81	1	0.88	1	1	0.7	0	1	0.97	0.87	8.8	12.8	10.3	8.7	0.5	30	1
53_rust_domin_BB0.7	replicate_23	2	0.169	0.467	0.364	0.14	0.496	0.364	0.388	0.4025	1.55114792899408	1.05595638897994	0.811060153507467	0.828402366863905	1.06209850107066	1	53_rust_ReproMales	reproMales	5	1000	70	0.5	0.07	0.44	0.3	0.71	0.9	1	0.81	1	0.88	1	1	0.7	0	1	0.97	0.87	8.8	12.8	10.3	8.7	0.5	30	1
53_rust_domin_BB0.7	replicate_23	3	0.142	0.504	0.354	0.0967741935483871	0.555555555555556	0.347670250896057	0.374551971326165	0.394	0.943245828462111	1.06124924196483	0.945149301550686	0.681508405270332	1.10229276895944	0.982119352813721	53_rust_ReproMales	reproMales	5	1000	70	0.5	0.07	0.44	0.3	0.71	0.9	1	0.81	1	0.88	1	1	0.7	0	1	0.97	0.87	8.8	12.8	10.3	8.7	0.5	30	1
53_rust_domin_BB0.7	replicate_23	4	0.163	0.515	0.322	0.0886524822695035	0.595744680851064	0.315602836879433	0.386524822695035	0.4205	1.16188576268858	1.09919290933768	0.823139448772999	0.543880259322108	1.15678578806032	0.980133033787058	53_rust_ReproMales	reproMales	5	1000	70	0.5	0.07	0.44	0.3	0.71	0.9	1	0.81	1	0.88	1	1	0.7	0	1	0.97	0.87	8.8	12.8	10.3	8.7	0.5	30	1
53_rust_domin_BB0.7	replicate_23	5	0.185	0.492	0.323	0.134545454545455	0.523636363636364	0.341818181818182	0.396363636363636	0.431	1.2382745560138	1.03743458662566	0.858239566975175	0.727272727272727	1.06430155210643	1.05826062482409	53_rust_ReproMales	reproMales	5	1000	70	0.5	0.07	0.44	0.3	0.71	0.9	1	0.81	1	0.88	1	1	0.7	0	1	0.97	0.87	8.8	12.8	10.3	8.7	0.5	30	1
53_rust_domin_BB0.7	replicate_24	0	NA	NA	NA	0.0633333333333333	0.473333333333333	0.463333333333333	0.3	NA	NA	NA	NA	NA	NA	NA	53_rust_ReproMales	reproMales	5	1000	70	0.5	0.07	0.44	0.3	0.71	0.9	1	0.81	1	0.88	1	1	0.7	0	1	0.97	0.87	8.8	12.8	10.3	8.7	0.5	30	1
53_rust_domin_BB0.7	replicate_24	1	0.128	0.39	0.482	0.113013698630137	0.410958904109589	0.476027397260274	0.318493150684932	0.323	1.42222222222222	0.928571428571429	0.983673469387755	0.882919520547945	1.05374077976818	0.987608708008867	53_rust_ReproMales	reproMales	5	1000	70	0.5	0.07	0.44	0.3	0.71	0.9	1	0.81	1	0.88	1	1	0.7	0	1	0.97	0.87	8.8	12.8	10.3	8.7	0.5	30	1
53_rust_domin_BB0.7	replicate_24	2	0.152	0.419	0.429	0.11	0.45	0.44	0.335	0.3615	1.49845392530928	0.965191981412439	0.923670008333123	0.723684210526316	1.07398568019093	1.02564102564103	53_rust_ReproMales	reproMales	5	1000	70	0.5	0.07	0.44	0.3	0.71	0.9	1	0.81	1	0.88	1	1	0.7	0	1	0.97	0.87	8.8	12.8	10.3	8.7	0.5	30	1
53_rust_domin_BB0.7	replicate_24	3	0.132	0.464	0.404	0.108552631578947	0.496710526315789	0.394736842105263	0.356907894736842	0.364	1.17620850969035	1.04140949388396	0.913562100740573	0.822368421052632	1.07049682395644	0.977071391349661	53_rust_ReproMales	reproMales	5	1000	70	0.5	0.07	0.44	0.3	0.71	0.9	1	0.81	1	0.88	1	1	0.7	0	1	0.97	0.87	8.8	12.8	10.3	8.7	0.5	30	1
53_rust_domin_BB0.7	replicate_24	4	0.173	0.478	0.349	0.147260273972603	0.530821917808219	0.321917808219178	0.412671232876712	0.412	1.35810639427467	1.04128249672941	0.843876845389551	0.851215456489033	1.1105061042013	0.922400596616556	53_rust_ReproMales	reproMales	5	1000	70	0.5	0.07	0.44	0.3	0.71	0.9	1	0.81	1	0.88	1	1	0.7	0	1	0.97	0.87	8.8	12.8	10.3	8.7	0.5	30	1
53_rust_domin_BB0.7	replicate_24	5	0.205	0.474	0.321	0.123134328358209	0.514925373134328	0.361940298507463	0.380597014925373	0.442	1.20377541708993	0.977828919831121	0.93055594182696	0.600655260283946	1.08634044965048	1.12753987073976	53_rust_ReproMales	reproMales	5	1000	70	0.5	0.07	0.44	0.3	0.71	0.9	1	0.81	1	0.88	1	1	0.7	0	1	0.97	0.87	8.8	12.8	10.3	8.7	0.5	30	1
53_rust_domin_BB0.7	replicate_25	0	NA	NA	NA	0.0833333333333333	0.496666666666667	0.42	0.331666666666667	NA	NA	NA	NA	NA	NA	NA	53_rust_ReproMales	reproMales	5	1000	70	0.5	0.07	0.44	0.3	0.71	0.9	1	0.81	1	0.88	1	1	0.7	0	1	0.97	0.87	8.8	12.8	10.3	8.7	0.5	30	1
53_rust_domin_BB0.7	replicate_25	1	0.139	0.478	0.383	0.0818505338078292	0.544483985765125	0.373665480427046	0.354092526690391	0.378	1.26360445443297	1.07820900011278	0.857457354120932	0.588852761207404	1.13908783632871	0.975627886232497	53_rust_ReproMales	reproMales	5	1000	70	0.5	0.07	0.44	0.3	0.71	0.9	1	0.81	1	0.88	1	1	0.7	0	1	0.97	0.87	8.8	12.8	10.3	8.7	0.5	30	1
53_rust_domin_BB0.7	replicate_25	2	0.172	0.484	0.344	0.179775280898876	0.50561797752809	0.314606741573034	0.432584269662921	0.414	1.37181303502437	1.05810385259631	0.824551571310399	1.0452051215051	1.04466524282663	0.914554481316958	53_rust_ReproMales	reproMales	5	1000	70	0.5	0.07	0.44	0.3	0.71	0.9	1	0.81	1	0.88	1	1	0.7	0	1	0.97	0.87	8.8	12.8	10.3	8.7	0.5	30	1
53_rust_domin_BB0.7	replicate_25	3	0.206	0.527	0.267	0.1875	0.578125	0.234375	0.4765625	0.4695	1.10084398718165	1.07351600874373	0.829293990785217	0.910194174757282	1.09701138519924	0.877808988764045	53_rust_ReproMales	reproMales	5	1000	70	0.5	0.07	0.44	0.3	0.71	0.9	1	0.81	1	0.88	1	1	0.7	0	1	0.97	0.87	8.8	12.8	10.3	8.7	0.5	30	1
53_rust_domin_BB0.7	replicate_25	4	0.26	0.502	0.238	0.179577464788732	0.556338028169014	0.264084507042254	0.457746478873239	0.511	1.14481053480247	1.00621091264987	0.868654934283805	0.69068255687974	1.10824308400202	1.1095987690851	53_rust_ReproMales	reproMales	5	1000	70	0.5	0.07	0.44	0.3	0.71	0.9	1	0.81	1	0.88	1	1	0.7	0	1	0.97	0.87	8.8	12.8	10.3	8.7	0.5	30	1
53_rust_domin_BB0.7	replicate_25	5	0.209	0.512	0.279	0.196363636363636	0.530909090909091	0.272727272727273	0.461818181818182	0.465	0.997461775147929	1.03136543456543	0.948854106932029	0.939538929969552	1.03693181818182	0.977517106549364	53_rust_ReproMales	reproMales	5	1000	70	0.5	0.07	0.44	0.3	0.71	0.9	1	0.81	1	0.88	1	1	0.7	0	1	0.97	0.87	8.8	12.8	10.3	8.7	0.5	30	1
53_rust_domin_BB0.7	replicate_26	0	NA	NA	NA	0.103333333333333	0.49	0.406666666666667	0.348333333333333	NA	NA	NA	NA	NA	NA	NA	53_rust_ReproMales	reproMales	5	1000	70	0.5	0.07	0.44	0.3	0.71	0.9	1	0.81	1	0.88	1	1	0.7	0	1	0.97	0.87	8.8	12.8	10.3	8.7	0.5	30	1
53_rust_domin_BB0.7	replicate_26	1	0.12	0.468	0.412	0.0807017543859649	0.484210526315789	0.435087719298246	0.32280701754386	0.354	0.988988347336371	1.0308496188157	0.970166338524735	0.672514619883041	1.03463787674314	1.05603815363652	53_rust_ReproMales	reproMales	5	1000	70	0.5	0.07	0.44	0.3	0.71	0.9	1	0.81	1	0.88	1	1	0.7	0	1	0.97	0.87	8.8	12.8	10.3	8.7	0.5	30	1
53_rust_domin_BB0.7	replicate_26	2	0.123	0.474	0.403	0.0845588235294118	0.463235294117647	0.452205882352941	0.316176470588235	0.36	1.18037275519849	1.08415887587294	0.878779967247443	0.687470109995218	0.97728965003723	1.12209896365494	53_rust_ReproMales	reproMales	5	1000	70	0.5	0.07	0.44	0.3	0.71	0.9	1	0.81	1	0.88	1	1	0.7	0	1	0.97	0.87	8.8	12.8	10.3	8.7	0.5	30	1
53_rust_domin_BB0.7	replicate_26	3	0.108	0.502	0.39	0.105263157894737	0.5	0.394736842105263	0.355263157894737	0.359	1.08035045970795	1.16091422855714	0.834020117932709	0.974658869395711	0.99601593625498	1.01214574898785	53_rust_ReproMales	reproMales	5	1000	70	0.5	0.07	0.44	0.3	0.71	0.9	1	0.81	1	0.88	1	1	0.7	0	1	0.97	0.87	8.8	12.8	10.3	8.7	0.5	30	1
53_rust_domin_BB0.7	replicate_26	4	0.144	0.504	0.352	0.0845070422535211	0.538732394366197	0.376760563380282	0.35387323943662	0.396	1.14093827160494	1.10019047619048	0.846793835901708	0.586854460093897	1.06891348088531	1.07034250960307	53_rust_ReproMales	reproMales	5	1000	70	0.5	0.07	0.44	0.3	0.71	0.9	1	0.81	1	0.88	1	1	0.7	0	1	0.97	0.87	8.8	12.8	10.3	8.7	0.5	30	1
53_rust_domin_BB0.7	replicate_26	5	0.103	0.516	0.381	0.078740157480315	0.523622047244094	0.397637795275591	0.340551181102362	0.361	0.822511125962229	1.12837707918175	0.91261902605261	0.764467548352572	1.01477140938778	1.04366875400417	53_rust_ReproMales	reproMales	5	1000	70	0.5	0.07	0.44	0.3	0.71	0.9	1	0.81	1	0.88	1	1	0.7	0	1	0.97	0.87	8.8	12.8	10.3	8.7	0.5	30	1
53_rust_domin_BB0.7	replicate_27	0	NA	NA	NA	0.0666666666666667	0.486666666666667	0.446666666666667	0.31	NA	NA	NA	NA	NA	NA	NA	53_rust_ReproMales	reproMales	5	1000	70	0.5	0.07	0.44	0.3	0.71	0.9	1	0.81	1	0.88	1	1	0.7	0	1	0.97	0.87	8.8	12.8	10.3	8.7	0.5	30	1
53_rust_domin_BB0.7	replicate_27	1	0.098	0.441	0.461	0.07421875	0.44921875	0.4765625	0.298828125	0.3185	1.01977107180021	1.03085553997195	0.968283973955052	0.757334183673469	1.01863662131519	1.03375813449024	53_rust_ReproMales	reproMales	5	1000	70	0.5	0.07	0.44	0.3	0.71	0.9	1	0.81	1	0.88	1	1	0.7	0	1	0.97	0.87	8.8	12.8	10.3	8.7	0.5	30	1
53_rust_domin_BB0.7	replicate_27	2	0.092	0.477	0.431	0.0714285714285714	0.464285714285714	0.464285714285714	0.303571428571429	0.3305	1.03025537186552	1.13826249385548	0.876654153831829	0.77639751552795	0.973345312967955	1.07722903546569	53_rust_ReproMales	reproMales	5	1000	70	0.5	0.07	0.44	0.3	0.71	0.9	1	0.81	1	0.88	1	1	0.7	0	1	0.97	0.87	8.8	12.8	10.3	8.7	0.5	30	1
53_rust_domin_BB0.7	replicate_27	3	0.133	0.466	0.401	0.111524163568773	0.468401486988848	0.420074349442379	0.345724907063197	0.366	1.44321107266436	1.10209351432881	0.826782380013149	0.838527545629874	1.00515340555547	1.04756695621541	53_rust_ReproMales	reproMales	5	1000	70	0.5	0.07	0.44	0.3	0.71	0.9	1	0.81	1	0.88	1	1	0.7	0	1	0.97	0.87	8.8	12.8	10.3	8.7	0.5	30	1
53_rust_domin_BB0.7	replicate_27	4	0.126	0.468	0.406	0.103942652329749	0.46594982078853	0.43010752688172	0.336917562724014	0.36	1.05416649323621	1.03448643695015	0.948429945764463	0.824941685156739	0.995619275189168	1.05937814502887	53_rust_ReproMales	reproMales	5	1000	70	0.5	0.07	0.44	0.3	0.71	0.9	1	0.81	1	0.88	1	1	0.7	0	1	0.97	0.87	8.8	12.8	10.3	8.7	0.5	30	1
53_rust_domin_BB0.7	replicate_27	5	0.137	0.48	0.383	0.096551724137931	0.513793103448276	0.389655172413793	0.353448275862069	0.377	1.20690550022635	1.07428637147786	0.871091395178963	0.704757110495847	1.07040229885057	1.01737642927883	53_rust_ReproMales	reproMales	5	1000	70	0.5	0.07	0.44	0.3	0.71	0.9	1	0.81	1	0.88	1	1	0.7	0	1	0.97	0.87	8.8	12.8	10.3	8.7	0.5	30	1
53_rust_domin_BB0.7	replicate_28	0	NA	NA	NA	0.0766666666666667	0.513333333333333	0.41	0.333333333333333	NA	NA	NA	NA	NA	NA	NA	53_rust_ReproMales	reproMales	5	1000	70	0.5	0.07	0.44	0.3	0.71	0.9	1	0.81	1	0.88	1	1	0.7	0	1	0.97	0.87	8.8	12.8	10.3	8.7	0.5	30	1
53_rust_domin_BB0.7	replicate_28	1	0.151	0.469	0.38	0.120300751879699	0.473684210526316	0.406015037593985	0.357142857142857	0.3855	1.359	1.05525	0.855	0.796693721057611	1.00998765570643	1.06846062524733	53_rust_ReproMales	reproMales	5	1000	70	0.5	0.07	0.44	0.3	0.71	0.9	1	0.81	1	0.88	1	1	0.7	0	1	0.97	0.87	8.8	12.8	10.3	8.7	0.5	30	1
53_rust_domin_BB0.7	replicate_28	2	0.181	0.507	0.312	0.151515151515152	0.565656565656566	0.282828282828283	0.434343434343434	0.4345	1.41904	1.10413333333333	0.754962962962963	0.837100284614097	1.11569342338573	0.906500906500906	53_rust_ReproMales	reproMales	5	1000	70	0.5	0.07	0.44	0.3	0.71	0.9	1	0.81	1	0.88	1	1	0.7	0	1	0.97	0.87	8.8	12.8	10.3	8.7	0.5	30	1
53_rust_domin_BB0.7	replicate_28	3	0.167	0.533	0.3	0.153558052434457	0.524344569288389	0.322097378277154	0.415730337078652	0.4335	0.885217414818821	1.08470369601329	0.937595663265306	0.919509296014712	0.983760917989474	1.07365792759051	53_rust_ReproMales	reproMales	5	1000	70	0.5	0.07	0.44	0.3	0.71	0.9	1	0.81	1	0.88	1	1	0.7	0	1	0.97	0.87	8.8	12.8	10.3	8.7	0.5	30	1
53_rust_domin_BB0.7	replicate_28	4	0.229	0.438	0.333	0.218978102189781	0.427007299270073	0.354014598540146	0.432481751824818	0.448	1.32498831263696	0.901610706860707	0.975478180473373	0.956236254103847	0.974902509749025	1.06310690252296	53_rust_ReproMales	reproMales	5	1000	70	0.5	0.07	0.44	0.3	0.71	0.9	1	0.81	1	0.88	1	1	0.7	0	1	0.97	0.87	8.8	12.8	10.3	8.7	0.5	30	1
53_rust_domin_BB0.7	replicate_28	5	0.193	0.529	0.278	0.17578125	0.5390625	0.28515625	0.4453125	0.4575	1.03186227278392	1.07765080657197	0.863147734204568	0.910783678756477	1.01902173913043	1.02574190647482	53_rust_ReproMales	reproMales	5	1000	70	0.5	0.07	0.44	0.3	0.71	0.9	1	0.81	1	0.88	1	1	0.7	0	1	0.97	0.87	8.8	12.8	10.3	8.7	0.5	30	1
53_rust_domin_BB0.7	replicate_29	0	NA	NA	NA	0.0833333333333333	0.47	0.446666666666667	0.318333333333333	NA	NA	NA	NA	NA	NA	NA	53_rust_ReproMales	reproMales	5	1000	70	0.5	0.07	0.44	0.3	0.71	0.9	1	0.81	1	0.88	1	1	0.7	0	1	0.97	0.87	8.8	12.8	10.3	8.7	0.5	30	1
53_rust_domin_BB0.7	replicate_29	1	0.125	0.451	0.424	0.142335766423358	0.456204379562044	0.401459854014599	0.37043795620438	0.3505	1.23351881801486	1.03918380931656	0.912476611211076	1.13868613138686	1.01153964426174	0.946839278336317	53_rust_ReproMales	reproMales	5	1000	70	0.5	0.07	0.44	0.3	0.71	0.9	1	0.81	1	0.88	1	1	0.7	0	1	0.97	0.87	8.8	12.8	10.3	8.7	0.5	30	1
53_rust_domin_BB0.7	replicate_29	2	0.164	0.476	0.36	0.12	0.505454545454545	0.374545454545455	0.372727272727273	0.402	1.1951237836395	1.02052333833083	0.908291871455577	0.731707317073171	1.06187929717342	1.04040404040404	53_rust_ReproMales	reproMales	5	1000	70	0.5	0.07	0.44	0.3	0.71	0.9	1	0.81	1	0.88	1	1	0.7	0	1	0.97	0.87	8.8	12.8	10.3	8.7	0.5	30	1
53_rust_domin_BB0.7	replicate_29	3	0.135	0.494	0.371	0.114942528735632	0.452107279693487	0.432950191570881	0.340996168582375	0.382	0.971743010113028	1.0564510427713	0.942890149128335	0.851426138782461	0.915196922456451	1.16698164843903	53_rust_ReproMales	reproMales	5	1000	70	0.5	0.07	0.44	0.3	0.71	0.9	1	0.81	1	0.88	1	1	0.7	0	1	0.97	0.87	8.8	12.8	10.3	8.7	0.5	30	1
53_rust_domin_BB0.7	replicate_29	4	0.118	0.483	0.399	0.102564102564103	0.498168498168498	0.399267399267399	0.351648351648352	0.3595	1.01480595884358	1.07468131042592	0.918749290156842	0.869187309865276	1.03140475811283	1.0006701736025	53_rust_ReproMales	reproMales	5	1000	70	0.5	0.07	0.44	0.3	0.71	0.9	1	0.81	1	0.88	1	1	0.7	0	1	0.97	0.87	8.8	12.8	10.3	8.7	0.5	30	1
53_rust_domin_BB0.7	replicate_29	5	0.125	0.454	0.421	0.1	0.503846153846154	0.396153846153846	0.351923076923077	0.352	1.0108642578125	0.995649894067797	1.00152283826487	0.8	1.10979329041003	0.940983007491321	53_rust_ReproMales	reproMales	5	1000	70	0.5	0.07	0.44	0.3	0.71	0.9	1	0.81	1	0.88	1	1	0.7	0	1	0.97	0.87	8.8	12.8	10.3	8.7	0.5	30	1
53_rust_domin_BB0.7	replicate_30	0	NA	NA	NA	0.0633333333333333	0.48	0.456666666666667	0.303333333333333	NA	NA	NA	NA	NA	NA	NA	53_rust_ReproMales	reproMales	5	1000	70	0.5	0.07	0.44	0.3	0.71	0.9	1	0.81	1	0.88	1	1	0.7	0	1	0.97	0.87	8.8	12.8	10.3	8.7	0.5	30	1
53_rust_domin_BB0.7	replicate_30	1	0.119	0.507	0.374	0.103942652329749	0.516129032258065	0.379928315412186	0.362007168458781	0.3725	1.29332206255283	1.19958988380041	0.770586753966255	0.873467666636547	1.01800598078514	1.01585111072777	53_rust_ReproMales	reproMales	5	1000	70	0.5	0.07	0.44	0.3	0.71	0.9	1	0.81	1	0.88	1	1	0.7	0	1	0.97	0.87	8.8	12.8	10.3	8.7	0.5	30	1
53_rust_domin_BB0.7	replicate_30	2	0.138	0.53	0.332	0.106617647058824	0.602941176470588	0.290441176470588	0.408088235294118	0.403	1.05303970199	1.14739487150962	0.815654967807095	0.772591645353794	1.13762486126526	0.874822820694543	53_rust_ReproMales	reproMales	5	1000	70	0.5	0.07	0.44	0.3	0.71	0.9	1	0.81	1	0.88	1	1	0.7	0	1	0.97	0.87	8.8	12.8	10.3	8.7	0.5	30	1
53_rust_domin_BB0.7	replicate_30	3	0.189	0.466	0.345	0.141868512110727	0.487889273356401	0.370242214532872	0.385813148788927	0.422	1.13488970051132	0.96459470650775	0.984702750665484	0.750627048204903	1.04697268960601	1.07316583922572	53_rust_ReproMales	reproMales	5	1000	70	0.5	0.07	0.44	0.3	0.71	0.9	1	0.81	1	0.88	1	1	0.7	0	1	0.97	0.87	8.8	12.8	10.3	8.7	0.5	30	1
53_rust_domin_BB0.7	replicate_30	4	0.174	0.463	0.363	0.170909090909091	0.469090909090909	0.36	0.405454545454545	0.4055	1.16894801825896	0.976952516895093	0.962289164848244	0.982236154649948	1.01315531121147	0.991735537190083	53_rust_ReproMales	reproMales	5	1000	70	0.5	0.07	0.44	0.3	0.71	0.9	1	0.81	1	0.88	1	1	0.7	0	1	0.97	0.87	8.8	12.8	10.3	8.7	0.5	30	1
53_rust_domin_BB0.7	replicate_30	5	0.202	0.461	0.337	0.170648464163823	0.47098976109215	0.358361774744027	0.406143344709898	0.4325	1.2287598785417	0.956188889346005	0.95336625237307	0.844794377048626	1.02166976375738	1.06338805562026	53_rust_ReproMales	reproMales	5	1000	70	0.5	0.07	0.44	0.3	0.71	0.9	1	0.81	1	0.88	1	1	0.7	0	1	0.97	0.87	8.8	12.8	10.3	8.7	0.5	30	1
53_rust_domin_BB0.6	replicate_01	0	NA	NA	NA	0.0666666666666667	0.476666666666667	0.456666666666667	0.305	NA	NA	NA	NA	NA	NA	NA	53_rust_ReproMales	reproMales	5	1000	70	0.5	0.07	0.44	0.3	0.71	0.9	1	0.81	1	0.88	1	1	0.6	0	1	0.97	0.87	8.8	12.8	10.3	8.7	0.5	30	1
53_rust_domin_BB0.6	replicate_01	1	0.123	0.46	0.417	0.0945945945945946	0.456081081081081	0.449324324324324	0.322635135135135	0.353	1.32222520827734	1.0850336124543	0.863309352517985	0.769061744671501	0.991480611045828	1.07751636528615	53_rust_ReproMales	reproMales	5	1000	70	0.5	0.07	0.44	0.3	0.71	0.9	1	0.81	1	0.88	1	1	0.6	0	1	0.97	0.87	8.8	12.8	10.3	8.7	0.5	30	1
53_rust_domin_BB0.6	replicate_01	2	0.141	0.455	0.404	0.123636363636364	0.490909090909091	0.385454545454545	0.369090909090909	0.3685	1.35455234231518	1.04099123917954	0.880513529144719	0.87685364281109	1.07892107892108	0.954095409540954	53_rust_ReproMales	reproMales	5	1000	70	0.5	0.07	0.44	0.3	0.71	0.9	1	0.81	1	0.88	1	1	0.6	0	1	0.97	0.87	8.8	12.8	10.3	8.7	0.5	30	1
53_rust_domin_BB0.6	replicate_01	3	0.16	0.495	0.345	0.117903930131004	0.576419213973799	0.305676855895196	0.406113537117904	0.4075	1.17450071586304	1.06285756874547	0.866733383717164	0.736899563318777	1.16448326055313	0.88601987215999	53_rust_ReproMales	reproMales	5	1000	70	0.5	0.07	0.44	0.3	0.71	0.9	1	0.81	1	0.88	1	1	0.6	0	1	0.97	0.87	8.8	12.8	10.3	8.7	0.5	30	1
53_rust_domin_BB0.6	replicate_01	4	0.201	0.489	0.31	0.193548387096774	0.505376344086022	0.301075268817204	0.446236559139785	0.4455	1.21871210544572	1.01374324003795	0.878931120242214	0.962927298988926	1.03348945620863	0.971210544571627	53_rust_ReproMales	reproMales	5	1000	70	0.5	0.07	0.44	0.3	0.71	0.9	1	0.81	1	0.88	1	1	0.6	0	1	0.97	0.87	8.8	12.8	10.3	8.7	0.5	30	1
53_rust_domin_BB0.6	replicate_01	5	0.241	0.519	0.24	0.211111111111111	0.525925925925926	0.262962962962963	0.474074074074074	0.5005	1.21028247931485	1.05014177096736	0.782641153737393	0.875979714153988	1.01334475130236	1.09567901234568	53_rust_ReproMales	reproMales	5	1000	70	0.5	0.07	0.44	0.3	0.71	0.9	1	0.81	1	0.88	1	1	0.6	0	1	0.97	0.87	8.8	12.8	10.3	8.7	0.5	30	1
53_rust_domin_BB0.6	replicate_02	0	NA	NA	NA	0.0766666666666667	0.456666666666667	0.466666666666667	0.305	NA	NA	NA	NA	NA	NA	NA	53_rust_ReproMales	reproMales	5	1000	70	0.5	0.07	0.44	0.3	0.71	0.9	1	0.81	1	0.88	1	1	0.6	0	1	0.97	0.87	8.8	12.8	10.3	8.7	0.5	30	1
53_rust_domin_BB0.6	replicate_02	1	0.142	0.434	0.424	0.114942528735632	0.494252873563218	0.390804597701149	0.362068965517241	0.359	1.52647137866165	1.0237056256634	0.877801356037472	0.80945442771572	1.13883150590603	0.921708956842334	53_rust_ReproMales	reproMales	5	1000	70	0.5	0.07	0.44	0.3	0.71	0.9	1	0.81	1	0.88	1	1	0.6	0	1	0.97	0.87	8.8	12.8	10.3	8.7	0.5	30	1
53_rust_domin_BB0.6	replicate_02	2	0.142	0.521	0.337	0.105084745762712	0.542372881355932	0.352542372881356	0.376271186440678	0.4025	1.08319274376417	1.12782754182754	0.828099342585829	0.740033420864168	1.04102280490582	1.04611980083488	53_rust_ReproMales	reproMales	5	1000	70	0.5	0.07	0.44	0.3	0.71	0.9	1	0.81	1	0.88	1	1	0.6	0	1	0.97	0.87	8.8	12.8	10.3	8.7	0.5	30	1
53_rust_domin_BB0.6	replicate_02	3	0.157	0.509	0.334	0.169117647058824	0.5	0.330882352941176	0.419117647058824	0.4115	1.1089136433731	1.08440376517822	0.858528768903592	1.07718246534283	0.982318271119843	0.990665727368792	53_rust_ReproMales	reproMales	5	1000	70	0.5	0.07	0.44	0.3	0.71	0.9	1	0.81	1	0.88	1	1	0.6	0	1	0.97	0.87	8.8	12.8	10.3	8.7	0.5	30	1
53_rust_domin_BB0.6	replicate_02	4	0.192	0.545	0.263	0.153846153846154	0.604395604395604	0.241758241758242	0.456043956043956	0.4645	1.09302308402585	1.11928936264712	0.779434065053678	0.801282051282051	1.10898276035891	0.919232858396356	53_rust_ReproMales	reproMales	5	1000	70	0.5	0.07	0.44	0.3	0.71	0.9	1	0.81	1	0.88	1	1	0.6	0	1	0.97	0.87	8.8	12.8	10.3	8.7	0.5	30	1
53_rust_domin_BB0.6	replicate_02	5	0.256	0.489	0.255	0.1875	0.544117647058823	0.268382352941176	0.459558823529412	0.5005	1.23091072724633	0.98561737860533	0.861812059993878	0.732421875	1.11271502466017	1.05247981545559	53_rust_ReproMales	reproMales	5	1000	70	0.5	0.07	0.44	0.3	0.71	0.9	1	0.81	1	0.88	1	1	0.6	0	1	0.97	0.87	8.8	12.8	10.3	8.7	0.5	30	1
53_rust_domin_BB0.6	replicate_03	0	NA	NA	NA	0.0766666666666667	0.523333333333333	0.4	0.338333333333333	NA	NA	NA	NA	NA	NA	NA	53_rust_ReproMales	reproMales	5	1000	70	0.5	0.07	0.44	0.3	0.71	0.9	1	0.81	1	0.88	1	1	0.6	0	1	0.97	0.87	8.8	12.8	10.3	8.7	0.5	30	1
53_rust_domin_BB0.6	replicate_03	1	0.149	0.471	0.38	0.127946127946128	0.484848484848485	0.387205387205387	0.37037037037037	0.3845	1.30165740493582	1.05197850876649	0.867970737711679	0.858698845276027	1.02940230328765	1.01896154527733	53_rust_ReproMales	reproMales	5	1000	70	0.5	0.07	0.44	0.3	0.71	0.9	1	0.81	1	0.88	1	1	0.6	0	1	0.97	0.87	8.8	12.8	10.3	8.7	0.5	30	1
53_rust_domin_BB0.6	replicate_03	2	0.198	0.465	0.337	0.166666666666667	0.482269503546099	0.351063829787234	0.407801418439716	0.4305	1.44342	0.997014705882353	0.850079584775086	0.841750841750842	1.03713871730344	1.04173243260307	53_rust_ReproMales	reproMales	5	1000	70	0.5	0.07	0.44	0.3	0.71	0.9	1	0.81	1	0.88	1	1	0.6	0	1	0.97	0.87	8.8	12.8	10.3	8.7	0.5	30	1
53_rust_domin_BB0.6	replicate_03	3	0.237	0.508	0.255	0.208480565371025	0.530035335689046	0.261484098939929	0.473498233215548	0.491	1.4251181852552	1.05176235355376	0.727118935781132	0.879664832789134	1.04337664505718	1.02542783898012	53_rust_ReproMales	reproMales	5	1000	70	0.5	0.07	0.44	0.3	0.71	0.9	1	0.81	1	0.88	1	1	0.6	0	1	0.97	0.87	8.8	12.8	10.3	8.7	0.5	30	1
53_rust_domin_BB0.6	replicate_03	4	0.261	0.501	0.238	0.220532319391635	0.551330798479088	0.228136882129278	0.496197718631179	0.5115	1.16413616618401	1.00482292397075	0.858573127336607	0.844951415293621	1.10046067560696	0.958558328274276	53_rust_ReproMales	reproMales	5	1000	70	0.5	0.07	0.44	0.3	0.71	0.9	1	0.81	1	0.88	1	1	0.6	0	1	0.97	0.87	8.8	12.8	10.3	8.7	0.5	30	1
53_rust_domin_BB0.6	replicate_03	5	0.277	0.5	0.223	0.242647058823529	0.525735294117647	0.231617647058824	0.505514705882353	0.527	1.12504590361269	1.00005783271886	0.878586657173372	0.875982161817796	1.05147058823529	1.03864415721446	53_rust_ReproMales	reproMales	5	1000	70	0.5	0.07	0.44	0.3	0.71	0.9	1	0.81	1	0.88	1	1	0.6	0	1	0.97	0.87	8.8	12.8	10.3	8.7	0.5	30	1
53_rust_domin_BB0.6	replicate_04	0	NA	NA	NA	0.0566666666666667	0.44	0.503333333333333	0.276666666666667	NA	NA	NA	NA	NA	NA	NA	53_rust_ReproMales	reproMales	5	1000	70	0.5	0.07	0.44	0.3	0.71	0.9	1	0.81	1	0.88	1	1	0.6	0	1	0.97	0.87	8.8	12.8	10.3	8.7	0.5	30	1
53_rust_domin_BB0.6	replicate_04	1	0.092	0.472	0.436	0.0518518518518519	0.496296296296296	0.451851851851852	0.3	0.328	1.20191609812745	1.17927932929876	0.833315636348192	0.563607085346216	1.05147520401758	1.03635745837581	53_rust_ReproMales	reproMales	5	1000	70	0.5	0.07	0.44	0.3	0.71	0.9	1	0.81	1	0.88	1	1	0.6	0	1	0.97	0.87	8.8	12.8	10.3	8.7	0.5	30	1
53_rust_domin_BB0.6	replicate_04	2	0.108	0.487	0.405	0.102473498233216	0.484098939929329	0.413427561837456	0.34452296819788	0.3515	1.2	1.15952380952381	0.826530612244898	0.948828687344588	0.994042997801496	1.02080879466038	53_rust_ReproMales	reproMales	5	1000	70	0.5	0.07	0.44	0.3	0.71	0.9	1	0.81	1	0.88	1	1	0.6	0	1	0.97	0.87	8.8	12.8	10.3	8.7	0.5	30	1
53_rust_domin_BB0.6	replicate_04	3	0.172	0.451	0.377	0.149090909090909	0.465454545454545	0.385454545454545	0.381818181818182	0.3975	1.44907907955293	0.998552463888313	0.877458112045103	0.866807610993658	1.03204998992139	1.02242585001206	53_rust_ReproMales	reproMales	5	1000	70	0.5	0.07	0.44	0.3	0.71	0.9	1	0.81	1	0.88	1	1	0.6	0	1	0.97	0.87	8.8	12.8	10.3	8.7	0.5	30	1
53_rust_domin_BB0.6	replicate_04	4	0.152	0.509	0.339	0.122033898305085	0.549152542372881	0.328813559322034	0.396610169491525	0.4065	1.04263038548753	1.07823879551821	0.887089100346021	0.8028545941124	1.07888515200959	0.969951502424879	53_rust_ReproMales	reproMales	5	1000	70	0.5	0.07	0.44	0.3	0.71	0.9	1	0.81	1	0.88	1	1	0.6	0	1	0.97	0.87	8.8	12.8	10.3	8.7	0.5	30	1
53_rust_domin_BB0.6	replicate_04	5	0.194	0.472	0.334	0.174061433447099	0.453924914675768	0.372013651877133	0.401023890784983	0.43	1.23331507049456	0.986166330548353	0.917382590581997	0.897223883747933	0.961705327702898	1.11381332897345	53_rust_ReproMales	reproMales	5	1000	70	0.5	0.07	0.44	0.3	0.71	0.9	1	0.81	1	0.88	1	1	0.6	0	1	0.97	0.87	8.8	12.8	10.3	8.7	0.5	30	1
53_rust_domin_BB0.6	replicate_05	0	NA	NA	NA	0.0633333333333333	0.51	0.426666666666667	0.318333333333333	NA	NA	NA	NA	NA	NA	NA	53_rust_ReproMales	reproMales	5	1000	70	0.5	0.07	0.44	0.3	0.71	0.9	1	0.81	1	0.88	1	1	0.6	0	1	0.97	0.87	8.8	12.8	10.3	8.7	0.5	30	1
53_rust_domin_BB0.6	replicate_05	1	0.108	0.436	0.456	0.0915492957746479	0.433098591549296	0.475352112676056	0.308098591549296	0.326	1.06576025876484	1.0046211549047	0.981342770547761	0.847678664580073	0.993345393461687	1.04243884358784	53_rust_ReproMales	reproMales	5	1000	70	0.5	0.07	0.44	0.3	0.71	0.9	1	0.81	1	0.88	1	1	0.6	0	1	0.97	0.87	8.8	12.8	10.3	8.7	0.5	30	1
53_rust_domin_BB0.6	replicate_05	2	0.116	0.485	0.399	0.0972222222222222	0.496527777777778	0.40625	0.345486111111111	0.3585	1.22202070204082	1.13756917484551	0.833459433210963	0.838122605363985	1.0237686139748	1.01817042606516	53_rust_ReproMales	reproMales	5	1000	70	0.5	0.07	0.44	0.3	0.71	0.9	1	0.81	1	0.88	1	1	0.6	0	1	0.97	0.87	8.8	12.8	10.3	8.7	0.5	30	1
53_rust_domin_BB0.6	replicate_05	3	0.145	0.457	0.398	0.150375939849624	0.454887218045113	0.394736842105263	0.37781954887218	0.3735	1.21480568672508	1.0105009930288	0.929063372007121	1.03707544723879	0.995376844737665	0.991801110817244	53_rust_ReproMales	reproMales	5	1000	70	0.5	0.07	0.44	0.3	0.71	0.9	1	0.81	1	0.88	1	1	0.6	0	1	0.97	0.87	8.8	12.8	10.3	8.7	0.5	30	1
53_rust_domin_BB0.6	replicate_05	4	0.184	0.462	0.354	0.186206896551724	0.444827586206897	0.368965517241379	0.408620689655172	0.415	1.288988292369	0.982677909545926	0.914472266591214	1.0119940029985	0.962830273175101	1.04227547243328	53_rust_ReproMales	reproMales	5	1000	70	0.5	0.07	0.44	0.3	0.71	0.9	1	0.81	1	0.88	1	1	0.6	0	1	0.97	0.87	8.8	12.8	10.3	8.7	0.5	30	1
53_rust_domin_BB0.6	replicate_05	5	0.24	0.447	0.313	0.202090592334495	0.491289198606272	0.306620209059233	0.447735191637631	0.4635	1.43737648881055	0.924892054470975	0.894977432872358	0.842044134727062	1.09908098122208	0.979617281339404	53_rust_ReproMales	reproMales	5	1000	70	0.5	0.07	0.44	0.3	0.71	0.9	1	0.81	1	0.88	1	1	0.6	0	1	0.97	0.87	8.8	12.8	10.3	8.7	0.5	30	1
53_rust_domin_BB0.6	replicate_06	0	NA	NA	NA	0.0633333333333333	0.483333333333333	0.453333333333333	0.305	NA	NA	NA	NA	NA	NA	NA	53_rust_ReproMales	reproMales	5	1000	70	0.5	0.07	0.44	0.3	0.71	0.9	1	0.81	1	0.88	1	1	0.6	0	1	0.97	0.87	8.8	12.8	10.3	8.7	0.5	30	1
53_rust_domin_BB0.6	replicate_06	1	0.097	0.438	0.465	0.0950819672131148	0.442622950819672	0.462295081967213	0.316393442622951	0.316	1.04273044880408	1.03314070055431	0.962683090937322	0.980226466114585	1.01055468223669	0.994182971972501	53_rust_ReproMales	reproMales	5	1000	70	0.5	0.07	0.44	0.3	0.71	0.9	1	0.81	1	0.88	1	1	0.6	0	1	0.97	0.87	8.8	12.8	10.3	8.7	0.5	30	1
53_rust_domin_BB0.6	replicate_06	2	0.135	0.48	0.385	0.108843537414966	0.513605442176871	0.377551020408163	0.365646258503401	0.375	1.34858653923595	1.10962835948857	0.823850272300146	0.806248425296044	1.07001133786848	0.980652001060164	53_rust_ReproMales	reproMales	5	1000	70	0.5	0.07	0.44	0.3	0.71	0.9	1	0.81	1	0.88	1	1	0.6	0	1	0.97	0.87	8.8	12.8	10.3	8.7	0.5	30	1
53_rust_domin_BB0.6	replicate_06	3	0.161	0.525	0.314	0.144876325088339	0.540636042402827	0.314487632508834	0.415194346289753	0.4235	1.20421382368848	1.13171394725357	0.780309036936943	0.89985295085925	1.02978293791015	1.00155296977336	53_rust_ReproMales	reproMales	5	1000	70	0.5	0.07	0.44	0.3	0.71	0.9	1	0.81	1	0.88	1	1	0.6	0	1	0.97	0.87	8.8	12.8	10.3	8.7	0.5	30	1
53_rust_domin_BB0.6	replicate_06	4	0.205	0.493	0.302	0.191881918819188	0.501845018450184	0.306273062730627	0.44280442804428	0.4515	1.18918931643278	1.01520542521052	0.883046996650268	0.936009360093601	1.0179412138949	1.01414921433983	53_rust_ReproMales	reproMales	5	1000	70	0.5	0.07	0.44	0.3	0.71	0.9	1	0.81	1	0.88	1	1	0.6	0	1	0.97	0.87	8.8	12.8	10.3	8.7	0.5	30	1
53_rust_domin_BB0.6	replicate_06	5	0.218	0.506	0.276	0.154385964912281	0.52280701754386	0.32280701754386	0.41578947368421	0.471	1.11181513888889	1.02541793598234	0.888983641068374	0.708192499597618	1.03321544969142	1.16959064327485	53_rust_ReproMales	reproMales	5	1000	70	0.5	0.07	0.44	0.3	0.71	0.9	1	0.81	1	0.88	1	1	0.6	0	1	0.97	0.87	8.8	12.8	10.3	8.7	0.5	30	1
53_rust_domin_BB0.6	replicate_07	0	NA	NA	NA	0.06	0.546666666666667	0.393333333333333	0.333333333333333	NA	NA	NA	NA	NA	NA	NA	53_rust_ReproMales	reproMales	5	1000	70	0.5	0.07	0.44	0.3	0.71	0.9	1	0.81	1	0.88	1	1	0.6	0	1	0.97	0.87	8.8	12.8	10.3	8.7	0.5	30	1
53_rust_domin_BB0.6	replicate_07	1	0.113	0.459	0.428	0.0979020979020979	0.465034965034965	0.437062937062937	0.33041958041958	0.3425	1.017	1.03275	0.963	0.86639024692122	1.0131480719716	1.02117508659565	53_rust_ReproMales	reproMales	5	1000	70	0.5	0.07	0.44	0.3	0.71	0.9	1	0.81	1	0.88	1	1	0.6	0	1	0.97	0.87	8.8	12.8	10.3	8.7	0.5	30	1
53_rust_domin_BB0.6	replicate_07	2	0.141	0.441	0.418	0.111538461538462	0.438461538461538	0.45	0.330769230769231	0.3615	1.29147963382884	0.996644038294169	0.932332431197977	0.791052918712493	0.994243851386709	1.07655502392345	53_rust_ReproMales	reproMales	5	1000	70	0.5	0.07	0.44	0.3	0.71	0.9	1	0.81	1	0.88	1	1	0.6	0	1	0.97	0.87	8.8	12.8	10.3	8.7	0.5	30	1
53_rust_domin_BB0.6	replicate_07	3	0.134	0.432	0.434	0.117437722419929	0.448398576512456	0.434163701067616	0.341637010676157	0.35	1.22477014602488	0.975781876503609	0.96903157616594	0.876400913581558	1.03795966785291	1.00037719140004	53_rust_ReproMales	reproMales	5	1000	70	0.5	0.07	0.44	0.3	0.71	0.9	1	0.81	1	0.88	1	1	0.6	0	1	0.97	0.87	8.8	12.8	10.3	8.7	0.5	30	1
53_rust_domin_BB0.6	replicate_07	4	0.163	0.47	0.367	0.131386861313869	0.481751824817518	0.386861313868613	0.372262773722628	0.398	1.39655414496528	1.04481052927928	0.846711088385683	0.806054363888765	1.02500388259046	1.05411802144036	53_rust_ReproMales	reproMales	5	1000	70	0.5	0.07	0.44	0.3	0.71	0.9	1	0.81	1	0.88	1	1	0.6	0	1	0.97	0.87	8.8	12.8	10.3	8.7	0.5	30	1
53_rust_domin_BB0.6	replicate_07	5	0.178	0.469	0.353	0.138686131386861	0.481751824817518	0.37956204379562	0.37956204379562	0.4125	1.28446059207997	1.00349532603739	0.895816252028123	0.779135569589109	1.02718939193501	1.07524658299043	53_rust_ReproMales	reproMales	5	1000	70	0.5	0.07	0.44	0.3	0.71	0.9	1	0.81	1	0.88	1	1	0.6	0	1	0.97	0.87	8.8	12.8	10.3	8.7	0.5	30	1
53_rust_domin_BB0.6	replicate_08	0	NA	NA	NA	0.0533333333333333	0.506666666666667	0.44	0.306666666666667	NA	NA	NA	NA	NA	NA	NA	53_rust_ReproMales	reproMales	5	1000	70	0.5	0.07	0.44	0.3	0.71	0.9	1	0.81	1	0.88	1	1	0.6	0	1	0.97	0.87	8.8	12.8	10.3	8.7	0.5	30	1
53_rust_domin_BB0.6	replicate_08	1	0.114	0.49	0.396	0.0726072607260726	0.488448844884488	0.438943894389439	0.316831683168317	0.359	1.21219281663516	1.15227842809365	0.823779585798817	0.636905795842742	0.996834377315283	1.10844417775111	53_rust_ReproMales	reproMales	5	1000	70	0.5	0.07	0.44	0.3	0.71	0.9	1	0.81	1	0.88	1	1	0.6	0	1	0.97	0.87	8.8	12.8	10.3	8.7	0.5	30	1
53_rust_domin_BB0.6	replicate_08	2	0.13	0.449	0.421	0.123674911660777	0.473498233215548	0.402826855123675	0.360424028268551	0.3545	1.295048828125	1.03719406702899	0.902041797941609	0.951345474313672	1.05456176662706	0.956833385091864	53_rust_ReproMales	reproMales	5	1000	70	0.5	0.07	0.44	0.3	0.71	0.9	1	0.81	1	0.88	1	1	0.6	0	1	0.97	0.87	8.8	12.8	10.3	8.7	0.5	30	1
53_rust_domin_BB0.6	replicate_08	3	0.155	0.506	0.339	0.156583629893238	0.501779359430605	0.341637010676157	0.407473309608541	0.408	1.19317522106882	1.09752556602752	0.828734501388847	1.01021696705315	0.991658813103963	1.00777879255503	53_rust_ReproMales	reproMales	5	1000	70	0.5	0.07	0.44	0.3	0.71	0.9	1	0.81	1	0.88	1	1	0.6	0	1	0.97	0.87	8.8	12.8	10.3	8.7	0.5	30	1
53_rust_domin_BB0.6	replicate_08	4	0.212	0.515	0.273	0.158490566037736	0.520754716981132	0.320754716981132	0.418867924528302	0.4695	1.27684308079556	1.06652281102063	0.777583096610124	0.747597009611962	1.01117420773035	1.17492570322759	53_rust_ReproMales	reproMales	5	1000	70	0.5	0.07	0.44	0.3	0.71	0.9	1	0.81	1	0.88	1	1	0.6	0	1	0.97	0.87	8.8	12.8	10.3	8.7	0.5	30	1
53_rust_domin_BB0.6	replicate_08	5	0.208	0.469	0.323	0.155709342560554	0.505190311418685	0.339100346020761	0.408304498269896	0.4425	1.18552065579093	0.96336506961507	0.95642920391297	0.7486026084642	1.0771648431102	1.0498462725101	53_rust_ReproMales	reproMales	5	1000	70	0.5	0.07	0.44	0.3	0.71	0.9	1	0.81	1	0.88	1	1	0.6	0	1	0.97	0.87	8.8	12.8	10.3	8.7	0.5	30	1
53_rust_domin_BB0.6	replicate_09	0	NA	NA	NA	0.0766666666666667	0.49	0.433333333333333	0.321666666666667	NA	NA	NA	NA	NA	NA	NA	53_rust_ReproMales	reproMales	5	1000	70	0.5	0.07	0.44	0.3	0.71	0.9	1	0.81	1	0.88	1	1	0.6	0	1	0.97	0.87	8.8	12.8	10.3	8.7	0.5	30	1
53_rust_domin_BB0.6	replicate_09	1	0.147	0.48	0.373	0.128205128205128	0.531135531135531	0.340659340659341	0.393772893772894	0.387	1.42070928078606	1.09992234344566	0.810629704978599	0.872143729286586	1.10653235653236	0.913295819462039	53_rust_ReproMales	reproMales	5	1000	70	0.5	0.07	0.44	0.3	0.71	0.9	1	0.81	1	0.88	1	1	0.6	0	1	0.97	0.87	8.8	12.8	10.3	8.7	0.5	30	1
53_rust_domin_BB0.6	replicate_09	2	0.176	0.493	0.331	0.130281690140845	0.545774647887324	0.323943661971831	0.403169014084507	0.4225	1.13506578691184	1.03260864188857	0.900652567975831	0.740236875800256	1.10704796731709	0.978681758223054	53_rust_ReproMales	reproMales	5	1000	70	0.5	0.07	0.44	0.3	0.71	0.9	1	0.81	1	0.88	1	1	0.6	0	1	0.97	0.87	8.8	12.8	10.3	8.7	0.5	30	1
53_rust_domin_BB0.6	replicate_09	3	0.196	0.48	0.324	0.154121863799283	0.516129032258065	0.329749103942652	0.412186379928315	0.436	1.20581804313419	0.997407736600069	0.909582896076435	0.786336039792261	1.0752688172043	1.01774414797115	53_rust_ReproMales	reproMales	5	1000	70	0.5	0.07	0.44	0.3	0.71	0.9	1	0.81	1	0.88	1	1	0.6	0	1	0.97	0.87	8.8	12.8	10.3	8.7	0.5	30	1
53_rust_domin_BB0.6	replicate_09	4	0.169	0.533	0.298	0.11328125	0.5546875	0.33203125	0.390625	0.4355	0.994716748582231	1.09992717391304	0.862456052944676	0.67030325443787	1.0406894934334	1.11419882550336	53_rust_ReproMales	reproMales	5	1000	70	0.5	0.07	0.44	0.3	0.71	0.9	1	0.81	1	0.88	1	1	0.6	0	1	0.97	0.87	8.8	12.8	10.3	8.7	0.5	30	1
53_rust_domin_BB0.6	replicate_09	5	0.22	0.474	0.306	0.161971830985915	0.492957746478873	0.345070422535211	0.408450704225352	0.457	1.441792	0.995643076923077	0.824047337278107	0.736235595390525	1.03999524573602	1.12768111939612	53_rust_ReproMales	reproMales	5	1000	70	0.5	0.07	0.44	0.3	0.71	0.9	1	0.81	1	0.88	1	1	0.6	0	1	0.97	0.87	8.8	12.8	10.3	8.7	0.5	30	1
53_rust_domin_BB0.6	replicate_10	0	NA	NA	NA	0.0833333333333333	0.52	0.396666666666667	0.343333333333333	NA	NA	NA	NA	NA	NA	NA	53_rust_ReproMales	reproMales	5	1000	70	0.5	0.07	0.44	0.3	0.71	0.9	1	0.81	1	0.88	1	1	0.6	0	1	0.97	0.87	8.8	12.8	10.3	8.7	0.5	30	1
53_rust_domin_BB0.6	replicate_10	1	0.164	0.415	0.421	0.115942028985507	0.427536231884058	0.456521739130435	0.329710144927536	0.3715	1.39127156188142	0.920358779754571	0.976319925790409	0.706963591375044	1.03020778767243	1.08437467726944	53_rust_ReproMales	reproMales	5	1000	70	0.5	0.07	0.44	0.3	0.71	0.9	1	0.81	1	0.88	1	1	0.6	0	1	0.97	0.87	8.8	12.8	10.3	8.7	0.5	30	1
53_rust_domin_BB0.6	replicate_10	2	0.141	0.473	0.386	0.0988142292490119	0.494071146245059	0.407114624505929	0.345849802371542	0.3775	1.29704335225214	1.07012913572914	0.859136186997809	0.700810136517815	1.04454787789653	1.05470109975629	53_rust_ReproMales	reproMales	5	1000	70	0.5	0.07	0.44	0.3	0.71	0.9	1	0.81	1	0.88	1	1	0.6	0	1	0.97	0.87	8.8	12.8	10.3	8.7	0.5	30	1
53_rust_domin_BB0.6	replicate_10	3	0.143	0.493	0.364	0.109489051094891	0.536496350364963	0.354014598540146	0.377737226277372	0.3895	1.19553136326531	1.08956191627104	0.850641231825193	0.765657699964269	1.08822789120682	0.972567578406994	53_rust_ReproMales	reproMales	5	1000	70	0.5	0.07	0.44	0.3	0.71	0.9	1	0.81	1	0.88	1	1	0.6	0	1	0.97	0.87	8.8	12.8	10.3	8.7	0.5	30	1
53_rust_domin_BB0.6	replicate_10	4	0.201	0.498	0.301	0.147482014388489	0.568345323741007	0.284172661870504	0.431654676258993	0.45	1.40869341174823	1.05934089846572	0.777354030323097	0.733741365116862	1.14125567016267	0.944095222161142	53_rust_ReproMales	reproMales	5	1000	70	0.5	0.07	0.44	0.3	0.71	0.9	1	0.81	1	0.88	1	1	0.6	0	1	0.97	0.87	8.8	12.8	10.3	8.7	0.5	30	1
53_rust_domin_BB0.6	replicate_10	5	0.224	0.462	0.314	0.229885057471264	0.505747126436782	0.264367816091954	0.482758620689655	0.455	1.20219555555556	0.941593037974684	0.972086845056882	1.02627257799672	1.09469074986316	0.84193572003807	53_rust_ReproMales	reproMales	5	1000	70	0.5	0.07	0.44	0.3	0.71	0.9	1	0.81	1	0.88	1	1	0.6	0	1	0.97	0.87	8.8	12.8	10.3	8.7	0.5	30	1
53_rust_domin_BB0.6	replicate_11	0	NA	NA	NA	0.0733333333333333	0.493333333333333	0.433333333333333	0.32	NA	NA	NA	NA	NA	NA	NA	53_rust_ReproMales	reproMales	5	1000	70	0.5	0.07	0.44	0.3	0.71	0.9	1	0.81	1	0.88	1	1	0.6	0	1	0.97	0.87	8.8	12.8	10.3	8.7	0.5	30	1
53_rust_domin_BB0.6	replicate_11	1	0.113	0.502	0.385	0.122676579925651	0.464684014869888	0.412639405204461	0.355018587360595	0.364	1.103515625	1.15349264705882	0.832612456747405	1.08563345066947	0.92566536826671	1.07179066286873	53_rust_ReproMales	reproMales	5	1000	70	0.5	0.07	0.44	0.3	0.71	0.9	1	0.81	1	0.88	1	1	0.6	0	1	0.97	0.87	8.8	12.8	10.3	8.7	0.5	30	1
53_rust_domin_BB0.6	replicate_11	2	0.125	0.488	0.387	0.113970588235294	0.507352941176471	0.378676470588235	0.367647058823529	0.369	0.99176283544859	1.06559343361951	0.930286174621498	0.911764705882353	1.03965766634523	0.978492172062623	53_rust_ReproMales	reproMales	5	1000	70	0.5	0.07	0.44	0.3	0.71	0.9	1	0.81	1	0.88	1	1	0.6	0	1	0.97	0.87	8.8	12.8	10.3	8.7	0.5	30	1
53_rust_domin_BB0.6	replicate_11	3	0.175	0.496	0.329	0.127572016460905	0.547325102880658	0.325102880658436	0.401234567901235	0.423	1.29472	1.06674604651163	0.822766901027583	0.728982951205174	1.10347803000133	0.988154652457253	53_rust_ReproMales	reproMales	5	1000	70	0.5	0.07	0.44	0.3	0.71	0.9	1	0.81	1	0.88	1	1	0.6	0	1	0.97	0.87	8.8	12.8	10.3	8.7	0.5	30	1
53_rust_domin_BB0.6	replicate_11	4	0.175	0.543	0.282	0.150375939849624	0.556390977443609	0.293233082706767	0.428571428571429	0.4465	1.08702958579882	1.13009452815226	0.786566904028058	0.859291084854995	1.02466110026447	1.03983362661974	53_rust_ReproMales	reproMales	5	1000	70	0.5	0.07	0.44	0.3	0.71	0.9	1	0.81	1	0.88	1	1	0.6	0	1	0.97	0.87	8.8	12.8	10.3	8.7	0.5	30	1
53_rust_domin_BB0.6	replicate_11	5	0.191	0.49	0.319	0.177606177606178	0.501930501930502	0.32046332046332	0.428571428571429	0.436	1.03988888888889	1.00041666666667	0.9769375	0.929875275425014	1.02434796312347	1.00458721148376	53_rust_ReproMales	reproMales	5	1000	70	0.5	0.07	0.44	0.3	0.71	0.9	1	0.81	1	0.88	1	1	0.6	0	1	0.97	0.87	8.8	12.8	10.3	8.7	0.5	30	1
53_rust_domin_BB0.6	replicate_12	0	NA	NA	NA	0.08	0.466666666666667	0.453333333333333	0.313333333333333	NA	NA	NA	NA	NA	NA	NA	53_rust_ReproMales	reproMales	5	1000	70	0.5	0.07	0.44	0.3	0.71	0.9	1	0.81	1	0.88	1	1	0.6	0	1	0.97	0.87	8.8	12.8	10.3	8.7	0.5	30	1
53_rust_domin_BB0.6	replicate_12	1	0.13	0.424	0.446	0.129032258064516	0.415770609318996	0.455197132616487	0.336917562724014	0.342	1.32412856496152	0.985333608758521	0.945894994815722	0.992555831265509	0.980591059714614	1.02062137357957	53_rust_ReproMales	reproMales	5	1000	70	0.5	0.07	0.44	0.3	0.71	0.9	1	0.81	1	0.88	1	1	0.6	0	1	0.97	0.87	8.8	12.8	10.3	8.7	0.5	30	1
53_rust_domin_BB0.6	replicate_12	2	0.136	0.498	0.366	0.11787072243346	0.532319391634981	0.349809885931559	0.384030418250951	0.385	1.19809597102761	1.11457211040828	0.832426764061359	0.866696488481324	1.0689144410341	0.955764715659997	53_rust_ReproMales	reproMales	5	1000	70	0.5	0.07	0.44	0.3	0.71	0.9	1	0.81	1	0.88	1	1	0.6	0	1	0.97	0.87	8.8	12.8	10.3	8.7	0.5	30	1
53_rust_domin_BB0.6	replicate_12	3	0.208	0.473	0.319	0.216666666666667	0.45	0.333333333333333	0.441666666666667	0.4445	1.41036682678169	0.999784164527564	0.840760211857949	1.04166666666667	0.951374207188161	1.04493207941484	53_rust_ReproMales	reproMales	5	1000	70	0.5	0.07	0.44	0.3	0.71	0.9	1	0.81	1	0.88	1	1	0.6	0	1	0.97	0.87	8.8	12.8	10.3	8.7	0.5	30	1
53_rust_domin_BB0.6	replicate_12	4	0.229	0.494	0.277	0.202166064981949	0.523465703971119	0.274368231046931	0.463898916967509	0.476	1.17394090423638	1.00163334272036	0.888572065047895	0.882821244462661	1.05964717403061	0.990499029050294	53_rust_ReproMales	reproMales	5	1000	70	0.5	0.07	0.44	0.3	0.71	0.9	1	0.81	1	0.88	1	1	0.6	0	1	0.97	0.87	8.8	12.8	10.3	8.7	0.5	30	1
53_rust_domin_BB0.6	replicate_12	5	0.246	0.506	0.248	0.213523131672598	0.526690391459075	0.259786476868327	0.476868327402135	0.499	1.14311096307287	1.01730335783254	0.862895713589316	0.867980210051211	1.04089010169778	1.04752611640455	53_rust_ReproMales	reproMales	5	1000	70	0.5	0.07	0.44	0.3	0.71	0.9	1	0.81	1	0.88	1	1	0.6	0	1	0.97	0.87	8.8	12.8	10.3	8.7	0.5	30	1
53_rust_domin_BB0.6	replicate_13	0	NA	NA	NA	0.0533333333333333	0.493333333333333	0.453333333333333	0.3	NA	NA	NA	NA	NA	NA	NA	53_rust_ReproMales	reproMales	5	1000	70	0.5	0.07	0.44	0.3	0.71	0.9	1	0.81	1	0.88	1	1	0.6	0	1	0.97	0.87	8.8	12.8	10.3	8.7	0.5	30	1
53_rust_domin_BB0.6	replicate_13	1	0.117	0.452	0.431	0.0842105263157895	0.473684210526316	0.442105263157895	0.321052631578947	0.343	1.3	1.07619047619048	0.879591836734694	0.719748088169141	1.04797391709362	1.02576627182806	53_rust_ReproMales	reproMales	5	1000	70	0.5	0.07	0.44	0.3	0.71	0.9	1	0.81	1	0.88	1	1	0.6	0	1	0.97	0.87	8.8	12.8	10.3	8.7	0.5	30	1
53_rust_domin_BB0.6	replicate_13	2	0.117	0.502	0.381	0.0841750841750842	0.542087542087542	0.373737373737374	0.355218855218855	0.368	1.13509809191078	1.15149320116914	0.826518839012079	0.719445163889608	1.07985566152897	0.980937988812005	53_rust_ReproMales	reproMales	5	1000	70	0.5	0.07	0.44	0.3	0.71	0.9	1	0.81	1	0.88	1	1	0.6	0	1	0.97	0.87	8.8	12.8	10.3	8.7	0.5	30	1
53_rust_domin_BB0.6	replicate_13	3	0.149	0.46	0.391	0.127586206896552	0.451724137931034	0.420689655172414	0.353448275862069	0.379	1.18084867815188	1.00419833442639	0.940485489709522	0.856283267762092	0.982008995502249	1.07593262192433	53_rust_ReproMales	reproMales	5	1000	70	0.5	0.07	0.44	0.3	0.71	0.9	1	0.81	1	0.88	1	1	0.6	0	1	0.97	0.87	8.8	12.8	10.3	8.7	0.5	30	1
53_rust_domin_BB0.6	replicate_13	4	0.15	0.517	0.333	0.133333333333333	0.547368421052632	0.319298245614035	0.407017543859649	0.4085	1.20071386079714	1.13117918699187	0.7965952	0.888888888888889	1.05873969255828	0.958853590432538	53_rust_ReproMales	reproMales	5	1000	70	0.5	0.07	0.44	0.3	0.71	0.9	1	0.81	1	0.88	1	1	0.6	0	1	0.97	0.87	8.8	12.8	10.3	8.7	0.5	30	1
53_rust_domin_BB0.6	replicate_13	5	0.225	0.455	0.32	0.138686131386861	0.543795620437956	0.317518248175182	0.410583941605839	0.4525	1.35817664982164	0.942597811671088	0.9100521690417	0.616382806163828	1.19515520975375	0.992244525547445	53_rust_ReproMales	reproMales	5	1000	70	0.5	0.07	0.44	0.3	0.71	0.9	1	0.81	1	0.88	1	1	0.6	0	1	0.97	0.87	8.8	12.8	10.3	8.7	0.5	30	1
53_rust_domin_BB0.6	replicate_14	0	NA	NA	NA	0.0566666666666667	0.496666666666667	0.446666666666667	0.305	NA	NA	NA	NA	NA	NA	NA	53_rust_ReproMales	reproMales	5	1000	70	0.5	0.07	0.44	0.3	0.71	0.9	1	0.81	1	0.88	1	1	0.6	0	1	0.97	0.87	8.8	12.8	10.3	8.7	0.5	30	1
53_rust_domin_BB0.6	replicate_14	1	0.085	0.471	0.444	0.08	0.538181818181818	0.381818181818182	0.349090909090909	0.3205	0.913732867508734	1.11098006840429	0.919207080378862	0.941176470588235	1.1426365566493	0.85995085995086	53_rust_ReproMales	reproMales	5	1000	70	0.5	0.07	0.44	0.3	0.71	0.9	1	0.81	1	0.88	1	1	0.6	0	1	0.97	0.87	8.8	12.8	10.3	8.7	0.5	30	1
53_rust_domin_BB0.6	replicate_14	2	0.147	0.453	0.4	0.106870229007634	0.477099236641221	0.416030534351145	0.345419847328244	0.3735	1.20625813802083	0.996802985335196	0.944102868200119	0.727008360596147	1.05319919788349	1.04007633587786	53_rust_ReproMales	reproMales	5	1000	70	0.5	0.07	0.44	0.3	0.71	0.9	1	0.81	1	0.88	1	1	0.6	0	1	0.97	0.87	8.8	12.8	10.3	8.7	0.5	30	1
53_rust_domin_BB0.6	replicate_14	3	0.136	0.466	0.398	0.123711340206186	0.470790378006873	0.405498281786942	0.359106529209622	0.369	1.13984115258997	1.03049478923377	0.928875281557854	0.909642207398423	1.01027978113063	1.01883990398729	53_rust_ReproMales	reproMales	5	1000	70	0.5	0.07	0.44	0.3	0.71	0.9	1	0.81	1	0.88	1	1	0.6	0	1	0.97	0.87	8.8	12.8	10.3	8.7	0.5	30	1
53_rust_domin_BB0.6	replicate_14	4	0.137	0.474	0.389	0.110687022900763	0.458015267175573	0.431297709923664	0.33969465648855	0.374	1.06236551361004	1.02976753851482	0.947060900315535	0.8079344737282	0.966276934969562	1.10873447281148	53_rust_ReproMales	reproMales	5	1000	70	0.5	0.07	0.44	0.3	0.71	0.9	1	0.81	1	0.88	1	1	0.6	0	1	0.97	0.87	8.8	12.8	10.3	8.7	0.5	30	1
53_rust_domin_BB0.6	replicate_14	5	0.194	0.46	0.346	0.200647249190939	0.449838187702265	0.349514563106796	0.425566343042071	0.424	1.68121903800025	1.02540235110736	0.79357225433526	1.03426417108731	0.977909103700577	1.01015769684045	53_rust_ReproMales	reproMales	5	1000	70	0.5	0.07	0.44	0.3	0.71	0.9	1	0.81	1	0.88	1	1	0.6	0	1	0.97	0.87	8.8	12.8	10.3	8.7	0.5	30	1
53_rust_domin_BB0.6	replicate_15	0	NA	NA	NA	0.0466666666666667	0.513333333333333	0.44	0.303333333333333	NA	NA	NA	NA	NA	NA	NA	53_rust_ReproMales	reproMales	5	1000	70	0.5	0.07	0.44	0.3	0.71	0.9	1	0.81	1	0.88	1	1	0.6	0	1	0.97	0.87	8.8	12.8	10.3	8.7	0.5	30	1
53_rust_domin_BB0.6	replicate_15	1	0.112	0.448	0.44	0.0925925925925926	0.448148148148148	0.459259259259259	0.316666666666667	0.336	1.21724429416737	1.05999263894001	0.906572651725006	0.826719576719577	1.00033068783069	1.04377104377104	53_rust_ReproMales	reproMales	5	1000	70	0.5	0.07	0.44	0.3	0.71	0.9	1	0.81	1	0.88	1	1	0.6	0	1	0.97	0.87	8.8	12.8	10.3	8.7	0.5	30	1
53_rust_domin_BB0.6	replicate_15	2	0.153	0.46	0.387	0.122743682310469	0.465703971119134	0.411552346570397	0.355595667870036	0.383	1.52576177285319	1.06290115532734	0.82879238548483	0.80224628961091	1.01239993721551	1.06344275599586	53_rust_ReproMales	reproMales	5	1000	70	0.5	0.07	0.44	0.3	0.71	0.9	1	0.81	1	0.88	1	1	0.6	0	1	0.97	0.87	8.8	12.8	10.3	8.7	0.5	30	1
53_rust_domin_BB0.6	replicate_15	3	0.14	0.522	0.338	0.115537848605578	0.529880478087649	0.354581673306773	0.380478087649402	0.401	1.10717204772089	1.13900490551551	0.813953879591052	0.825270347182698	1.01509670131734	1.04905820504962	53_rust_ReproMales	reproMales	5	1000	70	0.5	0.07	0.44	0.3	0.71	0.9	1	0.81	1	0.88	1	1	0.6	0	1	0.97	0.87	8.8	12.8	10.3	8.7	0.5	30	1
53_rust_domin_BB0.6	replicate_15	4	0.168	0.502	0.33	0.138996138996139	0.521235521235521	0.33976833976834	0.3996138996139	0.419	1.16051292453606	1.06484746048046	0.859806246833676	0.827357970215113	1.0383177713855	1.02960102960103	53_rust_ReproMales	reproMales	5	1000	70	0.5	0.07	0.44	0.3	0.71	0.9	1	0.81	1	0.88	1	1	0.6	0	1	0.97	0.87	8.8	12.8	10.3	8.7	0.5	30	1
53_rust_domin_BB0.6	replicate_15	5	0.197	0.488	0.315	0.161512027491409	0.501718213058419	0.336769759450172	0.412371134020619	0.441	1.23363037643819	1.01699451667521	0.873874959936312	0.819858007570604	1.02811109233283	1.06911034746086	53_rust_ReproMales	reproMales	5	1000	70	0.5	0.07	0.44	0.3	0.71	0.9	1	0.81	1	0.88	1	1	0.6	0	1	0.97	0.87	8.8	12.8	10.3	8.7	0.5	30	1
53_rust_domin_BB0.6	replicate_16	0	NA	NA	NA	0.06	0.473333333333333	0.466666666666667	0.296666666666667	NA	NA	NA	NA	NA	NA	NA	53_rust_ReproMales	reproMales	5	1000	70	0.5	0.07	0.44	0.3	0.71	0.9	1	0.81	1	0.88	1	1	0.6	0	1	0.97	0.87	8.8	12.8	10.3	8.7	0.5	30	1
53_rust_domin_BB0.6	replicate_16	1	0.12	0.415	0.465	0.0929368029739777	0.446096654275093	0.460966542750929	0.315985130111524	0.3275	1.36346420906451	0.994461898929656	0.940005839940702	0.774473358116481	1.07493169704842	0.991325898389095	53_rust_ReproMales	reproMales	5	1000	70	0.5	0.07	0.44	0.3	0.71	0.9	1	0.81	1	0.88	1	1	0.6	0	1	0.97	0.87	8.8	12.8	10.3	8.7	0.5	30	1
53_rust_domin_BB0.6	replicate_16	2	0.128	0.434	0.438	0.115789473684211	0.442105263157895	0.442105263157895	0.336842105263158	0.345	1.28196650519031	1.00398574168798	0.936144789697543	0.904605263157895	1.01867572156197	1.00937274693583	53_rust_ReproMales	reproMales	5	1000	70	0.5	0.07	0.44	0.3	0.71	0.9	1	0.81	1	0.88	1	1	0.6	0	1	0.97	0.87	8.8	12.8	10.3	8.7	0.5	30	1
53_rust_domin_BB0.6	replicate_16	3	0.127	0.484	0.389	0.115107913669065	0.482014388489209	0.402877697841727	0.356115107913669	0.369	1.1193115234375	1.08335813492063	0.884536407155455	0.906361524953266	0.99589749687853	1.0356753157885	53_rust_ReproMales	reproMales	5	1000	70	0.5	0.07	0.44	0.3	0.71	0.9	1	0.81	1	0.88	1	1	0.6	0	1	0.97	0.87	8.8	12.8	10.3	8.7	0.5	30	1
53_rust_domin_BB0.6	replicate_16	4	0.172	0.47	0.358	0.115384615384615	0.472027972027972	0.412587412587413	0.351398601398601	0.407	1.35627466585042	1.0248710569381	0.863508379888268	0.670840787119857	1.00431483410207	1.15247880611009	53_rust_ReproMales	reproMales	5	1000	70	0.5	0.07	0.44	0.3	0.71	0.9	1	0.81	1	0.88	1	1	0.6	0	1	0.97	0.87	8.8	12.8	10.3	8.7	0.5	30	1
53_rust_domin_BB0.6	replicate_16	5	0.173	0.432	0.395	0.143410852713178	0.488372093023256	0.368217054263566	0.387596899224806	0.389	1.40102551917032	0.947710825924287	0.938947551964894	0.828964466550164	1.13049095607235	0.932195074084977	53_rust_ReproMales	reproMales	5	1000	70	0.5	0.07	0.44	0.3	0.71	0.9	1	0.81	1	0.88	1	1	0.6	0	1	0.97	0.87	8.8	12.8	10.3	8.7	0.5	30	1
53_rust_domin_BB0.6	replicate_17	0	NA	NA	NA	0.1	0.493333333333333	0.406666666666667	0.346666666666667	NA	NA	NA	NA	NA	NA	NA	53_rust_ReproMales	reproMales	5	1000	70	0.5	0.07	0.44	0.3	0.71	0.9	1	0.81	1	0.88	1	1	0.6	0	1	0.97	0.87	8.8	12.8	10.3	8.7	0.5	30	1
53_rust_domin_BB0.6	replicate_17	1	0.128	0.461	0.411	0.118811881188119	0.422442244224422	0.458745874587459	0.33003300330033	0.3585	1.06508875739645	1.01770996860283	0.962880049979175	0.928217821782178	0.916360616538877	1.1161700111617	53_rust_ReproMales	reproMales	5	1000	70	0.5	0.07	0.44	0.3	0.71	0.9	1	0.81	1	0.88	1	1	0.6	0	1	0.97	0.87	8.8	12.8	10.3	8.7	0.5	30	1
53_rust_domin_BB0.6	replicate_17	2	0.171	0.419	0.41	0.139285714285714	0.403571428571429	0.457142857142857	0.341071428571429	0.3805	1.5699339	0.94748697044335	0.913433715935839	0.81453634085213	0.963177633822025	1.11498257839721	53_rust_ReproMales	reproMales	5	1000	70	0.5	0.07	0.44	0.3	0.71	0.9	1	0.81	1	0.88	1	1	0.6	0	1	0.97	0.87	8.8	12.8	10.3	8.7	0.5	30	1
53_rust_domin_BB0.6	replicate_17	3	0.15	0.474	0.376	0.110320284697509	0.469750889679715	0.419928825622776	0.345195729537367	0.387	1.28943833776486	1.05454390669561	0.865986589405189	0.735468564650059	0.991035632235686	1.1168319830393	53_rust_ReproMales	reproMales	5	1000	70	0.5	0.07	0.44	0.3	0.71	0.9	1	0.81	1	0.88	1	1	0.6	0	1	0.97	0.87	8.8	12.8	10.3	8.7	0.5	30	1
53_rust_domin_BB0.6	replicate_17	4	0.164	0.466	0.37	0.145907473309609	0.491103202846975	0.362989323843416	0.391459074733096	0.397	1.37629971304071	1.03081090318243	0.862936259451796	0.889679715302491	1.05386953400638	0.981052226603828	53_rust_ReproMales	reproMales	5	1000	70	0.5	0.07	0.44	0.3	0.71	0.9	1	0.81	1	0.88	1	1	0.6	0	1	0.97	0.87	8.8	12.8	10.3	8.7	0.5	30	1
53_rust_domin_BB0.6	replicate_17	5	0.175	0.481	0.344	0.0962962962962963	0.540740740740741	0.362962962962963	0.366666666666667	0.4155	1.1419979338843	1.00957578415736	0.928921172326528	0.55026455026455	1.12420112420112	1.05512489233419	53_rust_ReproMales	reproMales	5	1000	70	0.5	0.07	0.44	0.3	0.71	0.9	1	0.81	1	0.88	1	1	0.6	0	1	0.97	0.87	8.8	12.8	10.3	8.7	0.5	30	1
53_rust_domin_BB0.6	replicate_18	0	NA	NA	NA	0.0633333333333333	0.496666666666667	0.44	0.311666666666667	NA	NA	NA	NA	NA	NA	NA	53_rust_ReproMales	reproMales	5	1000	70	0.5	0.07	0.44	0.3	0.71	0.9	1	0.81	1	0.88	1	1	0.6	0	1	0.97	0.87	8.8	12.8	10.3	8.7	0.5	30	1
53_rust_domin_BB0.6	replicate_18	1	0.111	0.446	0.443	0.0743494423791822	0.45724907063197	0.468401486988848	0.302973977695167	0.334	1.14272641482456	1.0394789657003	0.934988186598972	0.669814796208848	1.02522213146182	1.05733969974909	53_rust_ReproMales	reproMales	5	1000	70	0.5	0.07	0.44	0.3	0.71	0.9	1	0.81	1	0.88	1	1	0.6	0	1	0.97	0.87	8.8	12.8	10.3	8.7	0.5	30	1
53_rust_domin_BB0.6	replicate_18	2	0.12	0.428	0.452	0.113553113553114	0.454212454212454	0.432234432234432	0.340659340659341	0.334	1.30728593473597	1.01334995501022	0.930337336888889	0.946275946275946	1.06124405189826	0.956270867775293	53_rust_ReproMales	reproMales	5	1000	70	0.5	0.07	0.44	0.3	0.71	0.9	1	0.81	1	0.88	1	1	0.6	0	1	0.97	0.87	8.8	12.8	10.3	8.7	0.5	30	1
53_rust_domin_BB0.6	replicate_18	3	0.141	0.475	0.384	0.119718309859155	0.482394366197183	0.397887323943662	0.360915492957746	0.3785	1.21500624349636	1.05738575268817	0.883306666666667	0.849066027369893	1.01556708673091	1.03616490610329	53_rust_ReproMales	reproMales	5	1000	70	0.5	0.07	0.44	0.3	0.71	0.9	1	0.81	1	0.88	1	1	0.6	0	1	0.97	0.87	8.8	12.8	10.3	8.7	0.5	30	1
53_rust_domin_BB0.6	replicate_18	4	0.128	0.543	0.329	0.0985401459854015	0.529197080291971	0.372262773722628	0.363138686131387	0.3995	0.982650136823319	1.17708010481758	0.80552554849775	0.769844890510949	0.974580258364587	1.13149779246999	53_rust_ReproMales	reproMales	5	1000	70	0.5	0.07	0.44	0.3	0.71	0.9	1	0.81	1	0.88	1	1	0.6	0	1	0.97	0.87	8.8	12.8	10.3	8.7	0.5	30	1
53_rust_domin_BB0.6	replicate_18	5	0.153	0.469	0.378	0.0985401459854015	0.532846715328467	0.368613138686131	0.364963503649635	0.3875	1.16023615565264	1.0139708283538	0.931970279390153	0.64405324173465	1.13613372138266	0.975167033561194	53_rust_ReproMales	reproMales	5	1000	70	0.5	0.07	0.44	0.3	0.71	0.9	1	0.81	1	0.88	1	1	0.6	0	1	0.97	0.87	8.8	12.8	10.3	8.7	0.5	30	1
53_rust_domin_BB0.6	replicate_19	0	NA	NA	NA	0.07	0.503333333333333	0.426666666666667	0.321666666666667	NA	NA	NA	NA	NA	NA	NA	53_rust_ReproMales	reproMales	5	1000	70	0.5	0.07	0.44	0.3	0.71	0.9	1	0.81	1	0.88	1	1	0.6	0	1	0.97	0.87	8.8	12.8	10.3	8.7	0.5	30	1
53_rust_domin_BB0.6	replicate_19	1	0.134	0.482	0.384	0.107913669064748	0.492805755395683	0.399280575539568	0.35431654676259	0.375	1.29506832398185	1.10450535321002	0.834535674830515	0.805325888542897	1.02241857965909	1.03979316546763	53_rust_ReproMales	reproMales	5	1000	70	0.5	0.07	0.44	0.3	0.71	0.9	1	0.81	1	0.88	1	1	0.6	0	1	0.97	0.87	8.8	12.8	10.3	8.7	0.5	30	1
53_rust_domin_BB0.6	replicate_19	2	0.153	0.471	0.376	0.146153846153846	0.457692307692308	0.396153846153846	0.375	0.3885	1.21873297431008	1.02938970349108	0.901879532281717	0.955253896430367	0.971745876204475	1.05360065466448	53_rust_ReproMales	reproMales	5	1000	70	0.5	0.07	0.44	0.3	0.71	0.9	1	0.81	1	0.88	1	1	0.6	0	1	0.97	0.87	8.8	12.8	10.3	8.7	0.5	30	1
53_rust_domin_BB0.6	replicate_19	3	0.202	0.461	0.337	0.190661478599222	0.420233463035019	0.389105058365759	0.400778210116732	0.4325	1.43644444444444	0.983466666666667	0.86272	0.943868705936741	0.911569334132363	1.1546144165156	53_rust_ReproMales	reproMales	5	1000	70	0.5	0.07	0.44	0.3	0.71	0.9	1	0.81	1	0.88	1	1	0.6	0	1	0.97	0.87	8.8	12.8	10.3	8.7	0.5	30	1
53_rust_domin_BB0.6	replicate_19	4	0.209	0.456	0.335	0.181818181818182	0.510489510489511	0.307692307692308	0.437062937062937	0.437	1.30118210952964	0.949386710377002	0.932974152470906	0.869943453675511	1.11949454054717	0.918484500574053	53_rust_ReproMales	reproMales	5	1000	70	0.5	0.07	0.44	0.3	0.71	0.9	1	0.81	1	0.88	1	1	0.6	0	1	0.97	0.87	8.8	12.8	10.3	8.7	0.5	30	1
53_rust_domin_BB0.6	replicate_19	5	0.225	0.489	0.286	0.182456140350877	0.529824561403509	0.287719298245614	0.447368421052632	0.4695	1.1778624	0.993745192546584	0.902498206087728	0.810916179337232	1.08348581064112	1.00601153232732	53_rust_ReproMales	reproMales	5	1000	70	0.5	0.07	0.44	0.3	0.71	0.9	1	0.81	1	0.88	1	1	0.6	0	1	0.97	0.87	8.8	12.8	10.3	8.7	0.5	30	1
53_rust_domin_BB0.6	replicate_20	0	NA	NA	NA	0.09	0.493333333333333	0.416666666666667	0.336666666666667	NA	NA	NA	NA	NA	NA	NA	53_rust_ReproMales	reproMales	5	1000	70	0.5	0.07	0.44	0.3	0.71	0.9	1	0.81	1	0.88	1	1	0.6	0	1	0.97	0.87	8.8	12.8	10.3	8.7	0.5	30	1
53_rust_domin_BB0.6	replicate_20	1	0.148	0.474	0.378	0.0981132075471698	0.543396226415094	0.358490566037736	0.369811320754717	0.385	1.30575433781002	1.06124682820041	0.859069215423853	0.662927078021418	1.14640554096011	0.948387740840571	53_rust_ReproMales	reproMales	5	1000	70	0.5	0.07	0.44	0.3	0.71	0.9	1	0.81	1	0.88	1	1	0.6	0	1	0.97	0.87	8.8	12.8	10.3	8.7	0.5	30	1
53_rust_domin_BB0.6	replicate_20	2	0.177	0.48	0.343	0.15034965034965	0.48951048951049	0.36013986013986	0.395104895104895	0.417	1.29423417326114	1.02981791519003	0.86368012478038	0.849433052822883	1.01981351981352	1.04997043772554	53_rust_ReproMales	reproMales	5	1000	70	0.5	0.07	0.44	0.3	0.71	0.9	1	0.81	1	0.88	1	1	0.6	0	1	0.97	0.87	8.8	12.8	10.3	8.7	0.5	30	1
53_rust_domin_BB0.6	replicate_20	3	0.21	0.484	0.306	0.189922480620155	0.476744186046512	0.333333333333333	0.428294573643411	0.452	1.3452235883781	1.01256493938309	0.836298439640483	0.904392764857881	0.985008648856429	1.08932461873638	53_rust_ReproMales	reproMales	5	1000	70	0.5	0.07	0.44	0.3	0.71	0.9	1	0.81	1	0.88	1	1	0.6	0	1	0.97	0.87	8.8	12.8	10.3	8.7	0.5	30	1
53_rust_domin_BB0.6	replicate_20	4	0.208	0.523	0.269	0.159695817490494	0.532319391634981	0.307984790874525	0.425855513307985	0.4695	1.13390896992281	1.06796447580336	0.823014811835679	0.767768353319684	1.01781910446459	1.1449248731395	53_rust_ReproMales	reproMales	5	1000	70	0.5	0.07	0.44	0.3	0.71	0.9	1	0.81	1	0.88	1	1	0.6	0	1	0.97	0.87	8.8	12.8	10.3	8.7	0.5	30	1
53_rust_domin_BB0.6	replicate_20	5	0.193	0.55	0.257	0.184027777777778	0.545138888888889	0.270833333333333	0.456597222222222	0.468	1.0642232940051	1.1247324385052	0.779633919564931	0.953511801957398	0.991161616161616	1.0538261997406	53_rust_ReproMales	reproMales	5	1000	70	0.5	0.07	0.44	0.3	0.71	0.9	1	0.81	1	0.88	1	1	0.6	0	1	0.97	0.87	8.8	12.8	10.3	8.7	0.5	30	1
53_rust_domin_BB0.6	replicate_21	0	NA	NA	NA	0.0833333333333333	0.476666666666667	0.44	0.321666666666667	NA	NA	NA	NA	NA	NA	NA	53_rust_ReproMales	reproMales	5	1000	70	0.5	0.07	0.44	0.3	0.71	0.9	1	0.81	1	0.88	1	1	0.6	0	1	0.97	0.87	8.8	12.8	10.3	8.7	0.5	30	1
53_rust_domin_BB0.6	replicate_21	1	0.109	0.502	0.389	0.114285714285714	0.496428571428571	0.389285714285714	0.3625	0.36	1.05345109935837	1.15033545085359	0.845402024763204	1.04849279161206	0.988901536710302	1.00073448402497	53_rust_ReproMales	reproMales	5	1000	70	0.5	0.07	0.44	0.3	0.71	0.9	1	0.81	1	0.88	1	1	0.6	0	1	0.97	0.87	8.8	12.8	10.3	8.7	0.5	30	1
53_rust_domin_BB0.6	replicate_21	2	0.158	0.478	0.364	0.157534246575342	0.469178082191781	0.373287671232877	0.392123287671233	0.397	1.20237812128419	1.0342123056119	0.895655517108804	0.997052193514826	0.981544105003726	1.0255155803101	53_rust_ReproMales	reproMales	5	1000	70	0.5	0.07	0.44	0.3	0.71	0.9	1	0.81	1	0.88	1	1	0.6	0	1	0.97	0.87	8.8	12.8	10.3	8.7	0.5	30	1
53_rust_domin_BB0.6	replicate_21	3	0.188	0.469	0.343	0.183673469387755	0.503401360544218	0.312925170068027	0.435374149659864	0.4225	1.22267935394062	0.983795214957869	0.928246046419361	0.97698653929657	1.07335044892157	0.912318280081712	53_rust_ReproMales	reproMales	5	1000	70	0.5	0.07	0.44	0.3	0.71	0.9	1	0.81	1	0.88	1	1	0.6	0	1	0.97	0.87	8.8	12.8	10.3	8.7	0.5	30	1
53_rust_domin_BB0.6	replicate_21	4	0.181	0.56	0.259	0.130597014925373	0.630597014925373	0.238805970149254	0.44589552238806	0.461	0.954889892578125	1.13902861445783	0.812415590071128	0.721530469200957	1.12606609808102	0.922030772777041	53_rust_ReproMales	reproMales	5	1000	70	0.5	0.07	0.44	0.3	0.71	0.9	1	0.81	1	0.88	1	1	0.6	0	1	0.97	0.87	8.8	12.8	10.3	8.7	0.5	30	1
53_rust_domin_BB0.6	replicate_21	5	0.23	0.489	0.281	0.198412698412698	0.507936507936508	0.293650793650794	0.452380952380952	0.4745	1.15680887939637	0.989587253285998	0.915214728655806	0.862663906142167	1.03872496510533	1.04502061797435	53_rust_ReproMales	reproMales	5	1000	70	0.5	0.07	0.44	0.3	0.71	0.9	1	0.81	1	0.88	1	1	0.6	0	1	0.97	0.87	8.8	12.8	10.3	8.7	0.5	30	1
53_rust_domin_BB0.6	replicate_22	0	NA	NA	NA	0.0833333333333333	0.52	0.396666666666667	0.343333333333333	NA	NA	NA	NA	NA	NA	NA	53_rust_ReproMales	reproMales	5	1000	70	0.5	0.07	0.44	0.3	0.71	0.9	1	0.81	1	0.88	1	1	0.6	0	1	0.97	0.87	8.8	12.8	10.3	8.7	0.5	30	1
53_rust_domin_BB0.6	replicate_22	1	0.161	0.46	0.379	0.133891213389121	0.447698744769874	0.418410041841004	0.357740585774059	0.391	1.36582147233481	1.02015671972796	0.878919838181865	0.831622443410691	0.973258140804075	1.10398427926386	53_rust_ReproMales	reproMales	5	1000	70	0.5	0.07	0.44	0.3	0.71	0.9	1	0.81	1	0.88	1	1	0.6	0	1	0.97	0.87	8.8	12.8	10.3	8.7	0.5	30	1
53_rust_domin_BB0.6	replicate_22	2	0.126	0.508	0.366	0.11969111969112	0.525096525096525	0.355212355212355	0.382239382239382	0.38	0.984541705140043	1.105490523268	0.887278846459909	0.949929521358093	1.03365457696166	0.970525560689495	53_rust_ReproMales	reproMales	5	1000	70	0.5	0.07	0.44	0.3	0.71	0.9	1	0.81	1	0.88	1	1	0.6	0	1	0.97	0.87	8.8	12.8	10.3	8.7	0.5	30	1
53_rust_domin_BB0.6	replicate_22	3	0.181	0.468	0.351	0.155234657039711	0.469314079422383	0.375451263537906	0.389891696750903	0.415	1.2388185899398	0.990969318181818	0.9197433984375	0.857650038893432	1.00280786201364	1.06966171948121	53_rust_ReproMales	reproMales	5	1000	70	0.5	0.07	0.44	0.3	0.71	0.9	1	0.81	1	0.88	1	1	0.6	0	1	0.97	0.87	8.8	12.8	10.3	8.7	0.5	30	1
53_rust_domin_BB0.6	replicate_22	4	0.192	0.488	0.32	0.130434782608696	0.521739130434783	0.347826086956522	0.391304347826087	0.436	1.26302880658436	1.02574380889766	0.859678582682679	0.679347826086957	1.06913756236636	1.08695652173913	53_rust_ReproMales	reproMales	5	1000	70	0.5	0.07	0.44	0.3	0.71	0.9	1	0.81	1	0.88	1	1	0.6	0	1	0.97	0.87	8.8	12.8	10.3	8.7	0.5	30	1
53_rust_domin_BB0.6	replicate_22	5	0.174	0.478	0.348	0.133828996282528	0.460966542750929	0.405204460966543	0.364312267657993	0.413	1.13637037037037	1.00342063492063	0.939244897959184	0.769132162543264	0.964365152198597	1.16438063496133	53_rust_ReproMales	reproMales	5	1000	70	0.5	0.07	0.44	0.3	0.71	0.9	1	0.81	1	0.88	1	1	0.6	0	1	0.97	0.87	8.8	12.8	10.3	8.7	0.5	30	1
53_rust_domin_BB0.6	replicate_23	0	NA	NA	NA	0.05	0.5	0.45	0.3	NA	NA	NA	NA	NA	NA	NA	53_rust_ReproMales	reproMales	5	1000	70	0.5	0.07	0.44	0.3	0.71	0.9	1	0.81	1	0.88	1	1	0.6	0	1	0.97	0.87	8.8	12.8	10.3	8.7	0.5	30	1
53_rust_domin_BB0.6	replicate_23	1	0.103	0.477	0.42	0.0701107011070111	0.498154981549816	0.431734317343173	0.319188191881919	0.3415	1.14444444444444	1.13571428571429	0.857142857142857	0.680686418514671	1.04435006614217	1.02793885081708	53_rust_ReproMales	reproMales	5	1000	70	0.5	0.07	0.44	0.3	0.71	0.9	1	0.81	1	0.88	1	1	0.6	0	1	0.97	0.87	8.8	12.8	10.3	8.7	0.5	30	1
53_rust_domin_BB0.6	replicate_23	2	0.126	0.496	0.378	0.096551724137931	0.520689655172414	0.382758620689655	0.356896551724138	0.374	1.2367357412543	1.14124210097592	0.815525679159231	0.766283524904215	1.04977753058954	1.01258894362343	53_rust_ReproMales	reproMales	5	1000	70	0.5	0.07	0.44	0.3	0.71	0.9	1	0.81	1	0.88	1	1	0.6	0	1	0.97	0.87	8.8	12.8	10.3	8.7	0.5	30	1
53_rust_domin_BB0.6	replicate_23	3	0.125	0.497	0.378	0.103448275862069	0.521072796934866	0.375478927203065	0.363984674329502	0.3735	0.981353123760181	1.08268769993913	0.913966175276183	0.827586206896552	1.04843621113655	0.993330495246204	53_rust_ReproMales	reproMales	5	1000	70	0.5	0.07	0.44	0.3	0.71	0.9	1	0.81	1	0.88	1	1	0.6	0	1	0.97	0.87	8.8	12.8	10.3	8.7	0.5	30	1
53_rust_domin_BB0.6	replicate_23	4	0.155	0.473	0.372	0.114695340501792	0.516129032258065	0.369175627240143	0.372759856630824	0.3915	1.16994515235457	1.02159901712112	0.919618667440848	0.73996993872124	1.09118188638069	0.992407600107912	53_rust_ReproMales	reproMales	5	1000	70	0.5	0.07	0.44	0.3	0.71	0.9	1	0.81	1	0.88	1	1	0.6	0	1	0.97	0.87	8.8	12.8	10.3	8.7	0.5	30	1
53_rust_domin_BB0.6	replicate_23	5	0.17	0.486	0.344	0.158102766798419	0.545454545454545	0.296442687747036	0.430830039525692	0.413	1.22346246301775	1.03930565934066	0.874360946938775	0.930016275284817	1.12233445566779	0.861751999264638	53_rust_ReproMales	reproMales	5	1000	70	0.5	0.07	0.44	0.3	0.71	0.9	1	0.81	1	0.88	1	1	0.6	0	1	0.97	0.87	8.8	12.8	10.3	8.7	0.5	30	1
53_rust_domin_BB0.6	replicate_24	0	NA	NA	NA	0.0733333333333333	0.486666666666667	0.44	0.316666666666667	NA	NA	NA	NA	NA	NA	NA	53_rust_ReproMales	reproMales	5	1000	70	0.5	0.07	0.44	0.3	0.71	0.9	1	0.81	1	0.88	1	1	0.6	0	1	0.97	0.87	8.8	12.8	10.3	8.7	0.5	30	1
53_rust_domin_BB0.6	replicate_24	1	0.108	0.447	0.445	0.0783582089552239	0.451492537313433	0.470149253731343	0.30410447761194	0.3315	1.07700831024931	1.03286264441592	0.953004164187983	0.725538971807629	1.01005041904571	1.05651517692437	53_rust_ReproMales	reproMales	5	1000	70	0.5	0.07	0.44	0.3	0.71	0.9	1	0.81	1	0.88	1	1	0.6	0	1	0.97	0.87	8.8	12.8	10.3	8.7	0.5	30	1
53_rust_domin_BB0.6	replicate_24	2	0.123	0.474	0.403	0.0869565217391304	0.52536231884058	0.38768115942029	0.34963768115942	0.36	1.33002401294742	1.11990578792414	0.832179401850082	0.706963591375044	1.10835932244848	0.961987988635955	53_rust_ReproMales	reproMales	5	1000	70	0.5	0.07	0.44	0.3	0.71	0.9	1	0.81	1	0.88	1	1	0.6	0	1	0.97	0.87	8.8	12.8	10.3	8.7	0.5	30	1
53_rust_domin_BB0.6	replicate_24	3	0.144	0.51	0.346	0.133333333333333	0.536842105263158	0.329824561403509	0.401754385964912	0.399	1.17794775698676	1.12141556136072	0.818022703113725	0.925925925925926	1.05263157894737	0.953250177466789	53_rust_ReproMales	reproMales	5	1000	70	0.5	0.07	0.44	0.3	0.71	0.9	1	0.81	1	0.88	1	1	0.6	0	1	0.97	0.87	8.8	12.8	10.3	8.7	0.5	30	1
53_rust_domin_BB0.6	replicate_24	4	0.178	0.488	0.334	0.142857142857143	0.522556390977444	0.334586466165414	0.404135338345865	0.422	1.1028050571118	1.01519548207814	0.933227268427344	0.802568218298555	1.07081227659312	1.00175588672279	53_rust_ReproMales	reproMales	5	1000	70	0.5	0.07	0.44	0.3	0.71	0.9	1	0.81	1	0.88	1	1	0.6	0	1	0.97	0.87	8.8	12.8	10.3	8.7	0.5	30	1
53_rust_domin_BB0.6	replicate_24	5	0.178	0.481	0.341	0.158490566037736	0.513207547169811	0.328301886792453	0.415094339622642	0.4185	1.0898490427258	0.998712816374441	0.960415408651693	0.890396438414246	1.0669595575256	0.962762131356167	53_rust_ReproMales	reproMales	5	1000	70	0.5	0.07	0.44	0.3	0.71	0.9	1	0.81	1	0.88	1	1	0.6	0	1	0.97	0.87	8.8	12.8	10.3	8.7	0.5	30	1
53_rust_domin_BB0.6	replicate_25	0	NA	NA	NA	0.0733333333333333	0.48	0.446666666666667	0.313333333333333	NA	NA	NA	NA	NA	NA	NA	53_rust_ReproMales	reproMales	5	1000	70	0.5	0.07	0.44	0.3	0.71	0.9	1	0.81	1	0.88	1	1	0.6	0	1	0.97	0.87	8.8	12.8	10.3	8.7	0.5	30	1
53_rust_domin_BB0.6	replicate_25	1	0.112	0.488	0.4	0.0848056537102474	0.530035335689046	0.385159010600707	0.34982332155477	0.356	1.14078768673608	1.13406321008056	0.848336318220379	0.757193336698637	1.08613798296936	0.962897526501767	53_rust_ReproMales	reproMales	5	1000	70	0.5	0.07	0.44	0.3	0.71	0.9	1	0.81	1	0.88	1	1	0.6	0	1	0.97	0.87	8.8	12.8	10.3	8.7	0.5	30	1
53_rust_domin_BB0.6	replicate_25	2	0.146	0.463	0.391	0.104477611940299	0.507462686567164	0.388059701492537	0.358208955223881	0.3775	1.19304091419243	1.01781969148002	0.924940896739131	0.715600081782866	1.09603172044744	0.992480054968126	53_rust_ReproMales	reproMales	5	1000	70	0.5	0.07	0.44	0.3	0.71	0.9	1	0.81	1	0.88	1	1	0.6	0	1	0.97	0.87	8.8	12.8	10.3	8.7	0.5	30	1
53_rust_domin_BB0.6	replicate_25	3	0.15	0.477	0.373	0.115107913669065	0.535971223021583	0.348920863309353	0.383093525179856	0.3885	1.16901041666667	1.03742877906977	0.905568956192537	0.767386091127098	1.1236293983681	0.935444673751615	53_rust_ReproMales	reproMales	5	1000	70	0.5	0.07	0.44	0.3	0.71	0.9	1	0.81	1	0.88	1	1	0.6	0	1	0.97	0.87	8.8	12.8	10.3	8.7	0.5	30	1
53_rust_domin_BB0.6	replicate_25	4	0.204	0.437	0.359	0.131687242798354	0.518518518518518	0.349794238683128	0.390946502057613	0.4225	1.39001838259605	0.92454339643302	0.943312939336501	0.645525699991931	1.18654123230782	0.974357210816511	53_rust_ReproMales	reproMales	5	1000	70	0.5	0.07	0.44	0.3	0.71	0.9	1	0.81	1	0.88	1	1	0.6	0	1	0.97	0.87	8.8	12.8	10.3	8.7	0.5	30	1
53_rust_domin_BB0.6	replicate_25	5	0.157	0.518	0.325	0.141843971631206	0.535460992907801	0.322695035460993	0.409574468085106	0.416	1.02722360110803	1.08774473684211	0.876137920014609	0.903464787459909	1.03370848051699	0.99290780141844	53_rust_ReproMales	reproMales	5	1000	70	0.5	0.07	0.44	0.3	0.71	0.9	1	0.81	1	0.88	1	1	0.6	0	1	0.97	0.87	8.8	12.8	10.3	8.7	0.5	30	1
53_rust_domin_BB0.6	replicate_26	0	NA	NA	NA	0.0933333333333333	0.5	0.406666666666667	0.343333333333333	NA	NA	NA	NA	NA	NA	NA	53_rust_ReproMales	reproMales	5	1000	70	0.5	0.07	0.44	0.3	0.71	0.9	1	0.81	1	0.88	1	1	0.6	0	1	0.97	0.87	8.8	12.8	10.3	8.7	0.5	30	1
53_rust_domin_BB0.6	replicate_26	1	0.174	0.48	0.346	0.144486692015209	0.486692015209125	0.368821292775665	0.387832699619772	0.414	1.47610519370346	1.06451135971613	0.802391197918009	0.830383287443731	1.01394169835234	1.06595749357129	53_rust_ReproMales	reproMales	5	1000	70	0.5	0.07	0.44	0.3	0.71	0.9	1	0.81	1	0.88	1	1	0.6	0	1	0.97	0.87	8.8	12.8	10.3	8.7	0.5	30	1
53_rust_domin_BB0.6	replicate_26	2	0.22	0.497	0.283	0.146067415730337	0.565543071161049	0.288389513108614	0.428838951310861	0.4685	1.4626278354479	1.04667497868713	0.755172524208171	0.663942798774259	1.1379136240665	1.0190442159315	53_rust_ReproMales	reproMales	5	1000	70	0.5	0.07	0.44	0.3	0.71	0.9	1	0.81	1	0.88	1	1	0.6	0	1	0.97	0.87	8.8	12.8	10.3	8.7	0.5	30	1
53_rust_domin_BB0.6	replicate_26	3	0.198	0.511	0.291	0.126436781609195	0.586206896551724	0.28735632183908	0.419540229885057	0.4535	1.07665544135314	1.04312918605484	0.892022531577533	0.638569604086845	1.14717592280181	0.987478769206462	53_rust_ReproMales	reproMales	5	1000	70	0.5	0.07	0.44	0.3	0.71	0.9	1	0.81	1	0.88	1	1	0.6	0	1	0.97	0.87	8.8	12.8	10.3	8.7	0.5	30	1
53_rust_domin_BB0.6	replicate_26	4	0.207	0.508	0.285	0.21978021978022	0.494505494505495	0.285714285714286	0.467032967032967	0.461	1.17604278476262	1.04300881595009	0.845864130967552	1.06174019217497	0.973436012806092	1.00250626566416	53_rust_ReproMales	reproMales	5	1000	70	0.5	0.07	0.44	0.3	0.71	0.9	1	0.81	1	0.88	1	1	0.6	0	1	0.97	0.87	8.8	12.8	10.3	8.7	0.5	30	1
53_rust_domin_BB0.6	replicate_26	5	0.246	0.494	0.26	0.182170542635659	0.523255813953488	0.294573643410853	0.443798449612403	0.493	1.12782062283737	0.992313887204366	0.915319375066426	0.740530661120565	1.05922229545241	1.1329755515802	53_rust_ReproMales	reproMales	5	1000	70	0.5	0.07	0.44	0.3	0.71	0.9	1	0.81	1	0.88	1	1	0.6	0	1	0.97	0.87	8.8	12.8	10.3	8.7	0.5	30	1
53_rust_domin_BB0.6	replicate_27	0	NA	NA	NA	0.06	0.49	0.45	0.305	NA	NA	NA	NA	NA	NA	NA	53_rust_ReproMales	reproMales	5	1000	70	0.5	0.07	0.44	0.3	0.71	0.9	1	0.81	1	0.88	1	1	0.6	0	1	0.97	0.87	8.8	12.8	10.3	8.7	0.5	30	1
53_rust_domin_BB0.6	replicate_27	1	0.137	0.453	0.41	0.100694444444444	0.472222222222222	0.427083333333333	0.336805555555556	0.3635	1.47272238645525	1.06852223139521	0.848817348998499	0.734995944849959	1.04243316163846	1.04166666666667	53_rust_ReproMales	reproMales	5	1000	70	0.5	0.07	0.44	0.3	0.71	0.9	1	0.81	1	0.88	1	1	0.6	0	1	0.97	0.87	8.8	12.8	10.3	8.7	0.5	30	1
53_rust_domin_BB0.6	replicate_27	2	0.126	0.444	0.43	0.0905660377358491	0.460377358490566	0.449056603773585	0.320754716981132	0.348	1.11073907960463	0.993877476115939	0.977657410706943	0.718778077268643	1.03688594254632	1.04431768319438	53_rust_ReproMales	reproMales	5	1000	70	0.5	0.07	0.44	0.3	0.71	0.9	1	0.81	1	0.88	1	1	0.6	0	1	0.97	0.87	8.8	12.8	10.3	8.7	0.5	30	1
53_rust_domin_BB0.6	replicate_27	3	0.124	0.456	0.42	0.0981818181818182	0.454545454545455	0.447272727272727	0.325454545454545	0.352	1.20524567474048	1.04649019607843	0.910324074074074	0.791788856304985	0.996810207336523	1.06493506493507	53_rust_ReproMales	reproMales	5	1000	70	0.5	0.07	0.44	0.3	0.71	0.9	1	0.81	1	0.88	1	1	0.6	0	1	0.97	0.87	8.8	12.8	10.3	8.7	0.5	30	1
53_rust_domin_BB0.6	replicate_27	4	0.142	0.449	0.409	0.115241635687732	0.475836431226766	0.408921933085502	0.353159851301115	0.3665	1.34062607284417	1.02262118086404	0.898878241221729	0.811560814702341	1.05976933458077	0.999809127348415	53_rust_ReproMales	reproMales	5	1000	70	0.5	0.07	0.44	0.3	0.71	0.9	1	0.81	1	0.88	1	1	0.6	0	1	0.97	0.87	8.8	12.8	10.3	8.7	0.5	30	1
53_rust_domin_BB0.6	replicate_27	5	0.14	0.474	0.386	0.155709342560554	0.41522491349481	0.429065743944637	0.363321799307958	0.377	1.12249750692521	1.03748076225045	0.922557339146518	1.11220958971824	0.87600192720424	1.11156928483067	53_rust_ReproMales	reproMales	5	1000	70	0.5	0.07	0.44	0.3	0.71	0.9	1	0.81	1	0.88	1	1	0.6	0	1	0.97	0.87	8.8	12.8	10.3	8.7	0.5	30	1
53_rust_domin_BB0.6	replicate_28	0	NA	NA	NA	0.0733333333333333	0.466666666666667	0.46	0.306666666666667	NA	NA	NA	NA	NA	NA	NA	53_rust_ReproMales	reproMales	5	1000	70	0.5	0.07	0.44	0.3	0.71	0.9	1	0.81	1	0.88	1	1	0.6	0	1	0.97	0.87	8.8	12.8	10.3	8.7	0.5	30	1
53_rust_domin_BB0.6	replicate_28	1	0.131	0.455	0.414	0.0953947368421053	0.490131578947368	0.414473684210526	0.340460526315789	0.3585	1.3929584120983	1.06997282608696	0.861224112426035	0.728204098031338	1.07721226142279	1.00114416475973	53_rust_ReproMales	reproMales	5	1000	70	0.5	0.07	0.44	0.3	0.71	0.9	1	0.81	1	0.88	1	1	0.6	0	1	0.97	0.87	8.8	12.8	10.3	8.7	0.5	30	1
53_rust_domin_BB0.6	replicate_28	2	0.155	0.477	0.368	0.102661596958175	0.479087452471483	0.418250950570342	0.342205323193916	0.3935	1.33720553571845	1.06213769923019	0.845991952786363	0.662332883601128	1.00437621063204	1.13655149611506	53_rust_ReproMales	reproMales	5	1000	70	0.5	0.07	0.44	0.3	0.71	0.9	1	0.81	1	0.88	1	1	0.6	0	1	0.97	0.87	8.8	12.8	10.3	8.7	0.5	30	1
53_rust_domin_BB0.6	replicate_28	3	0.149	0.482	0.369	0.125	0.50390625	0.37109375	0.376953125	0.39	1.27236802469136	1.07063127809891	0.852796986200675	0.838926174496644	1.04544865145228	1.00567411924119	53_rust_ReproMales	reproMales	5	1000	70	0.5	0.07	0.44	0.3	0.71	0.9	1	0.81	1	0.88	1	1	0.6	0	1	0.97	0.87	8.8	12.8	10.3	8.7	0.5	30	1
53_rust_domin_BB0.6	replicate_28	4	0.153	0.505	0.342	0.0979591836734694	0.53469387755102	0.36734693877551	0.36530612244898	0.4055	1.07675459743886	1.07511101726574	0.881017757294052	0.640256102440976	1.05879975752677	1.07411385606874	53_rust_ReproMales	reproMales	5	1000	70	0.5	0.07	0.44	0.3	0.71	0.9	1	0.81	1	0.88	1	1	0.6	0	1	0.97	0.87	8.8	12.8	10.3	8.7	0.5	30	1
53_rust_domin_BB0.6	replicate_28	5	0.175	0.451	0.374	0.16600790513834	0.446640316205534	0.387351778656126	0.389328063241107	0.4005	1.31136668643301	0.97257989186082	0.928416786426939	0.948616600790514	0.99033329535595	1.03569994293082	53_rust_ReproMales	reproMales	5	1000	70	0.5	0.07	0.44	0.3	0.71	0.9	1	0.81	1	0.88	1	1	0.6	0	1	0.97	0.87	8.8	12.8	10.3	8.7	0.5	30	1
53_rust_domin_BB0.6	replicate_29	0	NA	NA	NA	0.07	0.516666666666667	0.413333333333333	0.328333333333333	NA	NA	NA	NA	NA	NA	NA	53_rust_ReproMales	reproMales	5	1000	70	0.5	0.07	0.44	0.3	0.71	0.9	1	0.81	1	0.88	1	1	0.6	0	1	0.97	0.87	8.8	12.8	10.3	8.7	0.5	30	1
53_rust_domin_BB0.6	replicate_29	1	0.134	0.462	0.404	0.125461254612546	0.516605166051661	0.357933579335793	0.383763837638376	0.365	1.24301064186142	1.04747389502588	0.895516874064861	0.936278019496613	1.11819300011182	0.885974206276716	53_rust_ReproMales	reproMales	5	1000	70	0.5	0.07	0.44	0.3	0.71	0.9	1	0.81	1	0.88	1	1	0.6	0	1	0.97	0.87	8.8	12.8	10.3	8.7	0.5	30	1
53_rust_domin_BB0.6	replicate_29	2	0.194	0.516	0.29	0.16140350877193	0.533333333333333	0.305263157894737	0.428070175438596	0.452	1.31726645710059	1.0909591202211	0.763666320054502	0.831976849339844	1.03359173126615	1.05263157894737	53_rust_ReproMales	reproMales	5	1000	70	0.5	0.07	0.44	0.3	0.71	0.9	1	0.81	1	0.88	1	1	0.6	0	1	0.97	0.87	8.8	12.8	10.3	8.7	0.5	30	1
53_rust_domin_BB0.6	replicate_29	3	0.224	0.49	0.286	0.20532319391635	0.482889733840304	0.311787072243346	0.446768060836502	0.469	1.22241332975007	1.0007102987026	0.874340396702924	0.916621401412276	0.985489252735315	1.09016458826345	53_rust_ReproMales	reproMales	5	1000	70	0.5	0.07	0.44	0.3	0.71	0.9	1	0.81	1	0.88	1	1	0.6	0	1	0.97	0.87	8.8	12.8	10.3	8.7	0.5	30	1
53_rust_domin_BB0.6	replicate_29	4	0.234	0.507	0.259	0.18796992481203	0.518796992481203	0.293233082706767	0.447368421052632	0.4875	1.17233470348574	1.02562500548366	0.846223875485646	0.803290276974487	1.02326822974596	1.13217406450489	53_rust_ReproMales	reproMales	5	1000	70	0.5	0.07	0.44	0.3	0.71	0.9	1	0.81	1	0.88	1	1	0.6	0	1	0.97	0.87	8.8	12.8	10.3	8.7	0.5	30	1
53_rust_domin_BB0.6	replicate_29	5	0.243	0.473	0.284	0.215328467153285	0.496350364963504	0.288321167883212	0.463503649635036	0.4795	1.21415916955017	0.95659943977591	0.929922902494331	0.886125379231624	1.04936652212157	1.01521537987046	53_rust_ReproMales	reproMales	5	1000	70	0.5	0.07	0.44	0.3	0.71	0.9	1	0.81	1	0.88	1	1	0.6	0	1	0.97	0.87	8.8	12.8	10.3	8.7	0.5	30	1
53_rust_domin_BB0.6	replicate_30	0	NA	NA	NA	0.06	0.513333333333333	0.426666666666667	0.316666666666667	NA	NA	NA	NA	NA	NA	NA	53_rust_ReproMales	reproMales	5	1000	70	0.5	0.07	0.44	0.3	0.71	0.9	1	0.81	1	0.88	1	1	0.6	0	1	0.97	0.87	8.8	12.8	10.3	8.7	0.5	30	1
53_rust_domin_BB0.6	replicate_30	1	0.138	0.44	0.422	0.0952380952380952	0.472789115646259	0.431972789115646	0.331632653061224	0.358	1.37617728531856	1.01668806161746	0.903747769185009	0.690131124913734	1.07452071737786	1.02363220169584	53_rust_ReproMales	reproMales	5	1000	70	0.5	0.07	0.44	0.3	0.71	0.9	1	0.81	1	0.88	1	1	0.6	0	1	0.97	0.87	8.8	12.8	10.3	8.7	0.5	30	1
53_rust_domin_BB0.6	replicate_30	2	0.111	0.468	0.421	0.0809859154929577	0.447183098591549	0.471830985915493	0.304577464788732	0.345	1.0092724260355	1.05570687022901	0.942435522405454	0.729602842278899	0.955519441434934	1.12073868388478	53_rust_ReproMales	reproMales	5	1000	70	0.5	0.07	0.44	0.3	0.71	0.9	1	0.81	1	0.88	1	1	0.6	0	1	0.97	0.87	8.8	12.8	10.3	8.7	0.5	30	1
53_rust_domin_BB0.6	replicate_30	3	0.131	0.455	0.414	0.141342756183746	0.431095406360424	0.42756183745583	0.356890459363958	0.3585	1.41213351598784	1.0740756566913	0.856057272872937	1.0789523372805	0.947462431561371	1.03275806148751	53_rust_ReproMales	reproMales	5	1000	70	0.5	0.07	0.44	0.3	0.71	0.9	1	0.81	1	0.88	1	1	0.6	0	1	0.97	0.87	8.8	12.8	10.3	8.7	0.5	30	1
53_rust_domin_BB0.6	replicate_30	4	0.176	0.475	0.349	0.169064748201439	0.464028776978417	0.366906474820144	0.401079136690647	0.4135	1.38179237329674	1.03476974757915	0.84383108924043	0.960595160235448	0.976902688375615	1.05130795077405	53_rust_ReproMales	reproMales	5	1000	70	0.5	0.07	0.44	0.3	0.71	0.9	1	0.81	1	0.88	1	1	0.6	0	1	0.97	0.87	8.8	12.8	10.3	8.7	0.5	30	1
53_rust_domin_BB0.6	replicate_30	5	0.219	0.456	0.325	0.183150183150183	0.454212454212454	0.362637362637363	0.41025641025641	0.447	1.36139443785316	0.949151052397689	0.906033961889818	0.83630220616522	0.996079943448364	1.11580726965342	53_rust_ReproMales	reproMales	5	1000	70	0.5	0.07	0.44	0.3	0.71	0.9	1	0.81	1	0.88	1	1	0.6	0	1	0.97	0.87	8.8	12.8	10.3	8.7	0.5	30	1
53_rust_domin_BB0.5	replicate_01	0	NA	NA	NA	0.0366666666666667	0.493333333333333	0.47	0.283333333333333	NA	NA	NA	NA	NA	NA	NA	53_rust_ReproMales	reproMales	5	1000	70	0.5	0.07	0.44	0.3	0.71	0.9	1	0.81	1	0.88	1	1	0.5	0	1	0.97	0.87	8.8	12.8	10.3	8.7	0.5	30	1
53_rust_domin_BB0.5	replicate_01	1	0.129	0.43	0.441	0.116666666666667	0.4375	0.445833333333333	0.335416666666667	0.344	1.60692041522491	1.05882352941176	0.858626284478096	0.904392764857881	1.01744186046512	1.01095993953137	53_rust_ReproMales	reproMales	5	1000	70	0.5	0.07	0.44	0.3	0.71	0.9	1	0.81	1	0.88	1	1	0.5	0	1	0.97	0.87	8.8	12.8	10.3	8.7	0.5	30	1
53_rust_domin_BB0.5	replicate_01	2	0.152	0.483	0.365	0.136690647482014	0.492805755395683	0.370503597122302	0.383093525179856	0.3935	1.3510589869218	1.0833855799373	0.826406973201914	0.899280575539568	1.02030177100556	1.01507834828028	53_rust_ReproMales	reproMales	5	1000	70	0.5	0.07	0.44	0.3	0.71	0.9	1	0.81	1	0.88	1	1	0.5	0	1	0.97	0.87	8.8	12.8	10.3	8.7	0.5	30	1
53_rust_domin_BB0.5	replicate_01	3	0.167	0.523	0.31	0.116363636363636	0.574545454545455	0.309090909090909	0.403636363636364	0.4285	1.13790720536049	1.10649015179512	0.814559919761324	0.696788241698421	1.0985572744655	0.997067448680352	53_rust_ReproMales	reproMales	5	1000	70	0.5	0.07	0.44	0.3	0.71	0.9	1	0.81	1	0.88	1	1	0.5	0	1	0.97	0.87	8.8	12.8	10.3	8.7	0.5	30	1
53_rust_domin_BB0.5	replicate_01	4	0.201	0.484	0.315	0.142335766423358	0.525547445255474	0.332116788321168	0.405109489051095	0.443	1.23371682493304	1.00534223247638	0.885703264425937	0.70813814140974	1.08584182904024	1.05433901054339	53_rust_ReproMales	reproMales	5	1000	70	0.5	0.07	0.44	0.3	0.71	0.9	1	0.81	1	0.88	1	1	0.5	0	1	0.97	0.87	8.8	12.8	10.3	8.7	0.5	30	1
53_rust_domin_BB0.5	replicate_01	5	0.21	0.486	0.304	0.168458781362007	0.512544802867383	0.318996415770609	0.424731182795699	0.453	1.27960068176284	1.0083163654452	0.859012533403591	0.802184673152415	1.05461893594112	1.0493303150349	53_rust_ReproMales	reproMales	5	1000	70	0.5	0.07	0.44	0.3	0.71	0.9	1	0.81	1	0.88	1	1	0.5	0	1	0.97	0.87	8.8	12.8	10.3	8.7	0.5	30	1
53_rust_domin_BB0.5	replicate_02	0	NA	NA	NA	0.0733333333333333	0.476666666666667	0.45	0.311666666666667	NA	NA	NA	NA	NA	NA	NA	53_rust_ReproMales	reproMales	5	1000	70	0.5	0.07	0.44	0.3	0.71	0.9	1	0.81	1	0.88	1	1	0.5	0	1	0.97	0.87	8.8	12.8	10.3	8.7	0.5	30	1
53_rust_domin_BB0.5	replicate_02	1	0.144	0.507	0.349	0.148936170212766	0.514184397163121	0.336879432624113	0.406028368794326	0.3975	1.48245588950213	1.18164985562792	0.736593402083614	1.03427895981087	1.01417040860576	0.965270580584852	53_rust_ReproMales	reproMales	5	1000	70	0.5	0.07	0.44	0.3	0.71	0.9	1	0.81	1	0.88	1	1	0.5	0	1	0.97	0.87	8.8	12.8	10.3	8.7	0.5	30	1
53_rust_domin_BB0.5	replicate_02	2	0.212	0.479	0.309	0.215094339622642	0.464150943396226	0.320754716981132	0.447169811320755	0.4515	1.285947102458	0.993078172456495	0.875844633548674	1.01459594161623	0.968999881829283	1.03804115527874	53_rust_ReproMales	reproMales	5	1000	70	0.5	0.07	0.44	0.3	0.71	0.9	1	0.81	1	0.88	1	1	0.5	0	1	0.97	0.87	8.8	12.8	10.3	8.7	0.5	30	1
53_rust_domin_BB0.5	replicate_02	3	0.24	0.483	0.277	0.191729323308271	0.515037593984962	0.293233082706767	0.449248120300752	0.4815	1.20023500507397	0.97690629455221	0.906350685505947	0.798872180451128	1.06633042232911	1.05860318666703	53_rust_ReproMales	reproMales	5	1000	70	0.5	0.07	0.44	0.3	0.71	0.9	1	0.81	1	0.88	1	1	0.5	0	1	0.97	0.87	8.8	12.8	10.3	8.7	0.5	30	1
53_rust_domin_BB0.5	replicate_02	4	0.218	0.496	0.286	0.176923076923077	0.507692307692308	0.315384615384615	0.430769230769231	0.466	1.08014971726685	1.00232698816171	0.942874861675733	0.811573747353564	1.02357320099256	1.10274341043572	53_rust_ReproMales	reproMales	5	1000	70	0.5	0.07	0.44	0.3	0.71	0.9	1	0.81	1	0.88	1	1	0.5	0	1	0.97	0.87	8.8	12.8	10.3	8.7	0.5	30	1
53_rust_domin_BB0.5	replicate_02	5	0.256	0.474	0.27	0.196911196911197	0.525096525096525	0.277992277992278	0.459459459459459	0.493	1.37959183673469	0.966529922779923	0.83327246165084	0.769184362934363	1.10779857615301	1.02960102960103	53_rust_ReproMales	reproMales	5	1000	70	0.5	0.07	0.44	0.3	0.71	0.9	1	0.81	1	0.88	1	1	0.5	0	1	0.97	0.87	8.8	12.8	10.3	8.7	0.5	30	1
53_rust_domin_BB0.5	replicate_03	0	NA	NA	NA	0.0666666666666667	0.536666666666667	0.396666666666667	0.335	NA	NA	NA	NA	NA	NA	NA	53_rust_ReproMales	reproMales	5	1000	70	0.5	0.07	0.44	0.3	0.71	0.9	1	0.81	1	0.88	1	1	0.5	0	1	0.97	0.87	8.8	12.8	10.3	8.7	0.5	30	1
53_rust_domin_BB0.5	replicate_03	1	0.09	0.465	0.445	0.0811808118081181	0.487084870848708	0.431734317343173	0.324723247232472	0.3225	0.801960347516151	1.04365391089664	1.00627508621177	0.902009020090201	1.0474943459112	0.970189477175671	53_rust_ReproMales	reproMales	5	1000	70	0.5	0.07	0.44	0.3	0.71	0.9	1	0.81	1	0.88	1	1	0.5	0	1	0.97	0.87	8.8	12.8	10.3	8.7	0.5	30	1
53_rust_domin_BB0.5	replicate_03	2	0.138	0.488	0.374	0.123239436619718	0.552816901408451	0.323943661971831	0.399647887323944	0.382	1.3087368285124	1.11274242424242	0.820177789721998	0.89303939579506	1.13282151927961	0.866159523988853	53_rust_ReproMales	reproMales	5	1000	70	0.5	0.07	0.44	0.3	0.71	0.9	1	0.81	1	0.88	1	1	0.5	0	1	0.97	0.87	8.8	12.8	10.3	8.7	0.5	30	1
53_rust_domin_BB0.5	replicate_03	3	0.194	0.467	0.339	0.173745173745174	0.482625482625483	0.343629343629344	0.415057915057915	0.4275	1.21463750509422	0.973202733602904	0.940562396264222	0.895593679098834	1.03345927757063	1.01365588091252	53_rust_ReproMales	reproMales	5	1000	70	0.5	0.07	0.44	0.3	0.71	0.9	1	0.81	1	0.88	1	1	0.5	0	1	0.97	0.87	8.8	12.8	10.3	8.7	0.5	30	1
53_rust_domin_BB0.5	replicate_03	4	0.234	0.51	0.256	0.221453287197232	0.494809688581315	0.283737024221453	0.468858131487889	0.489	1.35830862087615	1.05031268708266	0.748194011480356	0.946381569218939	0.970215075649637	1.10834775086505	53_rust_ReproMales	reproMales	5	1000	70	0.5	0.07	0.44	0.3	0.71	0.9	1	0.81	1	0.88	1	1	0.5	0	1	0.97	0.87	8.8	12.8	10.3	8.7	0.5	30	1
53_rust_domin_BB0.5	replicate_03	5	0.297	0.509	0.194	0.258687258687259	0.536679536679537	0.204633204633205	0.527027027027027	0.5515	1.35105660325976	1.02196446987271	0.687670914280258	0.871000871000871	1.05438022923288	1.05481033316085	53_rust_ReproMales	reproMales	5	1000	70	0.5	0.07	0.44	0.3	0.71	0.9	1	0.81	1	0.88	1	1	0.5	0	1	0.97	0.87	8.8	12.8	10.3	8.7	0.5	30	1
53_rust_domin_BB0.5	replicate_04	0	NA	NA	NA	0.0533333333333333	0.503333333333333	0.443333333333333	0.305	NA	NA	NA	NA	NA	NA	NA	53_rust_ReproMales	reproMales	5	1000	70	0.5	0.07	0.44	0.3	0.71	0.9	1	0.81	1	0.88	1	1	0.5	0	1	0.97	0.87	8.8	12.8	10.3	8.7	0.5	30	1
53_rust_domin_BB0.5	replicate_04	1	0.132	0.472	0.396	0.0888888888888889	0.444444444444444	0.466666666666667	0.311111111111111	0.368	1.41897339424886	1.11333883712702	0.819833341959526	0.673400673400673	0.941619585687382	1.17845117845118	53_rust_ReproMales	reproMales	5	1000	70	0.5	0.07	0.44	0.3	0.71	0.9	1	0.81	1	0.88	1	1	0.5	0	1	0.97	0.87	8.8	12.8	10.3	8.7	0.5	30	1
53_rust_domin_BB0.5	replicate_04	2	0.155	0.468	0.377	0.122302158273381	0.503597122302158	0.37410071942446	0.37410071942446	0.389	1.60140306122449	1.0918202764977	0.794406867845994	0.789046182408912	1.07606222714136	0.992309600595386	53_rust_ReproMales	reproMales	5	1000	70	0.5	0.07	0.44	0.3	0.71	0.9	1	0.81	1	0.88	1	1	0.5	0	1	0.97	0.87	8.8	12.8	10.3	8.7	0.5	30	1
53_rust_domin_BB0.5	replicate_04	3	0.189	0.467	0.344	0.131782945736434	0.492248062015504	0.375968992248062	0.377906976744186	0.4225	1.35046930473373	0.997226679929266	0.87811124322896	0.697264263155736	1.05406437262421	1.09293311700018	53_rust_ReproMales	reproMales	5	1000	70	0.5	0.07	0.44	0.3	0.71	0.9	1	0.81	1	0.88	1	1	0.5	0	1	0.97	0.87	8.8	12.8	10.3	8.7	0.5	30	1
53_rust_domin_BB0.5	replicate_04	4	0.171	0.494	0.335	0.121212121212121	0.522727272727273	0.356060606060606	0.382575757575758	0.418	1.19736426035503	1.05064672897196	0.865633679797362	0.708842814105972	1.05815237394185	1.06286748077793	53_rust_ReproMales	reproMales	5	1000	70	0.5	0.07	0.44	0.3	0.71	0.9	1	0.81	1	0.88	1	1	0.5	0	1	0.97	0.87	8.8	12.8	10.3	8.7	0.5	30	1
53_rust_domin_BB0.5	replicate_04	5	0.194	0.461	0.345	0.179310344827586	0.510344827586207	0.310344827586207	0.43448275862069	0.4245	1.32546064111362	0.975820202879184	0.905006586623509	0.924280127977248	1.10703867155359	0.899550224887556	53_rust_ReproMales	reproMales	5	1000	70	0.5	0.07	0.44	0.3	0.71	0.9	1	0.81	1	0.88	1	1	0.5	0	1	0.97	0.87	8.8	12.8	10.3	8.7	0.5	30	1
53_rust_domin_BB0.5	replicate_05	0	NA	NA	NA	0.05	0.526666666666667	0.423333333333333	0.313333333333333	NA	NA	NA	NA	NA	NA	NA	53_rust_ReproMales	reproMales	5	1000	70	0.5	0.07	0.44	0.3	0.71	0.9	1	0.81	1	0.88	1	1	0.5	0	1	0.97	0.87	8.8	12.8	10.3	8.7	0.5	30	1
53_rust_domin_BB0.5	replicate_05	1	0.146	0.472	0.382	0.108474576271186	0.498305084745763	0.393220338983051	0.357627118644068	0.382	1.48709823449525	1.09688080975005	0.810161183900462	0.742976549802647	1.0557311117495	1.02937261513888	53_rust_ReproMales	reproMales	5	1000	70	0.5	0.07	0.44	0.3	0.71	0.9	1	0.81	1	0.88	1	1	0.5	0	1	0.97	0.87	8.8	12.8	10.3	8.7	0.5	30	1
53_rust_domin_BB0.5	replicate_05	2	0.136	0.491	0.373	0.101449275362319	0.478260869565217	0.420289855072464	0.340579710144928	0.3815	1.06335437209407	1.06864597531543	0.903929240258701	0.745950554134697	0.974054724165412	1.12678245327738	53_rust_ReproMales	reproMales	5	1000	70	0.5	0.07	0.44	0.3	0.71	0.9	1	0.81	1	0.88	1	1	0.5	0	1	0.97	0.87	8.8	12.8	10.3	8.7	0.5	30	1
53_rust_domin_BB0.5	replicate_05	3	0.118	0.479	0.403	0.107023411371237	0.48494983277592	0.408026755852843	0.349498327759197	0.3575	1.01728927116342	1.06641056815525	0.926788069073783	0.906978062468114	1.01242136278898	1.01247333958522	53_rust_ReproMales	reproMales	5	1000	70	0.5	0.07	0.44	0.3	0.71	0.9	1	0.81	1	0.88	1	1	0.5	0	1	0.97	0.87	8.8	12.8	10.3	8.7	0.5	30	1
53_rust_domin_BB0.5	replicate_05	4	0.15	0.498	0.352	0.101123595505618	0.48689138576779	0.411985018726592	0.344569288389513	0.399	1.2280076005586	1.09523125176812	0.831851547372803	0.674157303370786	0.977693545718454	1.17041198501873	53_rust_ReproMales	reproMales	5	1000	70	0.5	0.07	0.44	0.3	0.71	0.9	1	0.81	1	0.88	1	1	0.5	0	1	0.97	0.87	8.8	12.8	10.3	8.7	0.5	30	1
53_rust_domin_BB0.5	replicate_05	5	0.145	0.532	0.323	0.135231316725979	0.544483985765125	0.320284697508897	0.407473309608541	0.411	1.22127894612476	1.17781826086957	0.751880718367347	0.932629770523991	1.02346613865625	0.991593490739619	53_rust_ReproMales	reproMales	5	1000	70	0.5	0.07	0.44	0.3	0.71	0.9	1	0.81	1	0.88	1	1	0.5	0	1	0.97	0.87	8.8	12.8	10.3	8.7	0.5	30	1
53_rust_domin_BB0.5	replicate_06	0	NA	NA	NA	0.0633333333333333	0.496666666666667	0.44	0.311666666666667	NA	NA	NA	NA	NA	NA	NA	53_rust_ReproMales	reproMales	5	1000	70	0.5	0.07	0.44	0.3	0.71	0.9	1	0.81	1	0.88	1	1	0.5	0	1	0.97	0.87	8.8	12.8	10.3	8.7	0.5	30	1
53_rust_domin_BB0.5	replicate_06	1	0.128	0.445	0.427	0.105660377358491	0.39622641509434	0.49811320754717	0.30377358490566	0.3505	1.31773856844634	1.03714829537362	0.901218861575081	0.825471698113208	0.890396438414246	1.1665414696655	53_rust_ReproMales	reproMales	5	1000	70	0.5	0.07	0.44	0.3	0.71	0.9	1	0.81	1	0.88	1	1	0.5	0	1	0.97	0.87	8.8	12.8	10.3	8.7	0.5	30	1
53_rust_domin_BB0.5	replicate_06	2	0.137	0.443	0.42	0.14963503649635	0.470802919708029	0.37956204379562	0.385036496350365	0.3585	1.48463793835114	1.04730512211954	0.866459558904532	1.09222654376898	1.06276054110165	0.903719151894334	53_rust_ReproMales	reproMales	5	1000	70	0.5	0.07	0.44	0.3	0.71	0.9	1	0.81	1	0.88	1	1	0.5	0	1	0.97	0.87	8.8	12.8	10.3	8.7	0.5	30	1
53_rust_domin_BB0.5	replicate_06	3	0.187	0.493	0.32	0.163568773234201	0.50185873605948	0.33457249070632	0.41449814126394	0.4335	1.261356393612	1.04103584738493	0.846157666264562	0.874699322108025	1.0179690386602	1.04553903345725	53_rust_ReproMales	reproMales	5	1000	70	0.5	0.07	0.44	0.3	0.71	0.9	1	0.81	1	0.88	1	1	0.5	0	1	0.97	0.87	8.8	12.8	10.3	8.7	0.5	30	1
53_rust_domin_BB0.5	replicate_06	4	0.183	0.493	0.324	0.145907473309609	0.516014234875445	0.338078291814947	0.403914590747331	0.4295	1.06513808843934	1.01570141647092	0.945123265306122	0.797308597320265	1.04668201800293	1.04345151794737	53_rust_ReproMales	reproMales	5	1000	70	0.5	0.07	0.44	0.3	0.71	0.9	1	0.81	1	0.88	1	1	0.5	0	1	0.97	0.87	8.8	12.8	10.3	8.7	0.5	30	1
53_rust_domin_BB0.5	replicate_06	5	0.2	0.489	0.311	0.15625	0.538194444444444	0.305555555555556	0.425347222222222	0.4445	1.22588833472414	1.01550211059241	0.87527274671419	0.78125	1.10060213587821	0.98249374776706	53_rust_ReproMales	reproMales	5	1000	70	0.5	0.07	0.44	0.3	0.71	0.9	1	0.81	1	0.88	1	1	0.5	0	1	0.97	0.87	8.8	12.8	10.3	8.7	0.5	30	1
53_rust_domin_BB0.5	replicate_07	0	NA	NA	NA	0.06	0.5	0.44	0.31	NA	NA	NA	NA	NA	NA	NA	53_rust_ReproMales	reproMales	5	1000	70	0.5	0.07	0.44	0.3	0.71	0.9	1	0.81	1	0.88	1	1	0.5	0	1	0.97	0.87	8.8	12.8	10.3	8.7	0.5	30	1
53_rust_domin_BB0.5	replicate_07	1	0.127	0.436	0.437	0.10727969348659	0.448275862068966	0.444444444444444	0.331417624521073	0.345	1.32154006243496	1.01916783543712	0.917874396135266	0.844721995957402	1.02815564694717	1.01703534197813	53_rust_ReproMales	reproMales	5	1000	70	0.5	0.07	0.44	0.3	0.71	0.9	1	0.81	1	0.88	1	1	0.5	0	1	0.97	0.87	8.8	12.8	10.3	8.7	0.5	30	1
53_rust_domin_BB0.5	replicate_07	2	0.154	0.468	0.378	0.133891213389121	0.401673640167364	0.464435146443515	0.334728033472803	0.388	1.40206943098667	1.05605207280918	0.845633057199859	0.869423463565723	0.858277008904624	1.22866440858073	53_rust_ReproMales	reproMales	5	1000	70	0.5	0.07	0.44	0.3	0.71	0.9	1	0.81	1	0.88	1	1	0.5	0	1	0.97	0.87	8.8	12.8	10.3	8.7	0.5	30	1
53_rust_domin_BB0.5	replicate_07	3	0.166	0.488	0.346	0.122743682310469	0.505415162454874	0.371841155234657	0.375451263537906	0.41	1.4815759375	1.09571729559748	0.781767572485266	0.739419772954634	1.03568680830917	1.07468541975334	53_rust_ReproMales	reproMales	5	1000	70	0.5	0.07	0.44	0.3	0.71	0.9	1	0.81	1	0.88	1	1	0.5	0	1	0.97	0.87	8.8	12.8	10.3	8.7	0.5	30	1
53_rust_domin_BB0.5	replicate_07	4	0.16	0.516	0.324	0.108695652173913	0.547101449275362	0.344202898550725	0.382246376811594	0.418	1.13504437869822	1.10027134281903	0.830639045741589	0.679347826086957	1.06027412650264	1.06235462515656	53_rust_ReproMales	reproMales	5	1000	70	0.5	0.07	0.44	0.3	0.71	0.9	1	0.81	1	0.88	1	1	0.5	0	1	0.97	0.87	8.8	12.8	10.3	8.7	0.5	30	1
53_rust_domin_BB0.5	replicate_07	5	0.202	0.442	0.356	0.175496688741722	0.443708609271523	0.380794701986755	0.397350993377483	0.423	1.38249832663238	0.935908938027269	0.932866280819738	0.868795488820405	1.00386563183603	1.06964803928864	53_rust_ReproMales	reproMales	5	1000	70	0.5	0.07	0.44	0.3	0.71	0.9	1	0.81	1	0.88	1	1	0.5	0	1	0.97	0.87	8.8	12.8	10.3	8.7	0.5	30	1
53_rust_domin_BB0.5	replicate_08	0	NA	NA	NA	0.0533333333333333	0.516666666666667	0.43	0.311666666666667	NA	NA	NA	NA	NA	NA	NA	53_rust_ReproMales	reproMales	5	1000	70	0.5	0.07	0.44	0.3	0.71	0.9	1	0.81	1	0.88	1	1	0.5	0	1	0.97	0.87	8.8	12.8	10.3	8.7	0.5	30	1
53_rust_domin_BB0.5	replicate_08	1	0.155	0.478	0.367	0.11864406779661	0.535593220338983	0.345762711864407	0.386440677966102	0.394	1.59569904772799	1.11406041615413	0.774583892735491	0.765445598687808	1.12048790865896	0.942132729875768	53_rust_ReproMales	reproMales	5	1000	70	0.5	0.07	0.44	0.3	0.71	0.9	1	0.81	1	0.88	1	1	0.5	0	1	0.97	0.87	8.8	12.8	10.3	8.7	0.5	30	1
53_rust_domin_BB0.5	replicate_08	2	0.179	0.479	0.342	0.192727272727273	0.490909090909091	0.316363636363636	0.438181818181818	0.4185	1.19863611880579	1.01010407579723	0.908475016025152	1.07668867445404	1.02486240273297	0.925039872408293	53_rust_ReproMales	reproMales	5	1000	70	0.5	0.07	0.44	0.3	0.71	0.9	1	0.81	1	0.88	1	1	0.5	0	1	0.97	0.87	8.8	12.8	10.3	8.7	0.5	30	1
53_rust_domin_BB0.5	replicate_08	3	0.229	0.498	0.273	0.194756554307116	0.528089887640449	0.277153558052434	0.458801498127341	0.478	1.1926877980751	1.01146114490593	0.864910296289314	0.850465302651162	1.0604214611254	1.01521449836057	53_rust_ReproMales	reproMales	5	1000	70	0.5	0.07	0.44	0.3	0.71	0.9	1	0.81	1	0.88	1	1	0.5	0	1	0.97	0.87	8.8	12.8	10.3	8.7	0.5	30	1
53_rust_domin_BB0.5	replicate_08	4	0.252	0.505	0.243	0.202334630350195	0.579766536964981	0.217898832684825	0.492217898832685	0.5045	1.19715638483965	1.01690403220112	0.829646532009914	0.802915199802359	1.14805254844551	0.896703015163889	53_rust_ReproMales	reproMales	5	1000	70	0.5	0.07	0.44	0.3	0.71	0.9	1	0.81	1	0.88	1	1	0.5	0	1	0.97	0.87	8.8	12.8	10.3	8.7	0.5	30	1
53_rust_domin_BB0.5	replicate_08	5	0.283	0.517	0.2	0.205992509363296	0.595505617977528	0.198501872659176	0.50374531835206	0.5415	1.16807742661188	1.03425054139597	0.775666828144038	0.727888725665357	1.1518483906722	0.99250936329588	53_rust_ReproMales	reproMales	5	1000	70	0.5	0.07	0.44	0.3	0.71	0.9	1	0.81	1	0.88	1	1	0.5	0	1	0.97	0.87	8.8	12.8	10.3	8.7	0.5	30	1
53_rust_domin_BB0.5	replicate_09	0	NA	NA	NA	0.06	0.556666666666667	0.383333333333333	0.338333333333333	NA	NA	NA	NA	NA	NA	NA	53_rust_ReproMales	reproMales	5	1000	70	0.5	0.07	0.44	0.3	0.71	0.9	1	0.81	1	0.88	1	1	0.5	0	1	0.97	0.87	8.8	12.8	10.3	8.7	0.5	30	1
53_rust_domin_BB0.5	replicate_09	1	0.138	0.491	0.371	0.122676579925651	0.505576208178439	0.371747211895911	0.37546468401487	0.3835	1.20556189181975	1.09664850913874	0.847413536029034	0.888960724098917	1.02968677836749	1.00201404823696	53_rust_ReproMales	reproMales	5	1000	70	0.5	0.07	0.44	0.3	0.71	0.9	1	0.81	1	0.88	1	1	0.5	0	1	0.97	0.87	8.8	12.8	10.3	8.7	0.5	30	1
53_rust_domin_BB0.5	replicate_09	2	0.174	0.488	0.338	0.128676470588235	0.518382352941177	0.352941176470588	0.387867647058824	0.418	1.23427252230174	1.04055186232909	0.866568098072562	0.739519945909398	1.06225891996143	1.04420466411417	53_rust_ReproMales	reproMales	5	1000	70	0.5	0.07	0.44	0.3	0.71	0.9	1	0.81	1	0.88	1	1	0.5	0	1	0.97	0.87	8.8	12.8	10.3	8.7	0.5	30	1
53_rust_domin_BB0.5	replicate_09	3	0.19	0.491	0.319	0.160409556313993	0.51877133105802	0.320819112627986	0.419795221843003	0.4355	1.26295096695941	1.03400492435564	0.85133407281155	0.844260822705227	1.05656075571898	1.00570254742315	53_rust_ReproMales	reproMales	5	1000	70	0.5	0.07	0.44	0.3	0.71	0.9	1	0.81	1	0.88	1	1	0.5	0	1	0.97	0.87	8.8	12.8	10.3	8.7	0.5	30	1
53_rust_domin_BB0.5	replicate_09	4	0.182	0.553	0.265	0.163120567375887	0.595744680851064	0.24113475177305	0.460992907801418	0.4585	1.0327528587481	1.13521035389766	0.787196712802768	0.896266853713662	1.07729598707245	0.909942459520942	53_rust_ReproMales	reproMales	5	1000	70	0.5	0.07	0.44	0.3	0.71	0.9	1	0.81	1	0.88	1	1	0.5	0	1	0.97	0.87	8.8	12.8	10.3	8.7	0.5	30	1
53_rust_domin_BB0.5	replicate_09	5	0.226	0.516	0.258	0.202898550724638	0.510869565217391	0.286231884057971	0.458333333333333	0.484	1.06345704142012	1.03831943319838	0.88803635734072	0.897781197896627	0.990057296932929	1.10942590720144	53_rust_ReproMales	reproMales	5	1000	70	0.5	0.07	0.44	0.3	0.71	0.9	1	0.81	1	0.88	1	1	0.5	0	1	0.97	0.87	8.8	12.8	10.3	8.7	0.5	30	1
53_rust_domin_BB0.5	replicate_10	0	NA	NA	NA	0.07	0.536666666666667	0.393333333333333	0.338333333333333	NA	NA	NA	NA	NA	NA	NA	53_rust_ReproMales	reproMales	5	1000	70	0.5	0.07	0.44	0.3	0.71	0.9	1	0.81	1	0.88	1	1	0.5	0	1	0.97	0.87	8.8	12.8	10.3	8.7	0.5	30	1
53_rust_domin_BB0.5	replicate_10	1	0.169	0.422	0.409	0.128113879003559	0.402135231316726	0.469750889679715	0.329181494661922	0.38	1.4763765196923	0.942537007854475	0.934210609800202	0.758070289961886	0.952927088428261	1.14853518259099	53_rust_ReproMales	reproMales	5	1000	70	0.5	0.07	0.44	0.3	0.71	0.9	1	0.81	1	0.88	1	1	0.5	0	1	0.97	0.87	8.8	12.8	10.3	8.7	0.5	30	1
53_rust_domin_BB0.5	replicate_10	2	0.171	0.497	0.332	0.143859649122807	0.529824561403509	0.326315789473684	0.408771929824561	0.4195	1.57806644265888	1.12534567352498	0.737781930499757	0.841284497794193	1.06604539517809	0.98287888395688	53_rust_ReproMales	reproMales	5	1000	70	0.5	0.07	0.44	0.3	0.71	0.9	1	0.81	1	0.88	1	1	0.5	0	1	0.97	0.87	8.8	12.8	10.3	8.7	0.5	30	1
53_rust_domin_BB0.5	replicate_10	3	0.217	0.49	0.293	0.174074074074074	0.474074074074074	0.351851851851852	0.411111111111111	0.462	1.29866639650758	1.01374791457062	0.838219056256549	0.802184673152415	0.967498110355253	1.20085956263431	53_rust_ReproMales	reproMales	5	1000	70	0.5	0.07	0.44	0.3	0.71	0.9	1	0.81	1	0.88	1	1	0.5	0	1	0.97	0.87	8.8	12.8	10.3	8.7	0.5	30	1
53_rust_domin_BB0.5	replicate_10	4	0.235	0.517	0.248	0.161943319838057	0.595141700404858	0.242914979757085	0.459514170040486	0.4935	1.39043097151205	1.06774604793473	0.715129939480242	0.689120509949177	1.15114448821056	0.979495886117278	53_rust_ReproMales	reproMales	5	1000	70	0.5	0.07	0.44	0.3	0.71	0.9	1	0.81	1	0.88	1	1	0.5	0	1	0.97	0.87	8.8	12.8	10.3	8.7	0.5	30	1
53_rust_domin_BB0.5	replicate_10	5	0.214	0.524	0.262	0.173584905660377	0.547169811320755	0.279245283018868	0.447169811320755	0.476	1.01348180636147	1.05491646455147	0.896876544768477	0.811144418973726	1.04421719717701	1.06582169091171	53_rust_ReproMales	reproMales	5	1000	70	0.5	0.07	0.44	0.3	0.71	0.9	1	0.81	1	0.88	1	1	0.5	0	1	0.97	0.87	8.8	12.8	10.3	8.7	0.5	30	1
53_rust_domin_BB0.5	replicate_11	0	NA	NA	NA	0.05	0.476666666666667	0.473333333333333	0.288333333333333	NA	NA	NA	NA	NA	NA	NA	53_rust_ReproMales	reproMales	5	1000	70	0.5	0.07	0.44	0.3	0.71	0.9	1	0.81	1	0.88	1	1	0.5	0	1	0.97	0.87	8.8	12.8	10.3	8.7	0.5	30	1
53_rust_domin_BB0.5	replicate_11	1	0.111	0.427	0.462	0.0905923344947735	0.411149825783972	0.498257839721254	0.29616724738676	0.3245	1.33515987837883	1.04046242774566	0.912197182017123	0.816147157610572	0.962880154060825	1.07848017255683	53_rust_ReproMales	reproMales	5	1000	70	0.5	0.07	0.44	0.3	0.71	0.9	1	0.81	1	0.88	1	1	0.5	0	1	0.97	0.87	8.8	12.8	10.3	8.7	0.5	30	1
53_rust_domin_BB0.5	replicate_11	2	0.119	0.485	0.396	0.0905797101449275	0.485507246376812	0.423913043478261	0.333333333333333	0.3615	1.35666588235294	1.16333619685498	0.799385452406627	0.761174034831324	1.00104586881817	1.07048748353096	53_rust_ReproMales	reproMales	5	1000	70	0.5	0.07	0.44	0.3	0.71	0.9	1	0.81	1	0.88	1	1	0.5	0	1	0.97	0.87	8.8	12.8	10.3	8.7	0.5	30	1
53_rust_domin_BB0.5	replicate_11	3	0.126	0.475	0.399	0.116838487972509	0.487972508591065	0.395189003436426	0.360824742268041	0.3635	1.134	1.06875	0.89775	0.927289587083401	1.02731054440224	0.990448630166481	53_rust_ReproMales	reproMales	5	1000	70	0.5	0.07	0.44	0.3	0.71	0.9	1	0.81	1	0.88	1	1	0.5	0	1	0.97	0.87	8.8	12.8	10.3	8.7	0.5	30	1
53_rust_domin_BB0.5	replicate_11	4	0.166	0.465	0.369	0.129770992366412	0.49236641221374	0.377862595419847	0.375954198473282	0.3985	1.27501551020408	1.00810714285714	0.903205254942768	0.781752966062724	1.05885249938439	1.02401787376652	53_rust_ReproMales	reproMales	5	1000	70	0.5	0.07	0.44	0.3	0.71	0.9	1	0.81	1	0.88	1	1	0.5	0	1	0.97	0.87	8.8	12.8	10.3	8.7	0.5	30	1
53_rust_domin_BB0.5	replicate_11	5	0.205	0.505	0.29	0.169230769230769	0.553846153846154	0.276923076923077	0.446153846153846	0.4575	1.45038728130073	1.07624210248529	0.744672072122623	0.825515947467167	1.0967250571211	0.954907161803714	53_rust_ReproMales	reproMales	5	1000	70	0.5	0.07	0.44	0.3	0.71	0.9	1	0.81	1	0.88	1	1	0.5	0	1	0.97	0.87	8.8	12.8	10.3	8.7	0.5	30	1
53_rust_domin_BB0.5	replicate_12	0	NA	NA	NA	0.0633333333333333	0.51	0.426666666666667	0.318333333333333	NA	NA	NA	NA	NA	NA	NA	53_rust_ReproMales	reproMales	5	1000	70	0.5	0.07	0.44	0.3	0.71	0.9	1	0.81	1	0.88	1	1	0.5	0	1	0.97	0.87	8.8	12.8	10.3	8.7	0.5	30	1
53_rust_domin_BB0.5	replicate_12	1	0.141	0.49	0.369	0.127147766323024	0.515463917525773	0.357388316151203	0.384879725085911	0.386	1.39140922672076	1.12904671078739	0.794112899851149	0.90175720796471	1.05196717862403	0.96853202208998	53_rust_ReproMales	reproMales	5	1000	70	0.5	0.07	0.44	0.3	0.71	0.9	1	0.81	1	0.88	1	1	0.5	0	1	0.97	0.87	8.8	12.8	10.3	8.7	0.5	30	1
53_rust_domin_BB0.5	replicate_12	2	0.155	0.514	0.331	0.145593869731801	0.513409961685824	0.340996168582375	0.402298850574713	0.412	1.04636120854592	1.08554554070231	0.874798258481321	0.939315288592263	0.998852065536622	1.03019990508271	53_rust_ReproMales	reproMales	5	1000	70	0.5	0.07	0.44	0.3	0.71	0.9	1	0.81	1	0.88	1	1	0.5	0	1	0.97	0.87	8.8	12.8	10.3	8.7	0.5	30	1
53_rust_domin_BB0.5	replicate_12	3	0.199	0.513	0.288	0.14828897338403	0.562737642585551	0.288973384030418	0.429657794676806	0.4555	1.22957632653061	1.06672994505495	0.806165680473373	0.745170720522766	1.09695446897768	1.00337980566117	53_rust_ReproMales	reproMales	5	1000	70	0.5	0.07	0.44	0.3	0.71	0.9	1	0.81	1	0.88	1	1	0.5	0	1	0.97	0.87	8.8	12.8	10.3	8.7	0.5	30	1
53_rust_domin_BB0.5	replicate_12	4	0.196	0.535	0.269	0.176029962546816	0.550561797752809	0.273408239700375	0.451310861423221	0.4635	1.06172166966873	1.09160516224189	0.826953822222222	0.898112053810288	1.02908747243516	1.01638750817983	53_rust_ReproMales	reproMales	5	1000	70	0.5	0.07	0.44	0.3	0.71	0.9	1	0.81	1	0.88	1	1	0.5	0	1	0.97	0.87	8.8	12.8	10.3	8.7	0.5	30	1
53_rust_domin_BB0.5	replicate_12	5	0.226	0.583	0.191	0.177700348432056	0.637630662020906	0.184668989547038	0.496515679442509	0.5175	1.1095755238374	1.17716247716426	0.634425514566273	0.786284727575468	1.09370610981287	0.966853348413813	53_rust_ReproMales	reproMales	5	1000	70	0.5	0.07	0.44	0.3	0.71	0.9	1	0.81	1	0.88	1	1	0.5	0	1	0.97	0.87	8.8	12.8	10.3	8.7	0.5	30	1
53_rust_domin_BB0.5	replicate_13	0	NA	NA	NA	0.0733333333333333	0.516666666666667	0.41	0.331666666666667	NA	NA	NA	NA	NA	NA	NA	53_rust_ReproMales	reproMales	5	1000	70	0.5	0.07	0.44	0.3	0.71	0.9	1	0.81	1	0.88	1	1	0.5	0	1	0.97	0.87	8.8	12.8	10.3	8.7	0.5	30	1
53_rust_domin_BB0.5	replicate_13	1	0.132	0.495	0.373	0.0978260869565217	0.52536231884058	0.376811594202899	0.360507246376812	0.3795	1.19996969773491	1.11655534530508	0.835069433647801	0.741106719367589	1.06133801785976	1.01021875121421	53_rust_ReproMales	reproMales	5	1000	70	0.5	0.07	0.44	0.3	0.71	0.9	1	0.81	1	0.88	1	1	0.5	0	1	0.97	0.87	8.8	12.8	10.3	8.7	0.5	30	1
53_rust_domin_BB0.5	replicate_13	2	0.159	0.494	0.347	0.114864864864865	0.527027027027027	0.358108108108108	0.378378378378378	0.406	1.22340183328704	1.07138935470554	0.848512450946561	0.722420533741288	1.06685633001422	1.03201183892827	53_rust_ReproMales	reproMales	5	1000	70	0.5	0.07	0.44	0.3	0.71	0.9	1	0.81	1	0.88	1	1	0.5	0	1	0.97	0.87	8.8	12.8	10.3	8.7	0.5	30	1
53_rust_domin_BB0.5	replicate_13	3	0.179	0.475	0.346	0.164948453608247	0.429553264604811	0.405498281786942	0.379725085910653	0.4165	1.25026020408163	1.00974378881988	0.895413988657845	0.921499740828198	0.904322662325918	1.17196035198538	53_rust_ReproMales	reproMales	5	1000	70	0.5	0.07	0.44	0.3	0.71	0.9	1	0.81	1	0.88	1	1	0.5	0	1	0.97	0.87	8.8	12.8	10.3	8.7	0.5	30	1
53_rust_domin_BB0.5	replicate_13	4	0.189	0.47	0.341	0.139784946236559	0.519713261648746	0.340501792114695	0.399641577060932	0.424	1.31076014004627	0.997733044208521	0.886310602282057	0.739602890140524	1.10577289712499	0.998538979808491	53_rust_ReproMales	reproMales	5	1000	70	0.5	0.07	0.44	0.3	0.71	0.9	1	0.81	1	0.88	1	1	0.5	0	1	0.97	0.87	8.8	12.8	10.3	8.7	0.5	30	1
53_rust_domin_BB0.5	replicate_13	5	0.212	0.531	0.257	0.178832116788321	0.551094890510949	0.27007299270073	0.454379562043796	0.4775	1.32737774739086	1.10658111237534	0.713036738694587	0.843547720699628	1.03784348495471	1.05086767587833	53_rust_ReproMales	reproMales	5	1000	70	0.5	0.07	0.44	0.3	0.71	0.9	1	0.81	1	0.88	1	1	0.5	0	1	0.97	0.87	8.8	12.8	10.3	8.7	0.5	30	1
53_rust_domin_BB0.5	replicate_14	0	NA	NA	NA	0.0366666666666667	0.476666666666667	0.486666666666667	0.275	NA	NA	NA	NA	NA	NA	NA	53_rust_ReproMales	reproMales	5	1000	70	0.5	0.07	0.44	0.3	0.71	0.9	1	0.81	1	0.88	1	1	0.5	0	1	0.97	0.87	8.8	12.8	10.3	8.7	0.5	30	1
53_rust_domin_BB0.5	replicate_14	1	0.123	0.451	0.426	0.111498257839721	0.473867595818815	0.414634146341463	0.348432055749129	0.3485	1.62644628099174	1.13103448275862	0.810463733650416	0.906489901135945	1.05070420358939	0.973319592350853	53_rust_ReproMales	reproMales	5	1000	70	0.5	0.07	0.44	0.3	0.71	0.9	1	0.81	1	0.88	1	1	0.5	0	1	0.97	0.87	8.8	12.8	10.3	8.7	0.5	30	1
53_rust_domin_BB0.5	replicate_14	2	0.16	0.47	0.37	0.115107913669065	0.471223021582734	0.413669064748201	0.350719424460432	0.395	1.317904	1.03511844919786	0.871529926506334	0.719424460431655	1.00260217358028	1.11802449931946	53_rust_ReproMales	reproMales	5	1000	70	0.5	0.07	0.44	0.3	0.71	0.9	1	0.81	1	0.88	1	1	0.5	0	1	0.97	0.87	8.8	12.8	10.3	8.7	0.5	30	1
53_rust_domin_BB0.5	replicate_14	3	0.123	0.49	0.387	0.0934256055363322	0.467128027681661	0.439446366782007	0.326989619377163	0.368	0.999966548323471	1.07590482278571	0.918007320385817	0.759557768588067	0.953322505472777	1.13552032760209	53_rust_ReproMales	reproMales	5	1000	70	0.5	0.07	0.44	0.3	0.71	0.9	1	0.81	1	0.88	1	1	0.5	0	1	0.97	0.87	8.8	12.8	10.3	8.7	0.5	30	1
53_rust_domin_BB0.5	replicate_14	4	0.147	0.487	0.366	0.129963898916967	0.527075812274368	0.342960288808664	0.393501805054152	0.3905	1.37483127572016	1.1064791556154	0.808048744060639	0.884108155897738	1.08229119563525	0.93704996942258	53_rust_ReproMales	reproMales	5	1000	70	0.5	0.07	0.44	0.3	0.71	0.9	1	0.81	1	0.88	1	1	0.5	0	1	0.97	0.87	8.8	12.8	10.3	8.7	0.5	30	1
53_rust_domin_BB0.5	replicate_14	5	0.2	0.475	0.325	0.18815331010453	0.456445993031359	0.355400696864112	0.416376306620209	0.4375	1.291625284067	0.995147307776321	0.883536174886622	0.940766550522648	0.960938932697598	1.09354060573573	53_rust_ReproMales	reproMales	5	1000	70	0.5	0.07	0.44	0.3	0.71	0.9	1	0.81	1	0.88	1	1	0.5	0	1	0.97	0.87	8.8	12.8	10.3	8.7	0.5	30	1
53_rust_domin_BB0.5	replicate_15	0	NA	NA	NA	0.08	0.523333333333333	0.396666666666667	0.341666666666667	NA	NA	NA	NA	NA	NA	NA	53_rust_ReproMales	reproMales	5	1000	70	0.5	0.07	0.44	0.3	0.71	0.9	1	0.81	1	0.88	1	1	0.5	0	1	0.97	0.87	8.8	12.8	10.3	8.7	0.5	30	1
53_rust_domin_BB0.5	replicate_15	1	0.169	0.47	0.361	0.132203389830508	0.505084745762712	0.36271186440678	0.384745762711864	0.404	1.44770969660916	1.04476690336524	0.832943438551514	0.782268578878748	1.07464839523981	1.00474200666698	53_rust_ReproMales	reproMales	5	1000	70	0.5	0.07	0.44	0.3	0.71	0.9	1	0.81	1	0.88	1	1	0.5	0	1	0.97	0.87	8.8	12.8	10.3	8.7	0.5	30	1
53_rust_domin_BB0.5	replicate_15	2	0.187	0.482	0.331	0.175182481751825	0.503649635036496	0.321167883211679	0.427007299270073	0.428	1.26326340507287	1.01809565417895	0.874417351577382	0.9368047152504	1.04491625526244	0.970295719672746	53_rust_ReproMales	reproMales	5	1000	70	0.5	0.07	0.44	0.3	0.71	0.9	1	0.81	1	0.88	1	1	0.5	0	1	0.97	0.87	8.8	12.8	10.3	8.7	0.5	30	1
53_rust_domin_BB0.5	replicate_15	3	0.247	0.472	0.281	0.223076923076923	0.488461538461538	0.288461538461538	0.467307692307692	0.483	1.35464767331434	0.964556372148729	0.855870664124306	0.903145437558393	1.03487614080834	1.02655351765672	53_rust_ReproMales	reproMales	5	1000	70	0.5	0.07	0.44	0.3	0.71	0.9	1	0.81	1	0.88	1	1	0.5	0	1	0.97	0.87	8.8	12.8	10.3	8.7	0.5	30	1
53_rust_domin_BB0.5	replicate_15	4	0.232	0.513	0.255	0.155038759689922	0.577519379844961	0.267441860465116	0.443798449612403	0.4885	1.0623854764687	1.03040513437625	0.89864327698784	0.668270515904838	1.1257687716276	1.04879160966712	53_rust_ReproMales	reproMales	5	1000	70	0.5	0.07	0.44	0.3	0.71	0.9	1	0.81	1	0.88	1	1	0.5	0	1	0.97	0.87	8.8	12.8	10.3	8.7	0.5	30	1
53_rust_domin_BB0.5	replicate_15	5	0.275	0.482	0.243	0.251748251748252	0.479020979020979	0.269230769230769	0.491258741258741	0.516	1.39624339734177	0.97633546855743	0.785492211875827	0.915448188175461	0.993819458549749	1.10794555239	53_rust_ReproMales	reproMales	5	1000	70	0.5	0.07	0.44	0.3	0.71	0.9	1	0.81	1	0.88	1	1	0.5	0	1	0.97	0.87	8.8	12.8	10.3	8.7	0.5	30	1
53_rust_domin_BB0.5	replicate_16	0	NA	NA	NA	0.0533333333333333	0.506666666666667	0.44	0.306666666666667	NA	NA	NA	NA	NA	NA	NA	53_rust_ReproMales	reproMales	5	1000	70	0.5	0.07	0.44	0.3	0.71	0.9	1	0.81	1	0.88	1	1	0.5	0	1	0.97	0.87	8.8	12.8	10.3	8.7	0.5	30	1
53_rust_domin_BB0.5	replicate_16	1	0.111	0.476	0.413	0.0879120879120879	0.487179487179487	0.424908424908425	0.331501831501831	0.349	1.18029300567108	1.11935618729097	0.859143860946745	0.792000792000792	1.02348631760396	1.02883395861604	53_rust_ReproMales	reproMales	5	1000	70	0.5	0.07	0.44	0.3	0.71	0.9	1	0.81	1	0.88	1	1	0.5	0	1	0.97	0.87	8.8	12.8	10.3	8.7	0.5	30	1
53_rust_domin_BB0.5	replicate_16	2	0.123	0.471	0.406	0.0894941634241245	0.455252918287938	0.455252918287938	0.317120622568093	0.3585	1.11926583437624	1.06268550669795	0.908501377369112	0.727594824586378	0.96656670549456	1.12131260662054	53_rust_ReproMales	reproMales	5	1000	70	0.5	0.07	0.44	0.3	0.71	0.9	1	0.81	1	0.88	1	1	0.5	0	1	0.97	0.87	8.8	12.8	10.3	8.7	0.5	30	1
53_rust_domin_BB0.5	replicate_16	3	0.135	0.464	0.401	0.0992063492063492	0.472222222222222	0.428571428571429	0.33531746031746	0.367	1.34240882231172	1.07132071382378	0.859916688987914	0.734861845972957	1.01772030651341	1.06875667972925	53_rust_ReproMales	reproMales	5	1000	70	0.5	0.07	0.44	0.3	0.71	0.9	1	0.81	1	0.88	1	1	0.5	0	1	0.97	0.87	8.8	12.8	10.3	8.7	0.5	30	1
53_rust_domin_BB0.5	replicate_16	4	0.111	0.512	0.377	0.099236641221374	0.5	0.400763358778626	0.349236641221374	0.367	0.987212492559784	1.14860188995849	0.853321737580753	0.894023794787154	0.9765625	1.06303278190617	53_rust_ReproMales	reproMales	5	1000	70	0.5	0.07	0.44	0.3	0.71	0.9	1	0.81	1	0.88	1	1	0.5	0	1	0.97	0.87	8.8	12.8	10.3	8.7	0.5	30	1
53_rust_domin_BB0.5	replicate_16	5	0.173	0.463	0.364	0.147058823529412	0.481617647058824	0.371323529411765	0.387867647058824	0.4045	1.41842539341276	1.01861038732112	0.859518442393856	0.850051003060184	1.040210900775	1.02011958629606	53_rust_ReproMales	reproMales	5	1000	70	0.5	0.07	0.44	0.3	0.71	0.9	1	0.81	1	0.88	1	1	0.5	0	1	0.97	0.87	8.8	12.8	10.3	8.7	0.5	30	1
53_rust_domin_BB0.5	replicate_17	0	NA	NA	NA	0.0666666666666667	0.483333333333333	0.45	0.308333333333333	NA	NA	NA	NA	NA	NA	NA	53_rust_ReproMales	reproMales	5	1000	70	0.5	0.07	0.44	0.3	0.71	0.9	1	0.81	1	0.88	1	1	0.5	0	1	0.97	0.87	8.8	12.8	10.3	8.7	0.5	30	1
53_rust_domin_BB0.5	replicate_17	1	0.117	0.5	0.383	0.0734265734265734	0.524475524475524	0.402097902097902	0.335664335664336	0.367	1.23067932797663	1.17225659394334	0.800580635796197	0.627577550654474	1.04895104895105	1.04986397414596	53_rust_ReproMales	reproMales	5	1000	70	0.5	0.07	0.44	0.3	0.71	0.9	1	0.81	1	0.88	1	1	0.5	0	1	0.97	0.87	8.8	12.8	10.3	8.7	0.5	30	1
53_rust_domin_BB0.5	replicate_17	2	0.175	0.451	0.374	0.15034965034965	0.496503496503497	0.353146853146853	0.398601398601399	0.4005	1.55320095486111	1.0112389254386	0.847415623268698	0.859140859140859	1.10089467073946	0.944242922852549	53_rust_ReproMales	reproMales	5	1000	70	0.5	0.07	0.44	0.3	0.71	0.9	1	0.81	1	0.88	1	1	0.5	0	1	0.97	0.87	8.8	12.8	10.3	8.7	0.5	30	1
53_rust_domin_BB0.5	replicate_17	3	0.208	0.447	0.345	0.167272727272727	0.458181818181818	0.374545454545455	0.396363636363636	0.4315	1.30913881194214	0.932344247246022	0.95388115197404	0.804195804195804	1.02501525320317	1.08563899868248	53_rust_ReproMales	reproMales	5	1000	70	0.5	0.07	0.44	0.3	0.71	0.9	1	0.81	1	0.88	1	1	0.5	0	1	0.97	0.87	8.8	12.8	10.3	8.7	0.5	30	1
53_rust_domin_BB0.5	replicate_17	4	0.215	0.48	0.305	0.152416356877323	0.561338289962825	0.286245353159851	0.433085501858736	0.455	1.36851906405185	1.00309494860175	0.83704547104079	0.708913287801504	1.16945477075589	0.938509354622463	53_rust_ReproMales	reproMales	5	1000	70	0.5	0.07	0.44	0.3	0.71	0.9	1	0.81	1	0.88	1	1	0.5	0	1	0.97	0.87	8.8	12.8	10.3	8.7	0.5	30	1
53_rust_domin_BB0.5	replicate_17	5	0.221	0.462	0.317	0.167259786476868	0.523131672597865	0.309608540925267	0.428825622775801	0.452	1.17827044152591	0.940850826707944	0.986334297231927	0.756831613017504	1.13231963765772	0.976683094401473	53_rust_ReproMales	reproMales	5	1000	70	0.5	0.07	0.44	0.3	0.71	0.9	1	0.81	1	0.88	1	1	0.5	0	1	0.97	0.87	8.8	12.8	10.3	8.7	0.5	30	1
53_rust_domin_BB0.5	replicate_18	0	NA	NA	NA	0.0633333333333333	0.483333333333333	0.453333333333333	0.305	NA	NA	NA	NA	NA	NA	NA	53_rust_ReproMales	reproMales	5	1000	70	0.5	0.07	0.44	0.3	0.71	0.9	1	0.81	1	0.88	1	1	0.5	0	1	0.97	0.87	8.8	12.8	10.3	8.7	0.5	30	1
53_rust_domin_BB0.5	replicate_18	1	0.139	0.428	0.433	0.117216117216117	0.43956043956044	0.443223443223443	0.336996336996337	0.353	1.49422198333781	1.00955301332704	0.896433931991098	0.843281418820987	1.02701037280477	1.02361072337978	53_rust_ReproMales	reproMales	5	1000	70	0.5	0.07	0.44	0.3	0.71	0.9	1	0.81	1	0.88	1	1	0.5	0	1	0.97	0.87	8.8	12.8	10.3	8.7	0.5	30	1
53_rust_domin_BB0.5	replicate_18	2	0.137	0.474	0.389	0.0736842105263158	0.526315789473684	0.4	0.336842105263158	0.374	1.20634132797732	1.06073582752822	0.884947986935686	0.537840952746831	1.11037086386853	1.02827763496144	53_rust_ReproMales	reproMales	5	1000	70	0.5	0.07	0.44	0.3	0.71	0.9	1	0.81	1	0.88	1	1	0.5	0	1	0.97	0.87	8.8	12.8	10.3	8.7	0.5	30	1
53_rust_domin_BB0.5	replicate_18	3	0.129	0.479	0.392	0.074468085106383	0.528368794326241	0.397163120567376	0.338652482269504	0.3685	1.1369384765625	1.07216641865079	0.891358024691358	0.57727197756886	1.10306637646397	1.01317122593718	53_rust_ReproMales	reproMales	5	1000	70	0.5	0.07	0.44	0.3	0.71	0.9	1	0.81	1	0.88	1	1	0.5	0	1	0.97	0.87	8.8	12.8	10.3	8.7	0.5	30	1
53_rust_domin_BB0.5	replicate_18	4	0.138	0.509	0.353	0.107407407407407	0.466666666666667	0.425925925925926	0.340740740740741	0.3925	1.20329069926811	1.13632822873826	0.807077517986904	0.778314546430488	0.91683038637852	1.20658902528591	53_rust_ReproMales	reproMales	5	1000	70	0.5	0.07	0.44	0.3	0.71	0.9	1	0.81	1	0.88	1	1	0.5	0	1	0.97	0.87	8.8	12.8	10.3	8.7	0.5	30	1
53_rust_domin_BB0.5	replicate_18	5	0.15	0.5	0.35	0.118320610687023	0.477099236641221	0.404580152671756	0.356870229007634	0.4	1.29194234404537	1.11290913531998	0.805296048478727	0.788804071246819	0.954198473282443	1.15594329334787	53_rust_ReproMales	reproMales	5	1000	70	0.5	0.07	0.44	0.3	0.71	0.9	1	0.81	1	0.88	1	1	0.5	0	1	0.97	0.87	8.8	12.8	10.3	8.7	0.5	30	1
53_rust_domin_BB0.5	replicate_19	0	NA	NA	NA	0.06	0.493333333333333	0.446666666666667	0.306666666666667	NA	NA	NA	NA	NA	NA	NA	53_rust_ReproMales	reproMales	5	1000	70	0.5	0.07	0.44	0.3	0.71	0.9	1	0.81	1	0.88	1	1	0.5	0	1	0.97	0.87	8.8	12.8	10.3	8.7	0.5	30	1
53_rust_domin_BB0.5	replicate_19	1	0.102	0.482	0.416	0.105084745762712	0.535593220338983	0.359322033898305	0.372881355932203	0.343	1.08459357277883	1.13346571906355	0.865384615384615	1.03024260551678	1.11118925381532	0.863754889178618	53_rust_ReproMales	reproMales	5	1000	70	0.5	0.07	0.44	0.3	0.71	0.9	1	0.81	1	0.88	1	1	0.5	0	1	0.97	0.87	8.8	12.8	10.3	8.7	0.5	30	1
53_rust_domin_BB0.5	replicate_19	2	0.144	0.516	0.34	0.12406015037594	0.541353383458647	0.334586466165414	0.394736842105263	0.402	1.0356694214876	1.1033144963145	0.864528853177502	0.861528822055138	1.04913446406714	0.984077841662981	53_rust_ReproMales	reproMales	5	1000	70	0.5	0.07	0.44	0.3	0.71	0.9	1	0.81	1	0.88	1	1	0.5	0	1	0.97	0.87	8.8	12.8	10.3	8.7	0.5	30	1
53_rust_domin_BB0.5	replicate_19	3	0.216	0.482	0.302	0.181506849315068	0.503424657534247	0.315068493150685	0.433219178082192	0.457	1.38624	1.00870724637681	0.824362948960302	0.840309487569762	1.04444949695902	1.0432731561281	53_rust_ReproMales	reproMales	5	1000	70	0.5	0.07	0.44	0.3	0.71	0.9	1	0.81	1	0.88	1	1	0.5	0	1	0.97	0.87	8.8	12.8	10.3	8.7	0.5	30	1
53_rust_domin_BB0.5	replicate_19	4	0.24	0.509	0.251	0.247148288973384	0.452471482889734	0.300380228136882	0.473384030418251	0.4945	1.27878017153838	1.03648964092521	0.781346062923851	1.0297845373891	0.88894200960655	1.19673397664096	53_rust_ReproMales	reproMales	5	1000	70	0.5	0.07	0.44	0.3	0.71	0.9	1	0.81	1	0.88	1	1	0.5	0	1	0.97	0.87	8.8	12.8	10.3	8.7	0.5	30	1
53_rust_domin_BB0.5	replicate_19	5	0.233	0.521	0.246	0.18450184501845	0.560885608856089	0.254612546125461	0.464944649446494	0.4935	1.03974948791149	1.04496104272686	0.887047869775443	0.791853412096353	1.07655587112493	1.0350103501035	53_rust_ReproMales	reproMales	5	1000	70	0.5	0.07	0.44	0.3	0.71	0.9	1	0.81	1	0.88	1	1	0.5	0	1	0.97	0.87	8.8	12.8	10.3	8.7	0.5	30	1
53_rust_domin_BB0.5	replicate_20	0	NA	NA	NA	0.06	0.486666666666667	0.453333333333333	0.303333333333333	NA	NA	NA	NA	NA	NA	NA	53_rust_ReproMales	reproMales	5	1000	70	0.5	0.07	0.44	0.3	0.71	0.9	1	0.81	1	0.88	1	1	0.5	0	1	0.97	0.87	8.8	12.8	10.3	8.7	0.5	30	1
53_rust_domin_BB0.5	replicate_20	1	0.108	0.448	0.444	0.0723684210526316	0.529605263157895	0.398026315789474	0.337171052631579	0.332	1.17377128366139	1.05999263894001	0.914814221286143	0.670077972709552	1.18215460526316	0.896455666192508	53_rust_ReproMales	reproMales	5	1000	70	0.5	0.07	0.44	0.3	0.71	0.9	1	0.81	1	0.88	1	1	0.5	0	1	0.97	0.87	8.8	12.8	10.3	8.7	0.5	30	1
53_rust_domin_BB0.5	replicate_20	2	0.151	0.477	0.372	0.0891472868217054	0.507751937984496	0.403100775193798	0.343023255813953	0.3895	1.32823947650208	1.06717743751135	0.846720366482153	0.590379382925202	1.06446947166561	1.08360423439193	53_rust_ReproMales	reproMales	5	1000	70	0.5	0.07	0.44	0.3	0.71	0.9	1	0.81	1	0.88	1	1	0.5	0	1	0.97	0.87	8.8	12.8	10.3	8.7	0.5	30	1
53_rust_domin_BB0.5	replicate_20	3	0.159	0.502	0.339	0.154716981132075	0.509433962264151	0.335849056603774	0.409433962264151	0.41	1.3512944556162	1.11378191090445	0.78541592920354	0.973062774415569	1.01480868976923	0.990705181722046	53_rust_ReproMales	reproMales	5	1000	70	0.5	0.07	0.44	0.3	0.71	0.9	1	0.81	1	0.88	1	1	0.5	0	1	0.97	0.87	8.8	12.8	10.3	8.7	0.5	30	1
53_rust_domin_BB0.5	replicate_20	4	0.202	0.499	0.299	0.173584905660377	0.505660377358491	0.320754716981132	0.426415094339623	0.4515	1.20499054980993	1.03185391852299	0.857302820279885	0.859331216140482	1.01334744961621	1.07275825077302	53_rust_ReproMales	reproMales	5	1000	70	0.5	0.07	0.44	0.3	0.71	0.9	1	0.81	1	0.88	1	1	0.5	0	1	0.97	0.87	8.8	12.8	10.3	8.7	0.5	30	1
53_rust_domin_BB0.5	replicate_20	5	0.233	0.446	0.321	0.221052631578947	0.414035087719298	0.364912280701754	0.428070175438596	0.456	1.28141788707025	0.911747496506754	0.97568494632964	0.948723740682177	0.928329793092597	1.13679838224846	53_rust_ReproMales	reproMales	5	1000	70	0.5	0.07	0.44	0.3	0.71	0.9	1	0.81	1	0.88	1	1	0.5	0	1	0.97	0.87	8.8	12.8	10.3	8.7	0.5	30	1
53_rust_domin_BB0.5	replicate_21	0	NA	NA	NA	0.0633333333333333	0.513333333333333	0.423333333333333	0.32	NA	NA	NA	NA	NA	NA	NA	53_rust_ReproMales	reproMales	5	1000	70	0.5	0.07	0.44	0.3	0.71	0.9	1	0.81	1	0.88	1	1	0.5	0	1	0.97	0.87	8.8	12.8	10.3	8.7	0.5	30	1
53_rust_domin_BB0.5	replicate_21	1	0.146	0.479	0.375	0.133333333333333	0.47719298245614	0.389473684210526	0.371929824561403	0.3855	1.42578125	1.10064338235294	0.81098615916955	0.91324200913242	0.996227520785262	1.03859649122807	53_rust_ReproMales	reproMales	5	1000	70	0.5	0.07	0.44	0.3	0.71	0.9	1	0.81	1	0.88	1	1	0.5	0	1	0.97	0.87	8.8	12.8	10.3	8.7	0.5	30	1
53_rust_domin_BB0.5	replicate_21	2	0.14	0.508	0.352	0.0919117647058824	0.558823529411765	0.349264705882353	0.371323529411765	0.394	1.01205945176219	1.08733793612312	0.892331700009363	0.656512605042017	1.10004631773969	0.992229278074866	53_rust_ReproMales	reproMales	5	1000	70	0.5	0.07	0.44	0.3	0.71	0.9	1	0.81	1	0.88	1	1	0.5	0	1	0.97	0.87	8.8	12.8	10.3	8.7	0.5	30	1
53_rust_domin_BB0.5	replicate_21	3	0.159	0.527	0.314	0.11328125	0.57421875	0.3125	0.400390625	0.4225	1.15316694441721	1.12875826530021	0.794465852741014	0.712460691823899	1.08959914611006	0.995222929936306	53_rust_ReproMales	reproMales	5	1000	70	0.5	0.07	0.44	0.3	0.71	0.9	1	0.81	1	0.88	1	1	0.5	0	1	0.97	0.87	8.8	12.8	10.3	8.7	0.5	30	1
53_rust_domin_BB0.5	replicate_21	4	0.185	0.501	0.314	0.154135338345865	0.541353383458647	0.304511278195489	0.424812030075188	0.4355	1.15399500297442	1.04341101136093	0.873359038292183	0.833163991058728	1.08054567556616	0.969781140749964	53_rust_ReproMales	reproMales	5	1000	70	0.5	0.07	0.44	0.3	0.71	0.9	1	0.81	1	0.88	1	1	0.5	0	1	0.97	0.87	8.8	12.8	10.3	8.7	0.5	30	1
53_rust_domin_BB0.5	replicate_21	5	0.252	0.49	0.258	0.244444444444444	0.514814814814815	0.240740740740741	0.501851851851852	0.497	1.39639063356567	1.00267337613511	0.779830321671152	0.970017636684303	1.05064247921391	0.933103646281941	53_rust_ReproMales	reproMales	5	1000	70	0.5	0.07	0.44	0.3	0.71	0.9	1	0.81	1	0.88	1	1	0.5	0	1	0.97	0.87	8.8	12.8	10.3	8.7	0.5	30	1
53_rust_domin_BB0.5	replicate_22	0	NA	NA	NA	0.09	0.52	0.39	0.35	NA	NA	NA	NA	NA	NA	NA	53_rust_ReproMales	reproMales	5	1000	70	0.5	0.07	0.44	0.3	0.71	0.9	1	0.81	1	0.88	1	1	0.5	0	1	0.97	0.87	8.8	12.8	10.3	8.7	0.5	30	1
53_rust_domin_BB0.5	replicate_22	1	0.164	0.441	0.395	0.106299212598425	0.507874015748031	0.385826771653543	0.360236220472441	0.3845	1.33877551020408	0.969230769230769	0.93491124260355	0.648165930478202	1.15164175906583	0.976776637097578	53_rust_ReproMales	reproMales	5	1000	70	0.5	0.07	0.44	0.3	0.71	0.9	1	0.81	1	0.88	1	1	0.5	0	1	0.97	0.87	8.8	12.8	10.3	8.7	0.5	30	1
53_rust_domin_BB0.5	replicate_22	2	0.155	0.481	0.364	0.107011070110701	0.527675276752767	0.365313653136531	0.370848708487085	0.3955	1.19441966018693	1.0435374863388	0.889328246153846	0.690394000714201	1.097037997407	1.00360893718827	53_rust_ReproMales	reproMales	5	1000	70	0.5	0.07	0.44	0.3	0.71	0.9	1	0.81	1	0.88	1	1	0.5	0	1	0.97	0.87	8.8	12.8	10.3	8.7	0.5	30	1
53_rust_domin_BB0.5	replicate_22	3	0.235	0.421	0.344	0.183908045977011	0.444444444444444	0.371647509578544	0.406130268199234	0.4455	1.7087334471919	0.902194628032856	0.869056991253945	0.782587429689411	1.05568751649512	1.08037066737949	53_rust_ReproMales	reproMales	5	1000	70	0.5	0.07	0.44	0.3	0.71	0.9	1	0.81	1	0.88	1	1	0.5	0	1	0.97	0.87	8.8	12.8	10.3	8.7	0.5	30	1
53_rust_domin_BB0.5	replicate_22	4	0.235	0.487	0.278	0.21011673151751	0.533073929961089	0.256809338521401	0.476653696498054	0.4785	1.42474501601994	1.00958390139988	0.788247159209157	0.894113751138339	1.09460765905768	0.923774598997844	53_rust_ReproMales	reproMales	5	1000	70	0.5	0.07	0.44	0.3	0.71	0.9	1	0.81	1	0.88	1	1	0.5	0	1	0.97	0.87	8.8	12.8	10.3	8.7	0.5	30	1
53_rust_domin_BB0.5	replicate_22	5	0.297	0.485	0.218	0.200716845878136	0.537634408602151	0.261648745519713	0.469534050179211	0.5395	1.30722552269888	0.972119414308474	0.795936042896035	0.675814295885981	1.10852455381887	1.20022360330144	53_rust_ReproMales	reproMales	5	1000	70	0.5	0.07	0.44	0.3	0.71	0.9	1	0.81	1	0.88	1	1	0.5	0	1	0.97	0.87	8.8	12.8	10.3	8.7	0.5	30	1
53_rust_domin_BB0.5	replicate_23	0	NA	NA	NA	0.0366666666666667	0.513333333333333	0.45	0.293333333333333	NA	NA	NA	NA	NA	NA	NA	53_rust_ReproMales	reproMales	5	1000	70	0.5	0.07	0.44	0.3	0.71	0.9	1	0.81	1	0.88	1	1	0.5	0	1	0.97	0.87	8.8	12.8	10.3	8.7	0.5	30	1
53_rust_domin_BB0.5	replicate_23	1	0.147	0.448	0.405	0.133779264214047	0.464882943143813	0.40133779264214	0.366220735785953	0.371	1.7084194214876	1.08061749571184	0.811009255962976	0.910063021864264	1.03768514094601	0.990957512696643	53_rust_ReproMales	reproMales	5	1000	70	0.5	0.07	0.44	0.3	0.71	0.9	1	0.81	1	0.88	1	1	0.5	0	1	0.97	0.87	8.8	12.8	10.3	8.7	0.5	30	1
53_rust_domin_BB0.5	replicate_23	2	0.192	0.468	0.34	0.169230769230769	0.5	0.330769230769231	0.419230769230769	0.426	1.43157915806593	1.00817262442621	0.846453032212251	0.881410256410256	1.06837606837607	0.972850678733032	53_rust_ReproMales	reproMales	5	1000	70	0.5	0.07	0.44	0.3	0.71	0.9	1	0.81	1	0.88	1	1	0.5	0	1	0.97	0.87	8.8	12.8	10.3	8.7	0.5	30	1
53_rust_domin_BB0.5	replicate_23	3	0.204	0.501	0.295	0.141843971631206	0.556737588652482	0.301418439716312	0.420212765957447	0.4545	1.16071037791432	1.02884743909107	0.874610762685847	0.695313586427479	1.11125267196104	1.02175742276716	53_rust_ReproMales	reproMales	5	1000	70	0.5	0.07	0.44	0.3	0.71	0.9	1	0.81	1	0.88	1	1	0.5	0	1	0.97	0.87	8.8	12.8	10.3	8.7	0.5	30	1
53_rust_domin_BB0.5	replicate_23	4	0.228	0.473	0.299	0.194945848375451	0.48014440433213	0.324909747292419	0.435018050541516	0.4645	1.29120846018266	0.970718383463012	0.889475296692198	0.855025650769523	1.01510444890514	1.08665467321879	53_rust_ReproMales	reproMales	5	1000	70	0.5	0.07	0.44	0.3	0.71	0.9	1	0.81	1	0.88	1	1	0.5	0	1	0.97	0.87	8.8	12.8	10.3	8.7	0.5	30	1
53_rust_domin_BB0.5	replicate_23	5	0.235	0.486	0.279	0.204152249134948	0.519031141868512	0.27681660899654	0.463667820069204	0.478	1.2418047209931	0.988699746795169	0.874047545652196	0.868732975042332	1.06796531248665	0.992174225794049	53_rust_ReproMales	reproMales	5	1000	70	0.5	0.07	0.44	0.3	0.71	0.9	1	0.81	1	0.88	1	1	0.5	0	1	0.97	0.87	8.8	12.8	10.3	8.7	0.5	30	1
53_rust_domin_BB0.5	replicate_24	0	NA	NA	NA	0.09	0.47	0.44	0.325	NA	NA	NA	NA	NA	NA	NA	53_rust_ReproMales	reproMales	5	1000	70	0.5	0.07	0.44	0.3	0.71	0.9	1	0.81	1	0.88	1	1	0.5	0	1	0.97	0.87	8.8	12.8	10.3	8.7	0.5	30	1
53_rust_domin_BB0.5	replicate_24	1	0.155	0.455	0.39	0.125850340136054	0.493197278911565	0.380952380952381	0.372448979591837	0.3825	1.46745562130178	1.03703703703704	0.8559670781893	0.811937678297125	1.0839500635419	0.976800976800977	53_rust_ReproMales	reproMales	5	1000	70	0.5	0.07	0.44	0.3	0.71	0.9	1	0.81	1	0.88	1	1	0.5	0	1	0.97	0.87	8.8	12.8	10.3	8.7	0.5	30	1
53_rust_domin_BB0.5	replicate_24	2	0.156	0.526	0.318	0.12	0.556	0.324	0.398	0.419	1.12458172264965	1.12522641719568	0.807474915724767	0.769230769230769	1.05703422053232	1.0188679245283	53_rust_ReproMales	reproMales	5	1000	70	0.5	0.07	0.44	0.3	0.71	0.9	1	0.81	1	0.88	1	1	0.5	0	1	0.97	0.87	8.8	12.8	10.3	8.7	0.5	30	1
53_rust_domin_BB0.5	replicate_24	3	0.194	0.484	0.322	0.162454873646209	0.469314079422383	0.368231046931408	0.397111913357401	0.436	1.22471654756193	1.01003355648675	0.888511164335935	0.837396255908296	0.96965718888922	1.1435746799112	53_rust_ReproMales	reproMales	5	1000	70	0.5	0.07	0.44	0.3	0.71	0.9	1	0.81	1	0.88	1	1	0.5	0	1	0.97	0.87	8.8	12.8	10.3	8.7	0.5	30	1
53_rust_domin_BB0.5	replicate_24	4	0.212	0.477	0.311	0.204460966542751	0.49814126394052	0.297397769516729	0.453531598513011	0.4505	1.34434280991736	0.996182172019597	0.855631933737316	0.96443852142807	1.04432130805141	0.956262924491089	53_rust_ReproMales	reproMales	5	1000	70	0.5	0.07	0.44	0.3	0.71	0.9	1	0.81	1	0.88	1	1	0.5	0	1	0.97	0.87	8.8	12.8	10.3	8.7	0.5	30	1
53_rust_domin_BB0.5	replicate_24	5	0.225	0.507	0.268	0.191881918819188	0.523985239852399	0.284132841328413	0.453874538745387	0.4785	1.09387429454448	1.02283447641352	0.897438474709612	0.852808528085281	1.03350145927495	1.06019716913587	53_rust_ReproMales	reproMales	5	1000	70	0.5	0.07	0.44	0.3	0.71	0.9	1	0.81	1	0.88	1	1	0.5	0	1	0.97	0.87	8.8	12.8	10.3	8.7	0.5	30	1
53_rust_domin_BB0.5	replicate_25	0	NA	NA	NA	0.113333333333333	0.46	0.426666666666667	0.343333333333333	NA	NA	NA	NA	NA	NA	NA	53_rust_ReproMales	reproMales	5	1000	70	0.5	0.07	0.44	0.3	0.71	0.9	1	0.81	1	0.88	1	1	0.5	0	1	0.97	0.87	8.8	12.8	10.3	8.7	0.5	30	1
53_rust_domin_BB0.5	replicate_25	1	0.151	0.466	0.383	0.135458167330677	0.50199203187251	0.362549800796813	0.386454183266932	0.384	1.28098784051277	1.03346311172441	0.888196037001726	0.8970739558323	1.07723611989809	0.946605224012566	53_rust_ReproMales	reproMales	5	1000	70	0.5	0.07	0.44	0.3	0.71	0.9	1	0.81	1	0.88	1	1	0.5	0	1	0.97	0.87	8.8	12.8	10.3	8.7	0.5	30	1
53_rust_domin_BB0.5	replicate_25	2	0.243	0.486	0.271	0.20377358490566	0.49811320754717	0.29811320754717	0.452830188679245	0.486	1.62708502497609	1.02485225599143	0.719905169505819	0.838574423480084	1.02492429536455	1.10004873633642	53_rust_ReproMales	reproMales	5	1000	70	0.5	0.07	0.44	0.3	0.71	0.9	1	0.81	1	0.88	1	1	0.5	0	1	0.97	0.87	8.8	12.8	10.3	8.7	0.5	30	1
53_rust_domin_BB0.5	replicate_25	3	0.235	0.469	0.296	0.189090909090909	0.476363636363636	0.334545454545455	0.427272727272727	0.4695	1.14603298611111	0.946423132183908	0.988661117717004	0.804642166344294	1.01570071719325	1.13022113022113	53_rust_ReproMales	reproMales	5	1000	70	0.5	0.07	0.44	0.3	0.71	0.9	1	0.81	1	0.88	1	1	0.5	0	1	0.97	0.87	8.8	12.8	10.3	8.7	0.5	30	1
53_rust_domin_BB0.5	replicate_25	4	0.238	0.479	0.283	0.175572519083969	0.553435114503817	0.270992366412214	0.452290076335878	0.4775	1.30366681756451	0.97870651806822	0.862761400856639	0.737699660016678	1.15539689875536	0.957570199336444	53_rust_ReproMales	reproMales	5	1000	70	0.5	0.07	0.44	0.3	0.71	0.9	1	0.81	1	0.88	1	1	0.5	0	1	0.97	0.87	8.8	12.8	10.3	8.7	0.5	30	1
53_rust_domin_BB0.5	replicate_25	5	0.238	0.484	0.278	0.202247191011236	0.49812734082397	0.299625468164794	0.451310861423221	0.48	1.16343691360003	0.976894573575031	0.926709417377897	0.849778113492588	1.02918872071068	1.07778945383019	53_rust_ReproMales	reproMales	5	1000	70	0.5	0.07	0.44	0.3	0.71	0.9	1	0.81	1	0.88	1	1	0.5	0	1	0.97	0.87	8.8	12.8	10.3	8.7	0.5	30	1
53_rust_domin_BB0.5	replicate_26	0	NA	NA	NA	0.06	0.496666666666667	0.443333333333333	0.308333333333333	NA	NA	NA	NA	NA	NA	NA	53_rust_ReproMales	reproMales	5	1000	70	0.5	0.07	0.44	0.3	0.71	0.9	1	0.81	1	0.88	1	1	0.5	0	1	0.97	0.87	8.8	12.8	10.3	8.7	0.5	30	1
53_rust_domin_BB0.5	replicate_26	1	0.127	0.455	0.418	0.129277566539924	0.475285171102662	0.395437262357414	0.366920152091255	0.3545	1.33586559532505	1.06675350048844	0.873740746116998	1.01793359480255	1.04458279363222	0.946022158749795	53_rust_ReproMales	reproMales	5	1000	70	0.5	0.07	0.44	0.3	0.71	0.9	1	0.81	1	0.88	1	1	0.5	0	1	0.97	0.87	8.8	12.8	10.3	8.7	0.5	30	1
53_rust_domin_BB0.5	replicate_26	2	0.193	0.519	0.288	0.188811188811189	0.559440559440559	0.251748251748252	0.468531468531469	0.4525	1.43355440414508	1.11713924286981	0.718580634688743	0.97829631508388	1.07792015306466	0.874125874125874	53_rust_ReproMales	reproMales	5	1000	70	0.5	0.07	0.44	0.3	0.71	0.9	1	0.81	1	0.88	1	1	0.5	0	1	0.97	0.87	8.8	12.8	10.3	8.7	0.5	30	1
53_rust_domin_BB0.5	replicate_26	3	0.255	0.485	0.26	0.253968253968254	0.48015873015873	0.265873015873016	0.494047619047619	0.4975	1.16161617286701	0.973857521602514	0.920488227146815	0.995953937130408	0.990018000327279	1.02258852258852	53_rust_ReproMales	reproMales	5	1000	70	0.5	0.07	0.44	0.3	0.71	0.9	1	0.81	1	0.88	1	1	0.5	0	1	0.97	0.87	8.8	12.8	10.3	8.7	0.5	30	1
53_rust_domin_BB0.5	replicate_26	4	0.279	0.489	0.232	0.229090909090909	0.538181818181818	0.232727272727273	0.498181818181818	0.5235	1.1430535636522	0.97813862508859	0.906293148788928	0.821114369501466	1.10057631530024	1.00313479623824	53_rust_ReproMales	reproMales	5	1000	70	0.5	0.07	0.44	0.3	0.71	0.9	1	0.81	1	0.88	1	1	0.5	0	1	0.97	0.87	8.8	12.8	10.3	8.7	0.5	30	1
53_rust_domin_BB0.5	replicate_26	5	0.294	0.447	0.259	0.232283464566929	0.480314960629921	0.28740157480315	0.47244094488189	0.5175	1.18459960573286	0.894011821643923	1.0285063537072	0.79007981145214	1.07453011326604	1.10965858997355	53_rust_ReproMales	reproMales	5	1000	70	0.5	0.07	0.44	0.3	0.71	0.9	1	0.81	1	0.88	1	1	0.5	0	1	0.97	0.87	8.8	12.8	10.3	8.7	0.5	30	1
53_rust_domin_BB0.5	replicate_27	0	NA	NA	NA	0.06	0.533333333333333	0.406666666666667	0.326666666666667	NA	NA	NA	NA	NA	NA	NA	53_rust_ReproMales	reproMales	5	1000	70	0.5	0.07	0.44	0.3	0.71	0.9	1	0.81	1	0.88	1	1	0.5	0	1	0.97	0.87	8.8	12.8	10.3	8.7	0.5	30	1
53_rust_domin_BB0.5	replicate_27	1	0.106	0.496	0.398	0.0881226053639847	0.528735632183908	0.383141762452107	0.352490421455939	0.354	0.993336109954186	1.12750050515256	0.877855112243898	0.831345333622497	1.0659992584353	0.962667744854541	53_rust_ReproMales	reproMales	5	1000	70	0.5	0.07	0.44	0.3	0.71	0.9	1	0.81	1	0.88	1	1	0.5	0	1	0.97	0.87	8.8	12.8	10.3	8.7	0.5	30	1
53_rust_domin_BB0.5	replicate_27	2	0.135	0.476	0.389	0.136029411764706	0.470588235294118	0.393382352941176	0.371323529411765	0.373	1.08652351134216	1.04275778235143	0.927806064213438	1.00762527233115	0.988630746416214	1.0112656887948	53_rust_ReproMales	reproMales	5	1000	70	0.5	0.07	0.44	0.3	0.71	0.9	1	0.81	1	0.88	1	1	0.5	0	1	0.97	0.87	8.8	12.8	10.3	8.7	0.5	30	1
53_rust_domin_BB0.5	replicate_27	3	0.18	0.504	0.316	0.180769230769231	0.515384615384615	0.303846153846154	0.438461538461538	0.432	1.30547201254779	1.07949557060969	0.79952614479669	1.0042735042735	1.02258852258852	0.961538461538461	53_rust_ReproMales	reproMales	5	1000	70	0.5	0.07	0.44	0.3	0.71	0.9	1	0.81	1	0.88	1	1	0.5	0	1	0.97	0.87	8.8	12.8	10.3	8.7	0.5	30	1
53_rust_domin_BB0.5	replicate_27	4	0.218	0.51	0.272	0.186046511627907	0.492248062015504	0.321705426356589	0.432170542635659	0.473	1.13394890735611	1.03568853640952	0.862600863201351	0.853424365265628	0.965192278461772	1.1827405380757	53_rust_ReproMales	reproMales	5	1000	70	0.5	0.07	0.44	0.3	0.71	0.9	1	0.81	1	0.88	1	1	0.5	0	1	0.97	0.87	8.8	12.8	10.3	8.7	0.5	30	1
53_rust_domin_BB0.5	replicate_27	5	0.229	0.532	0.239	0.193050193050193	0.548262548262548	0.258687258687259	0.467181467181467	0.495	1.22609793078485	1.08394826979293	0.74124548917285	0.843013943450625	1.03056869974163	1.08237346731071	53_rust_ReproMales	reproMales	5	1000	70	0.5	0.07	0.44	0.3	0.71	0.9	1	0.81	1	0.88	1	1	0.5	0	1	0.97	0.87	8.8	12.8	10.3	8.7	0.5	30	1
53_rust_domin_BB0.5	replicate_28	0	NA	NA	NA	0.0966666666666667	0.51	0.393333333333333	0.351666666666667	NA	NA	NA	NA	NA	NA	NA	53_rust_ReproMales	reproMales	5	1000	70	0.5	0.07	0.44	0.3	0.71	0.9	1	0.81	1	0.88	1	1	0.5	0	1	0.97	0.87	8.8	12.8	10.3	8.7	0.5	30	1
53_rust_domin_BB0.5	replicate_28	1	0.142	0.509	0.349	0.137404580152672	0.522900763358779	0.33969465648855	0.398854961832061	0.3965	1.14822218728241	1.11624166961098	0.830287930954725	0.967637888399097	1.02730994765968	0.973337124609025	53_rust_ReproMales	reproMales	5	1000	70	0.5	0.07	0.44	0.3	0.71	0.9	1	0.81	1	0.88	1	1	0.5	0	1	0.97	0.87	8.8	12.8	10.3	8.7	0.5	30	1
53_rust_domin_BB0.5	replicate_28	2	0.179	0.519	0.302	0.151943462897526	0.540636042402827	0.307420494699647	0.42226148409894	0.4385	1.12518266523202	1.08228863066758	0.835696165280927	0.848846161438696	1.04168794297269	1.01794865794585	53_rust_ReproMales	reproMales	5	1000	70	0.5	0.07	0.44	0.3	0.71	0.9	1	0.81	1	0.88	1	1	0.5	0	1	0.97	0.87	8.8	12.8	10.3	8.7	0.5	30	1
53_rust_domin_BB0.5	replicate_28	3	0.222	0.48	0.298	0.2	0.494117647058824	0.305882352941176	0.447058823529412	0.462	1.24505929518041	0.983781044873517	0.892798847833609	0.900900900900901	1.02941176470588	1.02645084879589	53_rust_ReproMales	reproMales	5	1000	70	0.5	0.07	0.44	0.3	0.71	0.9	1	0.81	1	0.88	1	1	0.5	0	1	0.97	0.87	8.8	12.8	10.3	8.7	0.5	30	1
53_rust_domin_BB0.5	replicate_28	4	0.242	0.514	0.244	0.2	0.56140350877193	0.23859649122807	0.480701754385965	0.499	1.2108379501385	1.03965565509518	0.798053417836125	0.826446280991736	1.09222472523722	0.977854472246189	53_rust_ReproMales	reproMales	5	1000	70	0.5	0.07	0.44	0.3	0.71	0.9	1	0.81	1	0.88	1	1	0.5	0	1	0.97	0.87	8.8	12.8	10.3	8.7	0.5	30	1
53_rust_domin_BB0.5	replicate_28	5	0.274	0.491	0.235	0.24609375	0.5	0.25390625	0.49609375	0.5195	1.18576642335766	0.983465057210495	0.871433299853908	0.898152372262774	1.0183299389002	1.08045212765957	53_rust_ReproMales	reproMales	5	1000	70	0.5	0.07	0.44	0.3	0.71	0.9	1	0.81	1	0.88	1	1	0.5	0	1	0.97	0.87	8.8	12.8	10.3	8.7	0.5	30	1
53_rust_domin_BB0.5	replicate_29	0	NA	NA	NA	0.0766666666666667	0.476666666666667	0.446666666666667	0.315	NA	NA	NA	NA	NA	NA	NA	53_rust_ReproMales	reproMales	5	1000	70	0.5	0.07	0.44	0.3	0.71	0.9	1	0.81	1	0.88	1	1	0.5	0	1	0.97	0.87	8.8	12.8	10.3	8.7	0.5	30	1
53_rust_domin_BB0.5	replicate_29	1	0.15	0.409	0.441	0.148148148148148	0.423868312757202	0.42798353909465	0.360082304526749	0.3545	1.51171579743008	0.94774649519175	0.939847621077308	0.987654320987654	1.03635284292714	0.970484215634127	53_rust_ReproMales	reproMales	5	1000	70	0.5	0.07	0.44	0.3	0.71	0.9	1	0.81	1	0.88	1	1	0.5	0	1	0.97	0.87	8.8	12.8	10.3	8.7	0.5	30	1
53_rust_domin_BB0.5	replicate_29	2	0.185	0.489	0.326	0.157303370786517	0.531835205992509	0.310861423220974	0.423220973782772	0.4295	1.42681665306122	1.06109181442352	0.796103183383133	0.850288490737929	1.08759755826689	0.953562647917097	53_rust_ReproMales	reproMales	5	1000	70	0.5	0.07	0.44	0.3	0.71	0.9	1	0.81	1	0.88	1	1	0.5	0	1	0.97	0.87	8.8	12.8	10.3	8.7	0.5	30	1
53_rust_domin_BB0.5	replicate_29	3	0.238	0.478	0.284	0.194029850746269	0.537313432835821	0.26865671641791	0.462686567164179	0.477	1.32874790508262	0.979086944029422	0.853688480350818	0.815251473723818	1.12408667957285	0.945974353584192	53_rust_ReproMales	reproMales	5	1000	70	0.5	0.07	0.44	0.3	0.71	0.9	1	0.81	1	0.88	1	1	0.5	0	1	0.97	0.87	8.8	12.8	10.3	8.7	0.5	30	1
53_rust_domin_BB0.5	replicate_29	4	0.237	0.526	0.237	0.185714285714286	0.596428571428571	0.217857142857143	0.483928571428571	0.5	1.10706867845994	1.05789157706093	0.820905092592593	0.783604581072936	1.13389462248778	0.91922845087402	53_rust_ReproMales	reproMales	5	1000	70	0.5	0.07	0.44	0.3	0.71	0.9	1	0.81	1	0.88	1	1	0.5	0	1	0.97	0.87	8.8	12.8	10.3	8.7	0.5	30	1
53_rust_domin_BB0.5	replicate_29	5	0.233	0.523	0.244	0.202127659574468	0.549645390070922	0.24822695035461	0.476950354609929	0.4945	0.994931986220231	1.0470818064582	0.916157613055399	0.867500684868962	1.05094720854861	1.01732356702709	53_rust_ReproMales	reproMales	5	1000	70	0.5	0.07	0.44	0.3	0.71	0.9	1	0.81	1	0.88	1	1	0.5	0	1	0.97	0.87	8.8	12.8	10.3	8.7	0.5	30	1
53_rust_domin_BB0.5	replicate_30	0	NA	NA	NA	0.06	0.486666666666667	0.453333333333333	0.303333333333333	NA	NA	NA	NA	NA	NA	NA	53_rust_ReproMales	reproMales	5	1000	70	0.5	0.07	0.44	0.3	0.71	0.9	1	0.81	1	0.88	1	1	0.5	0	1	0.97	0.87	8.8	12.8	10.3	8.7	0.5	30	1
53_rust_domin_BB0.5	replicate_30	1	0.121	0.47	0.409	0.0882352941176471	0.496323529411765	0.415441176470588	0.336397058823529	0.356	1.31505856780582	1.11204584888795	0.842700487626199	0.729217306757414	1.05600750938673	1.0157485977276	53_rust_ReproMales	reproMales	5	1000	70	0.5	0.07	0.44	0.3	0.71	0.9	1	0.81	1	0.88	1	1	0.5	0	1	0.97	0.87	8.8	12.8	10.3	8.7	0.5	30	1
53_rust_domin_BB0.5	replicate_30	2	0.153	0.491	0.356	0.108614232209738	0.52059925093633	0.370786516853933	0.368913857677903	0.3985	1.35203224939532	1.09974248823093	0.808413195110535	0.709896942547306	1.06028360679497	1.04153515970206	53_rust_ReproMales	reproMales	5	1000	70	0.5	0.07	0.44	0.3	0.71	0.9	1	0.81	1	0.88	1	1	0.5	0	1	0.97	0.87	8.8	12.8	10.3	8.7	0.5	30	1
53_rust_domin_BB0.5	replicate_30	3	0.183	0.491	0.326	0.134545454545455	0.545454545454545	0.32	0.407272727272727	0.4285	1.34462490659383	1.05447887451234	0.81854076376476	0.735221063089916	1.11090538789113	0.98159509202454	53_rust_ReproMales	reproMales	5	1000	70	0.5	0.07	0.44	0.3	0.71	0.9	1	0.81	1	0.88	1	1	0.5	0	1	0.97	0.87	8.8	12.8	10.3	8.7	0.5	30	1
53_rust_domin_BB0.5	replicate_30	4	0.208	0.497	0.295	0.217391304347826	0.470355731225296	0.312252964426877	0.452569169960474	0.4565	1.25398596938776	1.02940471625767	0.839676879069592	1.04515050167224	0.946389801258142	1.05848462517586	53_rust_ReproMales	reproMales	5	1000	70	0.5	0.07	0.44	0.3	0.71	0.9	1	0.81	1	0.88	1	1	0.5	0	1	0.97	0.87	8.8	12.8	10.3	8.7	0.5	30	1
53_rust_domin_BB0.5	replicate_30	5	0.271	0.508	0.221	0.261194029850746	0.514925373134328	0.223880597014925	0.51865671641791	0.525	1.3231203829065	1.02522573423928	0.73745201944506	0.963815608305337	1.01363262428017	1.01303437563315	53_rust_ReproMales	reproMales	5	1000	70	0.5	0.07	0.44	0.3	0.71	0.9	1	0.81	1	0.88	1	1	0.5	0	1	0.97	0.87	8.8	12.8	10.3	8.7	0.5	30	1
53_rust_domin_BB0.4	replicate_01	0	NA	NA	NA	0.0766666666666667	0.483333333333333	0.44	0.318333333333333	NA	NA	NA	NA	NA	NA	NA	53_rust_ReproMales	reproMales	5	1000	70	0.5	0.07	0.44	0.3	0.71	0.9	1	0.81	1	0.88	1	1	0.4	0	1	0.97	0.87	8.8	12.8	10.3	8.7	0.5	30	1
53_rust_domin_BB0.4	replicate_01	1	0.13	0.542	0.328	0.127413127413127	0.540540540540541	0.332046332046332	0.397683397683398	0.401	1.28285957073545	1.2488639127485	0.705878133201021	0.98010098010098	0.997307270370001	1.01233637819004	53_rust_ReproMales	reproMales	5	1000	70	0.5	0.07	0.44	0.3	0.71	0.9	1	0.81	1	0.88	1	1	0.4	0	1	0.97	0.87	8.8	12.8	10.3	8.7	0.5	30	1
53_rust_domin_BB0.4	replicate_01	2	0.186	0.493	0.321	0.140794223826715	0.51985559566787	0.339350180505415	0.40072202166065	0.4325	1.17608313695919	1.02909301095345	0.884820882642998	0.756958192616746	1.05447382488412	1.05716567135643	53_rust_ReproMales	reproMales	5	1000	70	0.5	0.07	0.44	0.3	0.71	0.9	1	0.81	1	0.88	1	1	0.4	0	1	0.97	0.87	8.8	12.8	10.3	8.7	0.5	30	1
53_rust_domin_BB0.4	replicate_01	3	0.22	0.516	0.264	0.168582375478927	0.551724137931034	0.279693486590038	0.444444444444444	0.478	1.37004950896843	1.07435591012699	0.735101466105385	0.766283524904215	1.06923282544774	1.05944502496227	53_rust_ReproMales	reproMales	5	1000	70	0.5	0.07	0.44	0.3	0.71	0.9	1	0.81	1	0.88	1	1	0.4	0	1	0.97	0.87	8.8	12.8	10.3	8.7	0.5	30	1
53_rust_domin_BB0.4	replicate_01	4	0.208	0.541	0.251	0.161870503597122	0.557553956834532	0.280575539568345	0.440647482014388	0.4785	1.053	1.095525	0.81324	0.778223574986165	1.0305988111544	1.11783083493365	53_rust_ReproMales	reproMales	5	1000	70	0.5	0.07	0.44	0.3	0.71	0.9	1	0.81	1	0.88	1	1	0.4	0	1	0.97	0.87	8.8	12.8	10.3	8.7	0.5	30	1
53_rust_domin_BB0.4	replicate_01	5	0.252	0.509	0.239	0.230769230769231	0.549450549450549	0.21978021978022	0.505494505494505	0.5065	1.29783043731778	1.03254953737122	0.763882755554636	0.915750915750916	1.07947062760422	0.919582509540669	53_rust_ReproMales	reproMales	5	1000	70	0.5	0.07	0.44	0.3	0.71	0.9	1	0.81	1	0.88	1	1	0.4	0	1	0.97	0.87	8.8	12.8	10.3	8.7	0.5	30	1
53_rust_domin_BB0.4	replicate_02	0	NA	NA	NA	0.0766666666666667	0.48	0.443333333333333	0.316666666666667	NA	NA	NA	NA	NA	NA	NA	53_rust_ReproMales	reproMales	5	1000	70	0.5	0.07	0.44	0.3	0.71	0.9	1	0.81	1	0.88	1	1	0.4	0	1	0.97	0.87	8.8	12.8	10.3	8.7	0.5	30	1
53_rust_domin_BB0.4	replicate_02	1	0.135	0.481	0.384	0.0846153846153846	0.488461538461538	0.426923076923077	0.328846153846154	0.3755	1.34626038781163	1.11142490372272	0.82236763831053	0.626780626780627	1.01551255397409	1.11177884615385	53_rust_ReproMales	reproMales	5	1000	70	0.5	0.07	0.44	0.3	0.71	0.9	1	0.81	1	0.88	1	1	0.4	0	1	0.97	0.87	8.8	12.8	10.3	8.7	0.5	30	1
53_rust_domin_BB0.4	replicate_02	2	0.175	0.447	0.378	0.118143459915612	0.518987341772152	0.362869198312236	0.377637130801688	0.3985	1.61827570876509	1.01265771879556	0.839165524092577	0.675105485232068	1.16104550732025	0.959971424106445	53_rust_ReproMales	reproMales	5	1000	70	0.5	0.07	0.44	0.3	0.71	0.9	1	0.81	1	0.88	1	1	0.4	0	1	0.97	0.87	8.8	12.8	10.3	8.7	0.5	30	1
53_rust_domin_BB0.4	replicate_02	3	0.184	0.526	0.29	0.183266932270916	0.529880478087649	0.286852589641434	0.448207171314741	0.447	1.29023388783122	1.1190188050374	0.748704854926745	0.99601593625498	1.00737733476739	0.989146860832532	53_rust_ReproMales	reproMales	5	1000	70	0.5	0.07	0.44	0.3	0.71	0.9	1	0.81	1	0.88	1	1	0.4	0	1	0.97	0.87	8.8	12.8	10.3	8.7	0.5	30	1
53_rust_domin_BB0.4	replicate_02	4	0.262	0.504	0.234	0.245353159851301	0.516728624535316	0.237918215613383	0.503717472118959	0.514	1.30419847901235	1.01893314079422	0.768535182264854	0.936462442180539	1.02525520741134	1.0167445111683	53_rust_ReproMales	reproMales	5	1000	70	0.5	0.07	0.44	0.3	0.71	0.9	1	0.81	1	0.88	1	1	0.4	0	1	0.97	0.87	8.8	12.8	10.3	8.7	0.5	30	1
53_rust_domin_BB0.4	replicate_02	5	0.308	0.489	0.203	0.280769230769231	0.515384615384615	0.203846153846154	0.538461538461538	0.5525	1.2138825996378	0.978054065259754	0.824210355033736	0.911588411588412	1.05395626868019	1.00416824554756	53_rust_ReproMales	reproMales	5	1000	70	0.5	0.07	0.44	0.3	0.71	0.9	1	0.81	1	0.88	1	1	0.4	0	1	0.97	0.87	8.8	12.8	10.3	8.7	0.5	30	1
53_rust_domin_BB0.4	replicate_03	0	NA	NA	NA	0.07	0.483333333333333	0.446666666666667	0.311666666666667	NA	NA	NA	NA	NA	NA	NA	53_rust_ReproMales	reproMales	5	1000	70	0.5	0.07	0.44	0.3	0.71	0.9	1	0.81	1	0.88	1	1	0.4	0	1	0.97	0.87	8.8	12.8	10.3	8.7	0.5	30	1
53_rust_domin_BB0.4	replicate_03	1	0.129	0.493	0.378	0.107692307692308	0.519230769230769	0.373076923076923	0.367307692307692	0.3755	1.32803340101233	1.14902047105437	0.797800303689416	0.834824090638044	1.05320642845998	0.986975986975987	53_rust_ReproMales	reproMales	5	1000	70	0.5	0.07	0.44	0.3	0.71	0.9	1	0.81	1	0.88	1	1	0.4	0	1	0.97	0.87	8.8	12.8	10.3	8.7	0.5	30	1
53_rust_domin_BB0.4	replicate_03	2	0.184	0.499	0.317	0.181102362204724	0.535433070866142	0.283464566929134	0.448818897637795	0.4335	1.36382226364409	1.07361352026608	0.791906948383699	0.984251968503937	1.07301216606441	0.894209990312725	53_rust_ReproMales	reproMales	5	1000	70	0.5	0.07	0.44	0.3	0.71	0.9	1	0.81	1	0.88	1	1	0.4	0	1	0.97	0.87	8.8	12.8	10.3	8.7	0.5	30	1
53_rust_domin_BB0.4	replicate_03	3	0.269	0.488	0.243	0.221014492753623	0.485507246376812	0.293478260869565	0.463768115942029	0.513	1.33539581409665	0.986334837092732	0.799866734693878	0.821615214697484	0.994891898313139	1.20772946859903	53_rust_ReproMales	reproMales	5	1000	70	0.5	0.07	0.44	0.3	0.71	0.9	1	0.81	1	0.88	1	1	0.4	0	1	0.97	0.87	8.8	12.8	10.3	8.7	0.5	30	1
53_rust_domin_BB0.4	replicate_03	4	0.269	0.513	0.218	0.233898305084746	0.532203389830509	0.233898305084746	0.5	0.5255	1.2506923828125	1.03141596283784	0.758143170197224	0.869510427824334	1.03743350844154	1.0729280049759	53_rust_ReproMales	reproMales	5	1000	70	0.5	0.07	0.44	0.3	0.71	0.9	1	0.81	1	0.88	1	1	0.4	0	1	0.97	0.87	8.8	12.8	10.3	8.7	0.5	30	1
53_rust_domin_BB0.4	replicate_03	5	0.291	0.495	0.214	0.296928327645051	0.498293515358362	0.204778156996587	0.546075085324232	0.5385	1.164	0.99	0.856	1.02037225994863	1.00665356638053	0.956907275684986	53_rust_ReproMales	reproMales	5	1000	70	0.5	0.07	0.44	0.3	0.71	0.9	1	0.81	1	0.88	1	1	0.4	0	1	0.97	0.87	8.8	12.8	10.3	8.7	0.5	30	1
53_rust_domin_BB0.4	replicate_04	0	NA	NA	NA	0.0466666666666667	0.486666666666667	0.466666666666667	0.29	NA	NA	NA	NA	NA	NA	NA	53_rust_ReproMales	reproMales	5	1000	70	0.5	0.07	0.44	0.3	0.71	0.9	1	0.81	1	0.88	1	1	0.4	0	1	0.97	0.87	8.8	12.8	10.3	8.7	0.5	30	1
53_rust_domin_BB0.4	replicate_04	1	0.125	0.443	0.432	0.11913357400722	0.44043321299639	0.44043321299639	0.339350180505415	0.3465	1.48632580261593	1.07576493443419	0.856972822852609	0.953068592057762	0.994205898411715	1.01952132638053	53_rust_ReproMales	reproMales	5	1000	70	0.5	0.07	0.44	0.3	0.71	0.9	1	0.81	1	0.88	1	1	0.4	0	1	0.97	0.87	8.8	12.8	10.3	8.7	0.5	30	1
53_rust_domin_BB0.4	replicate_04	2	0.171	0.482	0.347	0.169741697416974	0.47970479704797	0.350553505535055	0.409594095940959	0.412	1.48490934812132	1.07497320079061	0.795036071545881	0.992641505362422	0.995238168149316	1.01024064995693	53_rust_ReproMales	reproMales	5	1000	70	0.5	0.07	0.44	0.3	0.71	0.9	1	0.81	1	0.88	1	1	0.4	0	1	0.97	0.87	8.8	12.8	10.3	8.7	0.5	30	1
53_rust_domin_BB0.4	replicate_04	3	0.208	0.487	0.305	0.185185185185185	0.481481481481481	0.333333333333333	0.425925925925926	0.4515	1.23981235289343	1.00691911599099	0.8749806640625	0.89031339031339	0.988668339797703	1.09289617486339	53_rust_ReproMales	reproMales	5	1000	70	0.5	0.07	0.44	0.3	0.71	0.9	1	0.81	1	0.88	1	1	0.4	0	1	0.97	0.87	8.8	12.8	10.3	8.7	0.5	30	1
53_rust_domin_BB0.4	replicate_04	4	0.266	0.513	0.221	0.239864864864865	0.554054054054054	0.206081081081081	0.516891891891892	0.5225	1.46626843100189	1.04902384291725	0.670588969823101	0.901747612273928	1.08002739581687	0.932493579552403	53_rust_ReproMales	reproMales	5	1000	70	0.5	0.07	0.44	0.3	0.71	0.9	1	0.81	1	0.88	1	1	0.4	0	1	0.97	0.87	8.8	12.8	10.3	8.7	0.5	30	1
53_rust_domin_BB0.4	replicate_04	5	0.284	0.53	0.186	0.2	0.6	0.2	0.5	0.549	1.06296484258191	1.06121120709356	0.796937551958531	0.704225352112676	1.13207547169811	1.0752688172043	53_rust_ReproMales	reproMales	5	1000	70	0.5	0.07	0.44	0.3	0.71	0.9	1	0.81	1	0.88	1	1	0.4	0	1	0.97	0.87	8.8	12.8	10.3	8.7	0.5	30	1
53_rust_domin_BB0.4	replicate_05	0	NA	NA	NA	0.07	0.49	0.44	0.315	NA	NA	NA	NA	NA	NA	NA	53_rust_ReproMales	reproMales	5	1000	70	0.5	0.07	0.44	0.3	0.71	0.9	1	0.81	1	0.88	1	1	0.4	0	1	0.97	0.87	8.8	12.8	10.3	8.7	0.5	30	1
53_rust_domin_BB0.4	replicate_05	1	0.176	0.458	0.366	0.15530303030303	0.477272727272727	0.367424242424242	0.393939393939394	0.405	1.7737465356513	1.06129069632719	0.780009590281848	0.882403581267218	1.04208019055181	1.00389137274383	53_rust_ReproMales	reproMales	5	1000	70	0.5	0.07	0.44	0.3	0.71	0.9	1	0.81	1	0.88	1	1	0.4	0	1	0.97	0.87	8.8	12.8	10.3	8.7	0.5	30	1
53_rust_domin_BB0.4	replicate_05	2	0.198	0.508	0.294	0.18503937007874	0.519685039370079	0.295275590551181	0.44488188976378	0.452	1.27586982248521	1.06386923076923	0.800415	0.93454227312495	1.02300204600409	1.00433874337136	53_rust_ReproMales	reproMales	5	1000	70	0.5	0.07	0.44	0.3	0.71	0.9	1	0.81	1	0.88	1	1	0.4	0	1	0.97	0.87	8.8	12.8	10.3	8.7	0.5	30	1
53_rust_domin_BB0.4	replicate_05	3	0.259	0.545	0.196	0.206896551724138	0.593869731800766	0.199233716475096	0.503831417624521	0.5315	1.30861022789569	1.1034086487165	0.636041245410191	0.798828385035282	1.08966923266196	1.01649855344437	53_rust_ReproMales	reproMales	5	1000	70	0.5	0.07	0.44	0.3	0.71	0.9	1	0.81	1	0.88	1	1	0.4	0	1	0.97	0.87	8.8	12.8	10.3	8.7	0.5	30	1
53_rust_domin_BB0.4	replicate_05	4	0.294	0.501	0.205	0.264957264957265	0.521367521367521	0.213675213675214	0.525641025641026	0.5445	1.15818207578539	1.00205883993717	0.832712988774765	0.901215186929473	1.04065373526451	1.04231811548885	53_rust_ReproMales	reproMales	5	1000	70	0.5	0.07	0.44	0.3	0.71	0.9	1	0.81	1	0.88	1	1	0.4	0	1	0.97	0.87	8.8	12.8	10.3	8.7	0.5	30	1
53_rust_domin_BB0.4	replicate_05	5	0.367	0.455	0.178	0.313432835820896	0.526119402985075	0.16044776119403	0.576492537313433	0.5945	1.32827364663891	0.912399472643375	0.791053323593864	0.854040424580097	1.15630638018698	0.901391916820392	53_rust_ReproMales	reproMales	5	1000	70	0.5	0.07	0.44	0.3	0.71	0.9	1	0.81	1	0.88	1	1	0.4	0	1	0.97	0.87	8.8	12.8	10.3	8.7	0.5	30	1
53_rust_domin_BB0.4	replicate_06	0	NA	NA	NA	0.0766666666666667	0.51	0.413333333333333	0.331666666666667	NA	NA	NA	NA	NA	NA	NA	53_rust_ReproMales	reproMales	5	1000	70	0.5	0.07	0.44	0.3	0.71	0.9	1	0.81	1	0.88	1	1	0.4	0	1	0.97	0.87	8.8	12.8	10.3	8.7	0.5	30	1
53_rust_domin_BB0.4	replicate_06	1	0.171	0.497	0.332	0.137809187279152	0.522968197879859	0.339222614840989	0.399293286219081	0.4195	1.5545061993384	1.12106668003358	0.743278959707962	0.805901679995041	1.0522498951305	1.02175486397888	53_rust_ReproMales	reproMales	5	1000	70	0.5	0.07	0.44	0.3	0.71	0.9	1	0.81	1	0.88	1	1	0.4	0	1	0.97	0.87	8.8	12.8	10.3	8.7	0.5	30	1
53_rust_domin_BB0.4	replicate_06	2	0.221	0.461	0.318	0.175627240143369	0.505376344086022	0.318996415770609	0.42831541218638	0.4515	1.3861437074164	0.960984617386778	0.881256124567474	0.794693394313888	1.09626105007814	1.00313338292644	53_rust_ReproMales	reproMales	5	1000	70	0.5	0.07	0.44	0.3	0.71	0.9	1	0.81	1	0.88	1	1	0.4	0	1	0.97	0.87	8.8	12.8	10.3	8.7	0.5	30	1
53_rust_domin_BB0.4	replicate_06	3	0.223	0.511	0.266	0.15547703180212	0.526501766784452	0.318021201413428	0.418727915194346	0.4785	1.21556296283328	1.04344777744258	0.81389553954855	0.69720642063731	1.03033613852143	1.19556842636627	53_rust_ReproMales	reproMales	5	1000	70	0.5	0.07	0.44	0.3	0.71	0.9	1	0.81	1	0.88	1	1	0.4	0	1	0.97	0.87	8.8	12.8	10.3	8.7	0.5	30	1
53_rust_domin_BB0.4	replicate_06	4	0.2	0.523	0.277	0.157303370786517	0.565543071161049	0.277153558052434	0.440074906367041	0.4615	1.14068614360234	1.07438592846242	0.819824391866298	0.786516853932584	1.08134430432323	1.00055436120012	53_rust_ReproMales	reproMales	5	1000	70	0.5	0.07	0.44	0.3	0.71	0.9	1	0.81	1	0.88	1	1	0.4	0	1	0.97	0.87	8.8	12.8	10.3	8.7	0.5	30	1
53_rust_domin_BB0.4	replicate_06	5	0.228	0.542	0.23	0.180147058823529	0.5625	0.257352941176471	0.461397058823529	0.499	1.1772850701675	1.09979756635594	0.733614612811937	0.790118679050568	1.03782287822878	1.11892583120205	53_rust_ReproMales	reproMales	5	1000	70	0.5	0.07	0.44	0.3	0.71	0.9	1	0.81	1	0.88	1	1	0.4	0	1	0.97	0.87	8.8	12.8	10.3	8.7	0.5	30	1
53_rust_domin_BB0.4	replicate_07	0	NA	NA	NA	0.07	0.533333333333333	0.396666666666667	0.336666666666667	NA	NA	NA	NA	NA	NA	NA	53_rust_ReproMales	reproMales	5	1000	70	0.5	0.07	0.44	0.3	0.71	0.9	1	0.81	1	0.88	1	1	0.4	0	1	0.97	0.87	8.8	12.8	10.3	8.7	0.5	30	1
53_rust_domin_BB0.4	replicate_07	1	0.127	0.488	0.385	0.0881226053639847	0.540229885057471	0.371647509578544	0.35823754789272	0.371	1.12047838447211	1.09259167122742	0.874977904598369	0.69387878239358	1.10702845298662	0.965318206697517	53_rust_ReproMales	reproMales	5	1000	70	0.5	0.07	0.44	0.3	0.71	0.9	1	0.81	1	0.88	1	1	0.4	0	1	0.97	0.87	8.8	12.8	10.3	8.7	0.5	30	1
53_rust_domin_BB0.4	replicate_07	2	0.163	0.493	0.344	0.137651821862348	0.510121457489879	0.352226720647773	0.392712550607287	0.4095	1.27012187937888	1.0721894165536	0.835237210960125	0.844489704676983	1.03472912269752	1.02391488560399	53_rust_ReproMales	reproMales	5	1000	70	0.5	0.07	0.44	0.3	0.71	0.9	1	0.81	1	0.88	1	1	0.4	0	1	0.97	0.87	8.8	12.8	10.3	8.7	0.5	30	1
53_rust_domin_BB0.4	replicate_07	3	0.206	0.526	0.268	0.202952029520295	0.531365313653137	0.265682656826568	0.468634686346863	0.469	1.33572685726432	1.10277436426117	0.726684977777778	0.98520402679755	1.0102002160706	0.991353197114061	53_rust_ReproMales	reproMales	5	1000	70	0.5	0.07	0.44	0.3	0.71	0.9	1	0.81	1	0.88	1	1	0.4	0	1	0.97	0.87	8.8	12.8	10.3	8.7	0.5	30	1
53_rust_domin_BB0.4	replicate_07	4	0.24	0.487	0.273	0.192170818505338	0.526690391459075	0.281138790035587	0.455516014234875	0.4835	1.09280426560853	0.977847960411199	0.966888165509259	0.800711743772242	1.08149977712336	1.02981241771277	53_rust_ReproMales	reproMales	5	1000	70	0.5	0.07	0.44	0.3	0.71	0.9	1	0.81	1	0.88	1	1	0.4	0	1	0.97	0.87	8.8	12.8	10.3	8.7	0.5	30	1
53_rust_domin_BB0.4	replicate_07	5	0.221	0.519	0.26	0.202846975088968	0.540925266903915	0.256227758007117	0.473309608540925	0.4805	1.06508673095703	1.04628163296569	0.877007134008287	0.917859615787185	1.04224521561448	0.985491376950452	53_rust_ReproMales	reproMales	5	1000	70	0.5	0.07	0.44	0.3	0.71	0.9	1	0.81	1	0.88	1	1	0.4	0	1	0.97	0.87	8.8	12.8	10.3	8.7	0.5	30	1
53_rust_domin_BB0.4	replicate_08	0	NA	NA	NA	0.0766666666666667	0.506666666666667	0.416666666666667	0.33	NA	NA	NA	NA	NA	NA	NA	53_rust_ReproMales	reproMales	5	1000	70	0.5	0.07	0.44	0.3	0.71	0.9	1	0.81	1	0.88	1	1	0.4	0	1	0.97	0.87	8.8	12.8	10.3	8.7	0.5	30	1
53_rust_domin_BB0.4	replicate_08	1	0.137	0.505	0.358	0.102389078498294	0.505119453924915	0.392491467576792	0.354948805460751	0.3895	1.25803489439853	1.14201718679331	0.797505012252172	0.747365536483894	1.00023654242557	1.09634488149942	53_rust_ReproMales	reproMales	5	1000	70	0.5	0.07	0.44	0.3	0.71	0.9	1	0.81	1	0.88	1	1	0.4	0	1	0.97	0.87	8.8	12.8	10.3	8.7	0.5	30	1
53_rust_domin_BB0.4	replicate_08	2	0.132	0.502	0.366	0.110294117647059	0.533088235294118	0.356617647058824	0.376838235294118	0.383	1.04771338757396	1.09626063288563	0.879615184345343	0.835561497326203	1.06192875556597	0.974365155898425	53_rust_ReproMales	reproMales	5	1000	70	0.5	0.07	0.44	0.3	0.71	0.9	1	0.81	1	0.88	1	1	0.4	0	1	0.97	0.87	8.8	12.8	10.3	8.7	0.5	30	1
53_rust_domin_BB0.4	replicate_08	3	0.207	0.455	0.338	0.150406504065041	0.48780487804878	0.361788617886179	0.394308943089431	0.4345	1.45767405116002	0.968781063385855	0.870392426101409	0.72660146891324	1.07209863307424	1.07038052629047	53_rust_ReproMales	reproMales	5	1000	70	0.5	0.07	0.44	0.3	0.71	0.9	1	0.81	1	0.88	1	1	0.4	0	1	0.97	0.87	8.8	12.8	10.3	8.7	0.5	30	1
53_rust_domin_BB0.4	replicate_08	4	0.234	0.463	0.303	0.170731707317073	0.505226480836237	0.32404181184669	0.423344947735192	0.4655	1.5050211499628	0.96931114647478	0.825924417819017	0.729622680842193	1.09120190245408	1.06944492358644	53_rust_ReproMales	reproMales	5	1000	70	0.5	0.07	0.44	0.3	0.71	0.9	1	0.81	1	0.88	1	1	0.4	0	1	0.97	0.87	8.8	12.8	10.3	8.7	0.5	30	1
53_rust_domin_BB0.4	replicate_08	5	0.253	0.517	0.23	0.222627737226277	0.558394160583942	0.218978102189781	0.501824817518248	0.5115	1.41166536266491	1.05888809319558	0.691664734713995	0.879951530538646	1.08006607463045	0.952078705172961	53_rust_ReproMales	reproMales	5	1000	70	0.5	0.07	0.44	0.3	0.71	0.9	1	0.81	1	0.88	1	1	0.4	0	1	0.97	0.87	8.8	12.8	10.3	8.7	0.5	30	1
53_rust_domin_BB0.4	replicate_09	0	NA	NA	NA	0.0533333333333333	0.513333333333333	0.433333333333333	0.31	NA	NA	NA	NA	NA	NA	NA	53_rust_ReproMales	reproMales	5	1000	70	0.5	0.07	0.44	0.3	0.71	0.9	1	0.81	1	0.88	1	1	0.4	0	1	0.97	0.87	8.8	12.8	10.3	8.7	0.5	30	1
53_rust_domin_BB0.4	replicate_09	1	0.178	0.48	0.342	0.189300411522634	0.506172839506173	0.304526748971193	0.44238683127572	0.418	1.8522372528616	1.12201963534362	0.718336483931947	1.06348545799232	1.05452674897119	0.890429090559045	53_rust_ReproMales	reproMales	5	1000	70	0.5	0.07	0.44	0.3	0.71	0.9	1	0.81	1	0.88	1	1	0.4	0	1	0.97	0.87	8.8	12.8	10.3	8.7	0.5	30	1
[truncated: 13,630 more rows]
