# Supplementary material for: Balancing selection via life-history trade-offs maintains an inversion polymorphism in a seaweed fly
Source: Nat Commun. 2020 Feb 3;11:670. doi: 10.1038/s41467-020-14479-7 (PMC6997199; doi:10.1038/s41467-020-14479-7)
Supplement: Supplementary file 4 — Source Data [file 41467_2020_14479_MOESM4_ESM.zip › source_data/Fig_1C-F.txt]

box	substrat	temperature	generation	population	box	freq_AA	freq_AB	freq_BB	freq_A
CEx-00	NA	NA	0	CE	NA	0.09	0.54	0.37	0.36
CE01-01	L	25	1	CE	CE01	0.21	0.6	0.19	0.51
CE02-01	L	25	1	CE	CE02	0.24	0.46	0.3	0.47
CE03-01	L	25	1	CE	CE03	0.24	0.64	0.12	0.56
CE04-01	L	25	1	CE	CE04	0.21	0.4	0.38	0.42
CE07-01	F	25	1	CE	CE07	0.08	0.67	0.25	0.42
CE08-01	F	25	1	CE	CE08	0.09	0.67	0.24	0.42
CE09-01	F	25	1	CE	CE09	0.18	0.5	0.33	0.43
CE10-01	F	25	1	CE	CE10	0.15	0.59	0.27	0.44
CE01-05	L	25	5	CE	CE01	0.46	0.52	0.02	0.72
CE02-05	L	25	5	CE	CE02	0.32	0.64	0.04	0.64
CE03-05	L	25	5	CE	CE03	0.3	0.54	0.15	0.58
CE04-05	L	25	5	CE	CE04	0.56	0.44	0	0.78
CE07-05	F	25	5	CE	CE07	0.33	0.52	0.15	0.59
CE08-05	F	25	5	CE	CE08	0.49	0.47	0.04	0.72
CE09-05	F	25	5	CE	CE09	0.43	0.49	0.09	0.67
CE10-05	F	25	5	CE	CE10	0.4	0.54	0.06	0.67
KA1X-00	NA	NA	0	KA	NA	0.05	0.44	0.51	0.27
KA21-01	L	25	1	KA	KA21	0.06	0.52	0.42	0.32
KA23-01	L	25	1	KA	KA23	0.06	0.62	0.32	0.37
KA24-01	L	25	1	KA	KA24	0.13	0.5	0.38	0.38
KA25-01	L	25	1	KA	KA25	0.07	0.63	0.3	0.38
KA26-01	F	25	1	KA	KA26	0.13	0.56	0.31	0.41
KA27-01	F	25	1	KA	KA27	0.04	0.48	0.48	0.28
KA28-01	F	25	1	KA	KA28	0.21	0.51	0.28	0.47
KA30-01	F	25	1	KA	KA30	0.07	0.48	0.45	0.31
KA21-05	L	25	5	KA	KA21	0.43	0.51	0.06	0.68
KA23-05	L	25	5	KA	KA23	0.57	0.36	0.07	0.75
KA24-05	L	25	5	KA	KA24	0.34	0.61	0.05	0.65
KA25-05	L	25	5	KA	KA25	0.25	0.73	0.02	0.61
KA26-05	F	25	5	KA	KA26	0.47	0.47	0.07	0.7
KA27-05	F	25	5	KA	KA27	0.45	0.49	0.06	0.69
KA28-05	F	25	5	KA	KA28	0.42	0.53	0.05	0.69
KA30-05	F	25	5	KA	KA30	0.43	0.55	0.02	0.7
