# Supplementary material for: Balancing selection via life-history trade-offs maintains an inversion polymorphism in a seaweed fly
Source: Nat Commun. 2020 Feb 3;11:670. doi: 10.1038/s41467-020-14479-7 (PMC6997199; doi:10.1038/s41467-020-14479-7)
Supplement: Supplementary file 4 — Source Data [file 41467_2020_14479_MOESM4_ESM.zip › source_data/Fig_2A_Fig_S2.txt]

box	substrat	generation	pop	genotype	sex	survival
CE01-01	L	1	CE	AA	all	1.208897485
CE02-01	L	1	CE	AA	all	1.358695652
CE03-01	L	1	CE	AA	all	1.352813853
CE04-01	L	1	CE	AA	all	1.217532468
CE07-01	F	1	CE	AA	all	0.473484848
CE08-01	F	1	CE	AA	all	0.494071146
CE09-01	F	1	CE	AA	all	0.994318182
CE10-01	F	1	CE	AA	all	0.831485588
KA21-01	L	1	KA	AA	all	0.383435583
KA23-01	L	1	KA	AA	all	0.391593787
KA24-01	L	1	KA	AA	all	0.766871166
KA25-01	L	1	KA	AA	all	0.428021116
KA26-01	F	1	KA	AA	all	0.766871166
KA27-01	F	1	KA	AA	all	0.255623722
KA28-01	F	1	KA	AA	all	1.305312622
KA30-01	F	1	KA	AA	all	0.438212095
CE01-02	L	2	CE	AA	all	0.959821429
CE01-03	L	3	CE	AA	all	0.768292683
CE01-04	L	4	CE	AA	all	0.850661626
CE01-05	L	5	CE	AA	all	0.802083333
CE07-02	F	2	CE	AA	all	1.053921569
CE07-03	F	3	CE	AA	all	1.260869565
CE07-04	F	4	CE	AA	all	0.503246753
CE07-05	F	5	CE	AA	all	0.714285714
KA21-02	L	2	KA	AA	all	0.769230769
KA21-03	L	3	KA	AA	all	0.971428571
KA21-04	L	4	KA	AA	all	1.02972028
KA21-05	L	5	KA	AA	all	1.170212766
KA27-02	F	2	KA	AA	all	0.880434783
KA27-03	F	3	KA	AA	all	0.833333333
KA27-04	F	4	KA	AA	all	0.777777778
KA27-05	F	5	KA	AA	all	1.117021277
CE01-01	L	1	CE	AB	all	0.979843225
CE02-01	L	1	CE	AB	all	0.750858124
CE03-01	L	1	CE	AB	all	1.057330827
CE04-01	L	1	CE	AB	all	0.665726817
CE07-01	F	1	CE	AB	all	1.096491228
CE08-01	F	1	CE	AB	all	1.108409611
CE09-01	F	1	CE	AB	all	0.822368421
CE10-01	F	1	CE	AB	all	0.962772786
KA21-01	L	1	KA	AB	all	0.896442915
KA23-01	L	1	KA	AB	all	1.061998755
KA24-01	L	1	KA	AB	all	0.860585198
KA25-01	L	1	KA	AB	all	1.0807349
KA26-01	F	1	KA	AB	all	0.968158348
KA27-01	F	1	KA	AB	all	0.824727481
KA28-01	F	1	KA	AB	all	0.878895521
KA30-01	F	1	KA	AB	all	0.81960495
CE01-02	L	2	CE	AB	all	1.409017713
CE01-03	L	3	CE	AB	all	1.247228381
CE01-04	L	4	CE	AB	all	1.76366843
CE01-05	L	5	CE	AB	all	1.325757576
CE07-02	F	2	CE	AB	all	0.981150794
CE07-03	F	3	CE	AB	all	0.748641304
CE07-04	F	4	CE	AB	all	1.367647059
CE07-05	F	5	CE	AB	all	1.201923077
KA21-02	L	2	KA	AB	all	1.25
KA21-03	L	3	KA	AB	all	1.079365079
KA21-04	L	4	KA	AB	all	0.96875
KA21-05	L	5	KA	AB	all	0.886898096
KA27-02	F	2	KA	AB	all	1.235697941
KA27-03	F	3	KA	AB	all	1.380952381
KA27-04	F	4	KA	AB	all	1.323529412
KA27-05	F	5	KA	AB	all	1.048632219
CE01-01	L	1	CE	BB	all	0.886524823
CE02-01	L	1	CE	BB	all	1.440329218
CE03-01	L	1	CE	BB	all	0.538329027
CE04-01	L	1	CE	BB	all	1.893939394
CE07-01	F	1	CE	BB	all	1.157407407
CE08-01	F	1	CE	BB	all	1.107085346
CE09-01	F	1	CE	BB	all	1.50462963
CE10-01	F	1	CE	BB	all	1.242095754
KA21-01	L	1	KA	BB	all	1.627604167
KA23-01	L	1	KA	BB	all	1.246675532
KA24-01	L	1	KA	BB	all	1.46484375
KA25-01	L	1	KA	BB	all	1.180959302
KA26-01	F	1	KA	BB	all	1.220703125
KA27-01	F	1	KA	BB	all	1.871744792
KA28-01	F	1	KA	BB	all	1.080452128
KA30-01	F	1	KA	BB	all	1.767113095
CE01-02	L	2	CE	BB	all	0.985416667
CE01-03	L	3	CE	BB	all	0.731707317
CE01-04	L	4	CE	BB	all	0.326086957
CE01-05	L	5	CE	BB	all	0.583333333
CE07-02	F	2	CE	BB	all	0.895833333
CE07-03	F	3	CE	BB	all	1.471014493
CE07-04	F	4	CE	BB	all	NA
CE07-05	F	5	CE	BB	all	1.458333333
KA21-02	L	2	KA	BB	all	0.520833333
KA21-03	L	3	KA	BB	all	0.80952381
KA21-04	L	4	KA	BB	all	1.056818182
KA21-05	L	5	KA	BB	all	1.053191489
KA27-02	F	2	KA	BB	all	0.608695652
KA27-03	F	3	KA	BB	all	0.166666667
KA27-04	F	4	KA	BB	all	0.277777778
KA27-05	F	5	KA	BB	all	0.478723404
