# Supplementary material for: Balancing selection via life-history trade-offs maintains an inversion polymorphism in a seaweed fly
Source: Nat Commun. 2020 Feb 3;11:670. doi: 10.1038/s41467-020-14479-7 (PMC6997199; doi:10.1038/s41467-020-14479-7)
Supplement: Supplementary file 4 — Source Data [file 41467_2020_14479_MOESM4_ESM.zip › source_data/Fig_2B_Fig_S3.txt]

ID	sex	Boite_replicat	substrat	Genotype	date_emergence	dvlpmt_time
CE17-1481	F	CE01-05	L	AB	12.10.2017	7
CE17-1482	F	CE01-05	L	AA	12.10.2017	7
CE17-1483	F	CE01-05	L	AB	13.10.2017	8
CE17-1484	F	CE01-05	L	AB	13.10.2017	8
CE17-1485	F	CE01-05	L	AB	13.10.2017	8
CE17-1486	F	CE01-05	L	AA	13.10.2017	8
CE17-1487	F	CE01-05	L	AA	13.10.2017	8
CE17-1488	F	CE01-05	L	AB	13.10.2017	8
CE17-1489	F	CE01-05	L	AB	13.10.2017	8
CE17-1490	F	CE01-05	L	AB	13.10.2017	8
CE17-1491	F	CE01-05	L	AB	13.10.2017	8
CE17-1492	F	CE01-05	L	AA	13.10.2017	8
CE17-1493	F	CE01-05	L	AA	13.10.2017	8
CE17-1494	F	CE01-05	L	AB	13.10.2017	8
CE17-1495	F	CE01-05	L	AA	13.10.2017	8
CE17-1496	F	CE01-05	L	AB	13.10.2017	8
CE17-1497	F	CE01-05	L	AA	14.10.2017	9
CE17-1498	F	CE01-05	L	AA	14.10.2017	9
CE17-1499	F	CE01-05	L	AB	14.10.2017	9
CE17-1500	F	CE01-05	L	AA	14.10.2017	9
CE17-1501	F	CE01-05	L	AB	14.10.2017	9
CE17-1502	F	CE01-05	L	AA	14.10.2017	9
CE17-1503	F	CE01-05	L	AA	14.10.2017	9
CE17-1504	F	CE01-05	L	AB	15.10.2017	10
CE17-1505	M	CE01-05	L	AB	14.10.2017	9
CE17-1506	M	CE01-05	L	AA	14.10.2017	9
CE17-1507	M	CE01-05	L	AB	14.10.2017	9
CE17-1508	M	CE01-05	L	AB	14.10.2017	9
CE17-1509	M	CE01-05	L	AB	14.10.2017	9
CE17-1510	M	CE01-05	L	AB	14.10.2017	9
CE17-1511	M	CE01-05	L	AB	15.10.2017	10
CE17-1512	M	CE01-05	L	AA	15.10.2017	10
CE17-1513	M	CE01-05	L	AB	15.10.2017	10
CE17-1514	M	CE01-05	L	AA	15.10.2017	10
CE17-1515	M	CE01-05	L	AA	15.10.2017	10
CE17-1516	M	CE01-05	L	AA	15.10.2017	10
CE17-1517	M	CE01-05	L	BB	15.10.2017	10
CE17-1518	M	CE01-05	L	AB	16.10.2017	11
CE17-1519	M	CE01-05	L	AB	16.10.2017	11
CE17-1520	M	CE01-05	L	AB	16.10.2017	11
CE17-1521	M	CE01-05	L	AA	16.10.2017	11
CE17-1522	M	CE01-05	L	AA	16.10.2017	11
CE17-1523	M	CE01-05	L	AA	17.10.2017	12
CE17-1524	M	CE01-05	L	AA	17.10.2017	12
CE17-1525	M	CE01-05	L	AA	17.10.2017	12
CE17-1526	M	CE01-05	L	AB	17.10.2017	12
CE17-1527	M	CE01-05	L	AA	18.10.2017	13
CE17-1528	M	CE01-05	L	AB	19.10.2017	14
CE17-1529	F	CE04-05	L	AA	12.10.2017	7
CE17-1530	F	CE04-05	L	AA	12.10.2017	7
CE17-1531	F	CE04-05	L	AB	13.10.2017	8
CE17-1532	F	CE04-05	L	AA	13.10.2017	8
CE17-1533	F	CE04-05	L	AA	13.10.2017	8
CE17-1534	F	CE04-05	L	AA	13.10.2017	8
CE17-1535	F	CE04-05	L	AB	13.10.2017	8
CE17-1536	F	CE04-05	L	AB	13.10.2017	8
CE17-1537	F	CE04-05	L	AB	13.10.2017	8
CE17-1538	F	CE04-05	L	AB	13.10.2017	8
CE17-1539	F	CE04-05	L	AB	14.10.2017	9
CE17-1540	F	CE04-05	L	AA	14.10.2017	9
CE17-1541	F	CE04-05	L	AA	14.10.2017	9
CE17-1542	F	CE04-05	L	AA	14.10.2017	9
CE17-1543	F	CE04-05	L	AB	14.10.2017	9
CE17-1544	F	CE04-05	L	AB	14.10.2017	9
CE17-1545	F	CE04-05	L	AA	14.10.2017	9
CE17-1546	F	CE04-05	L	AB	14.10.2017	9
CE17-1547	F	CE04-05	L	AA	14.10.2017	9
CE17-1548	F	CE04-05	L	AA	14.10.2017	9
CE17-1549	F	CE04-05	L	AA	14.10.2017	9
CE17-1550	F	CE04-05	L	AB	15.10.2017	10
CE17-1551	F	CE04-05	L	AA	15.10.2017	10
CE17-1552	F	CE04-05	L	AA	15.10.2017	10
CE17-1553	M	CE04-05	L	AB	13.10.2017	8
CE17-1554	M	CE04-05	L	AB	14.10.2017	9
CE17-1555	M	CE04-05	L	AB	14.10.2017	9
CE17-1556	M	CE04-05	L	AB	14.10.2017	9
CE17-1557	M	CE04-05	L	AB	14.10.2017	9
CE17-1558	M	CE04-05	L	AB	14.10.2017	9
CE17-1559	M	CE04-05	L	AB	15.10.2017	10
CE17-1560	M	CE04-05	L	AA	15.10.2017	10
CE17-1561	M	CE04-05	L	AB	16.10.2017	11
CE17-1562	M	CE04-05	L	AB	16.10.2017	11
CE17-1563	M	CE04-05	L	AA	16.10.2017	11
CE17-1564	M	CE04-05	L	AA	17.10.2017	12
CE17-1565	M	CE04-05	L	AA	17.10.2017	12
CE17-1566	M	CE04-05	L	AB	17.10.2017	12
CE17-1567	M	CE04-05	L	AA	18.10.2017	13
CE17-1568	M	CE04-05	L	AA	18.10.2017	13
CE17-1569	M	CE04-05	L	AA	18.10.2017	13
CE17-1570	M	CE04-05	L	AA	19.10.2017	14
CE17-1571	M	CE04-05	L	AA	19.10.2017	14
CE17-1572	M	CE04-05	L	AA	20.10.2017	15
CE17-1573	M	CE04-05	L	AA	20.10.2017	15
CE17-1574	M	CE04-05	L	AB	20.10.2017	15
CE17-1575	M	CE04-05	L	AA	20.10.2017	15
CE17-1576	M	CE04-05	L	AA	20.10.2017	15
CE17-1577	F	CE07-05	F	AA	13.10.2017	8
CE17-1578	F	CE07-05	F	BB	13.10.2017	8
CE17-1579	F	CE07-05	F	AB	13.10.2017	8
CE17-1580	F	CE07-05	F	AB	13.10.2017	8
CE17-1581	F	CE07-05	F	AB	13.10.2017	8
CE17-1582	F	CE07-05	F	AB	13.10.2017	8
CE17-1583	F	CE07-05	F	AA	14.10.2017	9
CE17-1584	F	CE07-05	F	AA	14.10.2017	9
CE17-1585	F	CE07-05	F	AB	14.10.2017	9
CE17-1586	F	CE07-05	F	AA	14.10.2017	9
CE17-1587	F	CE07-05	F	AA	14.10.2017	9
CE17-1588	F	CE07-05	F	AA	14.10.2017	9
CE17-1589	F	CE07-05	F	AA	14.10.2017	9
CE17-1590	F	CE07-05	F	AB	14.10.2017	9
CE17-1591	F	CE07-05	F	AB	14.10.2017	9
CE17-1592	F	CE07-05	F	AB	14.10.2017	9
CE17-1593	F	CE07-05	F	BB	14.10.2017	9
CE17-1594	F	CE07-05	F	BB	14.10.2017	9
CE17-1595	F	CE07-05	F	AB	15.10.2017	10
CE17-1596	F	CE07-05	F	AB	15.10.2017	10
CE17-1597	F	CE07-05	F	AB	15.10.2017	10
CE17-1598	F	CE07-05	F	AB	17.10.2017	12
CE17-1599	F	CE07-05	F	AA	18.10.2017	13
CE17-1600	F	CE07-05	F	AB	18.10.2017	13
CE17-1601	M	CE07-05	F	AB	13.10.2017	8
CE17-1602	M	CE07-05	F	BB	13.10.2017	8
CE17-1603	M	CE07-05	F	AB	13.10.2017	8
CE17-1604	M	CE07-05	F	AB	13.10.2017	8
CE17-1605	M	CE07-05	F	AB	14.10.2017	9
CE17-1606	M	CE07-05	F	AB	14.10.2017	9
CE17-1607	M	CE07-05	F	BB	14.10.2017	9
CE17-1608	M	CE07-05	F	AB	14.10.2017	9
CE17-1609	M	CE07-05	F	AB	14.10.2017	9
CE17-1610	M	CE07-05	F	BB	14.10.2017	9
CE17-1611	M	CE07-05	F	AA	15.10.2017	10
CE17-1612	M	CE07-05	F	BB	15.10.2017	10
CE17-1613	M	CE07-05	F	AA	15.10.2017	10
CE17-1614	M	CE07-05	F	AB	15.10.2017	10
CE17-1615	M	CE07-05	F	AB	16.10.2017	11
CE17-1616	M	CE07-05	F	AB	17.10.2017	12
CE17-1617	M	CE07-05	F	AB	17.10.2017	12
CE17-1618	M	CE07-05	F	AA	17.10.2017	12
CE17-1619	M	CE07-05	F	AA	19.10.2017	14
CE17-1620	M	CE07-05	F	AB	19.10.2017	14
CE17-1621	M	CE07-05	F	AA	20.10.2017	15
CE17-1622	M	CE07-05	F	AA	20.10.2017	15
CE17-1623	M	CE07-05	F	AA	21.10.2017	16
CE17-1624	M	CE07-05	F	AA	21.10.2017	16
CE17-1625	F	CE02-05	L	AA	12.10.2017	7
CE17-1626	F	CE02-05	L	AA	12.10.2017	7
CE17-1627	F	CE02-05	L	AB	13.10.2017	8
CE17-1628	F	CE02-05	L	AA	13.10.2017	8
CE17-1629	F	CE02-05	L	AB	13.10.2017	8
CE17-1630	F	CE02-05	L	AB	13.10.2017	8
CE17-1631	F	CE02-05	L	AA	13.10.2017	8
CE17-1633	F	CE02-05	L	AA	13.10.2017	8
CE17-1634	F	CE02-05	L	AA	13.10.2017	8
CE17-1635	F	CE02-05	L	AB	13.10.2017	8
CE17-1636	F	CE02-05	L	AA	13.10.2017	8
CE17-1637	F	CE02-05	L	AB	13.10.2017	8
CE17-1638	F	CE02-05	L	AB	13.10.2017	8
CE17-1639	F	CE02-05	L	AB	13.10.2017	8
CE17-1640	F	CE02-05	L	AB	13.10.2017	8
CE17-1641	F	CE02-05	L	AB	13.10.2017	8
CE17-1642	F	CE02-05	L	AA	13.10.2017	8
CE17-1643	F	CE02-05	L	AB	13.10.2017	8
CE17-1644	F	CE02-05	L	AB	13.10.2017	8
CE17-1645	F	CE02-05	L	AB	14.10.2017	9
CE17-1646	F	CE02-05	L	AA	14.10.2017	9
CE17-1647	F	CE02-05	L	AA	14.10.2017	9
CE17-1648	F	CE02-05	L	AA	14.10.2017	9
CE17-1649	M	CE02-05	L	AB	13.10.2017	8
CE17-1650	M	CE02-05	L	AB	13.10.2017	8
CE17-1651	M	CE02-05	L	AB	13.10.2017	8
CE17-1652	M	CE02-05	L	AB	13.10.2017	8
CE17-1653	M	CE02-05	L	AB	13.10.2017	8
CE17-1654	M	CE02-05	L	AB	13.10.2017	8
CE17-1655	M	CE02-05	L	AB	13.10.2017	8
CE17-1656	M	CE02-05	L	BB	13.10.2017	8
CE17-1657	M	CE02-05	L	AB	13.10.2017	8
CE17-1658	M	CE02-05	L	AB	13.10.2017	8
CE17-1659	M	CE02-05	L	BB	13.10.2017	8
CE17-1660	M	CE02-05	L	AB	14.10.2017	9
CE17-1661	M	CE02-05	L	AB	14.10.2017	9
CE17-1662	M	CE02-05	L	AB	14.10.2017	9
CE17-1663	M	CE02-05	L	AB	14.10.2017	9
CE17-1664	M	CE02-05	L	AB	14.10.2017	9
CE17-1665	M	CE02-05	L	AB	14.10.2017	9
CE17-1666	M	CE02-05	L	AB	14.10.2017	9
CE17-1667	M	CE02-05	L	AB	15.10.2017	10
CE17-1668	M	CE02-05	L	AB	16.10.2017	11
CE17-1669	M	CE02-05	L	AA	20.10.2017	15
CE17-1670	M	CE02-05	L	AA	20.10.2017	15
CE17-1671	M	CE02-05	L	AA	21.10.2017	16
CE17-1672	M	CE02-05	L	AA	21.10.2017	16
CE17-1673	F	CE08-05	F	AA	12.10.2017	7
CE17-1674	F	CE08-05	F	AB	12.10.2017	7
CE17-1675	F	CE08-05	F	AB	12.10.2017	7
CE17-1676	F	CE08-05	F	AA	13.10.2017	8
CE17-1677	F	CE08-05	F	AA	13.10.2017	8
CE17-1678	F	CE08-05	F	AB	13.10.2017	8
CE17-1679	F	CE08-05	F	AA	13.10.2017	8
CE17-1680	F	CE08-05	F	AA	13.10.2017	8
CE17-1681	F	CE08-05	F	AB	13.10.2017	8
CE17-1682	F	CE08-05	F	AB	13.10.2017	8
CE17-1684	F	CE08-05	F	AA	14.10.2017	9
CE17-1685	F	CE08-05	F	AA	14.10.2017	9
CE17-1686	F	CE08-05	F	AA	14.10.2017	9
CE17-1687	F	CE08-05	F	AA	14.10.2017	9
CE17-1688	F	CE08-05	F	AB	14.10.2017	9
CE17-1689	F	CE08-05	F	AB	14.10.2017	9
CE17-1690	F	CE08-05	F	AA	15.10.2017	10
CE17-1691	F	CE08-05	F	AB	15.10.2017	10
CE17-1692	F	CE08-05	F	AB	15.10.2017	10
CE17-1693	F	CE08-05	F	AB	15.10.2017	10
CE17-1694	F	CE08-05	F	AA	15.10.2017	10
CE17-1695	F	CE08-05	F	BB	15.10.2017	10
CE17-1696	F	CE08-05	F	BB	15.10.2017	10
CE17-1697	M	CE08-05	F	AA	12.10.2017	7
CE17-1698	M	CE08-05	F	AB	14.10.2017	9
CE17-1699	M	CE08-05	F	AB	14.10.2017	9
CE17-1700	M	CE08-05	F	AB	14.10.2017	9
CE17-1701	M	CE08-05	F	AB	14.10.2017	9
CE17-1702	M	CE08-05	F	AB	14.10.2017	9
CE17-1703	M	CE08-05	F	AB	15.10.2017	10
CE17-1704	M	CE08-05	F	AA	16.10.2017	11
CE17-1705	M	CE08-05	F	AA	17.10.2017	12
CE17-1706	M	CE08-05	F	AB	17.10.2017	12
CE17-1707	M	CE08-05	F	AB	17.10.2017	12
CE17-1708	M	CE08-05	F	AB	18.10.2017	13
CE17-1709	M	CE08-05	F	AB	18.10.2017	13
CE17-1710	M	CE08-05	F	AA	19.10.2017	14
CE17-1711	M	CE08-05	F	AA	19.10.2017	14
CE17-1712	M	CE08-05	F	AA	19.10.2017	14
CE17-1713	M	CE08-05	F	AB	19.10.2017	14
CE17-1714	M	CE08-05	F	AA	20.10.2017	15
CE17-1715	M	CE08-05	F	AA	20.10.2017	15
CE17-1716	M	CE08-05	F	AB	20.10.2017	15
CE17-1717	M	CE08-05	F	AA	20.10.2017	15
CE17-1718	M	CE08-05	F	AA	20.10.2017	15
CE17-1719	M	CE08-05	F	AA	21.10.2017	16
CE17-1720	M	CE08-05	F	AA	23.10.2017	18
CE17-1721	F	CE03-05	L	AA	13.10.2017	8
CE17-1723	F	CE03-05	L	AA	13.10.2017	8
CE17-1724	F	CE03-05	L	AB	13.10.2017	8
CE17-1725	F	CE03-05	L	AA	13.10.2017	8
CE17-1726	F	CE03-05	L	AB	13.10.2017	8
CE17-1727	F	CE03-05	L	BB	13.10.2017	8
CE17-1728	F	CE03-05	L	AB	13.10.2017	8
CE17-1729	F	CE03-05	L	AB	13.10.2017	8
CE17-1730	F	CE03-05	L	AB	13.10.2017	8
CE17-1731	F	CE03-05	L	AA	13.10.2017	8
CE17-1732	F	CE03-05	L	AB	13.10.2017	8
CE17-1733	F	CE03-05	L	AB	13.10.2017	8
CE17-1734	F	CE03-05	L	AB	13.10.2017	8
CE17-1735	F	CE03-05	L	AB	13.10.2017	8
CE17-1736	F	CE03-05	L	AB	13.10.2017	8
CE17-1737	F	CE03-05	L	AB	13.10.2017	8
CE17-1738	F	CE03-05	L	BB	13.10.2017	8
CE17-1739	F	CE03-05	L	AA	13.10.2017	8
CE17-1740	F	CE03-05	L	AA	13.10.2017	8
CE17-1741	F	CE03-05	L	AA	14.10.2017	9
CE17-1742	F	CE03-05	L	AB	14.10.2017	9
CE17-1743	F	CE03-05	L	BB	14.10.2017	9
CE17-1744	F	CE03-05	L	AB	15.10.2017	10
CE17-1745	M	CE03-05	L	AB	13.10.2017	8
CE17-1746	M	CE03-05	L	AB	13.10.2017	8
CE17-1747	M	CE03-05	L	BB	13.10.2017	8
CE17-1748	M	CE03-05	L	BB	13.10.2017	8
CE17-1749	M	CE03-05	L	AB	13.10.2017	8
CE17-1750	M	CE03-05	L	BB	13.10.2017	8
CE17-1751	M	CE03-05	L	AB	13.10.2017	8
CE17-1752	M	CE03-05	L	AB	13.10.2017	8
CE17-1753	M	CE03-05	L	AB	14.10.2017	9
CE17-1754	M	CE03-05	L	AB	14.10.2017	9
CE17-1755	M	CE03-05	L	AB	14.10.2017	9
CE17-1756	M	CE03-05	L	BB	14.10.2017	9
CE17-1757	M	CE03-05	L	AB	14.10.2017	9
CE17-1758	M	CE03-05	L	AB	15.10.2017	9
CE17-1759	M	CE03-05	L	AB	15.10.2017	9
CE17-1760	M	CE03-05	L	AA	17.10.2017	12
CE17-1761	M	CE03-05	L	AA	18.10.2017	13
CE17-1762	M	CE03-05	L	AA	18.10.2017	13
CE17-1763	M	CE03-05	L	AA	20.10.2017	15
CE17-1764	M	CE03-05	L	AA	20.10.2017	15
CE17-1765	M	CE03-05	L	AA	20.10.2017	15
CE17-1766	M	CE03-05	L	AA	20.10.2017	15
CE17-1768	M	CE03-05	L	AB	25.10.2017	20
CE17-1769	F	CE09-05	F	AA	13.10.2017	8
CE17-1770	F	CE09-05	F	AA	13.10.2017	8
CE17-1771	F	CE09-05	F	AA	13.10.2017	8
CE17-1772	F	CE09-05	F	AB	13.10.2017	8
CE17-1774	F	CE09-05	F	AB	13.10.2017	8
CE17-1775	F	CE09-05	F	AB	13.10.2017	8
CE17-1776	F	CE09-05	F	AA	13.10.2017	8
CE17-1777	F	CE09-05	F	AA	13.10.2017	8
CE17-1778	F	CE09-05	F	AA	13.10.2017	8
CE17-1779	F	CE09-05	F	AB	13.10.2017	8
CE17-1780	F	CE09-05	F	AB	13.10.2017	8
CE17-1781	F	CE09-05	F	BB	13.10.2017	8
CE17-1782	F	CE09-05	F	AB	14.10.2017	9
CE17-1783	F	CE09-05	F	AA	14.10.2017	9
CE17-1784	F	CE09-05	F	AA	14.10.2017	9
CE17-1785	F	CE09-05	F	AA	14.10.2017	9
CE17-1786	F	CE09-05	F	AB	14.10.2017	9
CE17-1787	F	CE09-05	F	AB	14.10.2017	9
CE17-1788	F	CE09-05	F	AB	14.10.2017	9
CE17-1789	F	CE09-05	F	AA	15.10.2017	10
CE17-1790	F	CE09-05	F	AA	15.10.2017	10
CE17-1791	F	CE09-05	F	AA	16.10.2017	11
CE17-1792	F	CE09-05	F	AA	18.10.2017	13
CE17-1793	M	CE09-05	F	AB	13.10.2017	8
CE17-1794	M	CE09-05	F	AB	14.10.2017	9
CE17-1795	M	CE09-05	F	BB	14.10.2017	9
CE17-1796	M	CE09-05	F	AB	14.10.2017	9
CE17-1797	M	CE09-05	F	BB	14.10.2017	9
CE17-1798	M	CE09-05	F	BB	14.10.2017	9
CE17-1799	M	CE09-05	F	AB	15.10.2017	10
CE17-1800	M	CE09-05	F	AA	15.10.2017	10
CE17-1801	M	CE09-05	F	AB	15.10.2017	10
CE17-1802	M	CE09-05	F	AB	16.10.2017	11
CE17-1803	M	CE09-05	F	AB	16.10.2017	11
CE17-1804	M	CE09-05	F	AB	16.10.2017	11
CE17-1805	M	CE09-05	F	AB	17.10.2017	12
CE17-1806	M	CE09-05	F	AB	17.10.2017	12
CE17-1807	M	CE09-05	F	AA	17.10.2017	12
CE17-1808	M	CE09-05	F	AB	17.10.2017	12
CE17-1809	M	CE09-05	F	AA	17.10.2017	12
CE17-1810	M	CE09-05	F	AA	18.10.2017	13
CE17-1811	M	CE09-05	F	AB	18.10.2017	13
CE17-1812	M	CE09-05	F	AB	19.10.2017	14
CE17-1813	M	CE09-05	F	AB	20.10.2017	15
CE17-1814	M	CE09-05	F	AA	20.10.2017	15
CE17-1815	M	CE09-05	F	AA	20.10.2017	15
CE17-1816	M	CE09-05	F	AA	21.10.2017	16
CE17-1817	F	CE10-05	F	AA	13.10.2017	8
CE17-1818	F	CE10-05	F	AA	13.10.2017	8
CE17-1819	F	CE10-05	F	AB	13.10.2017	8
CE17-1820	F	CE10-05	F	BB	13.10.2017	8
CE17-1821	F	CE10-05	F	AB	13.10.2017	8
CE17-1822	F	CE10-05	F	AB	13.10.2017	8
CE17-1823	F	CE10-05	F	BB	13.10.2017	8
CE17-1824	F	CE10-05	F	AA	13.10.2017	8
CE17-1825	F	CE10-05	F	AB	14.10.2017	9
CE17-1826	F	CE10-05	F	AA	14.10.2017	9
CE17-1827	F	CE10-05	F	AB	14.10.2017	9
CE17-1828	F	CE10-05	F	AB	14.10.2017	9
CE17-1829	F	CE10-05	F	BB	15.10.2017	10
CE17-1830	F	CE10-05	F	AB	15.10.2017	10
CE17-1831	F	CE10-05	F	AB	15.10.2017	10
CE17-1832	F	CE10-05	F	AB	15.10.2017	10
CE17-1833	F	CE10-05	F	AB	15.10.2017	10
CE17-1834	F	CE10-05	F	AA	15.10.2017	10
CE17-1835	F	CE10-05	F	AA	15.10.2017	10
CE17-1836	F	CE10-05	F	AA	16.10.2017	11
CE17-1837	F	CE10-05	F	AB	16.10.2017	11
CE17-1838	F	CE10-05	F	AA	17.10.2017	12
CE17-1839	F	CE10-05	F	AB	17.10.2017	12
CE17-1840	F	CE10-05	F	AA	18.10.2017	13
CE17-1841	M	CE10-05	F	AB	14.10.2017	9
CE17-1842	M	CE10-05	F	AB	14.10.2017	9
CE17-1843	M	CE10-05	F	AB	15.10.2017	10
CE17-1844	M	CE10-05	F	AB	15.10.2017	10
CE17-1845	M	CE10-05	F	AB	15.10.2017	10
CE17-1846	M	CE10-05	F	AB	15.10.2017	10
CE17-1847	M	CE10-05	F	AB	15.10.2017	10
CE17-1848	M	CE10-05	F	AB	15.10.2017	10
CE17-1849	M	CE10-05	F	AB	16.10.2017	11
CE17-1850	M	CE10-05	F	AB	17.10.2017	12
CE17-1851	M	CE10-05	F	AA	17.10.2017	12
CE17-1852	M	CE10-05	F	AB	17.10.2017	12
CE17-1853	M	CE10-05	F	AA	17.10.2017	12
CE17-1854	M	CE10-05	F	AB	18.10.2017	13
CE17-1855	M	CE10-05	F	AB	18.10.2017	13
CE17-1856	M	CE10-05	F	AA	18.10.2017	13
CE17-1857	M	CE10-05	F	AA	19.10.2017	14
CE17-1858	M	CE10-05	F	AA	19.10.2017	14
CE17-1859	M	CE10-05	F	AA	19.10.2017	14
CE17-1860	M	CE10-05	F	AA	20.10.2017	15
CE17-1861	M	CE10-05	F	AA	20.10.2017	15
CE17-1862	M	CE10-05	F	AA	20.10.2017	15
CE17-1863	M	CE10-05	F	AA	20.10.2017	15
CE17-1864	M	CE10-05	F	AB	21.10.2017	16
KA17-1481	F	KA21-05	L	AA	20.10.2017	7
KA17-1482	F	KA21-05	L	AB	20.10.2017	7
KA17-1483	F	KA21-05	L	AA	20.10.2017	7
KA17-1484	F	KA21-05	L	AB	22.10.2017	9
KA17-1485	F	KA21-05	L	AB	22.10.2017	9
KA17-1486	F	KA21-05	L	AA	22.10.2017	9
KA17-1487	F	KA21-05	L	AA	23.10.2017	10
KA17-1488	F	KA21-05	L	AA	23.10.2017	10
KA17-1489	F	KA21-05	L	AB	23.10.2017	10
KA17-1490	F	KA21-05	L	AB	24.10.2017	11
KA17-1491	F	KA21-05	L	AA	24.10.2017	11
KA17-1492	F	KA21-05	L	AB	24.10.2017	11
KA17-1493	F	KA21-05	L	AA	24.10.2017	11
KA17-1494	F	KA21-05	L	AA	24.10.2017	11
KA17-1495	F	KA21-05	L	AA	25.10.2017	12
KA17-1496	F	KA21-05	L	AB	25.10.2017	12
KA17-1497	F	KA21-05	L	AA	25.10.2017	12
KA17-1498	F	KA21-05	L	BB	25.10.2017	12
KA17-1499	F	KA21-05	L	AB	25.10.2017	12
KA17-1500	F	KA21-05	L	AA	26.10.2017	13
KA17-1501	F	KA21-05	L	AB	26.10.2017	13
KA17-1502	F	KA21-05	L	AA	26.10.2017	13
KA17-1503	F	KA21-05	L	AA	26.10.2017	13
KA17-1504	F	KA21-05	L	AA	27.10.2017	14
KA17-1505	M	KA21-05	L	BB	22.10.2017	9
KA17-1506	M	KA21-05	L	AB	22.10.2017	9
KA17-1507	M	KA21-05	L	BB	23.10.2017	10
KA17-1508	M	KA21-05	L	AB	25.10.2017	12
KA17-1509	M	KA21-05	L	AB	25.10.2017	12
KA17-1510	M	KA21-05	L	AB	26.10.2017	13
KA17-1511	M	KA21-05	L	AB	26.10.2017	13
KA17-1512	M	KA21-05	L	AB	26.10.2017	13
KA17-1513	M	KA21-05	L	AB	26.10.2017	13
KA17-1514	M	KA21-05	L	AB	27.10.2017	14
KA17-1515	M	KA21-05	L	AB	27.10.2017	14
KA17-1516	M	KA21-05	L	AB	28.10.2017	15
KA17-1517	M	KA21-05	L	AA	28.10.2017	15
KA17-1518	M	KA21-05	L	AB	28.10.2017	15
KA17-1519	M	KA21-05	L	AB	28.10.2017	15
KA17-1520	M	KA21-05	L	AB	29.10.2017	16
KA17-1521	M	KA21-05	L	AA	29.10.2017	16
KA17-1522	M	KA21-05	L	AB	29.10.2017	16
KA17-1523	M	KA21-05	L	AB	29.10.2017	16
KA17-1525	M	KA21-05	L	AA	31.10.2017	18
KA17-1526	M	KA21-05	L	AA	31.10.2017	18
KA17-1527	M	KA21-05	L	AA	01.11.2017	19
KA17-1528	M	KA21-05	L	AA	03.11.2017	21
KA17-1529	F	KA26-05	F	AA	20.10.2017	7
KA17-1530	F	KA26-05	F	AA	20.10.2017	7
KA17-1531	F	KA26-05	F	AB	20.10.2017	7
KA17-1532	F	KA26-05	F	AB	20.10.2017	7
KA17-1533	F	KA26-05	F	BB	20.10.2017	7
KA17-1534	F	KA26-05	F	BB	20.10.2017	7
KA17-1535	F	KA26-05	F	AA	20.10.2017	7
KA17-1536	F	KA26-05	F	AA	20.10.2017	7
KA17-1537	F	KA26-05	F	AA	20.10.2017	7
KA17-1538	F	KA26-05	F	AA	20.10.2017	7
KA17-1539	F	KA26-05	F	AA	21.10.2017	8
KA17-1540	F	KA26-05	F	AB	21.10.2017	8
KA17-1541	F	KA26-05	F	AA	21.10.2017	8
KA17-1542	F	KA26-05	F	AB	21.10.2017	8
KA17-1543	F	KA26-05	F	AA	21.10.2017	8
KA17-1544	F	KA26-05	F	AA	21.10.2017	8
KA17-1545	F	KA26-05	F	AA	21.10.2017	8
KA17-1546	F	KA26-05	F	AB	21.10.2017	8
KA17-1547	F	KA26-05	F	AA	21.10.2017	8
KA17-1548	F	KA26-05	F	AB	22.10.2017	9
KA17-1550	F	KA26-05	F	AB	22.10.2017	9
KA17-1551	F	KA26-05	F	AA	23.10.2017	10
KA17-1552	F	KA26-05	F	BB	24.10.2017	11
KA17-1553	M	KA26-05	F	AB	21.10.2017	8
KA17-1554	M	KA26-05	F	AB	21.10.2017	8
KA17-1555	M	KA26-05	F	AB	21.10.2017	8
KA17-1556	M	KA26-05	F	AB	21.10.2017	8
KA17-1557	M	KA26-05	F	AB	21.10.2017	8
KA17-1558	M	KA26-05	F	AA	22.10.2017	9
KA17-1559	M	KA26-05	F	AB	22.10.2017	9
KA17-1560	M	KA26-05	F	AB	22.10.2017	9
KA17-1561	M	KA26-05	F	AB	22.10.2017	9
KA17-1562	M	KA26-05	F	AB	22.10.2017	9
KA17-1564	M	KA26-05	F	AA	23.10.2017	10
KA17-1565	M	KA26-05	F	AB	24.10.2017	11
KA17-1566	M	KA26-05	F	AB	24.10.2017	11
KA17-1567	M	KA26-05	F	AB	24.10.2017	11
KA17-1568	M	KA26-05	F	AA	24.10.2017	11
KA17-1569	M	KA26-05	F	AA	24.10.2017	11
KA17-1570	M	KA26-05	F	AB	24.10.2017	11
KA17-1571	M	KA26-05	F	AA	24.10.2017	11
KA17-1572	M	KA26-05	F	AA	24.10.2017	11
KA17-1576	M	KA26-05	F	AA	26.10.2017	13
KA17-1577	F	KA23-05	L	AB	20.10.2017	7
KA17-1578	F	KA23-05	L	AB	21.10.2017	8
KA17-1579	F	KA23-05	L	AA	21.10.2017	8
KA17-1580	F	KA23-05	L	AB	21.10.2017	8
KA17-1581	F	KA23-05	L	AB	21.10.2017	8
KA17-1582	F	KA23-05	L	AB	21.10.2017	8
KA17-1583	F	KA23-05	L	AA	21.10.2017	8
KA17-1584	F	KA23-05	L	AA	21.10.2017	8
KA17-1585	F	KA23-05	L	AA	21.10.2017	8
KA17-1586	F	KA23-05	L	AB	22.10.2017	9
KA17-1587	F	KA23-05	L	AB	22.10.2017	9
KA17-1588	F	KA23-05	L	AA	22.10.2017	9
KA17-1589	F	KA23-05	L	AA	22.10.2017	9
KA17-1590	F	KA23-05	L	AB	22.10.2017	9
KA17-1591	F	KA23-05	L	AA	22.10.2017	9
KA17-1592	F	KA23-05	L	AA	22.10.2017	9
KA17-1593	F	KA23-05	L	AA	22.10.2017	9
KA17-1594	F	KA23-05	L	BB	22.10.2017	9
KA17-1595	F	KA23-05	L	AB	22.10.2017	9
KA17-1596	F	KA23-05	L	AA	23.10.2017	10
KA17-1597	F	KA23-05	L	AA	23.10.2017	10
KA17-1598	F	KA23-05	L	AA	24.10.2017	11
KA17-1599	F	KA23-05	L	AA	25.10.2017	12
KA17-1600	F	KA23-05	L	AA	26.10.2017	13
KA17-1601	M	KA23-05	L	BB	20.10.2017	7
KA17-1602	M	KA23-05	L	AB	21.10.2017	8
KA17-1603	M	KA23-05	L	BB	21.10.2017	8
KA17-1604	M	KA23-05	L	AB	22.10.2017	9
KA17-1605	M	KA23-05	L	AA	22.10.2017	9
KA17-1606	M	KA23-05	L	AB	22.10.2017	9
KA17-1607	M	KA23-05	L	AB	22.10.2017	9
KA17-1609	M	KA23-05	L	AA	24.10.2017	11
KA17-1610	M	KA23-05	L	AA	24.10.2017	11
KA17-1611	M	KA23-05	L	AB	24.10.2017	11
KA17-1612	M	KA23-05	L	AB	24.10.2017	11
KA17-1613	M	KA23-05	L	AA	25.10.2017	12
KA17-1614	M	KA23-05	L	AA	25.10.2017	12
KA17-1615	M	KA23-05	L	AB	25.10.2017	12
KA17-1616	M	KA23-05	L	AA	25.10.2017	12
KA17-1617	M	KA23-05	L	AA	25.10.2017	12
KA17-1618	M	KA23-05	L	AA	25.10.2017	12
KA17-1619	M	KA23-05	L	AA	25.10.2017	12
KA17-1621	M	KA23-05	L	AA	26.10.2017	13
KA17-1623	M	KA23-05	L	AA	26.10.2017	13
KA17-1625	F	KA27-05	F	AB	20.10.2017	7
KA17-1626	F	KA27-05	F	AA	20.10.2017	7
KA17-1627	F	KA27-05	F	AA	20.10.2017	7
KA17-1628	F	KA27-05	F	AA	20.10.2017	7
KA17-1629	F	KA27-05	F	AB	20.10.2017	7
KA17-1630	F	KA27-05	F	AB	21.10.2017	8
KA17-1631	F	KA27-05	F	AA	21.10.2017	8
KA17-1632	F	KA27-05	F	BB	21.10.2017	8
KA17-1633	F	KA27-05	F	AA	21.10.2017	8
KA17-1634	F	KA27-05	F	AB	21.10.2017	8
KA17-1635	F	KA27-05	F	AB	21.10.2017	8
KA17-1636	F	KA27-05	F	AB	21.10.2017	8
KA17-1637	F	KA27-05	F	AB	21.10.2017	8
KA17-1638	F	KA27-05	F	AB	22.10.2017	9
KA17-1639	F	KA27-05	F	AB	22.10.2017	9
KA17-1640	F	KA27-05	F	AA	22.10.2017	9
KA17-1641	F	KA27-05	F	AA	22.10.2017	9
KA17-1642	F	KA27-05	F	AB	22.10.2017	9
KA17-1643	F	KA27-05	F	AB	23.10.2017	10
KA17-1644	F	KA27-05	F	AA	23.10.2017	10
KA17-1645	F	KA27-05	F	AA	23.10.2017	10
KA17-1646	F	KA27-05	F	AA	23.10.2017	10
KA17-1647	F	KA27-05	F	AB	24.10.2017	11
KA17-1649	M	KA27-05	F	AB	21.10.2017	8
KA17-1650	M	KA27-05	F	AB	21.10.2017	8
KA17-1651	M	KA27-05	F	BB	21.10.2017	8
KA17-1652	M	KA27-05	F	AA	21.10.2017	8
KA17-1653	M	KA27-05	F	AB	21.10.2017	8
KA17-1654	M	KA27-05	F	AA	22.10.2017	9
KA17-1655	M	KA27-05	F	AB	22.10.2017	9
KA17-1656	M	KA27-05	F	BB	22.10.2017	9
KA17-1657	M	KA27-05	F	AB	22.10.2017	9
KA17-1658	M	KA27-05	F	AB	22.10.2017	9
KA17-1659	M	KA27-05	F	AB	22.10.2017	9
KA17-1660	M	KA27-05	F	AB	23.10.2017	10
KA17-1661	M	KA27-05	F	AA	23.10.2017	10
KA17-1662	M	KA27-05	F	AA	24.10.2017	11
KA17-1663	M	KA27-05	F	AA	24.10.2017	11
KA17-1664	M	KA27-05	F	AB	24.10.2017	11
KA17-1665	M	KA27-05	F	AA	25.10.2017	12
KA17-1666	M	KA27-05	F	AB	25.10.2017	12
KA17-1667	M	KA27-05	F	AB	25.10.2017	12
KA17-1668	M	KA27-05	F	AA	25.10.2017	12
KA17-1669	M	KA27-05	F	AA	25.10.2017	12
KA17-1670	M	KA27-05	F	AA	26.10.2017	13
KA17-1671	M	KA27-05	F	AA	26.10.2017	13
KA17-1672	M	KA27-05	F	AA	27.10.2017	14
KA17-1675	F	KA24-05	L	AB	20.10.2017	7
KA17-1676	F	KA24-05	L	BB	20.10.2017	7
KA17-1677	F	KA24-05	L	AB	20.10.2017	7
KA17-1678	F	KA24-05	L	AB	20.10.2017	7
KA17-1679	F	KA24-05	L	AA	20.10.2017	7
KA17-1681	F	KA24-05	L	AB	20.10.2017	7
KA17-1682	F	KA24-05	L	AB	20.10.2017	7
KA17-1683	F	KA24-05	L	AA	21.10.2017	8
KA17-1688	F	KA24-05	L	AB	22.10.2017	9
KA17-1689	F	KA24-05	L	AB	22.10.2017	9
KA17-1690	F	KA24-05	L	AB	22.10.2017	9
KA17-1691	F	KA24-05	L	BB	24.10.2017	11
KA17-1696	F	KA24-05	L	AA	26.10.2017	13
KA17-1697	M	KA24-05	L	AB	20.10.2017	7
KA17-1698	M	KA24-05	L	AB	20.10.2017	7
KA17-1699	M	KA24-05	L	AB	21.10.2017	8
KA17-1700	M	KA24-05	L	AB	22.10.2017	9
KA17-1701	M	KA24-05	L	AB	24.10.2017	11
KA17-1702	M	KA24-05	L	AB	24.10.2017	11
KA17-1703	M	KA24-05	L	AB	25.10.2017	12
KA17-1704	M	KA24-05	L	AB	25.10.2017	12
KA17-1707	M	KA24-05	L	AB	25.10.2017	12
KA17-1709	M	KA24-05	L	AB	26.10.2017	13
KA17-1710	M	KA24-05	L	AB	27.10.2017	14
KA17-1711	M	KA24-05	L	AB	27.10.2017	14
KA17-1713	M	KA24-05	L	AA	27.10.2017	14
KA17-1714	M	KA24-05	L	AA	27.10.2017	14
KA17-1715	M	KA24-05	L	AA	27.10.2017	14
KA17-1716	M	KA24-05	L	AB	28.10.2017	15
KA17-1721	F	KA28-05	F	AB	20.10.2017	7
KA17-1722	F	KA28-05	F	AB	20.10.2017	7
KA17-1723	F	KA28-05	F	AB	21.10.2017	8
KA17-1724	F	KA28-05	F	AB	21.10.2017	8
KA17-1725	F	KA28-05	F	AA	21.10.2017	8
KA17-1726	F	KA28-05	F	AB	21.10.2017	8
KA17-1727	F	KA28-05	F	AA	21.10.2017	8
KA17-1728	F	KA28-05	F	AA	21.10.2017	8
KA17-1729	F	KA28-05	F	AB	21.10.2017	8
KA17-1730	F	KA28-05	F	AA	21.10.2017	8
KA17-1731	F	KA28-05	F	AA	21.10.2017	8
KA17-1732	F	KA28-05	F	AA	21.10.2017	8
KA17-1733	F	KA28-05	F	AB	22.10.2017	9
KA17-1734	F	KA28-05	F	AA	22.10.2017	9
KA17-1735	F	KA28-05	F	AB	22.10.2017	9
KA17-1737	F	KA28-05	F	BB	23.10.2017	10
KA17-1738	F	KA28-05	F	AB	23.10.2017	10
KA17-1739	F	KA28-05	F	BB	23.10.2017	10
KA17-1740	F	KA28-05	F	AB	23.10.2017	10
KA17-1741	F	KA28-05	F	AA	24.10.2017	11
KA17-1742	F	KA28-05	F	AA	26.10.2017	13
KA17-1743	F	KA28-05	F	AB	26.10.2017	13
KA17-1744	F	KA28-05	F	AA	26.10.2017	13
KA17-1745	M	KA28-05	F	AB	22.10.2017	9
KA17-1746	M	KA28-05	F	AB	22.10.2017	9
KA17-1747	M	KA28-05	F	AB	22.10.2017	9
KA17-1748	M	KA28-05	F	AB	23.10.2017	10
KA17-1749	M	KA28-05	F	AB	23.10.2017	10
KA17-1750	M	KA28-05	F	AB	23.10.2017	10
KA17-1751	M	KA28-05	F	AA	23.10.2017	10
KA17-1752	M	KA28-05	F	AB	24.10.2017	11
KA17-1753	M	KA28-05	F	AB	24.10.2017	11
KA17-1754	M	KA28-05	F	AB	24.10.2017	11
KA17-1755	M	KA28-05	F	AA	24.10.2017	11
KA17-1756	M	KA28-05	F	AA	24.10.2017	11
KA17-1757	M	KA28-05	F	AA	24.10.2017	11
KA17-1758	M	KA28-05	F	AB	25.10.2017	12
KA17-1759	M	KA28-05	F	AB	25.10.2017	12
KA17-1760	M	KA28-05	F	AA	25.10.2017	12
KA17-1761	M	KA28-05	F	AA	25.10.2017	12
KA17-1762	M	KA28-05	F	AB	25.10.2017	12
KA17-1763	M	KA28-05	F	AA	26.10.2017	13
KA17-1768	M	KA28-05	F	AA	28.10.2017	15
KA17-1769	F	KA25-05	L	AB	20.10.2017	7
KA17-1770	F	KA25-05	L	AB	20.10.2017	7
KA17-1771	F	KA25-05	L	AA	20.10.2017	7
KA17-1772	F	KA25-05	L	AB	21.10.2017	8
KA17-1773	F	KA25-05	L	AA	21.10.2017	8
KA17-1774	F	KA25-05	L	AA	21.10.2017	8
KA17-1775	F	KA25-05	L	AB	21.10.2017	8
KA17-1776	F	KA25-05	L	AB	21.10.2017	8
KA17-1777	F	KA25-05	L	AB	21.10.2017	8
KA17-1778	F	KA25-05	L	AB	21.10.2017	8
KA17-1779	F	KA25-05	L	AB	21.10.2017	8
KA17-1780	F	KA25-05	L	AB	22.10.2017	9
KA17-1781	F	KA25-05	L	AB	22.10.2017	9
KA17-1782	F	KA25-05	L	AA	22.10.2017	9
KA17-1783	F	KA25-05	L	AA	22.10.2017	9
KA17-1784	F	KA25-05	L	AA	22.10.2017	9
KA17-1785	F	KA25-05	L	AB	22.10.2017	9
KA17-1786	F	KA25-05	L	AB	22.10.2017	9
KA17-1787	F	KA25-05	L	AB	22.10.2017	9
KA17-1788	F	KA25-05	L	AB	22.10.2017	9
KA17-1789	F	KA25-05	L	AB	22.10.2017	9
KA17-1790	F	KA25-05	L	AB	23.10.2017	10
KA17-1791	F	KA25-05	L	AB	23.10.2017	10
KA17-1792	F	KA25-05	L	AA	23.10.2017	10
KA17-1793	M	KA25-05	L	AB	21.10.2017	8
KA17-1794	M	KA25-05	L	AB	21.10.2017	8
KA17-1795	M	KA25-05	L	AB	22.10.2017	9
KA17-1796	M	KA25-05	L	AB	22.10.2017	9
KA17-1797	M	KA25-05	L	AB	22.10.2017	9
KA17-1798	M	KA25-05	L	AB	22.10.2017	9
KA17-1799	M	KA25-05	L	AB	22.10.2017	9
KA17-1800	M	KA25-05	L	AB	22.10.2017	9
KA17-1801	M	KA25-05	L	AB	22.10.2017	9
KA17-1802	M	KA25-05	L	AB	22.10.2017	9
KA17-1803	M	KA25-05	L	AB	22.10.2017	9
KA17-1804	M	KA25-05	L	AB	22.10.2017	9
KA17-1805	M	KA25-05	L	AB	22.10.2017	9
KA17-1806	M	KA25-05	L	AA	23.10.2017	10
KA17-1807	M	KA25-05	L	AB	23.10.2017	10
KA17-1808	M	KA25-05	L	AB	24.10.2017	11
KA17-1809	M	KA25-05	L	AA	24.10.2017	11
KA17-1810	M	KA25-05	L	AA	24.10.2017	11
KA17-1811	M	KA25-05	L	AB	24.10.2017	11
KA17-1812	M	KA25-05	L	AB	24.10.2017	11
KA17-1813	M	KA25-05	L	AA	25.10.2017	12
KA17-1814	M	KA25-05	L	BB	25.10.2017	12
KA17-1815	M	KA25-05	L	AA	25.10.2017	12
KA17-1816	M	KA25-05	L	AB	27.10.2017	14
KA17-1823	F	KA29-05	F	AA	21.10.2017	8
KA17-1824	F	KA29-05	F	AB	21.10.2017	8
KA17-1826	F	KA29-05	F	AA	21.10.2017	8
KA17-1827	F	KA29-05	F	AB	21.10.2017	8
KA17-1828	F	KA29-05	F	AA	21.10.2017	8
KA17-1829	F	KA29-05	F	AA	21.10.2017	8
KA17-1830	F	KA29-05	F	AB	21.10.2017	8
KA17-1832	F	KA29-05	F	AA	21.10.2017	8
KA17-1833	F	KA29-05	F	AA	21.10.2017	8
KA17-1834	F	KA29-05	F	AB	22.10.2017	9
KA17-1835	F	KA29-05	F	AB	22.10.2017	9
KA17-1836	F	KA29-05	F	AB	22.10.2017	9
KA17-1839	F	KA29-05	F	AB	23.10.2017	10
KA17-1840	F	KA29-05	F	AA	26.10.2017	13
KA17-1843	M	KA29-05	F	AB	22.10.2017	9
KA17-1847	M	KA29-05	F	AB	22.10.2017	9
KA17-1848	M	KA29-05	F	AB	22.10.2017	9
KA17-1849	M	KA29-05	F	AA	23.10.2017	10
KA17-1850	M	KA29-05	F	AA	23.10.2017	10
KA17-1852	M	KA29-05	F	AB	24.10.2017	11
KA17-1854	M	KA29-05	F	AA	24.10.2017	11
KA17-1856	M	KA29-05	F	AA	24.10.2017	11
KA17-1861	M	KA29-05	F	AA	25.10.2017	12
KA17-1865	F	KA30-05	F	AB	21.10.2017	8
KA17-1866	F	KA30-05	F	AA	21.10.2017	8
KA17-1867	F	KA30-05	F	AB	21.10.2017	8
KA17-1869	F	KA30-05	F	AA	21.10.2017	8
KA17-1870	F	KA30-05	F	AB	21.10.2017	8
KA17-1871	F	KA30-05	F	AA	21.10.2017	8
KA17-1872	F	KA30-05	F	AA	21.10.2017	8
KA17-1873	F	KA30-05	F	AB	22.10.2017	9
KA17-1874	F	KA30-05	F	BB	22.10.2017	9
KA17-1875	F	KA30-05	F	AA	22.10.2017	9
KA17-1876	F	KA30-05	F	AA	22.10.2017	9
KA17-1877	F	KA30-05	F	AB	22.10.2017	9
KA17-1879	F	KA30-05	F	AA	22.10.2017	9
KA17-1880	F	KA30-05	F	AB	22.10.2017	9
KA17-1881	F	KA30-05	F	AB	22.10.2017	9
KA17-1883	F	KA30-05	F	AA	22.10.2017	9
KA17-1884	F	KA30-05	F	AA	22.10.2017	9
KA17-1885	F	KA30-05	F	AA	22.10.2017	9
KA17-1886	F	KA30-05	F	AA	22.10.2017	9
KA17-1887	F	KA30-05	F	AB	23.10.2017	10
KA17-1888	F	KA30-05	F	AA	26.10.2017	13
KA17-1889	M	KA30-05	F	AB	21.10.2017	8
KA17-1890	M	KA30-05	F	AB	22.10.2017	9
KA17-1891	M	KA30-05	F	AB	22.10.2017	9
KA17-1892	M	KA30-05	F	AB	22.10.2017	9
KA17-1893	M	KA30-05	F	AB	22.10.2017	9
KA17-1894	M	KA30-05	F	AA	22.10.2017	9
KA17-1895	M	KA30-05	F	AB	22.10.2017	9
KA17-1896	M	KA30-05	F	AB	22.10.2017	9
KA17-1897	M	KA30-05	F	AB	22.10.2017	9
KA17-1898	M	KA30-05	F	AB	22.10.2017	9
KA17-1899	M	KA30-05	F	AB	23.10.2017	10
KA17-1900	M	KA30-05	F	AB	23.10.2017	10
KA17-1901	M	KA30-05	F	AB	23.10.2017	10
KA17-1902	M	KA30-05	F	AB	23.10.2017	10
KA17-1903	M	KA30-05	F	AB	23.10.2017	10
KA17-1904	M	KA30-05	F	AA	23.10.2017	10
KA17-1905	M	KA30-05	F	AB	23.10.2017	10
KA17-1906	M	KA30-05	F	AA	24.10.2017	11
KA17-1907	M	KA30-05	F	AA	24.10.2017	11
KA17-1908	M	KA30-05	F	AA	24.10.2017	11
KA17-1909	M	KA30-05	F	AA	25.10.2017	12
KA17-3200	F	KA24-05	L	AB	20.10.2017	7
KA17-3201	F	KA24-05	L	AA	21.10.2017	8
KA17-3202	F	KA24-05	L	AB	21.10.2017	8
KA17-3203	F	KA24-05	L	AB	21.10.2017	8
KA17-3204	F	KA24-05	L	AA	21.10.2017	8
KA17-3205	F	KA24-05	L	AB	24.10.2017	11
KA17-3206	F	KA24-05	L	AA	25.10.2017	12
KA17-3208	F	KA24-05	L	AA	25.10.2017	12
KA17-3209	M	KA24-05	L	AA	25.10.2017	12
KA17-3211	M	KA24-05	L	AA	26.10.2017	13
KA17-3214	M	KA24-05	L	AA	28.10.2017	15
KA17-3215	M	KA24-05	L	AA	28.10.2017	15
