# Supplementary material for: Balancing selection via life-history trade-offs maintains an inversion polymorphism in a seaweed fly
Source: Nat Commun. 2020 Feb 3;11:670. doi: 10.1038/s41467-020-14479-7 (PMC6997199; doi:10.1038/s41467-020-14479-7)
Supplement: Supplementary file 4 — Source Data [file 41467_2020_14479_MOESM4_ESM.zip › source_data/Fig_2C_Fig_S4.txt]

box	generation	substrat	population	genotype	deviation_eggs
eggs-CE00	1	L	CE	AA	1.389435614
eggs-CE01-01	2	L	CE	AA	1.248627261
eggs-CE01-02	3	L	CE	AA	1.514792899
eggs-CE01-03	4	L	CE	AA	1.223464262
eggs-CE01-04	5	L	CE	AA	1.144750634
eggs-CE07-01	2	F	CE	AA	2.277209302
eggs-CE07-02	3	F	CE	AA	0.800688091
eggs-CE07-03	4	F	CE	AA	1.098090093
eggs-CE07-04	5	F	CE	AA	1.286531387
eggs-KA1X-a00	1	L	KA	AA	2.17335214
eggs-KA21-01	2	L	KA	AA	2.077835588
eggsKA21-02	3	L	KA	AA	1.563199674
eggs-KA21-03	4	L	KA	AA	0.943548387
eggs-KA21-04	5	L	KA	AA	0.782222222
eggs-KA27-01	2	F	KA	AA	2.809327846
eggs-KA27-02	3	F	KA	AA	1.469444444
eggs-KA27-03	4	F	KA	AA	0.99725038
eggs-KA27-04	5	F	KA	AA	0.933024793
eggs-CE00	1	L	CE	AB	1.325003567
eggs-CE01-01	2	L	CE	AB	0.884121166
eggs-CE01-02	3	L	CE	AB	0.984615385
eggs-CE01-03	4	L	CE	AB	0.923559604
eggs-CE01-04	5	L	CE	AB	0.947334147
eggs-CE07-01	2	F	CE	AB	1.004651163
eggs-CE07-02	3	F	CE	AB	1.222869085
eggs-CE07-03	4	F	CE	AB	1.191974419
eggs-CE07-04	5	F	CE	AB	0.904510332
eggs-KA1X-a00	1	L	KA	AB	1.462400508
eggs-KA21-01	2	L	KA	AB	1.333995037
eggsKA21-02	3	L	KA	AB	0.885813149
eggs-KA21-03	4	L	KA	AB	1.161290323
eggs-KA21-04	5	L	KA	AB	1.326984127
eggs-KA27-01	2	F	KA	AB	1.305421363
eggs-KA27-02	3	F	KA	AB	0.93510101
eggs-KA27-03	4	F	KA	AB	1.075529173
eggs-KA27-04	5	F	KA	AB	1.032225705
eggs-CE00	1	L	CE	BB	0.520675889
eggs-CE01-01	2	L	CE	BB	0.97111707
eggs-CE01-02	3	L	CE	BB	0.317355372
eggs-CE01-03	4	L	CE	BB	0.53301625
eggs-CE01-04	5	L	CE	BB	0.414658044
eggs-CE07-01	2	F	CE	BB	0.341718083
eggs-CE07-02	3	F	CE	BB	0.875463095
eggs-CE07-03	4	F	CE	BB	0
eggs-CE07-04	5	F	CE	BB	0.632163265
eggs-KA1X-a00	1	L	KA	BB	0.484923531
eggs-KA21-01	2	L	KA	BB	0.436260355
eggsKA21-02	3	L	KA	BB	0.535424837
eggs-KA21-03	4	L	KA	BB	0.580645161
eggs-KA21-04	5	L	KA	BB	0.598639456
eggs-KA27-01	2	F	KA	BB	0.483931947
eggs-KA27-02	3	F	KA	BB	0.58292011
eggs-KA27-03	4	F	KA	BB	0.722461721
eggs-KA27-04	5	F	KA	BB	1.118668252
