# Supplementary material for: Balancing selection via life-history trade-offs maintains an inversion polymorphism in a seaweed fly
Source: Nat Commun. 2020 Feb 3;11:670. doi: 10.1038/s41467-020-14479-7 (PMC6997199; doi:10.1038/s41467-020-14479-7)
Supplement: Supplementary file 4 — Source Data [file 41467_2020_14479_MOESM4_ESM.zip › source_data/Fig_2D.txt]

mother_id	mother_geno	eggs_12h	eggs_24h	total_eggs
KAEB-2009	AB	oui	oui	70
KAEB-2014	AA	oui	oui	96
KAEB-3236	AB	oui	oui	67
KAEB-2178	AA	oui	oui	91
KAEB-2179	BB	non	oui	73
KAEB-3311	AB	oui	oui	56
KAEB-3314	BB	oui	oui	55
KAEB-3315	AB	oui	oui	67
KAEB-3316	AB	non	oui	70
KAEB-5002	AA	oui	oui	66
KAEB-5004	BB	oui	oui	63
KAEB-5005	BB	oui	oui	31
KAEB-5007	BB	oui	oui	53
KAEB-5008	AB	oui	oui	54
KAEB-5010	AA	non	oui	84
KAEB-5012	BB	oui	oui	43
KAEB-5013	AA	non	oui	66
KAEB-5015	BB	non	oui	61
KAEB-5019	AB	non	oui	86
KAEB-5023	BB	non	oui	75
KAEB-5025	AA	non	oui	71
KAEB-5027	BB	non	oui	52
KAEB-5029	AA	oui	oui	80
KAEB-5030	AA	oui	oui	67
KAEB-5031	AB	oui	oui	87
KAEB-5032	BB	oui	oui	47
KAEB-5034	AB	oui	oui	68
KAEB-5035	AB	oui	oui	75
KAEB-5036	AB	non	oui	74
KAEB-5037	AB	non	oui	64
KAEB-5038	AA	non	oui	89
KAEB-5039	BB	non	oui	75
KAEB-5042	AA	non	oui	46
KAEB-5043	AB	non	oui	76
KAEB-5044	AB	non	oui	57
KAEB-5046	BB	non	oui	73
KAEB-5047	AA	non	oui	71
KAEB-5048	BB	non	oui	49
KAEB-5049	AB	non	oui	66
KAEB-5050	AB	non	oui	61
KAEB-5054	BB	oui	oui	67
KAEB-5057	BB	oui	oui	47
KAEB-5058	BB	oui	oui	55
KAEB-5059	BB	oui	oui	68
KAEB-5061	AA	oui	oui	66
KAEB-5062	AB	oui	oui	76
KAEB-5063	AA	non	oui	70
KAEB-5076	BB	non	oui	48
KAEB-5077	AB	oui	oui	66
KAEB-5078	BB	oui	oui	76
KAEB-5080	AB	oui	oui	54
KAEB-5081	AB	oui	oui	70
KAEB-5082	BB	oui	oui	60
KAEB-5083	AB	oui	oui	61
KAEB-5084	AB	oui	oui	54
KAEB-5085	BB	oui	oui	59
KAEB-5089	BB	non	oui	76
KAEB-5092	AB	non	oui	67
KAEB-5093	BB	non	oui	78
KAEB-5095	AA	non	oui	72
KAEB-5097	AB	non	oui	68
KAEB-5098	AB	non	oui	73
KAEB-5101	BB	non	oui	53
KAEB-5102	AA	oui	oui	85
KAEB-5103	BB	oui	oui	49
KAEB-5104	AB	oui	oui	76
KAEB-5106	AB	oui	oui	61
KAEB-5108	AB	non	oui	42
KAEB-5111	AB	non	oui	89
KAEB-5114	AA	non	oui	48
KAEB-5115	AA	non	oui	47
KAEB-5116	AB	non	oui	71
KAEB-5117	BB	non	oui	41
KAEB-5118	AA	non	oui	70
KAEB-5119	AA	non	oui	56
KAEB-5120	AB	non	oui	79
KAEB-5123	BB	non	oui	68
KAEB-5125	AB	oui	oui	88
KAEB-5126	AB	oui	oui	52
KAEB-5127	BB	oui	oui	65
KAEB-5129	BB	oui	oui	70
KAEB-5130	AB	oui	oui	83
KAEB-5131	AA	oui	oui	48
KAEB-5132	AA	oui	oui	67
KAEB-5135	AB	oui	oui	72
KAEB-5136	BB	oui	oui	79
KAEB-5137	AA	oui	oui	81
KAEB-5138	AB	oui	oui	50
KAEB-5139	BB	oui	oui	69
KAEB-5141	BB	oui	oui	67
