# Supplementary material for: Balancing selection via life-history trade-offs maintains an inversion polymorphism in a seaweed fly
Source: Nat Commun. 2020 Feb 3;11:670. doi: 10.1038/s41467-020-14479-7 (PMC6997199; doi:10.1038/s41467-020-14479-7)
Supplement: Supplementary file 4 — Source Data [file 41467_2020_14479_MOESM4_ESM.zip › source_data/Fig_4A.txt]

Origin	Variable	Region	Pop	AA	AB	BB	X.ensemble	parametersChanging	numGenerations	eggsPerGenerations	eggsPerFemale	proportionFemales	propAA	propBB	globalSurvival	survivalFemalesAA	survivalFemalesAB	survivalFemalesBB	survivalMalesAA	survivalMalesAB	survivalMalesBB	reprodMalesAA	reprodMalesAB	reprodMalesBB	malesFreqDepCoef	eggsFemalesAA	eggsFemalesAB	eggsFemalesBB	femaleMaturation	maleMaturationAA	maleMaturationAB	maleMaturationBB	maturationCV	environmentTime	environmentTimeVariation
Obs_wild	Obs_wild	North_America	RC	0.08	0.79	0.12	NA	NA	NA	NA	NA	NA	NA	NA	NA	NA	NA	NA	NA	NA	NA	NA	NA	NA	NA	NA	NA	NA	NA	NA	NA	NA	NA	NA	NA
Obs_wild	Obs_wild	North_America	GM	0.12	0.78	0.1	NA	NA	NA	NA	NA	NA	NA	NA	NA	NA	NA	NA	NA	NA	NA	NA	NA	NA	NA	NA	NA	NA	NA	NA	NA	NA	NA	NA	NA
Obs_wild	Obs_wild	North_America	ME	0.07	0.74	0.19	NA	NA	NA	NA	NA	NA	NA	NA	NA	NA	NA	NA	NA	NA	NA	NA	NA	NA	NA	NA	NA	NA	NA	NA	NA	NA	NA	NA	NA
Obs_wild	Obs_wild	North_America	CE	0.14	0.63	0.22	NA	NA	NA	NA	NA	NA	NA	NA	NA	NA	NA	NA	NA	NA	NA	NA	NA	NA	NA	NA	NA	NA	NA	NA	NA	NA	NA	NA	NA
Obs_wild	Obs_wild	North_America	RB	0.05	0.6	0.35	NA	NA	NA	NA	NA	NA	NA	NA	NA	NA	NA	NA	NA	NA	NA	NA	NA	NA	NA	NA	NA	NA	NA	NA	NA	NA	NA	NA	NA
Obs_wild	Obs_wild	North_America	AG	0.06	0.6	0.34	NA	NA	NA	NA	NA	NA	NA	NA	NA	NA	NA	NA	NA	NA	NA	NA	NA	NA	NA	NA	NA	NA	NA	NA	NA	NA	NA	NA	NA
Obs_wild	Obs_wild	North_America	CB	0.12	0.59	0.29	NA	NA	NA	NA	NA	NA	NA	NA	NA	NA	NA	NA	NA	NA	NA	NA	NA	NA	NA	NA	NA	NA	NA	NA	NA	NA	NA	NA	NA
Obs_wild	Obs_wild	North_America	BT	0.03	0.57	0.4	NA	NA	NA	NA	NA	NA	NA	NA	NA	NA	NA	NA	NA	NA	NA	NA	NA	NA	NA	NA	NA	NA	NA	NA	NA	NA	NA	NA	NA
Obs_wild	Obs_wild	North_America	BS	0.1	0.54	0.36	NA	NA	NA	NA	NA	NA	NA	NA	NA	NA	NA	NA	NA	NA	NA	NA	NA	NA	NA	NA	NA	NA	NA	NA	NA	NA	NA	NA	NA
Obs_wild	Obs_wild	North_America	NB	0.07	0.54	0.39	NA	NA	NA	NA	NA	NA	NA	NA	NA	NA	NA	NA	NA	NA	NA	NA	NA	NA	NA	NA	NA	NA	NA	NA	NA	NA	NA	NA	NA
Obs_wild	Obs_wild	North_America	MA	0.12	0.54	0.34	NA	NA	NA	NA	NA	NA	NA	NA	NA	NA	NA	NA	NA	NA	NA	NA	NA	NA	NA	NA	NA	NA	NA	NA	NA	NA	NA	NA	NA
Obs_wild	Obs_wild	North_America	SS	0.21	0.53	0.26	NA	NA	NA	NA	NA	NA	NA	NA	NA	NA	NA	NA	NA	NA	NA	NA	NA	NA	NA	NA	NA	NA	NA	NA	NA	NA	NA	NA	NA
Obs_wild	Obs_wild	North_America	CP	0.13	0.5	0.38	NA	NA	NA	NA	NA	NA	NA	NA	NA	NA	NA	NA	NA	NA	NA	NA	NA	NA	NA	NA	NA	NA	NA	NA	NA	NA	NA	NA	NA
Obs_wild	Obs_wild	North_America	PM	0.07	0.5	0.43	NA	NA	NA	NA	NA	NA	NA	NA	NA	NA	NA	NA	NA	NA	NA	NA	NA	NA	NA	NA	NA	NA	NA	NA	NA	NA	NA	NA	NA
Obs_wild	Obs_wild	North_America	BP	0.08	0.49	0.43	NA	NA	NA	NA	NA	NA	NA	NA	NA	NA	NA	NA	NA	NA	NA	NA	NA	NA	NA	NA	NA	NA	NA	NA	NA	NA	NA	NA	NA
Obs_wild	Obs_wild	North_America	RT	0.06	0.47	0.47	NA	NA	NA	NA	NA	NA	NA	NA	NA	NA	NA	NA	NA	NA	NA	NA	NA	NA	NA	NA	NA	NA	NA	NA	NA	NA	NA	NA	NA
Obs_wild	Obs_wild	North_America	SI	0.21	0.46	0.33	NA	NA	NA	NA	NA	NA	NA	NA	NA	NA	NA	NA	NA	NA	NA	NA	NA	NA	NA	NA	NA	NA	NA	NA	NA	NA	NA	NA	NA
Obs_wild	Obs_wild	North_America	HA	0.08	0.42	0.5	NA	NA	NA	NA	NA	NA	NA	NA	NA	NA	NA	NA	NA	NA	NA	NA	NA	NA	NA	NA	NA	NA	NA	NA	NA	NA	NA	NA	NA
Obs_wild	Obs_wild	North_America	SB	0.1	0.42	0.48	NA	NA	NA	NA	NA	NA	NA	NA	NA	NA	NA	NA	NA	NA	NA	NA	NA	NA	NA	NA	NA	NA	NA	NA	NA	NA	NA	NA	NA
Obs_wild	Obs_wild	North_America	KA	0.08	0.4	0.51	NA	NA	NA	NA	NA	NA	NA	NA	NA	NA	NA	NA	NA	NA	NA	NA	NA	NA	NA	NA	NA	NA	NA	NA	NA	NA	NA	NA	NA
Obs_wild	Obs_wild	Scandinavia	VIK	0.12	0.69	0.19	NA	NA	NA	NA	NA	NA	NA	NA	NA	NA	NA	NA	NA	NA	NA	NA	NA	NA	NA	NA	NA	NA	NA	NA	NA	NA	NA	NA	NA
Obs_wild	Obs_wild	Scandinavia	FOR	0.07	0.67	0.26	NA	NA	NA	NA	NA	NA	NA	NA	NA	NA	NA	NA	NA	NA	NA	NA	NA	NA	NA	NA	NA	NA	NA	NA	NA	NA	NA	NA	NA
Obs_wild	Obs_wild	Scandinavia	VEJ	0.16	0.67	0.17	NA	NA	NA	NA	NA	NA	NA	NA	NA	NA	NA	NA	NA	NA	NA	NA	NA	NA	NA	NA	NA	NA	NA	NA	NA	NA	NA	NA	NA
Obs_wild	Obs_wild	Scandinavia	YST	0.13	0.65	0.22	NA	NA	NA	NA	NA	NA	NA	NA	NA	NA	NA	NA	NA	NA	NA	NA	NA	NA	NA	NA	NA	NA	NA	NA	NA	NA	NA	NA	NA
Obs_wild	Obs_wild	Scandinavia	TRA	0.07	0.64	0.29	NA	NA	NA	NA	NA	NA	NA	NA	NA	NA	NA	NA	NA	NA	NA	NA	NA	NA	NA	NA	NA	NA	NA	NA	NA	NA	NA	NA	NA
Obs_wild	Obs_wild	Scandinavia	ELL	0.15	0.63	0.22	NA	NA	NA	NA	NA	NA	NA	NA	NA	NA	NA	NA	NA	NA	NA	NA	NA	NA	NA	NA	NA	NA	NA	NA	NA	NA	NA	NA	NA
Obs_wild	Obs_wild	Scandinavia	BUA	0.08	0.61	0.31	NA	NA	NA	NA	NA	NA	NA	NA	NA	NA	NA	NA	NA	NA	NA	NA	NA	NA	NA	NA	NA	NA	NA	NA	NA	NA	NA	NA	NA
Obs_wild	Obs_wild	Scandinavia	OST	0.15	0.6	0.24	NA	NA	NA	NA	NA	NA	NA	NA	NA	NA	NA	NA	NA	NA	NA	NA	NA	NA	NA	NA	NA	NA	NA	NA	NA	NA	NA	NA	NA
Obs_wild	Obs_wild	Scandinavia	STE	0.19	0.59	0.23	NA	NA	NA	NA	NA	NA	NA	NA	NA	NA	NA	NA	NA	NA	NA	NA	NA	NA	NA	NA	NA	NA	NA	NA	NA	NA	NA	NA	NA
Obs_wild	Obs_wild	Scandinavia	KAM	0.06	0.58	0.37	NA	NA	NA	NA	NA	NA	NA	NA	NA	NA	NA	NA	NA	NA	NA	NA	NA	NA	NA	NA	NA	NA	NA	NA	NA	NA	NA	NA	NA
Obs_wild	Obs_wild	Scandinavia	TOR	0.11	0.57	0.31	NA	NA	NA	NA	NA	NA	NA	NA	NA	NA	NA	NA	NA	NA	NA	NA	NA	NA	NA	NA	NA	NA	NA	NA	NA	NA	NA	NA	NA
Obs_wild	Obs_wild	Scandinavia	HOM	0.16	0.56	0.28	NA	NA	NA	NA	NA	NA	NA	NA	NA	NA	NA	NA	NA	NA	NA	NA	NA	NA	NA	NA	NA	NA	NA	NA	NA	NA	NA	NA	NA
Obs_wild	Obs_wild	Scandinavia	MOL	0.16	0.53	0.31	NA	NA	NA	NA	NA	NA	NA	NA	NA	NA	NA	NA	NA	NA	NA	NA	NA	NA	NA	NA	NA	NA	NA	NA	NA	NA	NA	NA	NA
Obs_wild	Obs_wild	Scandinavia	SKA	0.09	0.51	0.4	NA	NA	NA	NA	NA	NA	NA	NA	NA	NA	NA	NA	NA	NA	NA	NA	NA	NA	NA	NA	NA	NA	NA	NA	NA	NA	NA	NA	NA
Obs_wild	Obs_wild	Scandinavia	KAS	0.09	0.51	0.39	NA	NA	NA	NA	NA	NA	NA	NA	NA	NA	NA	NA	NA	NA	NA	NA	NA	NA	NA	NA	NA	NA	NA	NA	NA	NA	NA	NA	NA
exp-5G	exp-5G	G5	CE01-05	0.458333333	0.520833333	0.020833333	NA	NA	NA	NA	NA	NA	NA	NA	NA	NA	NA	NA	NA	NA	NA	NA	NA	NA	NA	NA	NA	NA	NA	NA	NA	NA	NA	NA	NA
exp-5G	exp-5G	G5	CE02-05	0.319148936	0.638297872	0.042553191	NA	NA	NA	NA	NA	NA	NA	NA	NA	NA	NA	NA	NA	NA	NA	NA	NA	NA	NA	NA	NA	NA	NA	NA	NA	NA	NA	NA	NA
exp-5G	exp-5G	G5	CE03-05	0.304347826	0.543478261	0.152173913	NA	NA	NA	NA	NA	NA	NA	NA	NA	NA	NA	NA	NA	NA	NA	NA	NA	NA	NA	NA	NA	NA	NA	NA	NA	NA	NA	NA	NA
exp-5G	exp-5G	G5	CE04-05	0.5625	0.4375	0	NA	NA	NA	NA	NA	NA	NA	NA	NA	NA	NA	NA	NA	NA	NA	NA	NA	NA	NA	NA	NA	NA	NA	NA	NA	NA	NA	NA	NA
exp-5G	exp-5G	G5	CE07-05	0.333333333	0.520833333	0.145833333	NA	NA	NA	NA	NA	NA	NA	NA	NA	NA	NA	NA	NA	NA	NA	NA	NA	NA	NA	NA	NA	NA	NA	NA	NA	NA	NA	NA	NA
exp-5G	exp-5G	G5	CE08-05	0.489361702	0.468085106	0.042553191	NA	NA	NA	NA	NA	NA	NA	NA	NA	NA	NA	NA	NA	NA	NA	NA	NA	NA	NA	NA	NA	NA	NA	NA	NA	NA	NA	NA	NA
exp-5G	exp-5G	G5	CE09-05	0.425531915	0.489361702	0.085106383	NA	NA	NA	NA	NA	NA	NA	NA	NA	NA	NA	NA	NA	NA	NA	NA	NA	NA	NA	NA	NA	NA	NA	NA	NA	NA	NA	NA	NA
exp-5G	exp-5G	G5	CE10-05	0.395833333	0.541666667	0.0625	NA	NA	NA	NA	NA	NA	NA	NA	NA	NA	NA	NA	NA	NA	NA	NA	NA	NA	NA	NA	NA	NA	NA	NA	NA	NA	NA	NA	NA
exp-5G	exp-5G	G5	KA21-05	0.425531915	0.510638298	0.063829787	NA	NA	NA	NA	NA	NA	NA	NA	NA	NA	NA	NA	NA	NA	NA	NA	NA	NA	NA	NA	NA	NA	NA	NA	NA	NA	NA	NA	NA
exp-5G	exp-5G	G5	KA23-05	0.568181818	0.363636364	0.068181818	NA	NA	NA	NA	NA	NA	NA	NA	NA	NA	NA	NA	NA	NA	NA	NA	NA	NA	NA	NA	NA	NA	NA	NA	NA	NA	NA	NA	NA
exp-5G	exp-5G	G5	KA24-05	0.341463415	0.609756098	0.048780488	NA	NA	NA	NA	NA	NA	NA	NA	NA	NA	NA	NA	NA	NA	NA	NA	NA	NA	NA	NA	NA	NA	NA	NA	NA	NA	NA	NA	NA
exp-5G	exp-5G	G5	KA25-05	0.25	0.729166667	0.020833333	NA	NA	NA	NA	NA	NA	NA	NA	NA	NA	NA	NA	NA	NA	NA	NA	NA	NA	NA	NA	NA	NA	NA	NA	NA	NA	NA	NA	NA
exp-5G	exp-5G	G5	KA26-05	0.465116279	0.465116279	0.069767442	NA	NA	NA	NA	NA	NA	NA	NA	NA	NA	NA	NA	NA	NA	NA	NA	NA	NA	NA	NA	NA	NA	NA	NA	NA	NA	NA	NA	NA
exp-5G	exp-5G	G5	KA27-05	0.446808511	0.489361702	0.063829787	NA	NA	NA	NA	NA	NA	NA	NA	NA	NA	NA	NA	NA	NA	NA	NA	NA	NA	NA	NA	NA	NA	NA	NA	NA	NA	NA	NA	NA
exp-5G	exp-5G	G5	KA28-05	0.418604651	0.534883721	0.046511628	NA	NA	NA	NA	NA	NA	NA	NA	NA	NA	NA	NA	NA	NA	NA	NA	NA	NA	NA	NA	NA	NA	NA	NA	NA	NA	NA	NA	NA
exp-5G	exp-5G	G5	KA30-05	0.428571429	0.547619048	0.023809524	NA	NA	NA	NA	NA	NA	NA	NA	NA	NA	NA	NA	NA	NA	NA	NA	NA	NA	NA	NA	NA	NA	NA	NA	NA	NA	NA	NA	NA
45_rust_surv	45_rust_surv_BB0.1_freq0_exp	45_rust_surv_BB0.1_freq0_exp	replicate_01	1	0	0	45_rust_surv	environment	200	10000	70	0.5	0.07	0.44	0.3	0.71	0.9	1	0.81	1	0.88	1	0.55	0.1	0	1	0.97	0.87	8.8	12.8	10.3	8.7	0.5	30	1
45_rust_surv	45_rust_surv_BB0.1_freq0_exp	45_rust_surv_BB0.1_freq0_exp	replicate_02	1	0	0	45_rust_surv	environment	200	10000	70	0.5	0.07	0.44	0.3	0.71	0.9	1	0.81	1	0.88	1	0.55	0.1	0	1	0.97	0.87	8.8	12.8	10.3	8.7	0.5	30	1
45_rust_surv	45_rust_surv_BB0.1_freq0_exp	45_rust_surv_BB0.1_freq0_exp	replicate_03	1	0	0	45_rust_surv	environment	200	10000	70	0.5	0.07	0.44	0.3	0.71	0.9	1	0.81	1	0.88	1	0.55	0.1	0	1	0.97	0.87	8.8	12.8	10.3	8.7	0.5	30	1
45_rust_surv	45_rust_surv_BB0.1_freq0_exp	45_rust_surv_BB0.1_freq0_exp	replicate_04	1	0	0	45_rust_surv	environment	200	10000	70	0.5	0.07	0.44	0.3	0.71	0.9	1	0.81	1	0.88	1	0.55	0.1	0	1	0.97	0.87	8.8	12.8	10.3	8.7	0.5	30	1
45_rust_surv	45_rust_surv_BB0.1_freq0_exp	45_rust_surv_BB0.1_freq0_exp	replicate_05	1	0	0	45_rust_surv	environment	200	10000	70	0.5	0.07	0.44	0.3	0.71	0.9	1	0.81	1	0.88	1	0.55	0.1	0	1	0.97	0.87	8.8	12.8	10.3	8.7	0.5	30	1
45_rust_surv	45_rust_surv_BB0.1_freq0_exp	45_rust_surv_BB0.1_freq0_exp	replicate_06	1	0	0	45_rust_surv	environment	200	10000	70	0.5	0.07	0.44	0.3	0.71	0.9	1	0.81	1	0.88	1	0.55	0.1	0	1	0.97	0.87	8.8	12.8	10.3	8.7	0.5	30	1
45_rust_surv	45_rust_surv_BB0.1_freq0_exp	45_rust_surv_BB0.1_freq0_exp	replicate_07	1	0	0	45_rust_surv	environment	200	10000	70	0.5	0.07	0.44	0.3	0.71	0.9	1	0.81	1	0.88	1	0.55	0.1	0	1	0.97	0.87	8.8	12.8	10.3	8.7	0.5	30	1
45_rust_surv	45_rust_surv_BB0.1_freq0_exp	45_rust_surv_BB0.1_freq0_exp	replicate_08	1	0	0	45_rust_surv	environment	200	10000	70	0.5	0.07	0.44	0.3	0.71	0.9	1	0.81	1	0.88	1	0.55	0.1	0	1	0.97	0.87	8.8	12.8	10.3	8.7	0.5	30	1
45_rust_surv	45_rust_surv_BB0.1_freq0_exp	45_rust_surv_BB0.1_freq0_exp	replicate_09	1	0	0	45_rust_surv	environment	200	10000	70	0.5	0.07	0.44	0.3	0.71	0.9	1	0.81	1	0.88	1	0.55	0.1	0	1	0.97	0.87	8.8	12.8	10.3	8.7	0.5	30	1
45_rust_surv	45_rust_surv_BB0.1_freq0_exp	45_rust_surv_BB0.1_freq0_exp	replicate_10	1	0	0	45_rust_surv	environment	200	10000	70	0.5	0.07	0.44	0.3	0.71	0.9	1	0.81	1	0.88	1	0.55	0.1	0	1	0.97	0.87	8.8	12.8	10.3	8.7	0.5	30	1
45_rust_surv	45_rust_surv_BB0.1_freq0_exp	45_rust_surv_BB0.1_freq0_exp	replicate_11	1	0	0	45_rust_surv	environment	200	10000	70	0.5	0.07	0.44	0.3	0.71	0.9	1	0.81	1	0.88	1	0.55	0.1	0	1	0.97	0.87	8.8	12.8	10.3	8.7	0.5	30	1
45_rust_surv	45_rust_surv_BB0.1_freq0_exp	45_rust_surv_BB0.1_freq0_exp	replicate_12	1	0	0	45_rust_surv	environment	200	10000	70	0.5	0.07	0.44	0.3	0.71	0.9	1	0.81	1	0.88	1	0.55	0.1	0	1	0.97	0.87	8.8	12.8	10.3	8.7	0.5	30	1
45_rust_surv	45_rust_surv_BB0.1_freq0_exp	45_rust_surv_BB0.1_freq0_exp	replicate_13	1	0	0	45_rust_surv	environment	200	10000	70	0.5	0.07	0.44	0.3	0.71	0.9	1	0.81	1	0.88	1	0.55	0.1	0	1	0.97	0.87	8.8	12.8	10.3	8.7	0.5	30	1
45_rust_surv	45_rust_surv_BB0.1_freq0_exp	45_rust_surv_BB0.1_freq0_exp	replicate_14	1	0	0	45_rust_surv	environment	200	10000	70	0.5	0.07	0.44	0.3	0.71	0.9	1	0.81	1	0.88	1	0.55	0.1	0	1	0.97	0.87	8.8	12.8	10.3	8.7	0.5	30	1
45_rust_surv	45_rust_surv_BB0.1_freq0_exp	45_rust_surv_BB0.1_freq0_exp	replicate_15	1	0	0	45_rust_surv	environment	200	10000	70	0.5	0.07	0.44	0.3	0.71	0.9	1	0.81	1	0.88	1	0.55	0.1	0	1	0.97	0.87	8.8	12.8	10.3	8.7	0.5	30	1
45_rust_surv	45_rust_surv_BB0.1_freq0_exp	45_rust_surv_BB0.1_freq0_exp	replicate_16	1	0	0	45_rust_surv	environment	200	10000	70	0.5	0.07	0.44	0.3	0.71	0.9	1	0.81	1	0.88	1	0.55	0.1	0	1	0.97	0.87	8.8	12.8	10.3	8.7	0.5	30	1
45_rust_surv	45_rust_surv_BB0.1_freq0_exp	45_rust_surv_BB0.1_freq0_exp	replicate_17	1	0	0	45_rust_surv	environment	200	10000	70	0.5	0.07	0.44	0.3	0.71	0.9	1	0.81	1	0.88	1	0.55	0.1	0	1	0.97	0.87	8.8	12.8	10.3	8.7	0.5	30	1
45_rust_surv	45_rust_surv_BB0.1_freq0_exp	45_rust_surv_BB0.1_freq0_exp	replicate_18	1	0	0	45_rust_surv	environment	200	10000	70	0.5	0.07	0.44	0.3	0.71	0.9	1	0.81	1	0.88	1	0.55	0.1	0	1	0.97	0.87	8.8	12.8	10.3	8.7	0.5	30	1
45_rust_surv	45_rust_surv_BB0.1_freq0_exp	45_rust_surv_BB0.1_freq0_exp	replicate_19	1	0	0	45_rust_surv	environment	200	10000	70	0.5	0.07	0.44	0.3	0.71	0.9	1	0.81	1	0.88	1	0.55	0.1	0	1	0.97	0.87	8.8	12.8	10.3	8.7	0.5	30	1
45_rust_surv	45_rust_surv_BB0.1_freq0_exp	45_rust_surv_BB0.1_freq0_exp	replicate_20	1	0	0	45_rust_surv	environment	200	10000	70	0.5	0.07	0.44	0.3	0.71	0.9	1	0.81	1	0.88	1	0.55	0.1	0	1	0.97	0.87	8.8	12.8	10.3	8.7	0.5	30	1
45_rust_surv	45_rust_surv_BB0.1_freq0_exp	45_rust_surv_BB0.1_freq0_exp	replicate_21	1	0	0	45_rust_surv	environment	200	10000	70	0.5	0.07	0.44	0.3	0.71	0.9	1	0.81	1	0.88	1	0.55	0.1	0	1	0.97	0.87	8.8	12.8	10.3	8.7	0.5	30	1
45_rust_surv	45_rust_surv_BB0.1_freq0_exp	45_rust_surv_BB0.1_freq0_exp	replicate_22	1	0	0	45_rust_surv	environment	200	10000	70	0.5	0.07	0.44	0.3	0.71	0.9	1	0.81	1	0.88	1	0.55	0.1	0	1	0.97	0.87	8.8	12.8	10.3	8.7	0.5	30	1
45_rust_surv	45_rust_surv_BB0.1_freq0_exp	45_rust_surv_BB0.1_freq0_exp	replicate_23	1	0	0	45_rust_surv	environment	200	10000	70	0.5	0.07	0.44	0.3	0.71	0.9	1	0.81	1	0.88	1	0.55	0.1	0	1	0.97	0.87	8.8	12.8	10.3	8.7	0.5	30	1
45_rust_surv	45_rust_surv_BB0.1_freq0_exp	45_rust_surv_BB0.1_freq0_exp	replicate_24	1	0	0	45_rust_surv	environment	200	10000	70	0.5	0.07	0.44	0.3	0.71	0.9	1	0.81	1	0.88	1	0.55	0.1	0	1	0.97	0.87	8.8	12.8	10.3	8.7	0.5	30	1
45_rust_surv	45_rust_surv_BB0.1_freq0_exp	45_rust_surv_BB0.1_freq0_exp	replicate_25	1	0	0	45_rust_surv	environment	200	10000	70	0.5	0.07	0.44	0.3	0.71	0.9	1	0.81	1	0.88	1	0.55	0.1	0	1	0.97	0.87	8.8	12.8	10.3	8.7	0.5	30	1
45_rust_surv	45_rust_surv_BB0.1_freq0_exp	45_rust_surv_BB0.1_freq0_exp	replicate_26	1	0	0	45_rust_surv	environment	200	10000	70	0.5	0.07	0.44	0.3	0.71	0.9	1	0.81	1	0.88	1	0.55	0.1	0	1	0.97	0.87	8.8	12.8	10.3	8.7	0.5	30	1
45_rust_surv	45_rust_surv_BB0.1_freq0_exp	45_rust_surv_BB0.1_freq0_exp	replicate_27	1	0	0	45_rust_surv	environment	200	10000	70	0.5	0.07	0.44	0.3	0.71	0.9	1	0.81	1	0.88	1	0.55	0.1	0	1	0.97	0.87	8.8	12.8	10.3	8.7	0.5	30	1
45_rust_surv	45_rust_surv_BB0.1_freq0_exp	45_rust_surv_BB0.1_freq0_exp	replicate_28	1	0	0	45_rust_surv	environment	200	10000	70	0.5	0.07	0.44	0.3	0.71	0.9	1	0.81	1	0.88	1	0.55	0.1	0	1	0.97	0.87	8.8	12.8	10.3	8.7	0.5	30	1
45_rust_surv	45_rust_surv_BB0.1_freq0_exp	45_rust_surv_BB0.1_freq0_exp	replicate_29	1	0	0	45_rust_surv	environment	200	10000	70	0.5	0.07	0.44	0.3	0.71	0.9	1	0.81	1	0.88	1	0.55	0.1	0	1	0.97	0.87	8.8	12.8	10.3	8.7	0.5	30	1
45_rust_surv	45_rust_surv_BB0.1_freq0_exp	45_rust_surv_BB0.1_freq0_exp	replicate_30	1	0	0	45_rust_surv	environment	200	10000	70	0.5	0.07	0.44	0.3	0.71	0.9	1	0.81	1	0.88	1	0.55	0.1	0	1	0.97	0.87	8.8	12.8	10.3	8.7	0.5	30	1
45_rust_surv	45_rust_surv_BB0.1_freq0_low	45_rust_surv_BB0.1_freq0_low	replicate_01	1	0	0	45_rust_surv	environment	200	10000	70	0.5	0.07	0.44	0.3	0.8	0.92	1	0.83	1	0.73	1	0.55	0.1	0	1	0.97	0.87	8.8	12.8	10.3	8.7	0.5	30	1
45_rust_surv	45_rust_surv_BB0.1_freq0_low	45_rust_surv_BB0.1_freq0_low	replicate_02	1	0	0	45_rust_surv	environment	200	10000	70	0.5	0.07	0.44	0.3	0.8	0.92	1	0.83	1	0.73	1	0.55	0.1	0	1	0.97	0.87	8.8	12.8	10.3	8.7	0.5	30	1
45_rust_surv	45_rust_surv_BB0.1_freq0_low	45_rust_surv_BB0.1_freq0_low	replicate_03	1	0	0	45_rust_surv	environment	200	10000	70	0.5	0.07	0.44	0.3	0.8	0.92	1	0.83	1	0.73	1	0.55	0.1	0	1	0.97	0.87	8.8	12.8	10.3	8.7	0.5	30	1
45_rust_surv	45_rust_surv_BB0.1_freq0_low	45_rust_surv_BB0.1_freq0_low	replicate_04	1	0	0	45_rust_surv	environment	200	10000	70	0.5	0.07	0.44	0.3	0.8	0.92	1	0.83	1	0.73	1	0.55	0.1	0	1	0.97	0.87	8.8	12.8	10.3	8.7	0.5	30	1
45_rust_surv	45_rust_surv_BB0.1_freq0_low	45_rust_surv_BB0.1_freq0_low	replicate_05	1	0	0	45_rust_surv	environment	200	10000	70	0.5	0.07	0.44	0.3	0.8	0.92	1	0.83	1	0.73	1	0.55	0.1	0	1	0.97	0.87	8.8	12.8	10.3	8.7	0.5	30	1
45_rust_surv	45_rust_surv_BB0.1_freq0_low	45_rust_surv_BB0.1_freq0_low	replicate_06	1	0	0	45_rust_surv	environment	200	10000	70	0.5	0.07	0.44	0.3	0.8	0.92	1	0.83	1	0.73	1	0.55	0.1	0	1	0.97	0.87	8.8	12.8	10.3	8.7	0.5	30	1
45_rust_surv	45_rust_surv_BB0.1_freq0_low	45_rust_surv_BB0.1_freq0_low	replicate_07	1	0	0	45_rust_surv	environment	200	10000	70	0.5	0.07	0.44	0.3	0.8	0.92	1	0.83	1	0.73	1	0.55	0.1	0	1	0.97	0.87	8.8	12.8	10.3	8.7	0.5	30	1
45_rust_surv	45_rust_surv_BB0.1_freq0_low	45_rust_surv_BB0.1_freq0_low	replicate_08	1	0	0	45_rust_surv	environment	200	10000	70	0.5	0.07	0.44	0.3	0.8	0.92	1	0.83	1	0.73	1	0.55	0.1	0	1	0.97	0.87	8.8	12.8	10.3	8.7	0.5	30	1
45_rust_surv	45_rust_surv_BB0.1_freq0_low	45_rust_surv_BB0.1_freq0_low	replicate_09	1	0	0	45_rust_surv	environment	200	10000	70	0.5	0.07	0.44	0.3	0.8	0.92	1	0.83	1	0.73	1	0.55	0.1	0	1	0.97	0.87	8.8	12.8	10.3	8.7	0.5	30	1
45_rust_surv	45_rust_surv_BB0.1_freq0_low	45_rust_surv_BB0.1_freq0_low	replicate_10	1	0	0	45_rust_surv	environment	200	10000	70	0.5	0.07	0.44	0.3	0.8	0.92	1	0.83	1	0.73	1	0.55	0.1	0	1	0.97	0.87	8.8	12.8	10.3	8.7	0.5	30	1
45_rust_surv	45_rust_surv_BB0.1_freq0_low	45_rust_surv_BB0.1_freq0_low	replicate_11	1	0	0	45_rust_surv	environment	200	10000	70	0.5	0.07	0.44	0.3	0.8	0.92	1	0.83	1	0.73	1	0.55	0.1	0	1	0.97	0.87	8.8	12.8	10.3	8.7	0.5	30	1
45_rust_surv	45_rust_surv_BB0.1_freq0_low	45_rust_surv_BB0.1_freq0_low	replicate_12	1	0	0	45_rust_surv	environment	200	10000	70	0.5	0.07	0.44	0.3	0.8	0.92	1	0.83	1	0.73	1	0.55	0.1	0	1	0.97	0.87	8.8	12.8	10.3	8.7	0.5	30	1
45_rust_surv	45_rust_surv_BB0.1_freq0_low	45_rust_surv_BB0.1_freq0_low	replicate_13	1	0	0	45_rust_surv	environment	200	10000	70	0.5	0.07	0.44	0.3	0.8	0.92	1	0.83	1	0.73	1	0.55	0.1	0	1	0.97	0.87	8.8	12.8	10.3	8.7	0.5	30	1
45_rust_surv	45_rust_surv_BB0.1_freq0_low	45_rust_surv_BB0.1_freq0_low	replicate_14	1	0	0	45_rust_surv	environment	200	10000	70	0.5	0.07	0.44	0.3	0.8	0.92	1	0.83	1	0.73	1	0.55	0.1	0	1	0.97	0.87	8.8	12.8	10.3	8.7	0.5	30	1
45_rust_surv	45_rust_surv_BB0.1_freq0_low	45_rust_surv_BB0.1_freq0_low	replicate_15	1	0	0	45_rust_surv	environment	200	10000	70	0.5	0.07	0.44	0.3	0.8	0.92	1	0.83	1	0.73	1	0.55	0.1	0	1	0.97	0.87	8.8	12.8	10.3	8.7	0.5	30	1
45_rust_surv	45_rust_surv_BB0.1_freq0_low	45_rust_surv_BB0.1_freq0_low	replicate_16	1	0	0	45_rust_surv	environment	200	10000	70	0.5	0.07	0.44	0.3	0.8	0.92	1	0.83	1	0.73	1	0.55	0.1	0	1	0.97	0.87	8.8	12.8	10.3	8.7	0.5	30	1
45_rust_surv	45_rust_surv_BB0.1_freq0_low	45_rust_surv_BB0.1_freq0_low	replicate_17	1	0	0	45_rust_surv	environment	200	10000	70	0.5	0.07	0.44	0.3	0.8	0.92	1	0.83	1	0.73	1	0.55	0.1	0	1	0.97	0.87	8.8	12.8	10.3	8.7	0.5	30	1
45_rust_surv	45_rust_surv_BB0.1_freq0_low	45_rust_surv_BB0.1_freq0_low	replicate_18	1	0	0	45_rust_surv	environment	200	10000	70	0.5	0.07	0.44	0.3	0.8	0.92	1	0.83	1	0.73	1	0.55	0.1	0	1	0.97	0.87	8.8	12.8	10.3	8.7	0.5	30	1
45_rust_surv	45_rust_surv_BB0.1_freq0_low	45_rust_surv_BB0.1_freq0_low	replicate_19	1	0	0	45_rust_surv	environment	200	10000	70	0.5	0.07	0.44	0.3	0.8	0.92	1	0.83	1	0.73	1	0.55	0.1	0	1	0.97	0.87	8.8	12.8	10.3	8.7	0.5	30	1
45_rust_surv	45_rust_surv_BB0.1_freq0_low	45_rust_surv_BB0.1_freq0_low	replicate_20	1	0	0	45_rust_surv	environment	200	10000	70	0.5	0.07	0.44	0.3	0.8	0.92	1	0.83	1	0.73	1	0.55	0.1	0	1	0.97	0.87	8.8	12.8	10.3	8.7	0.5	30	1
45_rust_surv	45_rust_surv_BB0.1_freq0_low	45_rust_surv_BB0.1_freq0_low	replicate_21	1	0	0	45_rust_surv	environment	200	10000	70	0.5	0.07	0.44	0.3	0.8	0.92	1	0.83	1	0.73	1	0.55	0.1	0	1	0.97	0.87	8.8	12.8	10.3	8.7	0.5	30	1
45_rust_surv	45_rust_surv_BB0.1_freq0_low	45_rust_surv_BB0.1_freq0_low	replicate_22	1	0	0	45_rust_surv	environment	200	10000	70	0.5	0.07	0.44	0.3	0.8	0.92	1	0.83	1	0.73	1	0.55	0.1	0	1	0.97	0.87	8.8	12.8	10.3	8.7	0.5	30	1
45_rust_surv	45_rust_surv_BB0.1_freq0_low	45_rust_surv_BB0.1_freq0_low	replicate_23	1	0	0	45_rust_surv	environment	200	10000	70	0.5	0.07	0.44	0.3	0.8	0.92	1	0.83	1	0.73	1	0.55	0.1	0	1	0.97	0.87	8.8	12.8	10.3	8.7	0.5	30	1
45_rust_surv	45_rust_surv_BB0.1_freq0_low	45_rust_surv_BB0.1_freq0_low	replicate_24	1	0	0	45_rust_surv	environment	200	10000	70	0.5	0.07	0.44	0.3	0.8	0.92	1	0.83	1	0.73	1	0.55	0.1	0	1	0.97	0.87	8.8	12.8	10.3	8.7	0.5	30	1
45_rust_surv	45_rust_surv_BB0.1_freq0_low	45_rust_surv_BB0.1_freq0_low	replicate_25	1	0	0	45_rust_surv	environment	200	10000	70	0.5	0.07	0.44	0.3	0.8	0.92	1	0.83	1	0.73	1	0.55	0.1	0	1	0.97	0.87	8.8	12.8	10.3	8.7	0.5	30	1
45_rust_surv	45_rust_surv_BB0.1_freq0_low	45_rust_surv_BB0.1_freq0_low	replicate_26	1	0	0	45_rust_surv	environment	200	10000	70	0.5	0.07	0.44	0.3	0.8	0.92	1	0.83	1	0.73	1	0.55	0.1	0	1	0.97	0.87	8.8	12.8	10.3	8.7	0.5	30	1
45_rust_surv	45_rust_surv_BB0.1_freq0_low	45_rust_surv_BB0.1_freq0_low	replicate_27	1	0	0	45_rust_surv	environment	200	10000	70	0.5	0.07	0.44	0.3	0.8	0.92	1	0.83	1	0.73	1	0.55	0.1	0	1	0.97	0.87	8.8	12.8	10.3	8.7	0.5	30	1
45_rust_surv	45_rust_surv_BB0.1_freq0_low	45_rust_surv_BB0.1_freq0_low	replicate_28	1	0	0	45_rust_surv	environment	200	10000	70	0.5	0.07	0.44	0.3	0.8	0.92	1	0.83	1	0.73	1	0.55	0.1	0	1	0.97	0.87	8.8	12.8	10.3	8.7	0.5	30	1
45_rust_surv	45_rust_surv_BB0.1_freq0_low	45_rust_surv_BB0.1_freq0_low	replicate_29	1	0	0	45_rust_surv	environment	200	10000	70	0.5	0.07	0.44	0.3	0.8	0.92	1	0.83	1	0.73	1	0.55	0.1	0	1	0.97	0.87	8.8	12.8	10.3	8.7	0.5	30	1
45_rust_surv	45_rust_surv_BB0.1_freq0_low	45_rust_surv_BB0.1_freq0_low	replicate_30	1	0	0	45_rust_surv	environment	200	10000	70	0.5	0.07	0.44	0.3	0.8	0.92	1	0.83	1	0.73	1	0.55	0.1	0	1	0.97	0.87	8.8	12.8	10.3	8.7	0.5	30	1
45_rust_surv	45_rust_surv_BB0.1_freq0_medium	45_rust_surv_BB0.1_freq0_medium	replicate_01	0.266398929049531	0.650602409638554	0.0829986613119143	45_rust_surv	environment	200	10000	70	0.5	0.07	0.44	0.3	0.52	1	0.63	0.4	1	0.35	1	0.55	0.1	0	1	0.97	0.87	8.8	12.8	10.3	8.7	0.5	30	1
45_rust_surv	45_rust_surv_BB0.1_freq0_medium	45_rust_surv_BB0.1_freq0_medium	replicate_02	0.280637813211845	0.645558086560365	0.0738041002277904	45_rust_surv	environment	200	10000	70	0.5	0.07	0.44	0.3	0.52	1	0.63	0.4	1	0.35	1	0.55	0.1	0	1	0.97	0.87	8.8	12.8	10.3	8.7	0.5	30	1
45_rust_surv	45_rust_surv_BB0.1_freq0_medium	45_rust_surv_BB0.1_freq0_medium	replicate_03	0.259578544061303	0.657567049808429	0.0828544061302682	45_rust_surv	environment	200	10000	70	0.5	0.07	0.44	0.3	0.52	1	0.63	0.4	1	0.35	1	0.55	0.1	0	1	0.97	0.87	8.8	12.8	10.3	8.7	0.5	30	1
45_rust_surv	45_rust_surv_BB0.1_freq0_medium	45_rust_surv_BB0.1_freq0_medium	replicate_04	0.26657196969697	0.646306818181818	0.0871212121212121	45_rust_surv	environment	200	10000	70	0.5	0.07	0.44	0.3	0.52	1	0.63	0.4	1	0.35	1	0.55	0.1	0	1	0.97	0.87	8.8	12.8	10.3	8.7	0.5	30	1
45_rust_surv	45_rust_surv_BB0.1_freq0_medium	45_rust_surv_BB0.1_freq0_medium	replicate_05	0.27536231884058	0.63768115942029	0.0869565217391304	45_rust_surv	environment	200	10000	70	0.5	0.07	0.44	0.3	0.52	1	0.63	0.4	1	0.35	1	0.55	0.1	0	1	0.97	0.87	8.8	12.8	10.3	8.7	0.5	30	1
45_rust_surv	45_rust_surv_BB0.1_freq0_medium	45_rust_surv_BB0.1_freq0_medium	replicate_06	0.258490566037736	0.65188679245283	0.089622641509434	45_rust_surv	environment	200	10000	70	0.5	0.07	0.44	0.3	0.52	1	0.63	0.4	1	0.35	1	0.55	0.1	0	1	0.97	0.87	8.8	12.8	10.3	8.7	0.5	30	1
45_rust_surv	45_rust_surv_BB0.1_freq0_medium	45_rust_surv_BB0.1_freq0_medium	replicate_07	0.267806267806268	0.643874643874644	0.0883190883190883	45_rust_surv	environment	200	10000	70	0.5	0.07	0.44	0.3	0.52	1	0.63	0.4	1	0.35	1	0.55	0.1	0	1	0.97	0.87	8.8	12.8	10.3	8.7	0.5	30	1
45_rust_surv	45_rust_surv_BB0.1_freq0_medium	45_rust_surv_BB0.1_freq0_medium	replicate_08	0.269408502772643	0.643253234750462	0.0873382624768946	45_rust_surv	environment	200	10000	70	0.5	0.07	0.44	0.3	0.52	1	0.63	0.4	1	0.35	1	0.55	0.1	0	1	0.97	0.87	8.8	12.8	10.3	8.7	0.5	30	1
45_rust_surv	45_rust_surv_BB0.1_freq0_medium	45_rust_surv_BB0.1_freq0_medium	replicate_09	0.28827131417805	0.63353744700895	0.0781912388130005	45_rust_surv	environment	200	10000	70	0.5	0.07	0.44	0.3	0.52	1	0.63	0.4	1	0.35	1	0.55	0.1	0	1	0.97	0.87	8.8	12.8	10.3	8.7	0.5	30	1
45_rust_surv	45_rust_surv_BB0.1_freq0_medium	45_rust_surv_BB0.1_freq0_medium	replicate_10	0.289903846153846	0.634615384615385	0.0754807692307692	45_rust_surv	environment	200	10000	70	0.5	0.07	0.44	0.3	0.52	1	0.63	0.4	1	0.35	1	0.55	0.1	0	1	0.97	0.87	8.8	12.8	10.3	8.7	0.5	30	1
45_rust_surv	45_rust_surv_BB0.1_freq0_medium	45_rust_surv_BB0.1_freq0_medium	replicate_11	0.26583448913546	0.650485436893204	0.0836800739713361	45_rust_surv	environment	200	10000	70	0.5	0.07	0.44	0.3	0.52	1	0.63	0.4	1	0.35	1	0.55	0.1	0	1	0.97	0.87	8.8	12.8	10.3	8.7	0.5	30	1
45_rust_surv	45_rust_surv_BB0.1_freq0_medium	45_rust_surv_BB0.1_freq0_medium	replicate_12	0.244824482448245	0.663816381638164	0.0913591359135914	45_rust_surv	environment	200	10000	70	0.5	0.07	0.44	0.3	0.52	1	0.63	0.4	1	0.35	1	0.55	0.1	0	1	0.97	0.87	8.8	12.8	10.3	8.7	0.5	30	1
45_rust_surv	45_rust_surv_BB0.1_freq0_medium	45_rust_surv_BB0.1_freq0_medium	replicate_13	0.255399061032864	0.63849765258216	0.106103286384977	45_rust_surv	environment	200	10000	70	0.5	0.07	0.44	0.3	0.52	1	0.63	0.4	1	0.35	1	0.55	0.1	0	1	0.97	0.87	8.8	12.8	10.3	8.7	0.5	30	1
45_rust_surv	45_rust_surv_BB0.1_freq0_medium	45_rust_surv_BB0.1_freq0_medium	replicate_14	0.281512605042017	0.634920634920635	0.0835667600373483	45_rust_surv	environment	200	10000	70	0.5	0.07	0.44	0.3	0.52	1	0.63	0.4	1	0.35	1	0.55	0.1	0	1	0.97	0.87	8.8	12.8	10.3	8.7	0.5	30	1
45_rust_surv	45_rust_surv_BB0.1_freq0_medium	45_rust_surv_BB0.1_freq0_medium	replicate_15	0.284425451092118	0.640550807217474	0.0750237416904084	45_rust_surv	environment	200	10000	70	0.5	0.07	0.44	0.3	0.52	1	0.63	0.4	1	0.35	1	0.55	0.1	0	1	0.97	0.87	8.8	12.8	10.3	8.7	0.5	30	1
45_rust_surv	45_rust_surv_BB0.1_freq0_medium	45_rust_surv_BB0.1_freq0_medium	replicate_16	0.275728155339806	0.639320388349515	0.0849514563106796	45_rust_surv	environment	200	10000	70	0.5	0.07	0.44	0.3	0.52	1	0.63	0.4	1	0.35	1	0.55	0.1	0	1	0.97	0.87	8.8	12.8	10.3	8.7	0.5	30	1
45_rust_surv	45_rust_surv_BB0.1_freq0_medium	45_rust_surv_BB0.1_freq0_medium	replicate_17	0.272019464720195	0.654014598540146	0.0739659367396594	45_rust_surv	environment	200	10000	70	0.5	0.07	0.44	0.3	0.52	1	0.63	0.4	1	0.35	1	0.55	0.1	0	1	0.97	0.87	8.8	12.8	10.3	8.7	0.5	30	1
45_rust_surv	45_rust_surv_BB0.1_freq0_medium	45_rust_surv_BB0.1_freq0_medium	replicate_18	0.251286850725316	0.651380439868975	0.0973327094057089	45_rust_surv	environment	200	10000	70	0.5	0.07	0.44	0.3	0.52	1	0.63	0.4	1	0.35	1	0.55	0.1	0	1	0.97	0.87	8.8	12.8	10.3	8.7	0.5	30	1
45_rust_surv	45_rust_surv_BB0.1_freq0_medium	45_rust_surv_BB0.1_freq0_medium	replicate_19	0.271139705882353	0.649356617647059	0.0795036764705882	45_rust_surv	environment	200	10000	70	0.5	0.07	0.44	0.3	0.52	1	0.63	0.4	1	0.35	1	0.55	0.1	0	1	0.97	0.87	8.8	12.8	10.3	8.7	0.5	30	1
45_rust_surv	45_rust_surv_BB0.1_freq0_medium	45_rust_surv_BB0.1_freq0_medium	replicate_20	0.277272727272727	0.634545454545455	0.0881818181818182	45_rust_surv	environment	200	10000	70	0.5	0.07	0.44	0.3	0.52	1	0.63	0.4	1	0.35	1	0.55	0.1	0	1	0.97	0.87	8.8	12.8	10.3	8.7	0.5	30	1
45_rust_surv	45_rust_surv_BB0.1_freq0_medium	45_rust_surv_BB0.1_freq0_medium	replicate_21	0.273536299765808	0.646838407494145	0.0796252927400468	45_rust_surv	environment	200	10000	70	0.5	0.07	0.44	0.3	0.52	1	0.63	0.4	1	0.35	1	0.55	0.1	0	1	0.97	0.87	8.8	12.8	10.3	8.7	0.5	30	1
45_rust_surv	45_rust_surv_BB0.1_freq0_medium	45_rust_surv_BB0.1_freq0_medium	replicate_22	0.265188042430087	0.650916104146577	0.0838958534233366	45_rust_surv	environment	200	10000	70	0.5	0.07	0.44	0.3	0.52	1	0.63	0.4	1	0.35	1	0.55	0.1	0	1	0.97	0.87	8.8	12.8	10.3	8.7	0.5	30	1
45_rust_surv	45_rust_surv_BB0.1_freq0_medium	45_rust_surv_BB0.1_freq0_medium	replicate_23	0.251021334543804	0.667271901951884	0.0817067635043123	45_rust_surv	environment	200	10000	70	0.5	0.07	0.44	0.3	0.52	1	0.63	0.4	1	0.35	1	0.55	0.1	0	1	0.97	0.87	8.8	12.8	10.3	8.7	0.5	30	1
45_rust_surv	45_rust_surv_BB0.1_freq0_medium	45_rust_surv_BB0.1_freq0_medium	replicate_24	0.293401965372017	0.626111371080955	0.0804866635470285	45_rust_surv	environment	200	10000	70	0.5	0.07	0.44	0.3	0.52	1	0.63	0.4	1	0.35	1	0.55	0.1	0	1	0.97	0.87	8.8	12.8	10.3	8.7	0.5	30	1
45_rust_surv	45_rust_surv_BB0.1_freq0_medium	45_rust_surv_BB0.1_freq0_medium	replicate_25	0.249760765550239	0.677511961722488	0.0727272727272727	45_rust_surv	environment	200	10000	70	0.5	0.07	0.44	0.3	0.52	1	0.63	0.4	1	0.35	1	0.55	0.1	0	1	0.97	0.87	8.8	12.8	10.3	8.7	0.5	30	1
45_rust_surv	45_rust_surv_BB0.1_freq0_medium	45_rust_surv_BB0.1_freq0_medium	replicate_26	0.291180587960803	0.622025198320112	0.0867942137190854	45_rust_surv	environment	200	10000	70	0.5	0.07	0.44	0.3	0.52	1	0.63	0.4	1	0.35	1	0.55	0.1	0	1	0.97	0.87	8.8	12.8	10.3	8.7	0.5	30	1
45_rust_surv	45_rust_surv_BB0.1_freq0_medium	45_rust_surv_BB0.1_freq0_medium	replicate_27	0.255681818181818	0.654356060606061	0.0899621212121212	45_rust_surv	environment	200	10000	70	0.5	0.07	0.44	0.3	0.52	1	0.63	0.4	1	0.35	1	0.55	0.1	0	1	0.97	0.87	8.8	12.8	10.3	8.7	0.5	30	1
45_rust_surv	45_rust_surv_BB0.1_freq0_medium	45_rust_surv_BB0.1_freq0_medium	replicate_28	0.26844070961718	0.633053221288515	0.0985060690943044	45_rust_surv	environment	200	10000	70	0.5	0.07	0.44	0.3	0.52	1	0.63	0.4	1	0.35	1	0.55	0.1	0	1	0.97	0.87	8.8	12.8	10.3	8.7	0.5	30	1
45_rust_surv	45_rust_surv_BB0.1_freq0_medium	45_rust_surv_BB0.1_freq0_medium	replicate_29	0.259276655706905	0.657116016909347	0.0836073273837482	45_rust_surv	environment	200	10000	70	0.5	0.07	0.44	0.3	0.52	1	0.63	0.4	1	0.35	1	0.55	0.1	0	1	0.97	0.87	8.8	12.8	10.3	8.7	0.5	30	1
45_rust_surv	45_rust_surv_BB0.1_freq0_medium	45_rust_surv_BB0.1_freq0_medium	replicate_30	0.276626506024096	0.640963855421687	0.0824096385542169	45_rust_surv	environment	200	10000	70	0.5	0.07	0.44	0.3	0.52	1	0.63	0.4	1	0.35	1	0.55	0.1	0	1	0.97	0.87	8.8	12.8	10.3	8.7	0.5	30	1
45_rust_surv	45_rust_surv_BB0.1_freq0_high	45_rust_surv_BB0.1_freq0_high	replicate_01	0.285083415112856	0.661432777232581	0.0534838076545633	45_rust_surv	environment	200	10000	70	0.5	0.07	0.44	0.3	0.56	1	0.34	0.33	1	0.32	1	0.55	0.1	0	1	0.97	0.87	8.8	12.8	10.3	8.7	0.5	30	1
45_rust_surv	45_rust_surv_BB0.1_freq0_high	45_rust_surv_BB0.1_freq0_high	replicate_02	0.289097187962506	0.655648741983226	0.0552540700542674	45_rust_surv	environment	200	10000	70	0.5	0.07	0.44	0.3	0.56	1	0.34	0.33	1	0.32	1	0.55	0.1	0	1	0.97	0.87	8.8	12.8	10.3	8.7	0.5	30	1
45_rust_surv	45_rust_surv_BB0.1_freq0_high	45_rust_surv_BB0.1_freq0_high	replicate_03	0.315536315536316	0.642135642135642	0.0423280423280423	45_rust_surv	environment	200	10000	70	0.5	0.07	0.44	0.3	0.56	1	0.34	0.33	1	0.32	1	0.55	0.1	0	1	0.97	0.87	8.8	12.8	10.3	8.7	0.5	30	1
45_rust_surv	45_rust_surv_BB0.1_freq0_high	45_rust_surv_BB0.1_freq0_high	replicate_04	0.308751229105211	0.647984267453294	0.0432645034414946	45_rust_surv	environment	200	10000	70	0.5	0.07	0.44	0.3	0.56	1	0.34	0.33	1	0.32	1	0.55	0.1	0	1	0.97	0.87	8.8	12.8	10.3	8.7	0.5	30	1
45_rust_surv	45_rust_surv_BB0.1_freq0_high	45_rust_surv_BB0.1_freq0_high	replicate_05	0.283538083538084	0.661425061425061	0.055036855036855	45_rust_surv	environment	200	10000	70	0.5	0.07	0.44	0.3	0.56	1	0.34	0.33	1	0.32	1	0.55	0.1	0	1	0.97	0.87	8.8	12.8	10.3	8.7	0.5	30	1
45_rust_surv	45_rust_surv_BB0.1_freq0_high	45_rust_surv_BB0.1_freq0_high	replicate_06	0.268728854519091	0.668922184630256	0.0623489608506525	45_rust_surv	environment	200	10000	70	0.5	0.07	0.44	0.3	0.56	1	0.34	0.33	1	0.32	1	0.55	0.1	0	1	0.97	0.87	8.8	12.8	10.3	8.7	0.5	30	1
45_rust_surv	45_rust_surv_BB0.1_freq0_high	45_rust_surv_BB0.1_freq0_high	replicate_07	0.27471435668157	0.666169895678092	0.0591157476403378	45_rust_surv	environment	200	10000	70	0.5	0.07	0.44	0.3	0.56	1	0.34	0.33	1	0.32	1	0.55	0.1	0	1	0.97	0.87	8.8	12.8	10.3	8.7	0.5	30	1
45_rust_surv	45_rust_surv_BB0.1_freq0_high	45_rust_surv_BB0.1_freq0_high	replicate_08	0.312951372171401	0.633606162734713	0.0534424650938854	45_rust_surv	environment	200	10000	70	0.5	0.07	0.44	0.3	0.56	1	0.34	0.33	1	0.32	1	0.55	0.1	0	1	0.97	0.87	8.8	12.8	10.3	8.7	0.5	30	1
45_rust_surv	45_rust_surv_BB0.1_freq0_high	45_rust_surv_BB0.1_freq0_high	replicate_09	0.293643263757116	0.66034155597723	0.0460151802656546	45_rust_surv	environment	200	10000	70	0.5	0.07	0.44	0.3	0.56	1	0.34	0.33	1	0.32	1	0.55	0.1	0	1	0.97	0.87	8.8	12.8	10.3	8.7	0.5	30	1
45_rust_surv	45_rust_surv_BB0.1_freq0_high	45_rust_surv_BB0.1_freq0_high	replicate_10	0.286633663366337	0.661386138613861	0.051980198019802	45_rust_surv	environment	200	10000	70	0.5	0.07	0.44	0.3	0.56	1	0.34	0.33	1	0.32	1	0.55	0.1	0	1	0.97	0.87	8.8	12.8	10.3	8.7	0.5	30	1
45_rust_surv	45_rust_surv_BB0.1_freq0_high	45_rust_surv_BB0.1_freq0_high	replicate_11	0.337111877772302	0.616559881715131	0.0463282405125678	45_rust_surv	environment	200	10000	70	0.5	0.07	0.44	0.3	0.56	1	0.34	0.33	1	0.32	1	0.55	0.1	0	1	0.97	0.87	8.8	12.8	10.3	8.7	0.5	30	1
45_rust_surv	45_rust_surv_BB0.1_freq0_high	45_rust_surv_BB0.1_freq0_high	replicate_12	0.298714144411474	0.655291790306627	0.0459940652818991	45_rust_surv	environment	200	10000	70	0.5	0.07	0.44	0.3	0.56	1	0.34	0.33	1	0.32	1	0.55	0.1	0	1	0.97	0.87	8.8	12.8	10.3	8.7	0.5	30	1
45_rust_surv	45_rust_surv_BB0.1_freq0_high	45_rust_surv_BB0.1_freq0_high	replicate_13	0.2915638875185	0.657128761716823	0.0513073507646769	45_rust_surv	environment	200	10000	70	0.5	0.07	0.44	0.3	0.56	1	0.34	0.33	1	0.32	1	0.55	0.1	0	1	0.97	0.87	8.8	12.8	10.3	8.7	0.5	30	1
45_rust_surv	45_rust_surv_BB0.1_freq0_high	45_rust_surv_BB0.1_freq0_high	replicate_14	0.2625	0.6755	0.062	45_rust_surv	environment	200	10000	70	0.5	0.07	0.44	0.3	0.56	1	0.34	0.33	1	0.32	1	0.55	0.1	0	1	0.97	0.87	8.8	12.8	10.3	8.7	0.5	30	1
45_rust_surv	45_rust_surv_BB0.1_freq0_high	45_rust_surv_BB0.1_freq0_high	replicate_15	0.275515334338864	0.664655605832076	0.0598290598290598	45_rust_surv	environment	200	10000	70	0.5	0.07	0.44	0.3	0.56	1	0.34	0.33	1	0.32	1	0.55	0.1	0	1	0.97	0.87	8.8	12.8	10.3	8.7	0.5	30	1
45_rust_surv	45_rust_surv_BB0.1_freq0_high	45_rust_surv_BB0.1_freq0_high	replicate_16	0.286630488406512	0.663048840651209	0.0503206709422792	45_rust_surv	environment	200	10000	70	0.5	0.07	0.44	0.3	0.56	1	0.34	0.33	1	0.32	1	0.55	0.1	0	1	0.97	0.87	8.8	12.8	10.3	8.7	0.5	30	1
45_rust_surv	45_rust_surv_BB0.1_freq0_high	45_rust_surv_BB0.1_freq0_high	replicate_17	0.299847792998478	0.650431253170979	0.0497209538305429	45_rust_surv	environment	200	10000	70	0.5	0.07	0.44	0.3	0.56	1	0.34	0.33	1	0.32	1	0.55	0.1	0	1	0.97	0.87	8.8	12.8	10.3	8.7	0.5	30	1
45_rust_surv	45_rust_surv_BB0.1_freq0_high	45_rust_surv_BB0.1_freq0_high	replicate_18	0.298804780876494	0.6449203187251	0.0562749003984064	45_rust_surv	environment	200	10000	70	0.5	0.07	0.44	0.3	0.56	1	0.34	0.33	1	0.32	1	0.55	0.1	0	1	0.97	0.87	8.8	12.8	10.3	8.7	0.5	30	1
45_rust_surv	45_rust_surv_BB0.1_freq0_high	45_rust_surv_BB0.1_freq0_high	replicate_19	0.293320425943853	0.65053242981607	0.0561471442400774	45_rust_surv	environment	200	10000	70	0.5	0.07	0.44	0.3	0.56	1	0.34	0.33	1	0.32	1	0.55	0.1	0	1	0.97	0.87	8.8	12.8	10.3	8.7	0.5	30	1
45_rust_surv	45_rust_surv_BB0.1_freq0_high	45_rust_surv_BB0.1_freq0_high	replicate_20	0.276414621932899	0.664997496244367	0.0585878818227341	45_rust_surv	environment	200	10000	70	0.5	0.07	0.44	0.3	0.56	1	0.34	0.33	1	0.32	1	0.55	0.1	0	1	0.97	0.87	8.8	12.8	10.3	8.7	0.5	30	1
45_rust_surv	45_rust_surv_BB0.1_freq0_high	45_rust_surv_BB0.1_freq0_high	replicate_21	0.277722277722278	0.666833166833167	0.0554445554445554	45_rust_surv	environment	200	10000	70	0.5	0.07	0.44	0.3	0.56	1	0.34	0.33	1	0.32	1	0.55	0.1	0	1	0.97	0.87	8.8	12.8	10.3	8.7	0.5	30	1
45_rust_surv	45_rust_surv_BB0.1_freq0_high	45_rust_surv_BB0.1_freq0_high	replicate_22	0.303365384615385	0.642307692307692	0.0543269230769231	45_rust_surv	environment	200	10000	70	0.5	0.07	0.44	0.3	0.56	1	0.34	0.33	1	0.32	1	0.55	0.1	0	1	0.97	0.87	8.8	12.8	10.3	8.7	0.5	30	1
45_rust_surv	45_rust_surv_BB0.1_freq0_high	45_rust_surv_BB0.1_freq0_high	replicate_23	0.282917278511992	0.659324522760646	0.0577581987273617	45_rust_surv	environment	200	10000	70	0.5	0.07	0.44	0.3	0.56	1	0.34	0.33	1	0.32	1	0.55	0.1	0	1	0.97	0.87	8.8	12.8	10.3	8.7	0.5	30	1
45_rust_surv	45_rust_surv_BB0.1_freq0_high	45_rust_surv_BB0.1_freq0_high	replicate_24	0.306990881458967	0.644883485309017	0.0481256332320162	45_rust_surv	environment	200	10000	70	0.5	0.07	0.44	0.3	0.56	1	0.34	0.33	1	0.32	1	0.55	0.1	0	1	0.97	0.87	8.8	12.8	10.3	8.7	0.5	30	1
45_rust_surv	45_rust_surv_BB0.1_freq0_high	45_rust_surv_BB0.1_freq0_high	replicate_25	0.300796812749004	0.655876494023904	0.0433266932270916	45_rust_surv	environment	200	10000	70	0.5	0.07	0.44	0.3	0.56	1	0.34	0.33	1	0.32	1	0.55	0.1	0	1	0.97	0.87	8.8	12.8	10.3	8.7	0.5	30	1
45_rust_surv	45_rust_surv_BB0.1_freq0_high	45_rust_surv_BB0.1_freq0_high	replicate_26	0.295988258317025	0.645792563600783	0.0582191780821918	45_rust_surv	environment	200	10000	70	0.5	0.07	0.44	0.3	0.56	1	0.34	0.33	1	0.32	1	0.55	0.1	0	1	0.97	0.87	8.8	12.8	10.3	8.7	0.5	30	1
45_rust_surv	45_rust_surv_BB0.1_freq0_high	45_rust_surv_BB0.1_freq0_high	replicate_27	0.269137006338372	0.674792784007801	0.0560702096538274	45_rust_surv	environment	200	10000	70	0.5	0.07	0.44	0.3	0.56	1	0.34	0.33	1	0.32	1	0.55	0.1	0	1	0.97	0.87	8.8	12.8	10.3	8.7	0.5	30	1
45_rust_surv	45_rust_surv_BB0.1_freq0_high	45_rust_surv_BB0.1_freq0_high	replicate_28	0.288910989557434	0.653406265539533	0.0576827449030333	45_rust_surv	environment	200	10000	70	0.5	0.07	0.44	0.3	0.56	1	0.34	0.33	1	0.32	1	0.55	0.1	0	1	0.97	0.87	8.8	12.8	10.3	8.7	0.5	30	1
45_rust_surv	45_rust_surv_BB0.1_freq0_high	45_rust_surv_BB0.1_freq0_high	replicate_29	0.294634146341463	0.657073170731707	0.0482926829268293	45_rust_surv	environment	200	10000	70	0.5	0.07	0.44	0.3	0.56	1	0.34	0.33	1	0.32	1	0.55	0.1	0	1	0.97	0.87	8.8	12.8	10.3	8.7	0.5	30	1
45_rust_surv	45_rust_surv_BB0.1_freq0_high	45_rust_surv_BB0.1_freq0_high	replicate_30	0.295652173913043	0.655072463768116	0.0492753623188406	45_rust_surv	environment	200	10000	70	0.5	0.07	0.44	0.3	0.56	1	0.34	0.33	1	0.32	1	0.55	0.1	0	1	0.97	0.87	8.8	12.8	10.3	8.7	0.5	30	1
