# Supplementary material for: Balancing selection via life-history trade-offs maintains an inversion polymorphism in a seaweed fly
Source: Nat Commun. 2020 Feb 3;11:670. doi: 10.1038/s41467-020-14479-7 (PMC6997199; doi:10.1038/s41467-020-14479-7)
Supplement: Supplementary file 4 — Source Data [file 41467_2020_14479_MOESM4_ESM.zip › source_data/Fig_4B.txt]

Origin	Variable	Region	Pop	AA	AB	BB	X.ensemble	parametersChanging	numGenerations	eggsPerGenerations	eggsPerFemale	proportionFemales	propAA	propBB	globalSurvival	survivalFemalesAA	survivalFemalesAB	survivalFemalesBB	survivalMalesAA	survivalMalesAB	survivalMalesBB	reprodMalesAA	reprodMalesAB	reprodMalesBB	malesFreqDepCoef	eggsFemalesAA	eggsFemalesAB	eggsFemalesBB	femaleMaturation	maleMaturationAA	maleMaturationAB	maleMaturationBB	maturationCV	environmentTime	environmentTimeVariation
Obs_wild	Obs_wild	North_America	RC	0.08	0.79	0.12	NA	NA	NA	NA	NA	NA	NA	NA	NA	NA	NA	NA	NA	NA	NA	NA	NA	NA	NA	NA	NA	NA	NA	NA	NA	NA	NA	NA	NA
Obs_wild	Obs_wild	North_America	GM	0.12	0.78	0.1	NA	NA	NA	NA	NA	NA	NA	NA	NA	NA	NA	NA	NA	NA	NA	NA	NA	NA	NA	NA	NA	NA	NA	NA	NA	NA	NA	NA	NA
Obs_wild	Obs_wild	North_America	ME	0.07	0.74	0.19	NA	NA	NA	NA	NA	NA	NA	NA	NA	NA	NA	NA	NA	NA	NA	NA	NA	NA	NA	NA	NA	NA	NA	NA	NA	NA	NA	NA	NA
Obs_wild	Obs_wild	North_America	CE	0.14	0.63	0.22	NA	NA	NA	NA	NA	NA	NA	NA	NA	NA	NA	NA	NA	NA	NA	NA	NA	NA	NA	NA	NA	NA	NA	NA	NA	NA	NA	NA	NA
Obs_wild	Obs_wild	North_America	RB	0.05	0.6	0.35	NA	NA	NA	NA	NA	NA	NA	NA	NA	NA	NA	NA	NA	NA	NA	NA	NA	NA	NA	NA	NA	NA	NA	NA	NA	NA	NA	NA	NA
Obs_wild	Obs_wild	North_America	AG	0.06	0.6	0.34	NA	NA	NA	NA	NA	NA	NA	NA	NA	NA	NA	NA	NA	NA	NA	NA	NA	NA	NA	NA	NA	NA	NA	NA	NA	NA	NA	NA	NA
Obs_wild	Obs_wild	North_America	CB	0.12	0.59	0.29	NA	NA	NA	NA	NA	NA	NA	NA	NA	NA	NA	NA	NA	NA	NA	NA	NA	NA	NA	NA	NA	NA	NA	NA	NA	NA	NA	NA	NA
Obs_wild	Obs_wild	North_America	BT	0.03	0.57	0.4	NA	NA	NA	NA	NA	NA	NA	NA	NA	NA	NA	NA	NA	NA	NA	NA	NA	NA	NA	NA	NA	NA	NA	NA	NA	NA	NA	NA	NA
Obs_wild	Obs_wild	North_America	BS	0.1	0.54	0.36	NA	NA	NA	NA	NA	NA	NA	NA	NA	NA	NA	NA	NA	NA	NA	NA	NA	NA	NA	NA	NA	NA	NA	NA	NA	NA	NA	NA	NA
Obs_wild	Obs_wild	North_America	NB	0.07	0.54	0.39	NA	NA	NA	NA	NA	NA	NA	NA	NA	NA	NA	NA	NA	NA	NA	NA	NA	NA	NA	NA	NA	NA	NA	NA	NA	NA	NA	NA	NA
Obs_wild	Obs_wild	North_America	MA	0.12	0.54	0.34	NA	NA	NA	NA	NA	NA	NA	NA	NA	NA	NA	NA	NA	NA	NA	NA	NA	NA	NA	NA	NA	NA	NA	NA	NA	NA	NA	NA	NA
Obs_wild	Obs_wild	North_America	SS	0.21	0.53	0.26	NA	NA	NA	NA	NA	NA	NA	NA	NA	NA	NA	NA	NA	NA	NA	NA	NA	NA	NA	NA	NA	NA	NA	NA	NA	NA	NA	NA	NA
Obs_wild	Obs_wild	North_America	CP	0.13	0.5	0.38	NA	NA	NA	NA	NA	NA	NA	NA	NA	NA	NA	NA	NA	NA	NA	NA	NA	NA	NA	NA	NA	NA	NA	NA	NA	NA	NA	NA	NA
Obs_wild	Obs_wild	North_America	PM	0.07	0.5	0.43	NA	NA	NA	NA	NA	NA	NA	NA	NA	NA	NA	NA	NA	NA	NA	NA	NA	NA	NA	NA	NA	NA	NA	NA	NA	NA	NA	NA	NA
Obs_wild	Obs_wild	North_America	BP	0.08	0.49	0.43	NA	NA	NA	NA	NA	NA	NA	NA	NA	NA	NA	NA	NA	NA	NA	NA	NA	NA	NA	NA	NA	NA	NA	NA	NA	NA	NA	NA	NA
Obs_wild	Obs_wild	North_America	RT	0.06	0.47	0.47	NA	NA	NA	NA	NA	NA	NA	NA	NA	NA	NA	NA	NA	NA	NA	NA	NA	NA	NA	NA	NA	NA	NA	NA	NA	NA	NA	NA	NA
Obs_wild	Obs_wild	North_America	SI	0.21	0.46	0.33	NA	NA	NA	NA	NA	NA	NA	NA	NA	NA	NA	NA	NA	NA	NA	NA	NA	NA	NA	NA	NA	NA	NA	NA	NA	NA	NA	NA	NA
Obs_wild	Obs_wild	North_America	HA	0.08	0.42	0.5	NA	NA	NA	NA	NA	NA	NA	NA	NA	NA	NA	NA	NA	NA	NA	NA	NA	NA	NA	NA	NA	NA	NA	NA	NA	NA	NA	NA	NA
Obs_wild	Obs_wild	North_America	SB	0.1	0.42	0.48	NA	NA	NA	NA	NA	NA	NA	NA	NA	NA	NA	NA	NA	NA	NA	NA	NA	NA	NA	NA	NA	NA	NA	NA	NA	NA	NA	NA	NA
Obs_wild	Obs_wild	North_America	KA	0.08	0.4	0.51	NA	NA	NA	NA	NA	NA	NA	NA	NA	NA	NA	NA	NA	NA	NA	NA	NA	NA	NA	NA	NA	NA	NA	NA	NA	NA	NA	NA	NA
Obs_wild	Obs_wild	Scandinavia	VIK	0.12	0.69	0.19	NA	NA	NA	NA	NA	NA	NA	NA	NA	NA	NA	NA	NA	NA	NA	NA	NA	NA	NA	NA	NA	NA	NA	NA	NA	NA	NA	NA	NA
Obs_wild	Obs_wild	Scandinavia	FOR	0.07	0.67	0.26	NA	NA	NA	NA	NA	NA	NA	NA	NA	NA	NA	NA	NA	NA	NA	NA	NA	NA	NA	NA	NA	NA	NA	NA	NA	NA	NA	NA	NA
Obs_wild	Obs_wild	Scandinavia	VEJ	0.16	0.67	0.17	NA	NA	NA	NA	NA	NA	NA	NA	NA	NA	NA	NA	NA	NA	NA	NA	NA	NA	NA	NA	NA	NA	NA	NA	NA	NA	NA	NA	NA
Obs_wild	Obs_wild	Scandinavia	YST	0.13	0.65	0.22	NA	NA	NA	NA	NA	NA	NA	NA	NA	NA	NA	NA	NA	NA	NA	NA	NA	NA	NA	NA	NA	NA	NA	NA	NA	NA	NA	NA	NA
Obs_wild	Obs_wild	Scandinavia	TRA	0.07	0.64	0.29	NA	NA	NA	NA	NA	NA	NA	NA	NA	NA	NA	NA	NA	NA	NA	NA	NA	NA	NA	NA	NA	NA	NA	NA	NA	NA	NA	NA	NA
Obs_wild	Obs_wild	Scandinavia	ELL	0.15	0.63	0.22	NA	NA	NA	NA	NA	NA	NA	NA	NA	NA	NA	NA	NA	NA	NA	NA	NA	NA	NA	NA	NA	NA	NA	NA	NA	NA	NA	NA	NA
Obs_wild	Obs_wild	Scandinavia	BUA	0.08	0.61	0.31	NA	NA	NA	NA	NA	NA	NA	NA	NA	NA	NA	NA	NA	NA	NA	NA	NA	NA	NA	NA	NA	NA	NA	NA	NA	NA	NA	NA	NA
Obs_wild	Obs_wild	Scandinavia	OST	0.15	0.6	0.24	NA	NA	NA	NA	NA	NA	NA	NA	NA	NA	NA	NA	NA	NA	NA	NA	NA	NA	NA	NA	NA	NA	NA	NA	NA	NA	NA	NA	NA
Obs_wild	Obs_wild	Scandinavia	STE	0.19	0.59	0.23	NA	NA	NA	NA	NA	NA	NA	NA	NA	NA	NA	NA	NA	NA	NA	NA	NA	NA	NA	NA	NA	NA	NA	NA	NA	NA	NA	NA	NA
Obs_wild	Obs_wild	Scandinavia	KAM	0.06	0.58	0.37	NA	NA	NA	NA	NA	NA	NA	NA	NA	NA	NA	NA	NA	NA	NA	NA	NA	NA	NA	NA	NA	NA	NA	NA	NA	NA	NA	NA	NA
Obs_wild	Obs_wild	Scandinavia	TOR	0.11	0.57	0.31	NA	NA	NA	NA	NA	NA	NA	NA	NA	NA	NA	NA	NA	NA	NA	NA	NA	NA	NA	NA	NA	NA	NA	NA	NA	NA	NA	NA	NA
Obs_wild	Obs_wild	Scandinavia	HOM	0.16	0.56	0.28	NA	NA	NA	NA	NA	NA	NA	NA	NA	NA	NA	NA	NA	NA	NA	NA	NA	NA	NA	NA	NA	NA	NA	NA	NA	NA	NA	NA	NA
Obs_wild	Obs_wild	Scandinavia	MOL	0.16	0.53	0.31	NA	NA	NA	NA	NA	NA	NA	NA	NA	NA	NA	NA	NA	NA	NA	NA	NA	NA	NA	NA	NA	NA	NA	NA	NA	NA	NA	NA	NA
Obs_wild	Obs_wild	Scandinavia	SKA	0.09	0.51	0.4	NA	NA	NA	NA	NA	NA	NA	NA	NA	NA	NA	NA	NA	NA	NA	NA	NA	NA	NA	NA	NA	NA	NA	NA	NA	NA	NA	NA	NA
Obs_wild	Obs_wild	Scandinavia	KAS	0.09	0.51	0.39	NA	NA	NA	NA	NA	NA	NA	NA	NA	NA	NA	NA	NA	NA	NA	NA	NA	NA	NA	NA	NA	NA	NA	NA	NA	NA	NA	NA	NA
exp-5G	exp-5G	G5	CE01-05	0.458333333	0.520833333	0.020833333	NA	NA	NA	NA	NA	NA	NA	NA	NA	NA	NA	NA	NA	NA	NA	NA	NA	NA	NA	NA	NA	NA	NA	NA	NA	NA	NA	NA	NA
exp-5G	exp-5G	G5	CE02-05	0.319148936	0.638297872	0.042553191	NA	NA	NA	NA	NA	NA	NA	NA	NA	NA	NA	NA	NA	NA	NA	NA	NA	NA	NA	NA	NA	NA	NA	NA	NA	NA	NA	NA	NA
exp-5G	exp-5G	G5	CE03-05	0.304347826	0.543478261	0.152173913	NA	NA	NA	NA	NA	NA	NA	NA	NA	NA	NA	NA	NA	NA	NA	NA	NA	NA	NA	NA	NA	NA	NA	NA	NA	NA	NA	NA	NA
exp-5G	exp-5G	G5	CE04-05	0.5625	0.4375	0	NA	NA	NA	NA	NA	NA	NA	NA	NA	NA	NA	NA	NA	NA	NA	NA	NA	NA	NA	NA	NA	NA	NA	NA	NA	NA	NA	NA	NA
exp-5G	exp-5G	G5	CE07-05	0.333333333	0.520833333	0.145833333	NA	NA	NA	NA	NA	NA	NA	NA	NA	NA	NA	NA	NA	NA	NA	NA	NA	NA	NA	NA	NA	NA	NA	NA	NA	NA	NA	NA	NA
exp-5G	exp-5G	G5	CE08-05	0.489361702	0.468085106	0.042553191	NA	NA	NA	NA	NA	NA	NA	NA	NA	NA	NA	NA	NA	NA	NA	NA	NA	NA	NA	NA	NA	NA	NA	NA	NA	NA	NA	NA	NA
exp-5G	exp-5G	G5	CE09-05	0.425531915	0.489361702	0.085106383	NA	NA	NA	NA	NA	NA	NA	NA	NA	NA	NA	NA	NA	NA	NA	NA	NA	NA	NA	NA	NA	NA	NA	NA	NA	NA	NA	NA	NA
exp-5G	exp-5G	G5	CE10-05	0.395833333	0.541666667	0.0625	NA	NA	NA	NA	NA	NA	NA	NA	NA	NA	NA	NA	NA	NA	NA	NA	NA	NA	NA	NA	NA	NA	NA	NA	NA	NA	NA	NA	NA
exp-5G	exp-5G	G5	KA21-05	0.425531915	0.510638298	0.063829787	NA	NA	NA	NA	NA	NA	NA	NA	NA	NA	NA	NA	NA	NA	NA	NA	NA	NA	NA	NA	NA	NA	NA	NA	NA	NA	NA	NA	NA
exp-5G	exp-5G	G5	KA23-05	0.568181818	0.363636364	0.068181818	NA	NA	NA	NA	NA	NA	NA	NA	NA	NA	NA	NA	NA	NA	NA	NA	NA	NA	NA	NA	NA	NA	NA	NA	NA	NA	NA	NA	NA
exp-5G	exp-5G	G5	KA24-05	0.341463415	0.609756098	0.048780488	NA	NA	NA	NA	NA	NA	NA	NA	NA	NA	NA	NA	NA	NA	NA	NA	NA	NA	NA	NA	NA	NA	NA	NA	NA	NA	NA	NA	NA
exp-5G	exp-5G	G5	KA25-05	0.25	0.729166667	0.020833333	NA	NA	NA	NA	NA	NA	NA	NA	NA	NA	NA	NA	NA	NA	NA	NA	NA	NA	NA	NA	NA	NA	NA	NA	NA	NA	NA	NA	NA
exp-5G	exp-5G	G5	KA26-05	0.465116279	0.465116279	0.069767442	NA	NA	NA	NA	NA	NA	NA	NA	NA	NA	NA	NA	NA	NA	NA	NA	NA	NA	NA	NA	NA	NA	NA	NA	NA	NA	NA	NA	NA
exp-5G	exp-5G	G5	KA27-05	0.446808511	0.489361702	0.063829787	NA	NA	NA	NA	NA	NA	NA	NA	NA	NA	NA	NA	NA	NA	NA	NA	NA	NA	NA	NA	NA	NA	NA	NA	NA	NA	NA	NA	NA
exp-5G	exp-5G	G5	KA28-05	0.418604651	0.534883721	0.046511628	NA	NA	NA	NA	NA	NA	NA	NA	NA	NA	NA	NA	NA	NA	NA	NA	NA	NA	NA	NA	NA	NA	NA	NA	NA	NA	NA	NA	NA
exp-5G	exp-5G	G5	KA30-05	0.428571429	0.547619048	0.023809524	NA	NA	NA	NA	NA	NA	NA	NA	NA	NA	NA	NA	NA	NA	NA	NA	NA	NA	NA	NA	NA	NA	NA	NA	NA	NA	NA	NA	NA
44_rust_repro	44_rust_repro_BB0.1	44_rust_repro_BB0.1	replicate_01	1	0	0	44_rust_repro	environment	200	10000	70	0.5	0.07	0.44	0.3	0.71	0.9	1	0.81	1	0.88	1	0.55	0.1	0	1	0.97	0.87	8.8	12.8	10.3	8.7	0.5	30	1
44_rust_repro	44_rust_repro_BB0.1	44_rust_repro_BB0.1	replicate_02	1	0	0	44_rust_repro	environment	200	10000	70	0.5	0.07	0.44	0.3	0.71	0.9	1	0.81	1	0.88	1	0.55	0.1	0	1	0.97	0.87	8.8	12.8	10.3	8.7	0.5	30	1
44_rust_repro	44_rust_repro_BB0.1	44_rust_repro_BB0.1	replicate_03	1	0	0	44_rust_repro	environment	200	10000	70	0.5	0.07	0.44	0.3	0.71	0.9	1	0.81	1	0.88	1	0.55	0.1	0	1	0.97	0.87	8.8	12.8	10.3	8.7	0.5	30	1
44_rust_repro	44_rust_repro_BB0.1	44_rust_repro_BB0.1	replicate_04	1	0	0	44_rust_repro	environment	200	10000	70	0.5	0.07	0.44	0.3	0.71	0.9	1	0.81	1	0.88	1	0.55	0.1	0	1	0.97	0.87	8.8	12.8	10.3	8.7	0.5	30	1
44_rust_repro	44_rust_repro_BB0.1	44_rust_repro_BB0.1	replicate_05	1	0	0	44_rust_repro	environment	200	10000	70	0.5	0.07	0.44	0.3	0.71	0.9	1	0.81	1	0.88	1	0.55	0.1	0	1	0.97	0.87	8.8	12.8	10.3	8.7	0.5	30	1
44_rust_repro	44_rust_repro_BB0.1	44_rust_repro_BB0.1	replicate_06	1	0	0	44_rust_repro	environment	200	10000	70	0.5	0.07	0.44	0.3	0.71	0.9	1	0.81	1	0.88	1	0.55	0.1	0	1	0.97	0.87	8.8	12.8	10.3	8.7	0.5	30	1
44_rust_repro	44_rust_repro_BB0.1	44_rust_repro_BB0.1	replicate_07	1	0	0	44_rust_repro	environment	200	10000	70	0.5	0.07	0.44	0.3	0.71	0.9	1	0.81	1	0.88	1	0.55	0.1	0	1	0.97	0.87	8.8	12.8	10.3	8.7	0.5	30	1
44_rust_repro	44_rust_repro_BB0.1	44_rust_repro_BB0.1	replicate_08	1	0	0	44_rust_repro	environment	200	10000	70	0.5	0.07	0.44	0.3	0.71	0.9	1	0.81	1	0.88	1	0.55	0.1	0	1	0.97	0.87	8.8	12.8	10.3	8.7	0.5	30	1
44_rust_repro	44_rust_repro_BB0.1	44_rust_repro_BB0.1	replicate_09	1	0	0	44_rust_repro	environment	200	10000	70	0.5	0.07	0.44	0.3	0.71	0.9	1	0.81	1	0.88	1	0.55	0.1	0	1	0.97	0.87	8.8	12.8	10.3	8.7	0.5	30	1
44_rust_repro	44_rust_repro_BB0.1	44_rust_repro_BB0.1	replicate_10	1	0	0	44_rust_repro	environment	200	10000	70	0.5	0.07	0.44	0.3	0.71	0.9	1	0.81	1	0.88	1	0.55	0.1	0	1	0.97	0.87	8.8	12.8	10.3	8.7	0.5	30	1
44_rust_repro	44_rust_repro_BB0.1	44_rust_repro_BB0.1	replicate_11	1	0	0	44_rust_repro	environment	200	10000	70	0.5	0.07	0.44	0.3	0.71	0.9	1	0.81	1	0.88	1	0.55	0.1	0	1	0.97	0.87	8.8	12.8	10.3	8.7	0.5	30	1
44_rust_repro	44_rust_repro_BB0.1	44_rust_repro_BB0.1	replicate_12	1	0	0	44_rust_repro	environment	200	10000	70	0.5	0.07	0.44	0.3	0.71	0.9	1	0.81	1	0.88	1	0.55	0.1	0	1	0.97	0.87	8.8	12.8	10.3	8.7	0.5	30	1
44_rust_repro	44_rust_repro_BB0.1	44_rust_repro_BB0.1	replicate_13	1	0	0	44_rust_repro	environment	200	10000	70	0.5	0.07	0.44	0.3	0.71	0.9	1	0.81	1	0.88	1	0.55	0.1	0	1	0.97	0.87	8.8	12.8	10.3	8.7	0.5	30	1
44_rust_repro	44_rust_repro_BB0.1	44_rust_repro_BB0.1	replicate_14	1	0	0	44_rust_repro	environment	200	10000	70	0.5	0.07	0.44	0.3	0.71	0.9	1	0.81	1	0.88	1	0.55	0.1	0	1	0.97	0.87	8.8	12.8	10.3	8.7	0.5	30	1
44_rust_repro	44_rust_repro_BB0.1	44_rust_repro_BB0.1	replicate_15	1	0	0	44_rust_repro	environment	200	10000	70	0.5	0.07	0.44	0.3	0.71	0.9	1	0.81	1	0.88	1	0.55	0.1	0	1	0.97	0.87	8.8	12.8	10.3	8.7	0.5	30	1
44_rust_repro	44_rust_repro_BB0.1	44_rust_repro_BB0.1	replicate_16	1	0	0	44_rust_repro	environment	200	10000	70	0.5	0.07	0.44	0.3	0.71	0.9	1	0.81	1	0.88	1	0.55	0.1	0	1	0.97	0.87	8.8	12.8	10.3	8.7	0.5	30	1
44_rust_repro	44_rust_repro_BB0.1	44_rust_repro_BB0.1	replicate_17	1	0	0	44_rust_repro	environment	200	10000	70	0.5	0.07	0.44	0.3	0.71	0.9	1	0.81	1	0.88	1	0.55	0.1	0	1	0.97	0.87	8.8	12.8	10.3	8.7	0.5	30	1
44_rust_repro	44_rust_repro_BB0.1	44_rust_repro_BB0.1	replicate_18	1	0	0	44_rust_repro	environment	200	10000	70	0.5	0.07	0.44	0.3	0.71	0.9	1	0.81	1	0.88	1	0.55	0.1	0	1	0.97	0.87	8.8	12.8	10.3	8.7	0.5	30	1
44_rust_repro	44_rust_repro_BB0.1	44_rust_repro_BB0.1	replicate_19	1	0	0	44_rust_repro	environment	200	10000	70	0.5	0.07	0.44	0.3	0.71	0.9	1	0.81	1	0.88	1	0.55	0.1	0	1	0.97	0.87	8.8	12.8	10.3	8.7	0.5	30	1
44_rust_repro	44_rust_repro_BB0.1	44_rust_repro_BB0.1	replicate_20	1	0	0	44_rust_repro	environment	200	10000	70	0.5	0.07	0.44	0.3	0.71	0.9	1	0.81	1	0.88	1	0.55	0.1	0	1	0.97	0.87	8.8	12.8	10.3	8.7	0.5	30	1
44_rust_repro	44_rust_repro_BB0.1	44_rust_repro_BB0.1	replicate_21	1	0	0	44_rust_repro	environment	200	10000	70	0.5	0.07	0.44	0.3	0.71	0.9	1	0.81	1	0.88	1	0.55	0.1	0	1	0.97	0.87	8.8	12.8	10.3	8.7	0.5	30	1
44_rust_repro	44_rust_repro_BB0.1	44_rust_repro_BB0.1	replicate_22	1	0	0	44_rust_repro	environment	200	10000	70	0.5	0.07	0.44	0.3	0.71	0.9	1	0.81	1	0.88	1	0.55	0.1	0	1	0.97	0.87	8.8	12.8	10.3	8.7	0.5	30	1
44_rust_repro	44_rust_repro_BB0.1	44_rust_repro_BB0.1	replicate_23	1	0	0	44_rust_repro	environment	200	10000	70	0.5	0.07	0.44	0.3	0.71	0.9	1	0.81	1	0.88	1	0.55	0.1	0	1	0.97	0.87	8.8	12.8	10.3	8.7	0.5	30	1
44_rust_repro	44_rust_repro_BB0.1	44_rust_repro_BB0.1	replicate_24	1	0	0	44_rust_repro	environment	200	10000	70	0.5	0.07	0.44	0.3	0.71	0.9	1	0.81	1	0.88	1	0.55	0.1	0	1	0.97	0.87	8.8	12.8	10.3	8.7	0.5	30	1
44_rust_repro	44_rust_repro_BB0.1	44_rust_repro_BB0.1	replicate_25	1	0	0	44_rust_repro	environment	200	10000	70	0.5	0.07	0.44	0.3	0.71	0.9	1	0.81	1	0.88	1	0.55	0.1	0	1	0.97	0.87	8.8	12.8	10.3	8.7	0.5	30	1
44_rust_repro	44_rust_repro_BB0.1	44_rust_repro_BB0.1	replicate_26	1	0	0	44_rust_repro	environment	200	10000	70	0.5	0.07	0.44	0.3	0.71	0.9	1	0.81	1	0.88	1	0.55	0.1	0	1	0.97	0.87	8.8	12.8	10.3	8.7	0.5	30	1
44_rust_repro	44_rust_repro_BB0.1	44_rust_repro_BB0.1	replicate_27	1	0	0	44_rust_repro	environment	200	10000	70	0.5	0.07	0.44	0.3	0.71	0.9	1	0.81	1	0.88	1	0.55	0.1	0	1	0.97	0.87	8.8	12.8	10.3	8.7	0.5	30	1
44_rust_repro	44_rust_repro_BB0.1	44_rust_repro_BB0.1	replicate_28	1	0	0	44_rust_repro	environment	200	10000	70	0.5	0.07	0.44	0.3	0.71	0.9	1	0.81	1	0.88	1	0.55	0.1	0	1	0.97	0.87	8.8	12.8	10.3	8.7	0.5	30	1
44_rust_repro	44_rust_repro_BB0.1	44_rust_repro_BB0.1	replicate_29	1	0	0	44_rust_repro	environment	200	10000	70	0.5	0.07	0.44	0.3	0.71	0.9	1	0.81	1	0.88	1	0.55	0.1	0	1	0.97	0.87	8.8	12.8	10.3	8.7	0.5	30	1
44_rust_repro	44_rust_repro_BB0.1	44_rust_repro_BB0.1	replicate_30	1	0	0	44_rust_repro	environment	200	10000	70	0.5	0.07	0.44	0.3	0.71	0.9	1	0.81	1	0.88	1	0.55	0.1	0	1	0.97	0.87	8.8	12.8	10.3	8.7	0.5	30	1
44_rust_repro	44_rust_repro_BB0.2	44_rust_repro_BB0.2	replicate_01	1	0	0	44_rust_repro	environment	200	10000	70	0.5	0.07	0.44	0.3	0.71	0.9	1	0.81	1	0.88	1	0.6	0.2	0	1	0.97	0.87	8.8	12.8	10.3	8.7	0.5	30	1
44_rust_repro	44_rust_repro_BB0.2	44_rust_repro_BB0.2	replicate_02	1	0	0	44_rust_repro	environment	200	10000	70	0.5	0.07	0.44	0.3	0.71	0.9	1	0.81	1	0.88	1	0.6	0.2	0	1	0.97	0.87	8.8	12.8	10.3	8.7	0.5	30	1
44_rust_repro	44_rust_repro_BB0.2	44_rust_repro_BB0.2	replicate_03	1	0	0	44_rust_repro	environment	200	10000	70	0.5	0.07	0.44	0.3	0.71	0.9	1	0.81	1	0.88	1	0.6	0.2	0	1	0.97	0.87	8.8	12.8	10.3	8.7	0.5	30	1
44_rust_repro	44_rust_repro_BB0.2	44_rust_repro_BB0.2	replicate_04	1	0	0	44_rust_repro	environment	200	10000	70	0.5	0.07	0.44	0.3	0.71	0.9	1	0.81	1	0.88	1	0.6	0.2	0	1	0.97	0.87	8.8	12.8	10.3	8.7	0.5	30	1
44_rust_repro	44_rust_repro_BB0.2	44_rust_repro_BB0.2	replicate_05	1	0	0	44_rust_repro	environment	200	10000	70	0.5	0.07	0.44	0.3	0.71	0.9	1	0.81	1	0.88	1	0.6	0.2	0	1	0.97	0.87	8.8	12.8	10.3	8.7	0.5	30	1
44_rust_repro	44_rust_repro_BB0.2	44_rust_repro_BB0.2	replicate_06	1	0	0	44_rust_repro	environment	200	10000	70	0.5	0.07	0.44	0.3	0.71	0.9	1	0.81	1	0.88	1	0.6	0.2	0	1	0.97	0.87	8.8	12.8	10.3	8.7	0.5	30	1
44_rust_repro	44_rust_repro_BB0.2	44_rust_repro_BB0.2	replicate_07	1	0	0	44_rust_repro	environment	200	10000	70	0.5	0.07	0.44	0.3	0.71	0.9	1	0.81	1	0.88	1	0.6	0.2	0	1	0.97	0.87	8.8	12.8	10.3	8.7	0.5	30	1
44_rust_repro	44_rust_repro_BB0.2	44_rust_repro_BB0.2	replicate_08	1	0	0	44_rust_repro	environment	200	10000	70	0.5	0.07	0.44	0.3	0.71	0.9	1	0.81	1	0.88	1	0.6	0.2	0	1	0.97	0.87	8.8	12.8	10.3	8.7	0.5	30	1
44_rust_repro	44_rust_repro_BB0.2	44_rust_repro_BB0.2	replicate_09	1	0	0	44_rust_repro	environment	200	10000	70	0.5	0.07	0.44	0.3	0.71	0.9	1	0.81	1	0.88	1	0.6	0.2	0	1	0.97	0.87	8.8	12.8	10.3	8.7	0.5	30	1
44_rust_repro	44_rust_repro_BB0.2	44_rust_repro_BB0.2	replicate_10	1	0	0	44_rust_repro	environment	200	10000	70	0.5	0.07	0.44	0.3	0.71	0.9	1	0.81	1	0.88	1	0.6	0.2	0	1	0.97	0.87	8.8	12.8	10.3	8.7	0.5	30	1
44_rust_repro	44_rust_repro_BB0.2	44_rust_repro_BB0.2	replicate_11	1	0	0	44_rust_repro	environment	200	10000	70	0.5	0.07	0.44	0.3	0.71	0.9	1	0.81	1	0.88	1	0.6	0.2	0	1	0.97	0.87	8.8	12.8	10.3	8.7	0.5	30	1
44_rust_repro	44_rust_repro_BB0.2	44_rust_repro_BB0.2	replicate_12	1	0	0	44_rust_repro	environment	200	10000	70	0.5	0.07	0.44	0.3	0.71	0.9	1	0.81	1	0.88	1	0.6	0.2	0	1	0.97	0.87	8.8	12.8	10.3	8.7	0.5	30	1
44_rust_repro	44_rust_repro_BB0.2	44_rust_repro_BB0.2	replicate_13	1	0	0	44_rust_repro	environment	200	10000	70	0.5	0.07	0.44	0.3	0.71	0.9	1	0.81	1	0.88	1	0.6	0.2	0	1	0.97	0.87	8.8	12.8	10.3	8.7	0.5	30	1
44_rust_repro	44_rust_repro_BB0.2	44_rust_repro_BB0.2	replicate_14	1	0	0	44_rust_repro	environment	200	10000	70	0.5	0.07	0.44	0.3	0.71	0.9	1	0.81	1	0.88	1	0.6	0.2	0	1	0.97	0.87	8.8	12.8	10.3	8.7	0.5	30	1
44_rust_repro	44_rust_repro_BB0.2	44_rust_repro_BB0.2	replicate_15	1	0	0	44_rust_repro	environment	200	10000	70	0.5	0.07	0.44	0.3	0.71	0.9	1	0.81	1	0.88	1	0.6	0.2	0	1	0.97	0.87	8.8	12.8	10.3	8.7	0.5	30	1
44_rust_repro	44_rust_repro_BB0.2	44_rust_repro_BB0.2	replicate_16	1	0	0	44_rust_repro	environment	200	10000	70	0.5	0.07	0.44	0.3	0.71	0.9	1	0.81	1	0.88	1	0.6	0.2	0	1	0.97	0.87	8.8	12.8	10.3	8.7	0.5	30	1
44_rust_repro	44_rust_repro_BB0.2	44_rust_repro_BB0.2	replicate_17	1	0	0	44_rust_repro	environment	200	10000	70	0.5	0.07	0.44	0.3	0.71	0.9	1	0.81	1	0.88	1	0.6	0.2	0	1	0.97	0.87	8.8	12.8	10.3	8.7	0.5	30	1
44_rust_repro	44_rust_repro_BB0.2	44_rust_repro_BB0.2	replicate_18	1	0	0	44_rust_repro	environment	200	10000	70	0.5	0.07	0.44	0.3	0.71	0.9	1	0.81	1	0.88	1	0.6	0.2	0	1	0.97	0.87	8.8	12.8	10.3	8.7	0.5	30	1
44_rust_repro	44_rust_repro_BB0.2	44_rust_repro_BB0.2	replicate_19	1	0	0	44_rust_repro	environment	200	10000	70	0.5	0.07	0.44	0.3	0.71	0.9	1	0.81	1	0.88	1	0.6	0.2	0	1	0.97	0.87	8.8	12.8	10.3	8.7	0.5	30	1
44_rust_repro	44_rust_repro_BB0.2	44_rust_repro_BB0.2	replicate_20	1	0	0	44_rust_repro	environment	200	10000	70	0.5	0.07	0.44	0.3	0.71	0.9	1	0.81	1	0.88	1	0.6	0.2	0	1	0.97	0.87	8.8	12.8	10.3	8.7	0.5	30	1
44_rust_repro	44_rust_repro_BB0.2	44_rust_repro_BB0.2	replicate_21	1	0	0	44_rust_repro	environment	200	10000	70	0.5	0.07	0.44	0.3	0.71	0.9	1	0.81	1	0.88	1	0.6	0.2	0	1	0.97	0.87	8.8	12.8	10.3	8.7	0.5	30	1
44_rust_repro	44_rust_repro_BB0.2	44_rust_repro_BB0.2	replicate_22	1	0	0	44_rust_repro	environment	200	10000	70	0.5	0.07	0.44	0.3	0.71	0.9	1	0.81	1	0.88	1	0.6	0.2	0	1	0.97	0.87	8.8	12.8	10.3	8.7	0.5	30	1
44_rust_repro	44_rust_repro_BB0.2	44_rust_repro_BB0.2	replicate_23	1	0	0	44_rust_repro	environment	200	10000	70	0.5	0.07	0.44	0.3	0.71	0.9	1	0.81	1	0.88	1	0.6	0.2	0	1	0.97	0.87	8.8	12.8	10.3	8.7	0.5	30	1
44_rust_repro	44_rust_repro_BB0.2	44_rust_repro_BB0.2	replicate_24	1	0	0	44_rust_repro	environment	200	10000	70	0.5	0.07	0.44	0.3	0.71	0.9	1	0.81	1	0.88	1	0.6	0.2	0	1	0.97	0.87	8.8	12.8	10.3	8.7	0.5	30	1
44_rust_repro	44_rust_repro_BB0.2	44_rust_repro_BB0.2	replicate_25	1	0	0	44_rust_repro	environment	200	10000	70	0.5	0.07	0.44	0.3	0.71	0.9	1	0.81	1	0.88	1	0.6	0.2	0	1	0.97	0.87	8.8	12.8	10.3	8.7	0.5	30	1
44_rust_repro	44_rust_repro_BB0.2	44_rust_repro_BB0.2	replicate_26	1	0	0	44_rust_repro	environment	200	10000	70	0.5	0.07	0.44	0.3	0.71	0.9	1	0.81	1	0.88	1	0.6	0.2	0	1	0.97	0.87	8.8	12.8	10.3	8.7	0.5	30	1
44_rust_repro	44_rust_repro_BB0.2	44_rust_repro_BB0.2	replicate_27	1	0	0	44_rust_repro	environment	200	10000	70	0.5	0.07	0.44	0.3	0.71	0.9	1	0.81	1	0.88	1	0.6	0.2	0	1	0.97	0.87	8.8	12.8	10.3	8.7	0.5	30	1
44_rust_repro	44_rust_repro_BB0.2	44_rust_repro_BB0.2	replicate_28	1	0	0	44_rust_repro	environment	200	10000	70	0.5	0.07	0.44	0.3	0.71	0.9	1	0.81	1	0.88	1	0.6	0.2	0	1	0.97	0.87	8.8	12.8	10.3	8.7	0.5	30	1
44_rust_repro	44_rust_repro_BB0.2	44_rust_repro_BB0.2	replicate_29	1	0	0	44_rust_repro	environment	200	10000	70	0.5	0.07	0.44	0.3	0.71	0.9	1	0.81	1	0.88	1	0.6	0.2	0	1	0.97	0.87	8.8	12.8	10.3	8.7	0.5	30	1
44_rust_repro	44_rust_repro_BB0.2	44_rust_repro_BB0.2	replicate_30	1	0	0	44_rust_repro	environment	200	10000	70	0.5	0.07	0.44	0.3	0.71	0.9	1	0.81	1	0.88	1	0.6	0.2	0	1	0.97	0.87	8.8	12.8	10.3	8.7	0.5	30	1
44_rust_repro	44_rust_repro_BB0.3	44_rust_repro_BB0.3	replicate_01	0.990789473684211	0.00921052631578947	0	44_rust_repro	environment	200	10000	70	0.5	0.07	0.44	0.3	0.71	0.9	1	0.81	1	0.88	1	0.65	0.3	0	1	0.97	0.87	8.8	12.8	10.3	8.7	0.5	30	1
44_rust_repro	44_rust_repro_BB0.3	44_rust_repro_BB0.3	replicate_02	0.874682472480948	0.121930567315834	0.00338696020321761	44_rust_repro	environment	200	10000	70	0.5	0.07	0.44	0.3	0.71	0.9	1	0.81	1	0.88	1	0.65	0.3	0	1	0.97	0.87	8.8	12.8	10.3	8.7	0.5	30	1
44_rust_repro	44_rust_repro_BB0.3	44_rust_repro_BB0.3	replicate_03	0.946360153256705	0.0523627075351213	0.00127713920817369	44_rust_repro	environment	200	10000	70	0.5	0.07	0.44	0.3	0.71	0.9	1	0.81	1	0.88	1	0.65	0.3	0	1	0.97	0.87	8.8	12.8	10.3	8.7	0.5	30	1
44_rust_repro	44_rust_repro_BB0.3	44_rust_repro_BB0.3	replicate_04	0.82286432160804	0.169597989949749	0.00753768844221105	44_rust_repro	environment	200	10000	70	0.5	0.07	0.44	0.3	0.71	0.9	1	0.81	1	0.88	1	0.65	0.3	0	1	0.97	0.87	8.8	12.8	10.3	8.7	0.5	30	1
44_rust_repro	44_rust_repro_BB0.3	44_rust_repro_BB0.3	replicate_05	1	0	0	44_rust_repro	environment	200	10000	70	0.5	0.07	0.44	0.3	0.71	0.9	1	0.81	1	0.88	1	0.65	0.3	0	1	0.97	0.87	8.8	12.8	10.3	8.7	0.5	30	1
44_rust_repro	44_rust_repro_BB0.3	44_rust_repro_BB0.3	replicate_06	0.945719329214475	0.0533980582524272	0.00088261253309797	44_rust_repro	environment	200	10000	70	0.5	0.07	0.44	0.3	0.71	0.9	1	0.81	1	0.88	1	0.65	0.3	0	1	0.97	0.87	8.8	12.8	10.3	8.7	0.5	30	1
44_rust_repro	44_rust_repro_BB0.3	44_rust_repro_BB0.3	replicate_07	0.994057724957555	0.00594227504244482	0	44_rust_repro	environment	200	10000	70	0.5	0.07	0.44	0.3	0.71	0.9	1	0.81	1	0.88	1	0.65	0.3	0	1	0.97	0.87	8.8	12.8	10.3	8.7	0.5	30	1
44_rust_repro	44_rust_repro_BB0.3	44_rust_repro_BB0.3	replicate_08	0.978942844864633	0.0210571551353674	0	44_rust_repro	environment	200	10000	70	0.5	0.07	0.44	0.3	0.71	0.9	1	0.81	1	0.88	1	0.65	0.3	0	1	0.97	0.87	8.8	12.8	10.3	8.7	0.5	30	1
44_rust_repro	44_rust_repro_BB0.3	44_rust_repro_BB0.3	replicate_09	0.933563416738568	0.0660051768766178	0.000431406384814495	44_rust_repro	environment	200	10000	70	0.5	0.07	0.44	0.3	0.71	0.9	1	0.81	1	0.88	1	0.65	0.3	0	1	0.97	0.87	8.8	12.8	10.3	8.7	0.5	30	1
44_rust_repro	44_rust_repro_BB0.3	44_rust_repro_BB0.3	replicate_10	0.942239858906526	0.0577601410934744	0	44_rust_repro	environment	200	10000	70	0.5	0.07	0.44	0.3	0.71	0.9	1	0.81	1	0.88	1	0.65	0.3	0	1	0.97	0.87	8.8	12.8	10.3	8.7	0.5	30	1
44_rust_repro	44_rust_repro_BB0.3	44_rust_repro_BB0.3	replicate_11	0.929559204840104	0.0704407951598963	0	44_rust_repro	environment	200	10000	70	0.5	0.07	0.44	0.3	0.71	0.9	1	0.81	1	0.88	1	0.65	0.3	0	1	0.97	0.87	8.8	12.8	10.3	8.7	0.5	30	1
44_rust_repro	44_rust_repro_BB0.3	44_rust_repro_BB0.3	replicate_12	0.906408094435076	0.092327150084317	0.00126475548060708	44_rust_repro	environment	200	10000	70	0.5	0.07	0.44	0.3	0.71	0.9	1	0.81	1	0.88	1	0.65	0.3	0	1	0.97	0.87	8.8	12.8	10.3	8.7	0.5	30	1
44_rust_repro	44_rust_repro_BB0.3	44_rust_repro_BB0.3	replicate_13	0.973777777777778	0.0253333333333333	0.000888888888888889	44_rust_repro	environment	200	10000	70	0.5	0.07	0.44	0.3	0.71	0.9	1	0.81	1	0.88	1	0.65	0.3	0	1	0.97	0.87	8.8	12.8	10.3	8.7	0.5	30	1
44_rust_repro	44_rust_repro_BB0.3	44_rust_repro_BB0.3	replicate_14	0.938292476754015	0.0604395604395604	0.00126796280642434	44_rust_repro	environment	200	10000	70	0.5	0.07	0.44	0.3	0.71	0.9	1	0.81	1	0.88	1	0.65	0.3	0	1	0.97	0.87	8.8	12.8	10.3	8.7	0.5	30	1
44_rust_repro	44_rust_repro_BB0.3	44_rust_repro_BB0.3	replicate_15	0.877346683354193	0.119732999582812	0.00292031706299541	44_rust_repro	environment	200	10000	70	0.5	0.07	0.44	0.3	0.71	0.9	1	0.81	1	0.88	1	0.65	0.3	0	1	0.97	0.87	8.8	12.8	10.3	8.7	0.5	30	1
44_rust_repro	44_rust_repro_BB0.3	44_rust_repro_BB0.3	replicate_16	0.929234851835471	0.0703228659885007	0.000442282176028306	44_rust_repro	environment	200	10000	70	0.5	0.07	0.44	0.3	0.71	0.9	1	0.81	1	0.88	1	0.65	0.3	0	1	0.97	0.87	8.8	12.8	10.3	8.7	0.5	30	1
44_rust_repro	44_rust_repro_BB0.3	44_rust_repro_BB0.3	replicate_17	0.916446789797713	0.0817941952506596	0.00175901495162709	44_rust_repro	environment	200	10000	70	0.5	0.07	0.44	0.3	0.71	0.9	1	0.81	1	0.88	1	0.65	0.3	0	1	0.97	0.87	8.8	12.8	10.3	8.7	0.5	30	1
44_rust_repro	44_rust_repro_BB0.3	44_rust_repro_BB0.3	replicate_18	0.985436893203884	0.0145631067961165	0	44_rust_repro	environment	200	10000	70	0.5	0.07	0.44	0.3	0.71	0.9	1	0.81	1	0.88	1	0.65	0.3	0	1	0.97	0.87	8.8	12.8	10.3	8.7	0.5	30	1
44_rust_repro	44_rust_repro_BB0.3	44_rust_repro_BB0.3	replicate_19	0.971934369602763	0.0280656303972366	0	44_rust_repro	environment	200	10000	70	0.5	0.07	0.44	0.3	0.71	0.9	1	0.81	1	0.88	1	0.65	0.3	0	1	0.97	0.87	8.8	12.8	10.3	8.7	0.5	30	1
44_rust_repro	44_rust_repro_BB0.3	44_rust_repro_BB0.3	replicate_20	0.850657615613067	0.147221043699618	0.00212134068731438	44_rust_repro	environment	200	10000	70	0.5	0.07	0.44	0.3	0.71	0.9	1	0.81	1	0.88	1	0.65	0.3	0	1	0.97	0.87	8.8	12.8	10.3	8.7	0.5	30	1
44_rust_repro	44_rust_repro_BB0.3	44_rust_repro_BB0.3	replicate_21	0.889658156642146	0.109043704024232	0.00129813933362181	44_rust_repro	environment	200	10000	70	0.5	0.07	0.44	0.3	0.71	0.9	1	0.81	1	0.88	1	0.65	0.3	0	1	0.97	0.87	8.8	12.8	10.3	8.7	0.5	30	1
44_rust_repro	44_rust_repro_BB0.3	44_rust_repro_BB0.3	replicate_22	0.8	0.189429175475687	0.0105708245243129	44_rust_repro	environment	200	10000	70	0.5	0.07	0.44	0.3	0.71	0.9	1	0.81	1	0.88	1	0.65	0.3	0	1	0.97	0.87	8.8	12.8	10.3	8.7	0.5	30	1
44_rust_repro	44_rust_repro_BB0.3	44_rust_repro_BB0.3	replicate_23	0.987297415681121	0.0127025843188787	0	44_rust_repro	environment	200	10000	70	0.5	0.07	0.44	0.3	0.71	0.9	1	0.81	1	0.88	1	0.65	0.3	0	1	0.97	0.87	8.8	12.8	10.3	8.7	0.5	30	1
44_rust_repro	44_rust_repro_BB0.3	44_rust_repro_BB0.3	replicate_24	0.969387755102041	0.0306122448979592	0	44_rust_repro	environment	200	10000	70	0.5	0.07	0.44	0.3	0.71	0.9	1	0.81	1	0.88	1	0.65	0.3	0	1	0.97	0.87	8.8	12.8	10.3	8.7	0.5	30	1
44_rust_repro	44_rust_repro_BB0.3	44_rust_repro_BB0.3	replicate_25	0.920153714773698	0.0794192997438087	0.000426985482493595	44_rust_repro	environment	200	10000	70	0.5	0.07	0.44	0.3	0.71	0.9	1	0.81	1	0.88	1	0.65	0.3	0	1	0.97	0.87	8.8	12.8	10.3	8.7	0.5	30	1
44_rust_repro	44_rust_repro_BB0.3	44_rust_repro_BB0.3	replicate_26	0.93752674368849	0.0620453572956782	0.000427899015832264	44_rust_repro	environment	200	10000	70	0.5	0.07	0.44	0.3	0.71	0.9	1	0.81	1	0.88	1	0.65	0.3	0	1	0.97	0.87	8.8	12.8	10.3	8.7	0.5	30	1
44_rust_repro	44_rust_repro_BB0.3	44_rust_repro_BB0.3	replicate_27	0.986582809224319	0.0134171907756813	0	44_rust_repro	environment	200	10000	70	0.5	0.07	0.44	0.3	0.71	0.9	1	0.81	1	0.88	1	0.65	0.3	0	1	0.97	0.87	8.8	12.8	10.3	8.7	0.5	30	1
44_rust_repro	44_rust_repro_BB0.3	44_rust_repro_BB0.3	replicate_28	0.902470187393526	0.0966780238500852	0.000851788756388416	44_rust_repro	environment	200	10000	70	0.5	0.07	0.44	0.3	0.71	0.9	1	0.81	1	0.88	1	0.65	0.3	0	1	0.97	0.87	8.8	12.8	10.3	8.7	0.5	30	1
44_rust_repro	44_rust_repro_BB0.3	44_rust_repro_BB0.3	replicate_29	0.973754448398576	0.025355871886121	0.000889679715302491	44_rust_repro	environment	200	10000	70	0.5	0.07	0.44	0.3	0.71	0.9	1	0.81	1	0.88	1	0.65	0.3	0	1	0.97	0.87	8.8	12.8	10.3	8.7	0.5	30	1
44_rust_repro	44_rust_repro_BB0.3	44_rust_repro_BB0.3	replicate_30	0.926765475152572	0.0723626852659111	0.000871839581517001	44_rust_repro	environment	200	10000	70	0.5	0.07	0.44	0.3	0.71	0.9	1	0.81	1	0.88	1	0.65	0.3	0	1	0.97	0.87	8.8	12.8	10.3	8.7	0.5	30	1
44_rust_repro	44_rust_repro_BB0.4	44_rust_repro_BB0.4	replicate_01	0.717786227291931	0.262779890156316	0.0194338825517533	44_rust_repro	environment	200	10000	70	0.5	0.07	0.44	0.3	0.71	0.9	1	0.81	1	0.88	1	0.7	0.4	0	1	0.97	0.87	8.8	12.8	10.3	8.7	0.5	30	1
44_rust_repro	44_rust_repro_BB0.4	44_rust_repro_BB0.4	replicate_02	0.670983407527317	0.300687980574666	0.028328611898017	44_rust_repro	environment	200	10000	70	0.5	0.07	0.44	0.3	0.71	0.9	1	0.81	1	0.88	1	0.7	0.4	0	1	0.97	0.87	8.8	12.8	10.3	8.7	0.5	30	1
44_rust_repro	44_rust_repro_BB0.4	44_rust_repro_BB0.4	replicate_03	0.737494655835827	0.247541684480547	0.0149636596836255	44_rust_repro	environment	200	10000	70	0.5	0.07	0.44	0.3	0.71	0.9	1	0.81	1	0.88	1	0.7	0.4	0	1	0.97	0.87	8.8	12.8	10.3	8.7	0.5	30	1
44_rust_repro	44_rust_repro_BB0.4	44_rust_repro_BB0.4	replicate_04	0.72258064516129	0.256451612903226	0.0209677419354839	44_rust_repro	environment	200	10000	70	0.5	0.07	0.44	0.3	0.71	0.9	1	0.81	1	0.88	1	0.7	0.4	0	1	0.97	0.87	8.8	12.8	10.3	8.7	0.5	30	1
44_rust_repro	44_rust_repro_BB0.4	44_rust_repro_BB0.4	replicate_05	0.751861042183623	0.23490488006617	0.0132340777502068	44_rust_repro	environment	200	10000	70	0.5	0.07	0.44	0.3	0.71	0.9	1	0.81	1	0.88	1	0.7	0.4	0	1	0.97	0.87	8.8	12.8	10.3	8.7	0.5	30	1
44_rust_repro	44_rust_repro_BB0.4	44_rust_repro_BB0.4	replicate_06	0.72376409366869	0.257588898525585	0.0186470078057242	44_rust_repro	environment	200	10000	70	0.5	0.07	0.44	0.3	0.71	0.9	1	0.81	1	0.88	1	0.7	0.4	0	1	0.97	0.87	8.8	12.8	10.3	8.7	0.5	30	1
44_rust_repro	44_rust_repro_BB0.4	44_rust_repro_BB0.4	replicate_07	0.710653753026634	0.265536723163842	0.0238095238095238	44_rust_repro	environment	200	10000	70	0.5	0.07	0.44	0.3	0.71	0.9	1	0.81	1	0.88	1	0.7	0.4	0	1	0.97	0.87	8.8	12.8	10.3	8.7	0.5	30	1
44_rust_repro	44_rust_repro_BB0.4	44_rust_repro_BB0.4	replicate_08	0.731941544885177	0.252192066805845	0.015866388308977	44_rust_repro	environment	200	10000	70	0.5	0.07	0.44	0.3	0.71	0.9	1	0.81	1	0.88	1	0.7	0.4	0	1	0.97	0.87	8.8	12.8	10.3	8.7	0.5	30	1
44_rust_repro	44_rust_repro_BB0.4	44_rust_repro_BB0.4	replicate_09	0.674152542372881	0.301271186440678	0.0245762711864407	44_rust_repro	environment	200	10000	70	0.5	0.07	0.44	0.3	0.71	0.9	1	0.81	1	0.88	1	0.7	0.4	0	1	0.97	0.87	8.8	12.8	10.3	8.7	0.5	30	1
44_rust_repro	44_rust_repro_BB0.4	44_rust_repro_BB0.4	replicate_10	0.693811074918567	0.287052117263844	0.0191368078175896	44_rust_repro	environment	200	10000	70	0.5	0.07	0.44	0.3	0.71	0.9	1	0.81	1	0.88	1	0.7	0.4	0	1	0.97	0.87	8.8	12.8	10.3	8.7	0.5	30	1
44_rust_repro	44_rust_repro_BB0.4	44_rust_repro_BB0.4	replicate_11	0.728771640560594	0.255564715581204	0.0156636438582028	44_rust_repro	environment	200	10000	70	0.5	0.07	0.44	0.3	0.71	0.9	1	0.81	1	0.88	1	0.7	0.4	0	1	0.97	0.87	8.8	12.8	10.3	8.7	0.5	30	1
44_rust_repro	44_rust_repro_BB0.4	44_rust_repro_BB0.4	replicate_12	0.752301255230125	0.236401673640167	0.0112970711297071	44_rust_repro	environment	200	10000	70	0.5	0.07	0.44	0.3	0.71	0.9	1	0.81	1	0.88	1	0.7	0.4	0	1	0.97	0.87	8.8	12.8	10.3	8.7	0.5	30	1
44_rust_repro	44_rust_repro_BB0.4	44_rust_repro_BB0.4	replicate_13	0.75	0.23785594639866	0.01214405360134	44_rust_repro	environment	200	10000	70	0.5	0.07	0.44	0.3	0.71	0.9	1	0.81	1	0.88	1	0.7	0.4	0	1	0.97	0.87	8.8	12.8	10.3	8.7	0.5	30	1
44_rust_repro	44_rust_repro_BB0.4	44_rust_repro_BB0.4	replicate_14	0.761802575107296	0.228755364806867	0.00944206008583691	44_rust_repro	environment	200	10000	70	0.5	0.07	0.44	0.3	0.71	0.9	1	0.81	1	0.88	1	0.7	0.4	0	1	0.97	0.87	8.8	12.8	10.3	8.7	0.5	30	1
44_rust_repro	44_rust_repro_BB0.4	44_rust_repro_BB0.4	replicate_15	0.784163473818646	0.20774797786292	0.00808854831843338	44_rust_repro	environment	200	10000	70	0.5	0.07	0.44	0.3	0.71	0.9	1	0.81	1	0.88	1	0.7	0.4	0	1	0.97	0.87	8.8	12.8	10.3	8.7	0.5	30	1
44_rust_repro	44_rust_repro_BB0.4	44_rust_repro_BB0.4	replicate_16	0.722445695897023	0.259050683829445	0.0185036202735318	44_rust_repro	environment	200	10000	70	0.5	0.07	0.44	0.3	0.71	0.9	1	0.81	1	0.88	1	0.7	0.4	0	1	0.97	0.87	8.8	12.8	10.3	8.7	0.5	30	1
44_rust_repro	44_rust_repro_BB0.4	44_rust_repro_BB0.4	replicate_17	0.739513422818792	0.238255033557047	0.0222315436241611	44_rust_repro	environment	200	10000	70	0.5	0.07	0.44	0.3	0.71	0.9	1	0.81	1	0.88	1	0.7	0.4	0	1	0.97	0.87	8.8	12.8	10.3	8.7	0.5	30	1
44_rust_repro	44_rust_repro_BB0.4	44_rust_repro_BB0.4	replicate_18	0.836363636363636	0.156871035940803	0.00676532769556025	44_rust_repro	environment	200	10000	70	0.5	0.07	0.44	0.3	0.71	0.9	1	0.81	1	0.88	1	0.7	0.4	0	1	0.97	0.87	8.8	12.8	10.3	8.7	0.5	30	1
44_rust_repro	44_rust_repro_BB0.4	44_rust_repro_BB0.4	replicate_19	0.706715210355987	0.273058252427184	0.0202265372168285	44_rust_repro	environment	200	10000	70	0.5	0.07	0.44	0.3	0.71	0.9	1	0.81	1	0.88	1	0.7	0.4	0	1	0.97	0.87	8.8	12.8	10.3	8.7	0.5	30	1
44_rust_repro	44_rust_repro_BB0.4	44_rust_repro_BB0.4	replicate_20	0.77877620881472	0.2135216089003	0.00770218228498074	44_rust_repro	environment	200	10000	70	0.5	0.07	0.44	0.3	0.71	0.9	1	0.81	1	0.88	1	0.7	0.4	0	1	0.97	0.87	8.8	12.8	10.3	8.7	0.5	30	1
44_rust_repro	44_rust_repro_BB0.4	44_rust_repro_BB0.4	replicate_21	0.669031719532554	0.304257095158598	0.0267111853088481	44_rust_repro	environment	200	10000	70	0.5	0.07	0.44	0.3	0.71	0.9	1	0.81	1	0.88	1	0.7	0.4	0	1	0.97	0.87	8.8	12.8	10.3	8.7	0.5	30	1
44_rust_repro	44_rust_repro_BB0.4	44_rust_repro_BB0.4	replicate_22	0.766261015526647	0.221569450272765	0.0121695342005875	44_rust_repro	environment	200	10000	70	0.5	0.07	0.44	0.3	0.71	0.9	1	0.81	1	0.88	1	0.7	0.4	0	1	0.97	0.87	8.8	12.8	10.3	8.7	0.5	30	1
44_rust_repro	44_rust_repro_BB0.4	44_rust_repro_BB0.4	replicate_23	0.675577156743621	0.292831105710814	0.031591737545565	44_rust_repro	environment	200	10000	70	0.5	0.07	0.44	0.3	0.71	0.9	1	0.81	1	0.88	1	0.7	0.4	0	1	0.97	0.87	8.8	12.8	10.3	8.7	0.5	30	1
44_rust_repro	44_rust_repro_BB0.4	44_rust_repro_BB0.4	replicate_24	0.700976403580146	0.282343368592351	0.016680227827502	44_rust_repro	environment	200	10000	70	0.5	0.07	0.44	0.3	0.71	0.9	1	0.81	1	0.88	1	0.7	0.4	0	1	0.97	0.87	8.8	12.8	10.3	8.7	0.5	30	1
44_rust_repro	44_rust_repro_BB0.4	44_rust_repro_BB0.4	replicate_25	0.728868926092283	0.255614536545529	0.0155165373621886	44_rust_repro	environment	200	10000	70	0.5	0.07	0.44	0.3	0.71	0.9	1	0.81	1	0.88	1	0.7	0.4	0	1	0.97	0.87	8.8	12.8	10.3	8.7	0.5	30	1
44_rust_repro	44_rust_repro_BB0.4	44_rust_repro_BB0.4	replicate_26	0.78743961352657	0.205094422485727	0.00746596398770312	44_rust_repro	environment	200	10000	70	0.5	0.07	0.44	0.3	0.71	0.9	1	0.81	1	0.88	1	0.7	0.4	0	1	0.97	0.87	8.8	12.8	10.3	8.7	0.5	30	1
44_rust_repro	44_rust_repro_BB0.4	44_rust_repro_BB0.4	replicate_27	0.711352657004831	0.268921095008052	0.0197262479871176	44_rust_repro	environment	200	10000	70	0.5	0.07	0.44	0.3	0.71	0.9	1	0.81	1	0.88	1	0.7	0.4	0	1	0.97	0.87	8.8	12.8	10.3	8.7	0.5	30	1
44_rust_repro	44_rust_repro_BB0.4	44_rust_repro_BB0.4	replicate_28	0.77184265010352	0.218633540372671	0.00952380952380952	44_rust_repro	environment	200	10000	70	0.5	0.07	0.44	0.3	0.71	0.9	1	0.81	1	0.88	1	0.7	0.4	0	1	0.97	0.87	8.8	12.8	10.3	8.7	0.5	30	1
44_rust_repro	44_rust_repro_BB0.4	44_rust_repro_BB0.4	replicate_29	0.751790981879477	0.230088495575221	0.0181205225453013	44_rust_repro	environment	200	10000	70	0.5	0.07	0.44	0.3	0.71	0.9	1	0.81	1	0.88	1	0.7	0.4	0	1	0.97	0.87	8.8	12.8	10.3	8.7	0.5	30	1
44_rust_repro	44_rust_repro_BB0.4	44_rust_repro_BB0.4	replicate_30	0.748181083265966	0.239692805173808	0.0121261115602264	44_rust_repro	environment	200	10000	70	0.5	0.07	0.44	0.3	0.71	0.9	1	0.81	1	0.88	1	0.7	0.4	0	1	0.97	0.87	8.8	12.8	10.3	8.7	0.5	30	1
44_rust_repro	44_rust_repro_BB0.5	44_rust_repro_BB0.5	replicate_01	0.488253719655442	0.447533281127643	0.0642129992169146	44_rust_repro	environment	200	10000	70	0.5	0.07	0.44	0.3	0.71	0.9	1	0.81	1	0.88	1	0.75	0.5	0	1	0.97	0.87	8.8	12.8	10.3	8.7	0.5	30	1
44_rust_repro	44_rust_repro_BB0.5	44_rust_repro_BB0.5	replicate_02	0.499013806706114	0.429191321499014	0.0717948717948718	44_rust_repro	environment	200	10000	70	0.5	0.07	0.44	0.3	0.71	0.9	1	0.81	1	0.88	1	0.75	0.5	0	1	0.97	0.87	8.8	12.8	10.3	8.7	0.5	30	1
44_rust_repro	44_rust_repro_BB0.5	44_rust_repro_BB0.5	replicate_03	0.585963455149502	0.368355481727575	0.0456810631229236	44_rust_repro	environment	200	10000	70	0.5	0.07	0.44	0.3	0.71	0.9	1	0.81	1	0.88	1	0.75	0.5	0	1	0.97	0.87	8.8	12.8	10.3	8.7	0.5	30	1
44_rust_repro	44_rust_repro_BB0.5	44_rust_repro_BB0.5	replicate_04	0.464159811985899	0.45671758715237	0.0791226008617313	44_rust_repro	environment	200	10000	70	0.5	0.07	0.44	0.3	0.71	0.9	1	0.81	1	0.88	1	0.75	0.5	0	1	0.97	0.87	8.8	12.8	10.3	8.7	0.5	30	1
44_rust_repro	44_rust_repro_BB0.5	44_rust_repro_BB0.5	replicate_05	0.610196708149338	0.342834203131273	0.0469690887193898	44_rust_repro	environment	200	10000	70	0.5	0.07	0.44	0.3	0.71	0.9	1	0.81	1	0.88	1	0.75	0.5	0	1	0.97	0.87	8.8	12.8	10.3	8.7	0.5	30	1
44_rust_repro	44_rust_repro_BB0.5	44_rust_repro_BB0.5	replicate_06	0.581943879625864	0.372509150061	0.0455469703131354	44_rust_repro	environment	200	10000	70	0.5	0.07	0.44	0.3	0.71	0.9	1	0.81	1	0.88	1	0.75	0.5	0	1	0.97	0.87	8.8	12.8	10.3	8.7	0.5	30	1
44_rust_repro	44_rust_repro_BB0.5	44_rust_repro_BB0.5	replicate_07	0.508118811881188	0.423366336633663	0.0685148514851485	44_rust_repro	environment	200	10000	70	0.5	0.07	0.44	0.3	0.71	0.9	1	0.81	1	0.88	1	0.75	0.5	0	1	0.97	0.87	8.8	12.8	10.3	8.7	0.5	30	1
44_rust_repro	44_rust_repro_BB0.5	44_rust_repro_BB0.5	replicate_08	0.590854870775348	0.365009940357853	0.0441351888667992	44_rust_repro	environment	200	10000	70	0.5	0.07	0.44	0.3	0.71	0.9	1	0.81	1	0.88	1	0.75	0.5	0	1	0.97	0.87	8.8	12.8	10.3	8.7	0.5	30	1
44_rust_repro	44_rust_repro_BB0.5	44_rust_repro_BB0.5	replicate_09	0.522691082802548	0.413614649681529	0.0636942675159236	44_rust_repro	environment	200	10000	70	0.5	0.07	0.44	0.3	0.71	0.9	1	0.81	1	0.88	1	0.75	0.5	0	1	0.97	0.87	8.8	12.8	10.3	8.7	0.5	30	1
44_rust_repro	44_rust_repro_BB0.5	44_rust_repro_BB0.5	replicate_10	0.583944580277099	0.371638141809291	0.0444172779136104	44_rust_repro	environment	200	10000	70	0.5	0.07	0.44	0.3	0.71	0.9	1	0.81	1	0.88	1	0.75	0.5	0	1	0.97	0.87	8.8	12.8	10.3	8.7	0.5	30	1
44_rust_repro	44_rust_repro_BB0.5	44_rust_repro_BB0.5	replicate_11	0.580023594180102	0.367282736924892	0.0526936688950059	44_rust_repro	environment	200	10000	70	0.5	0.07	0.44	0.3	0.71	0.9	1	0.81	1	0.88	1	0.75	0.5	0	1	0.97	0.87	8.8	12.8	10.3	8.7	0.5	30	1
44_rust_repro	44_rust_repro_BB0.5	44_rust_repro_BB0.5	replicate_12	0.509758897818599	0.433601224646001	0.0566398775353999	44_rust_repro	environment	200	10000	70	0.5	0.07	0.44	0.3	0.71	0.9	1	0.81	1	0.88	1	0.75	0.5	0	1	0.97	0.87	8.8	12.8	10.3	8.7	0.5	30	1
44_rust_repro	44_rust_repro_BB0.5	44_rust_repro_BB0.5	replicate_13	0.472200158856235	0.447974583002383	0.0798252581413821	44_rust_repro	environment	200	10000	70	0.5	0.07	0.44	0.3	0.71	0.9	1	0.81	1	0.88	1	0.75	0.5	0	1	0.97	0.87	8.8	12.8	10.3	8.7	0.5	30	1
44_rust_repro	44_rust_repro_BB0.5	44_rust_repro_BB0.5	replicate_14	0.580645161290323	0.376742333731581	0.0426125049780964	44_rust_repro	environment	200	10000	70	0.5	0.07	0.44	0.3	0.71	0.9	1	0.81	1	0.88	1	0.75	0.5	0	1	0.97	0.87	8.8	12.8	10.3	8.7	0.5	30	1
44_rust_repro	44_rust_repro_BB0.5	44_rust_repro_BB0.5	replicate_15	0.569921875	0.37890625	0.051171875	44_rust_repro	environment	200	10000	70	0.5	0.07	0.44	0.3	0.71	0.9	1	0.81	1	0.88	1	0.75	0.5	0	1	0.97	0.87	8.8	12.8	10.3	8.7	0.5	30	1
44_rust_repro	44_rust_repro_BB0.5	44_rust_repro_BB0.5	replicate_16	0.508672851956434	0.429205324727713	0.0621218233158532	44_rust_repro	environment	200	10000	70	0.5	0.07	0.44	0.3	0.71	0.9	1	0.81	1	0.88	1	0.75	0.5	0	1	0.97	0.87	8.8	12.8	10.3	8.7	0.5	30	1
44_rust_repro	44_rust_repro_BB0.5	44_rust_repro_BB0.5	replicate_17	0.544049459041731	0.39451313755796	0.0614374034003091	44_rust_repro	environment	200	10000	70	0.5	0.07	0.44	0.3	0.71	0.9	1	0.81	1	0.88	1	0.75	0.5	0	1	0.97	0.87	8.8	12.8	10.3	8.7	0.5	30	1
44_rust_repro	44_rust_repro_BB0.5	44_rust_repro_BB0.5	replicate_18	0.59002079002079	0.364241164241164	0.0457380457380457	44_rust_repro	environment	200	10000	70	0.5	0.07	0.44	0.3	0.71	0.9	1	0.81	1	0.88	1	0.75	0.5	0	1	0.97	0.87	8.8	12.8	10.3	8.7	0.5	30	1
44_rust_repro	44_rust_repro_BB0.5	44_rust_repro_BB0.5	replicate_19	0.550099800399202	0.392415169660679	0.0574850299401198	44_rust_repro	environment	200	10000	70	0.5	0.07	0.44	0.3	0.71	0.9	1	0.81	1	0.88	1	0.75	0.5	0	1	0.97	0.87	8.8	12.8	10.3	8.7	0.5	30	1
44_rust_repro	44_rust_repro_BB0.5	44_rust_repro_BB0.5	replicate_20	0.542574257425743	0.408712871287129	0.0487128712871287	44_rust_repro	environment	200	10000	70	0.5	0.07	0.44	0.3	0.71	0.9	1	0.81	1	0.88	1	0.75	0.5	0	1	0.97	0.87	8.8	12.8	10.3	8.7	0.5	30	1
44_rust_repro	44_rust_repro_BB0.5	44_rust_repro_BB0.5	replicate_21	0.594281298299845	0.366692426584235	0.0390262751159196	44_rust_repro	environment	200	10000	70	0.5	0.07	0.44	0.3	0.71	0.9	1	0.81	1	0.88	1	0.75	0.5	0	1	0.97	0.87	8.8	12.8	10.3	8.7	0.5	30	1
44_rust_repro	44_rust_repro_BB0.5	44_rust_repro_BB0.5	replicate_22	0.537660256410256	0.407051282051282	0.0552884615384615	44_rust_repro	environment	200	10000	70	0.5	0.07	0.44	0.3	0.71	0.9	1	0.81	1	0.88	1	0.75	0.5	0	1	0.97	0.87	8.8	12.8	10.3	8.7	0.5	30	1
44_rust_repro	44_rust_repro_BB0.5	44_rust_repro_BB0.5	replicate_23	0.483844911147011	0.434571890145396	0.0815831987075929	44_rust_repro	environment	200	10000	70	0.5	0.07	0.44	0.3	0.71	0.9	1	0.81	1	0.88	1	0.75	0.5	0	1	0.97	0.87	8.8	12.8	10.3	8.7	0.5	30	1
44_rust_repro	44_rust_repro_BB0.5	44_rust_repro_BB0.5	replicate_24	0.629705400981997	0.336743044189853	0.0335515548281506	44_rust_repro	environment	200	10000	70	0.5	0.07	0.44	0.3	0.71	0.9	1	0.81	1	0.88	1	0.75	0.5	0	1	0.97	0.87	8.8	12.8	10.3	8.7	0.5	30	1
44_rust_repro	44_rust_repro_BB0.5	44_rust_repro_BB0.5	replicate_25	0.577614379084967	0.378267973856209	0.0441176470588235	44_rust_repro	environment	200	10000	70	0.5	0.07	0.44	0.3	0.71	0.9	1	0.81	1	0.88	1	0.75	0.5	0	1	0.97	0.87	8.8	12.8	10.3	8.7	0.5	30	1
44_rust_repro	44_rust_repro_BB0.5	44_rust_repro_BB0.5	replicate_26	0.510835913312694	0.410990712074303	0.0781733746130031	44_rust_repro	environment	200	10000	70	0.5	0.07	0.44	0.3	0.71	0.9	1	0.81	1	0.88	1	0.75	0.5	0	1	0.97	0.87	8.8	12.8	10.3	8.7	0.5	30	1
44_rust_repro	44_rust_repro_BB0.5	44_rust_repro_BB0.5	replicate_27	0.557260920897285	0.399842581660763	0.042896497441952	44_rust_repro	environment	200	10000	70	0.5	0.07	0.44	0.3	0.71	0.9	1	0.81	1	0.88	1	0.75	0.5	0	1	0.97	0.87	8.8	12.8	10.3	8.7	0.5	30	1
44_rust_repro	44_rust_repro_BB0.5	44_rust_repro_BB0.5	replicate_28	0.513588026782198	0.431272154391493	0.0551398188263096	44_rust_repro	environment	200	10000	70	0.5	0.07	0.44	0.3	0.71	0.9	1	0.81	1	0.88	1	0.75	0.5	0	1	0.97	0.87	8.8	12.8	10.3	8.7	0.5	30	1
44_rust_repro	44_rust_repro_BB0.5	44_rust_repro_BB0.5	replicate_29	0.610530546623794	0.343649517684887	0.0458199356913183	44_rust_repro	environment	200	10000	70	0.5	0.07	0.44	0.3	0.71	0.9	1	0.81	1	0.88	1	0.75	0.5	0	1	0.97	0.87	8.8	12.8	10.3	8.7	0.5	30	1
44_rust_repro	44_rust_repro_BB0.5	44_rust_repro_BB0.5	replicate_30	0.519716088328076	0.410488958990536	0.069794952681388	44_rust_repro	environment	200	10000	70	0.5	0.07	0.44	0.3	0.71	0.9	1	0.81	1	0.88	1	0.75	0.5	0	1	0.97	0.87	8.8	12.8	10.3	8.7	0.5	30	1
44_rust_repro	44_rust_repro_BB0.6	44_rust_repro_BB0.6	replicate_01	0.337722695584818	0.512393493415957	0.149883810999225	44_rust_repro	environment	200	10000	70	0.5	0.07	0.44	0.3	0.71	0.9	1	0.81	1	0.88	1	0.8	0.6	0	1	0.97	0.87	8.8	12.8	10.3	8.7	0.5	30	1
44_rust_repro	44_rust_repro_BB0.6	44_rust_repro_BB0.6	replicate_02	0.443921568627451	0.467843137254902	0.0882352941176471	44_rust_repro	environment	200	10000	70	0.5	0.07	0.44	0.3	0.71	0.9	1	0.81	1	0.88	1	0.8	0.6	0	1	0.97	0.87	8.8	12.8	10.3	8.7	0.5	30	1
44_rust_repro	44_rust_repro_BB0.6	44_rust_repro_BB0.6	replicate_03	0.424764890282132	0.473354231974922	0.101880877742947	44_rust_repro	environment	200	10000	70	0.5	0.07	0.44	0.3	0.71	0.9	1	0.81	1	0.88	1	0.8	0.6	0	1	0.97	0.87	8.8	12.8	10.3	8.7	0.5	30	1
44_rust_repro	44_rust_repro_BB0.6	44_rust_repro_BB0.6	replicate_04	0.374066797642436	0.513163064833006	0.112770137524558	44_rust_repro	environment	200	10000	70	0.5	0.07	0.44	0.3	0.71	0.9	1	0.81	1	0.88	1	0.8	0.6	0	1	0.97	0.87	8.8	12.8	10.3	8.7	0.5	30	1
44_rust_repro	44_rust_repro_BB0.6	44_rust_repro_BB0.6	replicate_05	0.387572815533981	0.484660194174757	0.127766990291262	44_rust_repro	environment	200	10000	70	0.5	0.07	0.44	0.3	0.71	0.9	1	0.81	1	0.88	1	0.8	0.6	0	1	0.97	0.87	8.8	12.8	10.3	8.7	0.5	30	1
44_rust_repro	44_rust_repro_BB0.6	44_rust_repro_BB0.6	replicate_06	0.421512732801216	0.46826301786393	0.110224249334854	44_rust_repro	environment	200	10000	70	0.5	0.07	0.44	0.3	0.71	0.9	1	0.81	1	0.88	1	0.8	0.6	0	1	0.97	0.87	8.8	12.8	10.3	8.7	0.5	30	1
44_rust_repro	44_rust_repro_BB0.6	44_rust_repro_BB0.6	replicate_07	0.349212447176335	0.503649635036496	0.147137917787169	44_rust_repro	environment	200	10000	70	0.5	0.07	0.44	0.3	0.71	0.9	1	0.81	1	0.88	1	0.8	0.6	0	1	0.97	0.87	8.8	12.8	10.3	8.7	0.5	30	1
44_rust_repro	44_rust_repro_BB0.6	44_rust_repro_BB0.6	replicate_08	0.437355880092237	0.464258262874712	0.0983858570330515	44_rust_repro	environment	200	10000	70	0.5	0.07	0.44	0.3	0.71	0.9	1	0.81	1	0.88	1	0.8	0.6	0	1	0.97	0.87	8.8	12.8	10.3	8.7	0.5	30	1
44_rust_repro	44_rust_repro_BB0.6	44_rust_repro_BB0.6	replicate_09	0.369873514756612	0.50709083940207	0.123035645841319	44_rust_repro	environment	200	10000	70	0.5	0.07	0.44	0.3	0.71	0.9	1	0.81	1	0.88	1	0.8	0.6	0	1	0.97	0.87	8.8	12.8	10.3	8.7	0.5	30	1
44_rust_repro	44_rust_repro_BB0.6	44_rust_repro_BB0.6	replicate_10	0.384851980007689	0.490580545943868	0.124567474048443	44_rust_repro	environment	200	10000	70	0.5	0.07	0.44	0.3	0.71	0.9	1	0.81	1	0.88	1	0.8	0.6	0	1	0.97	0.87	8.8	12.8	10.3	8.7	0.5	30	1
44_rust_repro	44_rust_repro_BB0.6	44_rust_repro_BB0.6	replicate_11	0.410015649452269	0.476525821596244	0.113458528951487	44_rust_repro	environment	200	10000	70	0.5	0.07	0.44	0.3	0.71	0.9	1	0.81	1	0.88	1	0.8	0.6	0	1	0.97	0.87	8.8	12.8	10.3	8.7	0.5	30	1
44_rust_repro	44_rust_repro_BB0.6	44_rust_repro_BB0.6	replicate_12	0.398243604429171	0.495227185948835	0.106529209621993	44_rust_repro	environment	200	10000	70	0.5	0.07	0.44	0.3	0.71	0.9	1	0.81	1	0.88	1	0.8	0.6	0	1	0.97	0.87	8.8	12.8	10.3	8.7	0.5	30	1
44_rust_repro	44_rust_repro_BB0.6	44_rust_repro_BB0.6	replicate_13	0.371904024767802	0.50890092879257	0.119195046439628	44_rust_repro	environment	200	10000	70	0.5	0.07	0.44	0.3	0.71	0.9	1	0.81	1	0.88	1	0.8	0.6	0	1	0.97	0.87	8.8	12.8	10.3	8.7	0.5	30	1
44_rust_repro	44_rust_repro_BB0.6	44_rust_repro_BB0.6	replicate_14	0.415462709878954	0.472862163217493	0.111675126903553	44_rust_repro	environment	200	10000	70	0.5	0.07	0.44	0.3	0.71	0.9	1	0.81	1	0.88	1	0.8	0.6	0	1	0.97	0.87	8.8	12.8	10.3	8.7	0.5	30	1
44_rust_repro	44_rust_repro_BB0.6	44_rust_repro_BB0.6	replicate_15	0.348908464189966	0.505170432784374	0.145921103025661	44_rust_repro	environment	200	10000	70	0.5	0.07	0.44	0.3	0.71	0.9	1	0.81	1	0.88	1	0.8	0.6	0	1	0.97	0.87	8.8	12.8	10.3	8.7	0.5	30	1
44_rust_repro	44_rust_repro_BB0.6	44_rust_repro_BB0.6	replicate_16	0.35645472061657	0.510597302504817	0.132947976878613	44_rust_repro	environment	200	10000	70	0.5	0.07	0.44	0.3	0.71	0.9	1	0.81	1	0.88	1	0.8	0.6	0	1	0.97	0.87	8.8	12.8	10.3	8.7	0.5	30	1
44_rust_repro	44_rust_repro_BB0.6	44_rust_repro_BB0.6	replicate_17	0.370992366412214	0.499236641221374	0.129770992366412	44_rust_repro	environment	200	10000	70	0.5	0.07	0.44	0.3	0.71	0.9	1	0.81	1	0.88	1	0.8	0.6	0	1	0.97	0.87	8.8	12.8	10.3	8.7	0.5	30	1
44_rust_repro	44_rust_repro_BB0.6	44_rust_repro_BB0.6	replicate_18	0.356661676646707	0.499251497005988	0.144086826347305	44_rust_repro	environment	200	10000	70	0.5	0.07	0.44	0.3	0.71	0.9	1	0.81	1	0.88	1	0.8	0.6	0	1	0.97	0.87	8.8	12.8	10.3	8.7	0.5	30	1
44_rust_repro	44_rust_repro_BB0.6	44_rust_repro_BB0.6	replicate_19	0.430205949656751	0.478642257818459	0.0911517925247902	44_rust_repro	environment	200	10000	70	0.5	0.07	0.44	0.3	0.71	0.9	1	0.81	1	0.88	1	0.8	0.6	0	1	0.97	0.87	8.8	12.8	10.3	8.7	0.5	30	1
44_rust_repro	44_rust_repro_BB0.6	44_rust_repro_BB0.6	replicate_20	0.410125588697017	0.483516483516484	0.106357927786499	44_rust_repro	environment	200	10000	70	0.5	0.07	0.44	0.3	0.71	0.9	1	0.81	1	0.88	1	0.8	0.6	0	1	0.97	0.87	8.8	12.8	10.3	8.7	0.5	30	1
44_rust_repro	44_rust_repro_BB0.6	44_rust_repro_BB0.6	replicate_21	0.352896341463415	0.495807926829268	0.151295731707317	44_rust_repro	environment	200	10000	70	0.5	0.07	0.44	0.3	0.71	0.9	1	0.81	1	0.88	1	0.8	0.6	0	1	0.97	0.87	8.8	12.8	10.3	8.7	0.5	30	1
44_rust_repro	44_rust_repro_BB0.6	44_rust_repro_BB0.6	replicate_22	0.35485103132162	0.513750954927426	0.131398013750955	44_rust_repro	environment	200	10000	70	0.5	0.07	0.44	0.3	0.71	0.9	1	0.81	1	0.88	1	0.8	0.6	0	1	0.97	0.87	8.8	12.8	10.3	8.7	0.5	30	1
44_rust_repro	44_rust_repro_BB0.6	44_rust_repro_BB0.6	replicate_23	0.404533230887438	0.488666922781406	0.106799846331156	44_rust_repro	environment	200	10000	70	0.5	0.07	0.44	0.3	0.71	0.9	1	0.81	1	0.88	1	0.8	0.6	0	1	0.97	0.87	8.8	12.8	10.3	8.7	0.5	30	1
44_rust_repro	44_rust_repro_BB0.6	44_rust_repro_BB0.6	replicate_24	0.446590461174616	0.459992116673236	0.0934174221521482	44_rust_repro	environment	200	10000	70	0.5	0.07	0.44	0.3	0.71	0.9	1	0.81	1	0.88	1	0.8	0.6	0	1	0.97	0.87	8.8	12.8	10.3	8.7	0.5	30	1
44_rust_repro	44_rust_repro_BB0.6	44_rust_repro_BB0.6	replicate_25	0.395127521888085	0.49371907118386	0.111153406928055	44_rust_repro	environment	200	10000	70	0.5	0.07	0.44	0.3	0.71	0.9	1	0.81	1	0.88	1	0.8	0.6	0	1	0.97	0.87	8.8	12.8	10.3	8.7	0.5	30	1
44_rust_repro	44_rust_repro_BB0.6	44_rust_repro_BB0.6	replicate_26	0.38015607580825	0.482720178372352	0.137123745819398	44_rust_repro	environment	200	10000	70	0.5	0.07	0.44	0.3	0.71	0.9	1	0.81	1	0.88	1	0.8	0.6	0	1	0.97	0.87	8.8	12.8	10.3	8.7	0.5	30	1
44_rust_repro	44_rust_repro_BB0.6	44_rust_repro_BB0.6	replicate_27	0.43213296398892	0.459438068856351	0.108428967154729	44_rust_repro	environment	200	10000	70	0.5	0.07	0.44	0.3	0.71	0.9	1	0.81	1	0.88	1	0.8	0.6	0	1	0.97	0.87	8.8	12.8	10.3	8.7	0.5	30	1
44_rust_repro	44_rust_repro_BB0.6	44_rust_repro_BB0.6	replicate_28	0.349981224183252	0.504693954187007	0.145324821629741	44_rust_repro	environment	200	10000	70	0.5	0.07	0.44	0.3	0.71	0.9	1	0.81	1	0.88	1	0.8	0.6	0	1	0.97	0.87	8.8	12.8	10.3	8.7	0.5	30	1
44_rust_repro	44_rust_repro_BB0.6	44_rust_repro_BB0.6	replicate_29	0.322461082283173	0.524833209785026	0.152705707931801	44_rust_repro	environment	200	10000	70	0.5	0.07	0.44	0.3	0.71	0.9	1	0.81	1	0.88	1	0.8	0.6	0	1	0.97	0.87	8.8	12.8	10.3	8.7	0.5	30	1
44_rust_repro	44_rust_repro_BB0.6	44_rust_repro_BB0.6	replicate_30	0.407259672915836	0.47746310331073	0.115277223773434	44_rust_repro	environment	200	10000	70	0.5	0.07	0.44	0.3	0.71	0.9	1	0.81	1	0.88	1	0.8	0.6	0	1	0.97	0.87	8.8	12.8	10.3	8.7	0.5	30	1
44_rust_repro	44_rust_repro_BB0.7	44_rust_repro_BB0.7	replicate_01	0.257175660160735	0.519709146574818	0.223115193264447	44_rust_repro	environment	200	10000	70	0.5	0.07	0.44	0.3	0.71	0.9	1	0.81	1	0.88	1	0.85	0.7	0	1	0.97	0.87	8.8	12.8	10.3	8.7	0.5	30	1
44_rust_repro	44_rust_repro_BB0.7	44_rust_repro_BB0.7	replicate_02	0.255675474506885	0.540751767770748	0.203572757722367	44_rust_repro	environment	200	10000	70	0.5	0.07	0.44	0.3	0.71	0.9	1	0.81	1	0.88	1	0.85	0.7	0	1	0.97	0.87	8.8	12.8	10.3	8.7	0.5	30	1
44_rust_repro	44_rust_repro_BB0.7	44_rust_repro_BB0.7	replicate_03	0.280586080586081	0.524542124542125	0.194871794871795	44_rust_repro	environment	200	10000	70	0.5	0.07	0.44	0.3	0.71	0.9	1	0.81	1	0.88	1	0.85	0.7	0	1	0.97	0.87	8.8	12.8	10.3	8.7	0.5	30	1
44_rust_repro	44_rust_repro_BB0.7	44_rust_repro_BB0.7	replicate_04	0.245502248875562	0.540854572713643	0.213643178410795	44_rust_repro	environment	200	10000	70	0.5	0.07	0.44	0.3	0.71	0.9	1	0.81	1	0.88	1	0.85	0.7	0	1	0.97	0.87	8.8	12.8	10.3	8.7	0.5	30	1
44_rust_repro	44_rust_repro_BB0.7	44_rust_repro_BB0.7	replicate_05	0.270513300861746	0.5346571749719	0.194829524166354	44_rust_repro	environment	200	10000	70	0.5	0.07	0.44	0.3	0.71	0.9	1	0.81	1	0.88	1	0.85	0.7	0	1	0.97	0.87	8.8	12.8	10.3	8.7	0.5	30	1
44_rust_repro	44_rust_repro_BB0.7	44_rust_repro_BB0.7	replicate_06	0.291493383742911	0.514555765595463	0.193950850661626	44_rust_repro	environment	200	10000	70	0.5	0.07	0.44	0.3	0.71	0.9	1	0.81	1	0.88	1	0.85	0.7	0	1	0.97	0.87	8.8	12.8	10.3	8.7	0.5	30	1
44_rust_repro	44_rust_repro_BB0.7	44_rust_repro_BB0.7	replicate_07	0.286897590361446	0.535768072289157	0.177334337349398	44_rust_repro	environment	200	10000	70	0.5	0.07	0.44	0.3	0.71	0.9	1	0.81	1	0.88	1	0.85	0.7	0	1	0.97	0.87	8.8	12.8	10.3	8.7	0.5	30	1
44_rust_repro	44_rust_repro_BB0.7	44_rust_repro_BB0.7	replicate_08	0.276270538784868	0.534963698891861	0.188765762323271	44_rust_repro	environment	200	10000	70	0.5	0.07	0.44	0.3	0.71	0.9	1	0.81	1	0.88	1	0.85	0.7	0	1	0.97	0.87	8.8	12.8	10.3	8.7	0.5	30	1
44_rust_repro	44_rust_repro_BB0.7	44_rust_repro_BB0.7	replicate_09	0.264385107183152	0.538924407672057	0.196690485144791	44_rust_repro	environment	200	10000	70	0.5	0.07	0.44	0.3	0.71	0.9	1	0.81	1	0.88	1	0.85	0.7	0	1	0.97	0.87	8.8	12.8	10.3	8.7	0.5	30	1
44_rust_repro	44_rust_repro_BB0.7	44_rust_repro_BB0.7	replicate_10	0.24625748502994	0.524700598802395	0.229041916167665	44_rust_repro	environment	200	10000	70	0.5	0.07	0.44	0.3	0.71	0.9	1	0.81	1	0.88	1	0.85	0.7	0	1	0.97	0.87	8.8	12.8	10.3	8.7	0.5	30	1
44_rust_repro	44_rust_repro_BB0.7	44_rust_repro_BB0.7	replicate_11	0.2602382725242	0.516008935219658	0.223752792256143	44_rust_repro	environment	200	10000	70	0.5	0.07	0.44	0.3	0.71	0.9	1	0.81	1	0.88	1	0.85	0.7	0	1	0.97	0.87	8.8	12.8	10.3	8.7	0.5	30	1
44_rust_repro	44_rust_repro_BB0.7	44_rust_repro_BB0.7	replicate_12	0.286554292434339	0.527636221089769	0.185809486475892	44_rust_repro	environment	200	10000	70	0.5	0.07	0.44	0.3	0.71	0.9	1	0.81	1	0.88	1	0.85	0.7	0	1	0.97	0.87	8.8	12.8	10.3	8.7	0.5	30	1
44_rust_repro	44_rust_repro_BB0.7	44_rust_repro_BB0.7	replicate_13	0.30015026296018	0.50976709241172	0.190082644628099	44_rust_repro	environment	200	10000	70	0.5	0.07	0.44	0.3	0.71	0.9	1	0.81	1	0.88	1	0.85	0.7	0	1	0.97	0.87	8.8	12.8	10.3	8.7	0.5	30	1
44_rust_repro	44_rust_repro_BB0.7	44_rust_repro_BB0.7	replicate_14	0.248550724637681	0.526449275362319	0.225	44_rust_repro	environment	200	10000	70	0.5	0.07	0.44	0.3	0.71	0.9	1	0.81	1	0.88	1	0.85	0.7	0	1	0.97	0.87	8.8	12.8	10.3	8.7	0.5	30	1
44_rust_repro	44_rust_repro_BB0.7	44_rust_repro_BB0.7	replicate_15	0.25614296351452	0.544303797468354	0.199553239017126	44_rust_repro	environment	200	10000	70	0.5	0.07	0.44	0.3	0.71	0.9	1	0.81	1	0.88	1	0.85	0.7	0	1	0.97	0.87	8.8	12.8	10.3	8.7	0.5	30	1
44_rust_repro	44_rust_repro_BB0.7	44_rust_repro_BB0.7	replicate_16	0.271034996276992	0.506701414743112	0.222263588979896	44_rust_repro	environment	200	10000	70	0.5	0.07	0.44	0.3	0.71	0.9	1	0.81	1	0.88	1	0.85	0.7	0	1	0.97	0.87	8.8	12.8	10.3	8.7	0.5	30	1
44_rust_repro	44_rust_repro_BB0.7	44_rust_repro_BB0.7	replicate_17	0.273428886438809	0.520764424843807	0.205806688717383	44_rust_repro	environment	200	10000	70	0.5	0.07	0.44	0.3	0.71	0.9	1	0.81	1	0.88	1	0.85	0.7	0	1	0.97	0.87	8.8	12.8	10.3	8.7	0.5	30	1
44_rust_repro	44_rust_repro_BB0.7	44_rust_repro_BB0.7	replicate_18	0.212211466865227	0.527177959791511	0.260610573343261	44_rust_repro	environment	200	10000	70	0.5	0.07	0.44	0.3	0.71	0.9	1	0.81	1	0.88	1	0.85	0.7	0	1	0.97	0.87	8.8	12.8	10.3	8.7	0.5	30	1
44_rust_repro	44_rust_repro_BB0.7	44_rust_repro_BB0.7	replicate_19	0.316255778120185	0.518875192604006	0.164869029275809	44_rust_repro	environment	200	10000	70	0.5	0.07	0.44	0.3	0.71	0.9	1	0.81	1	0.88	1	0.85	0.7	0	1	0.97	0.87	8.8	12.8	10.3	8.7	0.5	30	1
44_rust_repro	44_rust_repro_BB0.7	44_rust_repro_BB0.7	replicate_20	0.306023194912084	0.522633744855967	0.171343060231949	44_rust_repro	environment	200	10000	70	0.5	0.07	0.44	0.3	0.71	0.9	1	0.81	1	0.88	1	0.85	0.7	0	1	0.97	0.87	8.8	12.8	10.3	8.7	0.5	30	1
44_rust_repro	44_rust_repro_BB0.7	44_rust_repro_BB0.7	replicate_21	0.278088839119074	0.527808883911907	0.194102276969018	44_rust_repro	environment	200	10000	70	0.5	0.07	0.44	0.3	0.71	0.9	1	0.81	1	0.88	1	0.85	0.7	0	1	0.97	0.87	8.8	12.8	10.3	8.7	0.5	30	1
44_rust_repro	44_rust_repro_BB0.7	44_rust_repro_BB0.7	replicate_22	0.251593550806149	0.545931758530184	0.202474690663667	44_rust_repro	environment	200	10000	70	0.5	0.07	0.44	0.3	0.71	0.9	1	0.81	1	0.88	1	0.85	0.7	0	1	0.97	0.87	8.8	12.8	10.3	8.7	0.5	30	1
44_rust_repro	44_rust_repro_BB0.7	44_rust_repro_BB0.7	replicate_23	0.266893167232918	0.525481313703284	0.207625519063798	44_rust_repro	environment	200	10000	70	0.5	0.07	0.44	0.3	0.71	0.9	1	0.81	1	0.88	1	0.85	0.7	0	1	0.97	0.87	8.8	12.8	10.3	8.7	0.5	30	1
44_rust_repro	44_rust_repro_BB0.7	44_rust_repro_BB0.7	replicate_24	0.2947208507406	0.525256361564755	0.180022787694645	44_rust_repro	environment	200	10000	70	0.5	0.07	0.44	0.3	0.71	0.9	1	0.81	1	0.88	1	0.85	0.7	0	1	0.97	0.87	8.8	12.8	10.3	8.7	0.5	30	1
44_rust_repro	44_rust_repro_BB0.7	44_rust_repro_BB0.7	replicate_25	0.209811320754717	0.535094339622642	0.255094339622641	44_rust_repro	environment	200	10000	70	0.5	0.07	0.44	0.3	0.71	0.9	1	0.81	1	0.88	1	0.85	0.7	0	1	0.97	0.87	8.8	12.8	10.3	8.7	0.5	30	1
44_rust_repro	44_rust_repro_BB0.7	44_rust_repro_BB0.7	replicate_26	0.258243793997777	0.533160429788811	0.208595776213412	44_rust_repro	environment	200	10000	70	0.5	0.07	0.44	0.3	0.71	0.9	1	0.81	1	0.88	1	0.85	0.7	0	1	0.97	0.87	8.8	12.8	10.3	8.7	0.5	30	1
44_rust_repro	44_rust_repro_BB0.7	44_rust_repro_BB0.7	replicate_27	0.231460674157303	0.517602996254682	0.250936329588015	44_rust_repro	environment	200	10000	70	0.5	0.07	0.44	0.3	0.71	0.9	1	0.81	1	0.88	1	0.85	0.7	0	1	0.97	0.87	8.8	12.8	10.3	8.7	0.5	30	1
44_rust_repro	44_rust_repro_BB0.7	44_rust_repro_BB0.7	replicate_28	0.274645186037591	0.523590333716916	0.201764480245493	44_rust_repro	environment	200	10000	70	0.5	0.07	0.44	0.3	0.71	0.9	1	0.81	1	0.88	1	0.85	0.7	0	1	0.97	0.87	8.8	12.8	10.3	8.7	0.5	30	1
44_rust_repro	44_rust_repro_BB0.7	44_rust_repro_BB0.7	replicate_29	0.26884884148584	0.509746230231703	0.221404928282457	44_rust_repro	environment	200	10000	70	0.5	0.07	0.44	0.3	0.71	0.9	1	0.81	1	0.88	1	0.85	0.7	0	1	0.97	0.87	8.8	12.8	10.3	8.7	0.5	30	1
44_rust_repro	44_rust_repro_BB0.7	44_rust_repro_BB0.7	replicate_30	0.296875	0.525533536585366	0.177591463414634	44_rust_repro	environment	200	10000	70	0.5	0.07	0.44	0.3	0.71	0.9	1	0.81	1	0.88	1	0.85	0.7	0	1	0.97	0.87	8.8	12.8	10.3	8.7	0.5	30	1
44_rust_repro	44_rust_repro_BB0.8	44_rust_repro_BB0.8	replicate_01	0.162702906757267	0.506606266515666	0.330690826727067	44_rust_repro	environment	200	10000	70	0.5	0.07	0.44	0.3	0.71	0.9	1	0.81	1	0.88	1	0.9	0.8	0	1	0.97	0.87	8.8	12.8	10.3	8.7	0.5	30	1
44_rust_repro	44_rust_repro_BB0.8	44_rust_repro_BB0.8	replicate_02	0.178169542385596	0.514628657164291	0.307201800450113	44_rust_repro	environment	200	10000	70	0.5	0.07	0.44	0.3	0.71	0.9	1	0.81	1	0.88	1	0.9	0.8	0	1	0.97	0.87	8.8	12.8	10.3	8.7	0.5	30	1
44_rust_repro	44_rust_repro_BB0.8	44_rust_repro_BB0.8	replicate_03	0.157259495917643	0.49449769258076	0.348242811501597	44_rust_repro	environment	200	10000	70	0.5	0.07	0.44	0.3	0.71	0.9	1	0.81	1	0.88	1	0.9	0.8	0	1	0.97	0.87	8.8	12.8	10.3	8.7	0.5	30	1
44_rust_repro	44_rust_repro_BB0.8	44_rust_repro_BB0.8	replicate_04	0.179468511103021	0.517291590826356	0.303239898070623	44_rust_repro	environment	200	10000	70	0.5	0.07	0.44	0.3	0.71	0.9	1	0.81	1	0.88	1	0.9	0.8	0	1	0.97	0.87	8.8	12.8	10.3	8.7	0.5	30	1
44_rust_repro	44_rust_repro_BB0.8	44_rust_repro_BB0.8	replicate_05	0.162938105891126	0.513049962714392	0.324011931394482	44_rust_repro	environment	200	10000	70	0.5	0.07	0.44	0.3	0.71	0.9	1	0.81	1	0.88	1	0.9	0.8	0	1	0.97	0.87	8.8	12.8	10.3	8.7	0.5	30	1
44_rust_repro	44_rust_repro_BB0.8	44_rust_repro_BB0.8	replicate_06	0.186209439528024	0.51806784660767	0.295722713864307	44_rust_repro	environment	200	10000	70	0.5	0.07	0.44	0.3	0.71	0.9	1	0.81	1	0.88	1	0.9	0.8	0	1	0.97	0.87	8.8	12.8	10.3	8.7	0.5	30	1
44_rust_repro	44_rust_repro_BB0.8	44_rust_repro_BB0.8	replicate_07	0.214285714285714	0.523560209424084	0.262154076290202	44_rust_repro	environment	200	10000	70	0.5	0.07	0.44	0.3	0.71	0.9	1	0.81	1	0.88	1	0.9	0.8	0	1	0.97	0.87	8.8	12.8	10.3	8.7	0.5	30	1
44_rust_repro	44_rust_repro_BB0.8	44_rust_repro_BB0.8	replicate_08	0.193478260869565	0.492753623188406	0.313768115942029	44_rust_repro	environment	200	10000	70	0.5	0.07	0.44	0.3	0.71	0.9	1	0.81	1	0.88	1	0.9	0.8	0	1	0.97	0.87	8.8	12.8	10.3	8.7	0.5	30	1
44_rust_repro	44_rust_repro_BB0.8	44_rust_repro_BB0.8	replicate_09	0.173401910360029	0.512490815576782	0.314107274063189	44_rust_repro	environment	200	10000	70	0.5	0.07	0.44	0.3	0.71	0.9	1	0.81	1	0.88	1	0.9	0.8	0	1	0.97	0.87	8.8	12.8	10.3	8.7	0.5	30	1
44_rust_repro	44_rust_repro_BB0.8	44_rust_repro_BB0.8	replicate_10	0.141369047619048	0.50483630952381	0.353794642857143	44_rust_repro	environment	200	10000	70	0.5	0.07	0.44	0.3	0.71	0.9	1	0.81	1	0.88	1	0.9	0.8	0	1	0.97	0.87	8.8	12.8	10.3	8.7	0.5	30	1
44_rust_repro	44_rust_repro_BB0.8	44_rust_repro_BB0.8	replicate_11	0.183321351545651	0.51941049604601	0.297268152408339	44_rust_repro	environment	200	10000	70	0.5	0.07	0.44	0.3	0.71	0.9	1	0.81	1	0.88	1	0.9	0.8	0	1	0.97	0.87	8.8	12.8	10.3	8.7	0.5	30	1
44_rust_repro	44_rust_repro_BB0.8	44_rust_repro_BB0.8	replicate_12	0.184480234260615	0.5201317715959	0.295387994143485	44_rust_repro	environment	200	10000	70	0.5	0.07	0.44	0.3	0.71	0.9	1	0.81	1	0.88	1	0.9	0.8	0	1	0.97	0.87	8.8	12.8	10.3	8.7	0.5	30	1
44_rust_repro	44_rust_repro_BB0.8	44_rust_repro_BB0.8	replicate_13	0.14022406938923	0.508131550415613	0.351644380195157	44_rust_repro	environment	200	10000	70	0.5	0.07	0.44	0.3	0.71	0.9	1	0.81	1	0.88	1	0.9	0.8	0	1	0.97	0.87	8.8	12.8	10.3	8.7	0.5	30	1
44_rust_repro	44_rust_repro_BB0.8	44_rust_repro_BB0.8	replicate_14	0.171628077912532	0.533627342888644	0.294744579198824	44_rust_repro	environment	200	10000	70	0.5	0.07	0.44	0.3	0.71	0.9	1	0.81	1	0.88	1	0.9	0.8	0	1	0.97	0.87	8.8	12.8	10.3	8.7	0.5	30	1
44_rust_repro	44_rust_repro_BB0.8	44_rust_repro_BB0.8	replicate_15	0.165946724262059	0.53023758099352	0.30381569474442	44_rust_repro	environment	200	10000	70	0.5	0.07	0.44	0.3	0.71	0.9	1	0.81	1	0.88	1	0.9	0.8	0	1	0.97	0.87	8.8	12.8	10.3	8.7	0.5	30	1
44_rust_repro	44_rust_repro_BB0.8	44_rust_repro_BB0.8	replicate_16	0.168779427743571	0.519014849692141	0.312205722564288	44_rust_repro	environment	200	10000	70	0.5	0.07	0.44	0.3	0.71	0.9	1	0.81	1	0.88	1	0.9	0.8	0	1	0.97	0.87	8.8	12.8	10.3	8.7	0.5	30	1
44_rust_repro	44_rust_repro_BB0.8	44_rust_repro_BB0.8	replicate_17	0.171683389074693	0.529171311780007	0.299145299145299	44_rust_repro	environment	200	10000	70	0.5	0.07	0.44	0.3	0.71	0.9	1	0.81	1	0.88	1	0.9	0.8	0	1	0.97	0.87	8.8	12.8	10.3	8.7	0.5	30	1
44_rust_repro	44_rust_repro_BB0.8	44_rust_repro_BB0.8	replicate_18	0.198144712430427	0.517996289424861	0.283858998144712	44_rust_repro	environment	200	10000	70	0.5	0.07	0.44	0.3	0.71	0.9	1	0.81	1	0.88	1	0.9	0.8	0	1	0.97	0.87	8.8	12.8	10.3	8.7	0.5	30	1
44_rust_repro	44_rust_repro_BB0.8	44_rust_repro_BB0.8	replicate_19	0.172976985894581	0.532665181885672	0.294357832219748	44_rust_repro	environment	200	10000	70	0.5	0.07	0.44	0.3	0.71	0.9	1	0.81	1	0.88	1	0.9	0.8	0	1	0.97	0.87	8.8	12.8	10.3	8.7	0.5	30	1
44_rust_repro	44_rust_repro_BB0.8	44_rust_repro_BB0.8	replicate_20	0.136494252873563	0.505028735632184	0.358477011494253	44_rust_repro	environment	200	10000	70	0.5	0.07	0.44	0.3	0.71	0.9	1	0.81	1	0.88	1	0.9	0.8	0	1	0.97	0.87	8.8	12.8	10.3	8.7	0.5	30	1
44_rust_repro	44_rust_repro_BB0.8	44_rust_repro_BB0.8	replicate_21	0.154379562043796	0.500729927007299	0.344890510948905	44_rust_repro	environment	200	10000	70	0.5	0.07	0.44	0.3	0.71	0.9	1	0.81	1	0.88	1	0.9	0.8	0	1	0.97	0.87	8.8	12.8	10.3	8.7	0.5	30	1
44_rust_repro	44_rust_repro_BB0.8	44_rust_repro_BB0.8	replicate_22	0.173104956268222	0.519314868804665	0.307580174927114	44_rust_repro	environment	200	10000	70	0.5	0.07	0.44	0.3	0.71	0.9	1	0.81	1	0.88	1	0.9	0.8	0	1	0.97	0.87	8.8	12.8	10.3	8.7	0.5	30	1
44_rust_repro	44_rust_repro_BB0.8	44_rust_repro_BB0.8	replicate_23	0.163848177376926	0.512965050732807	0.323186771890267	44_rust_repro	environment	200	10000	70	0.5	0.07	0.44	0.3	0.71	0.9	1	0.81	1	0.88	1	0.9	0.8	0	1	0.97	0.87	8.8	12.8	10.3	8.7	0.5	30	1
44_rust_repro	44_rust_repro_BB0.8	44_rust_repro_BB0.8	replicate_24	0.176813707619395	0.519504192489974	0.303682099890631	44_rust_repro	environment	200	10000	70	0.5	0.07	0.44	0.3	0.71	0.9	1	0.81	1	0.88	1	0.9	0.8	0	1	0.97	0.87	8.8	12.8	10.3	8.7	0.5	30	1
44_rust_repro	44_rust_repro_BB0.8	44_rust_repro_BB0.8	replicate_25	0.215900527505652	0.53353428786737	0.250565184626978	44_rust_repro	environment	200	10000	70	0.5	0.07	0.44	0.3	0.71	0.9	1	0.81	1	0.88	1	0.9	0.8	0	1	0.97	0.87	8.8	12.8	10.3	8.7	0.5	30	1
44_rust_repro	44_rust_repro_BB0.8	44_rust_repro_BB0.8	replicate_26	0.155241204207472	0.523032281465361	0.321726514327167	44_rust_repro	environment	200	10000	70	0.5	0.07	0.44	0.3	0.71	0.9	1	0.81	1	0.88	1	0.9	0.8	0	1	0.97	0.87	8.8	12.8	10.3	8.7	0.5	30	1
44_rust_repro	44_rust_repro_BB0.8	44_rust_repro_BB0.8	replicate_27	0.185486856719733	0.518326545723806	0.296186597556461	44_rust_repro	environment	200	10000	70	0.5	0.07	0.44	0.3	0.71	0.9	1	0.81	1	0.88	1	0.9	0.8	0	1	0.97	0.87	8.8	12.8	10.3	8.7	0.5	30	1
44_rust_repro	44_rust_repro_BB0.8	44_rust_repro_BB0.8	replicate_28	0.166545981173063	0.538740043446778	0.294713975380159	44_rust_repro	environment	200	10000	70	0.5	0.07	0.44	0.3	0.71	0.9	1	0.81	1	0.88	1	0.9	0.8	0	1	0.97	0.87	8.8	12.8	10.3	8.7	0.5	30	1
44_rust_repro	44_rust_repro_BB0.8	44_rust_repro_BB0.8	replicate_29	0.173583543846987	0.512811259473114	0.313605196679899	44_rust_repro	environment	200	10000	70	0.5	0.07	0.44	0.3	0.71	0.9	1	0.81	1	0.88	1	0.9	0.8	0	1	0.97	0.87	8.8	12.8	10.3	8.7	0.5	30	1
44_rust_repro	44_rust_repro_BB0.8	44_rust_repro_BB0.8	replicate_30	0.185800604229607	0.51963746223565	0.294561933534743	44_rust_repro	environment	200	10000	70	0.5	0.07	0.44	0.3	0.71	0.9	1	0.81	1	0.88	1	0.9	0.8	0	1	0.97	0.87	8.8	12.8	10.3	8.7	0.5	30	1
44_rust_repro	44_rust_repro_BB0.9	44_rust_repro_BB0.9	replicate_01	0.114555765595463	0.493761814744802	0.391682419659735	44_rust_repro	environment	200	10000	70	0.5	0.07	0.44	0.3	0.71	0.9	1	0.81	1	0.88	1	0.95	0.9	0	1	0.97	0.87	8.8	12.8	10.3	8.7	0.5	30	1
44_rust_repro	44_rust_repro_BB0.9	44_rust_repro_BB0.9	replicate_02	0.0913027787802237	0.48394081559004	0.424756405629737	44_rust_repro	environment	200	10000	70	0.5	0.07	0.44	0.3	0.71	0.9	1	0.81	1	0.88	1	0.95	0.9	0	1	0.97	0.87	8.8	12.8	10.3	8.7	0.5	30	1
44_rust_repro	44_rust_repro_BB0.9	44_rust_repro_BB0.9	replicate_03	0.115983026874116	0.480905233380481	0.403111739745403	44_rust_repro	environment	200	10000	70	0.5	0.07	0.44	0.3	0.71	0.9	1	0.81	1	0.88	1	0.95	0.9	0	1	0.97	0.87	8.8	12.8	10.3	8.7	0.5	30	1
44_rust_repro	44_rust_repro_BB0.9	44_rust_repro_BB0.9	replicate_04	0.0939068100358423	0.462724014336918	0.44336917562724	44_rust_repro	environment	200	10000	70	0.5	0.07	0.44	0.3	0.71	0.9	1	0.81	1	0.88	1	0.95	0.9	0	1	0.97	0.87	8.8	12.8	10.3	8.7	0.5	30	1
44_rust_repro	44_rust_repro_BB0.9	44_rust_repro_BB0.9	replicate_05	0.0853181656594383	0.462495556345539	0.452186277995023	44_rust_repro	environment	200	10000	70	0.5	0.07	0.44	0.3	0.71	0.9	1	0.81	1	0.88	1	0.95	0.9	0	1	0.97	0.87	8.8	12.8	10.3	8.7	0.5	30	1
44_rust_repro	44_rust_repro_BB0.9	44_rust_repro_BB0.9	replicate_06	0.101476014760148	0.466420664206642	0.43210332103321	44_rust_repro	environment	200	10000	70	0.5	0.07	0.44	0.3	0.71	0.9	1	0.81	1	0.88	1	0.95	0.9	0	1	0.97	0.87	8.8	12.8	10.3	8.7	0.5	30	1
44_rust_repro	44_rust_repro_BB0.9	44_rust_repro_BB0.9	replicate_07	0.0892791803878522	0.438712038053421	0.472008781558727	44_rust_repro	environment	200	10000	70	0.5	0.07	0.44	0.3	0.71	0.9	1	0.81	1	0.88	1	0.95	0.9	0	1	0.97	0.87	8.8	12.8	10.3	8.7	0.5	30	1
44_rust_repro	44_rust_repro_BB0.9	44_rust_repro_BB0.9	replicate_08	0.102941176470588	0.444404591104735	0.452654232424677	44_rust_repro	environment	200	10000	70	0.5	0.07	0.44	0.3	0.71	0.9	1	0.81	1	0.88	1	0.95	0.9	0	1	0.97	0.87	8.8	12.8	10.3	8.7	0.5	30	1
44_rust_repro	44_rust_repro_BB0.9	44_rust_repro_BB0.9	replicate_09	0.131803035912625	0.485005553498704	0.383191410588671	44_rust_repro	environment	200	10000	70	0.5	0.07	0.44	0.3	0.71	0.9	1	0.81	1	0.88	1	0.95	0.9	0	1	0.97	0.87	8.8	12.8	10.3	8.7	0.5	30	1
44_rust_repro	44_rust_repro_BB0.9	44_rust_repro_BB0.9	replicate_10	0.0955459770114943	0.487068965517241	0.417385057471264	44_rust_repro	environment	200	10000	70	0.5	0.07	0.44	0.3	0.71	0.9	1	0.81	1	0.88	1	0.95	0.9	0	1	0.97	0.87	8.8	12.8	10.3	8.7	0.5	30	1
44_rust_repro	44_rust_repro_BB0.9	44_rust_repro_BB0.9	replicate_11	0.111111111111111	0.477526069759079	0.411362819129809	44_rust_repro	environment	200	10000	70	0.5	0.07	0.44	0.3	0.71	0.9	1	0.81	1	0.88	1	0.95	0.9	0	1	0.97	0.87	8.8	12.8	10.3	8.7	0.5	30	1
44_rust_repro	44_rust_repro_BB0.9	44_rust_repro_BB0.9	replicate_12	0.0951863916033297	0.49728555917481	0.40752804922186	44_rust_repro	environment	200	10000	70	0.5	0.07	0.44	0.3	0.71	0.9	1	0.81	1	0.88	1	0.95	0.9	0	1	0.97	0.87	8.8	12.8	10.3	8.7	0.5	30	1
44_rust_repro	44_rust_repro_BB0.9	44_rust_repro_BB0.9	replicate_13	0.116809116809117	0.465811965811966	0.417378917378917	44_rust_repro	environment	200	10000	70	0.5	0.07	0.44	0.3	0.71	0.9	1	0.81	1	0.88	1	0.95	0.9	0	1	0.97	0.87	8.8	12.8	10.3	8.7	0.5	30	1
44_rust_repro	44_rust_repro_BB0.9	44_rust_repro_BB0.9	replicate_14	0.095373665480427	0.464768683274021	0.439857651245552	44_rust_repro	environment	200	10000	70	0.5	0.07	0.44	0.3	0.71	0.9	1	0.81	1	0.88	1	0.95	0.9	0	1	0.97	0.87	8.8	12.8	10.3	8.7	0.5	30	1
44_rust_repro	44_rust_repro_BB0.9	44_rust_repro_BB0.9	replicate_15	0.122448979591837	0.502551020408163	0.375	44_rust_repro	environment	200	10000	70	0.5	0.07	0.44	0.3	0.71	0.9	1	0.81	1	0.88	1	0.95	0.9	0	1	0.97	0.87	8.8	12.8	10.3	8.7	0.5	30	1
44_rust_repro	44_rust_repro_BB0.9	44_rust_repro_BB0.9	replicate_16	0.101075268817204	0.471326164874552	0.427598566308244	44_rust_repro	environment	200	10000	70	0.5	0.07	0.44	0.3	0.71	0.9	1	0.81	1	0.88	1	0.95	0.9	0	1	0.97	0.87	8.8	12.8	10.3	8.7	0.5	30	1
44_rust_repro	44_rust_repro_BB0.9	44_rust_repro_BB0.9	replicate_17	0.107889908256881	0.477798165137615	0.414311926605505	44_rust_repro	environment	200	10000	70	0.5	0.07	0.44	0.3	0.71	0.9	1	0.81	1	0.88	1	0.95	0.9	0	1	0.97	0.87	8.8	12.8	10.3	8.7	0.5	30	1
44_rust_repro	44_rust_repro_BB0.9	44_rust_repro_BB0.9	replicate_18	0.0690777576853526	0.447739602169982	0.483182640144665	44_rust_repro	environment	200	10000	70	0.5	0.07	0.44	0.3	0.71	0.9	1	0.81	1	0.88	1	0.95	0.9	0	1	0.97	0.87	8.8	12.8	10.3	8.7	0.5	30	1
44_rust_repro	44_rust_repro_BB0.9	44_rust_repro_BB0.9	replicate_19	0.104980293801505	0.489430311716231	0.405589394482264	44_rust_repro	environment	200	10000	70	0.5	0.07	0.44	0.3	0.71	0.9	1	0.81	1	0.88	1	0.95	0.9	0	1	0.97	0.87	8.8	12.8	10.3	8.7	0.5	30	1
44_rust_repro	44_rust_repro_BB0.9	44_rust_repro_BB0.9	replicate_20	0.0921332388377038	0.467399007795889	0.440467753366407	44_rust_repro	environment	200	10000	70	0.5	0.07	0.44	0.3	0.71	0.9	1	0.81	1	0.88	1	0.95	0.9	0	1	0.97	0.87	8.8	12.8	10.3	8.7	0.5	30	1
44_rust_repro	44_rust_repro_BB0.9	44_rust_repro_BB0.9	replicate_21	0.137968693119767	0.491445212959592	0.370586093920641	44_rust_repro	environment	200	10000	70	0.5	0.07	0.44	0.3	0.71	0.9	1	0.81	1	0.88	1	0.95	0.9	0	1	0.97	0.87	8.8	12.8	10.3	8.7	0.5	30	1
44_rust_repro	44_rust_repro_BB0.9	44_rust_repro_BB0.9	replicate_22	0.12528047868362	0.486537023186238	0.388182498130142	44_rust_repro	environment	200	10000	70	0.5	0.07	0.44	0.3	0.71	0.9	1	0.81	1	0.88	1	0.95	0.9	0	1	0.97	0.87	8.8	12.8	10.3	8.7	0.5	30	1
44_rust_repro	44_rust_repro_BB0.9	44_rust_repro_BB0.9	replicate_23	0.0966113914924297	0.466834895457823	0.436553713049748	44_rust_repro	environment	200	10000	70	0.5	0.07	0.44	0.3	0.71	0.9	1	0.81	1	0.88	1	0.95	0.9	0	1	0.97	0.87	8.8	12.8	10.3	8.7	0.5	30	1
44_rust_repro	44_rust_repro_BB0.9	44_rust_repro_BB0.9	replicate_24	0.0738595220854453	0.461984069514844	0.46415640839971	44_rust_repro	environment	200	10000	70	0.5	0.07	0.44	0.3	0.71	0.9	1	0.81	1	0.88	1	0.95	0.9	0	1	0.97	0.87	8.8	12.8	10.3	8.7	0.5	30	1
44_rust_repro	44_rust_repro_BB0.9	44_rust_repro_BB0.9	replicate_25	0.103827072997874	0.463855421686747	0.432317505315379	44_rust_repro	environment	200	10000	70	0.5	0.07	0.44	0.3	0.71	0.9	1	0.81	1	0.88	1	0.95	0.9	0	1	0.97	0.87	8.8	12.8	10.3	8.7	0.5	30	1
44_rust_repro	44_rust_repro_BB0.9	44_rust_repro_BB0.9	replicate_26	0.120572450805009	0.491234347048301	0.388193202146691	44_rust_repro	environment	200	10000	70	0.5	0.07	0.44	0.3	0.71	0.9	1	0.81	1	0.88	1	0.95	0.9	0	1	0.97	0.87	8.8	12.8	10.3	8.7	0.5	30	1
44_rust_repro	44_rust_repro_BB0.9	44_rust_repro_BB0.9	replicate_27	0.0945652173913043	0.476449275362319	0.428985507246377	44_rust_repro	environment	200	10000	70	0.5	0.07	0.44	0.3	0.71	0.9	1	0.81	1	0.88	1	0.95	0.9	0	1	0.97	0.87	8.8	12.8	10.3	8.7	0.5	30	1
44_rust_repro	44_rust_repro_BB0.9	44_rust_repro_BB0.9	replicate_28	0.0911410864017499	0.465184104994532	0.443674808603719	44_rust_repro	environment	200	10000	70	0.5	0.07	0.44	0.3	0.71	0.9	1	0.81	1	0.88	1	0.95	0.9	0	1	0.97	0.87	8.8	12.8	10.3	8.7	0.5	30	1
44_rust_repro	44_rust_repro_BB0.9	44_rust_repro_BB0.9	replicate_29	0.0806451612903226	0.434431977559607	0.48492286115007	44_rust_repro	environment	200	10000	70	0.5	0.07	0.44	0.3	0.71	0.9	1	0.81	1	0.88	1	0.95	0.9	0	1	0.97	0.87	8.8	12.8	10.3	8.7	0.5	30	1
44_rust_repro	44_rust_repro_BB0.9	44_rust_repro_BB0.9	replicate_30	0.122448979591837	0.473326172574293	0.40422484783387	44_rust_repro	environment	200	10000	70	0.5	0.07	0.44	0.3	0.71	0.9	1	0.81	1	0.88	1	0.95	0.9	0	1	0.97	0.87	8.8	12.8	10.3	8.7	0.5	30	1
44_rust_repro	44_rust_repro_BB1	44_rust_repro_BB1	replicate_01	0.0541117835528658	0.39622641509434	0.549661801352795	44_rust_repro	environment	200	10000	70	0.5	0.07	0.44	0.3	0.71	0.9	1	0.81	1	0.88	1	1	1	0	1	0.97	0.87	8.8	12.8	10.3	8.7	0.5	30	1
44_rust_repro	44_rust_repro_BB1	44_rust_repro_BB1	replicate_02	0.0344706296166022	0.368272951107985	0.597256419275413	44_rust_repro	environment	200	10000	70	0.5	0.07	0.44	0.3	0.71	0.9	1	0.81	1	0.88	1	1	1	0	1	0.97	0.87	8.8	12.8	10.3	8.7	0.5	30	1
44_rust_repro	44_rust_repro_BB1	44_rust_repro_BB1	replicate_03	0.0699890069622572	0.439355075119091	0.490655917918652	44_rust_repro	environment	200	10000	70	0.5	0.07	0.44	0.3	0.71	0.9	1	0.81	1	0.88	1	1	1	0	1	0.97	0.87	8.8	12.8	10.3	8.7	0.5	30	1
44_rust_repro	44_rust_repro_BB1	44_rust_repro_BB1	replicate_04	0.0583304226336011	0.396786587495634	0.544882989870765	44_rust_repro	environment	200	10000	70	0.5	0.07	0.44	0.3	0.71	0.9	1	0.81	1	0.88	1	1	1	0	1	0.97	0.87	8.8	12.8	10.3	8.7	0.5	30	1
44_rust_repro	44_rust_repro_BB1	44_rust_repro_BB1	replicate_05	0.0548691860465116	0.416787790697674	0.528343023255814	44_rust_repro	environment	200	10000	70	0.5	0.07	0.44	0.3	0.71	0.9	1	0.81	1	0.88	1	1	1	0	1	0.97	0.87	8.8	12.8	10.3	8.7	0.5	30	1
44_rust_repro	44_rust_repro_BB1	44_rust_repro_BB1	replicate_06	0.0667392092854552	0.410953935437069	0.522306855277476	44_rust_repro	environment	200	10000	70	0.5	0.07	0.44	0.3	0.71	0.9	1	0.81	1	0.88	1	1	1	0	1	0.97	0.87	8.8	12.8	10.3	8.7	0.5	30	1
44_rust_repro	44_rust_repro_BB1	44_rust_repro_BB1	replicate_07	0.0551724137931034	0.398911070780399	0.545916515426497	44_rust_repro	environment	200	10000	70	0.5	0.07	0.44	0.3	0.71	0.9	1	0.81	1	0.88	1	1	1	0	1	0.97	0.87	8.8	12.8	10.3	8.7	0.5	30	1
44_rust_repro	44_rust_repro_BB1	44_rust_repro_BB1	replicate_08	0.0432185523541813	0.356640899508082	0.600140548137737	44_rust_repro	environment	200	10000	70	0.5	0.07	0.44	0.3	0.71	0.9	1	0.81	1	0.88	1	1	1	0	1	0.97	0.87	8.8	12.8	10.3	8.7	0.5	30	1
44_rust_repro	44_rust_repro_BB1	44_rust_repro_BB1	replicate_09	0.0624338624338624	0.402469135802469	0.535097001763668	44_rust_repro	environment	200	10000	70	0.5	0.07	0.44	0.3	0.71	0.9	1	0.81	1	0.88	1	1	1	0	1	0.97	0.87	8.8	12.8	10.3	8.7	0.5	30	1
44_rust_repro	44_rust_repro_BB1	44_rust_repro_BB1	replicate_10	0.0319262149698475	0.35899255054984	0.609081234480312	44_rust_repro	environment	200	10000	70	0.5	0.07	0.44	0.3	0.71	0.9	1	0.81	1	0.88	1	1	1	0	1	0.97	0.87	8.8	12.8	10.3	8.7	0.5	30	1
44_rust_repro	44_rust_repro_BB1	44_rust_repro_BB1	replicate_11	0.0544677821288715	0.389106443574226	0.556425774296903	44_rust_repro	environment	200	10000	70	0.5	0.07	0.44	0.3	0.71	0.9	1	0.81	1	0.88	1	1	1	0	1	0.97	0.87	8.8	12.8	10.3	8.7	0.5	30	1
44_rust_repro	44_rust_repro_BB1	44_rust_repro_BB1	replicate_12	0.0510167677488405	0.370674277559757	0.578308954691402	44_rust_repro	environment	200	10000	70	0.5	0.07	0.44	0.3	0.71	0.9	1	0.81	1	0.88	1	1	1	0	1	0.97	0.87	8.8	12.8	10.3	8.7	0.5	30	1
44_rust_repro	44_rust_repro_BB1	44_rust_repro_BB1	replicate_13	0.0413281525962557	0.355351465913105	0.603320381490639	44_rust_repro	environment	200	10000	70	0.5	0.07	0.44	0.3	0.71	0.9	1	0.81	1	0.88	1	1	1	0	1	0.97	0.87	8.8	12.8	10.3	8.7	0.5	30	1
44_rust_repro	44_rust_repro_BB1	44_rust_repro_BB1	replicate_14	0.0456050018389114	0.373666789260758	0.580728208900331	44_rust_repro	environment	200	10000	70	0.5	0.07	0.44	0.3	0.71	0.9	1	0.81	1	0.88	1	1	1	0	1	0.97	0.87	8.8	12.8	10.3	8.7	0.5	30	1
44_rust_repro	44_rust_repro_BB1	44_rust_repro_BB1	replicate_15	0.0491039426523298	0.363440860215054	0.587455197132617	44_rust_repro	environment	200	10000	70	0.5	0.07	0.44	0.3	0.71	0.9	1	0.81	1	0.88	1	1	1	0	1	0.97	0.87	8.8	12.8	10.3	8.7	0.5	30	1
44_rust_repro	44_rust_repro_BB1	44_rust_repro_BB1	replicate_16	0.0496102055279943	0.375265768958186	0.57512402551382	44_rust_repro	environment	200	10000	70	0.5	0.07	0.44	0.3	0.71	0.9	1	0.81	1	0.88	1	1	1	0	1	0.97	0.87	8.8	12.8	10.3	8.7	0.5	30	1
44_rust_repro	44_rust_repro_BB1	44_rust_repro_BB1	replicate_17	0.0444126074498567	0.337034383954155	0.618553008595988	44_rust_repro	environment	200	10000	70	0.5	0.07	0.44	0.3	0.71	0.9	1	0.81	1	0.88	1	1	1	0	1	0.97	0.87	8.8	12.8	10.3	8.7	0.5	30	1
44_rust_repro	44_rust_repro_BB1	44_rust_repro_BB1	replicate_18	0.0467224546722455	0.384588563458856	0.568688981868898	44_rust_repro	environment	200	10000	70	0.5	0.07	0.44	0.3	0.71	0.9	1	0.81	1	0.88	1	1	1	0	1	0.97	0.87	8.8	12.8	10.3	8.7	0.5	30	1
44_rust_repro	44_rust_repro_BB1	44_rust_repro_BB1	replicate_19	0.050737675422814	0.411658870097157	0.537603454480029	44_rust_repro	environment	200	10000	70	0.5	0.07	0.44	0.3	0.71	0.9	1	0.81	1	0.88	1	1	1	0	1	0.97	0.87	8.8	12.8	10.3	8.7	0.5	30	1
44_rust_repro	44_rust_repro_BB1	44_rust_repro_BB1	replicate_20	0.0638528138528139	0.414141414141414	0.522005772005772	44_rust_repro	environment	200	10000	70	0.5	0.07	0.44	0.3	0.71	0.9	1	0.81	1	0.88	1	1	1	0	1	0.97	0.87	8.8	12.8	10.3	8.7	0.5	30	1
44_rust_repro	44_rust_repro_BB1	44_rust_repro_BB1	replicate_21	0.0617997831586556	0.381279363932056	0.556920852909288	44_rust_repro	environment	200	10000	70	0.5	0.07	0.44	0.3	0.71	0.9	1	0.81	1	0.88	1	1	1	0	1	0.97	0.87	8.8	12.8	10.3	8.7	0.5	30	1
44_rust_repro	44_rust_repro_BB1	44_rust_repro_BB1	replicate_22	0.0453593859036985	0.349616189811584	0.605024424284717	44_rust_repro	environment	200	10000	70	0.5	0.07	0.44	0.3	0.71	0.9	1	0.81	1	0.88	1	1	1	0	1	0.97	0.87	8.8	12.8	10.3	8.7	0.5	30	1
44_rust_repro	44_rust_repro_BB1	44_rust_repro_BB1	replicate_23	0.0631313131313131	0.387445887445887	0.549422799422799	44_rust_repro	environment	200	10000	70	0.5	0.07	0.44	0.3	0.71	0.9	1	0.81	1	0.88	1	1	1	0	1	0.97	0.87	8.8	12.8	10.3	8.7	0.5	30	1
44_rust_repro	44_rust_repro_BB1	44_rust_repro_BB1	replicate_24	0.0644930132568972	0.42923683267646	0.506270154066643	44_rust_repro	environment	200	10000	70	0.5	0.07	0.44	0.3	0.71	0.9	1	0.81	1	0.88	1	1	1	0	1	0.97	0.87	8.8	12.8	10.3	8.7	0.5	30	1
44_rust_repro	44_rust_repro_BB1	44_rust_repro_BB1	replicate_25	0.0612833453496756	0.379235760634463	0.559480894015862	44_rust_repro	environment	200	10000	70	0.5	0.07	0.44	0.3	0.71	0.9	1	0.81	1	0.88	1	1	1	0	1	0.97	0.87	8.8	12.8	10.3	8.7	0.5	30	1
44_rust_repro	44_rust_repro_BB1	44_rust_repro_BB1	replicate_26	0.054670528602462	0.385228095582911	0.560101375814627	44_rust_repro	environment	200	10000	70	0.5	0.07	0.44	0.3	0.71	0.9	1	0.81	1	0.88	1	1	1	0	1	0.97	0.87	8.8	12.8	10.3	8.7	0.5	30	1
44_rust_repro	44_rust_repro_BB1	44_rust_repro_BB1	replicate_27	0.0674318507890961	0.423242467718795	0.509325681492109	44_rust_repro	environment	200	10000	70	0.5	0.07	0.44	0.3	0.71	0.9	1	0.81	1	0.88	1	1	1	0	1	0.97	0.87	8.8	12.8	10.3	8.7	0.5	30	1
44_rust_repro	44_rust_repro_BB1	44_rust_repro_BB1	replicate_28	0.0663101604278075	0.388591800356506	0.545098039215686	44_rust_repro	environment	200	10000	70	0.5	0.07	0.44	0.3	0.71	0.9	1	0.81	1	0.88	1	1	1	0	1	0.97	0.87	8.8	12.8	10.3	8.7	0.5	30	1
44_rust_repro	44_rust_repro_BB1	44_rust_repro_BB1	replicate_29	0.0429138117562207	0.367472051929318	0.589614136314461	44_rust_repro	environment	200	10000	70	0.5	0.07	0.44	0.3	0.71	0.9	1	0.81	1	0.88	1	1	1	0	1	0.97	0.87	8.8	12.8	10.3	8.7	0.5	30	1
44_rust_repro	44_rust_repro_BB1	44_rust_repro_BB1	replicate_30	0.0572687224669604	0.395741556534508	0.546989720998532	44_rust_repro	environment	200	10000	70	0.5	0.07	0.44	0.3	0.71	0.9	1	0.81	1	0.88	1	1	1	0	1	0.97	0.87	8.8	12.8	10.3	8.7	0.5	30	1
