# Supplementary material for: Balancing selection via life-history trade-offs maintains an inversion polymorphism in a seaweed fly
Source: Nat Commun. 2020 Feb 3;11:670. doi: 10.1038/s41467-020-14479-7 (PMC6997199; doi:10.1038/s41467-020-14479-7)
Supplement: Supplementary file 4 — Source Data [file 41467_2020_14479_MOESM4_ESM.zip › source_data/Fig_4C.txt]

Origin	Variable	Region	Pop	AA	AB	BB	X.ensemble	parametersChanging	numGenerations	eggsPerGenerations	eggsPerFemale	proportionFemales	propAA	propBB	globalSurvival	survivalFemalesAA	survivalFemalesAB	survivalFemalesBB	survivalMalesAA	survivalMalesAB	survivalMalesBB	reprodMalesAA	reprodMalesAB	reprodMalesBB	malesFreqDepCoef	eggsFemalesAA	eggsFemalesAB	eggsFemalesBB	femaleMaturation	maleMaturationAA	maleMaturationAB	maleMaturationBB	maturationCV	environmentTime	environmentTimeVariation
Obs_wild	Obs_wild	North_America	RC	0.08	0.79	0.12	NA	NA	NA	NA	NA	NA	NA	NA	NA	NA	NA	NA	NA	NA	NA	NA	NA	NA	NA	NA	NA	NA	NA	NA	NA	NA	NA	NA	NA
Obs_wild	Obs_wild	North_America	GM	0.12	0.78	0.1	NA	NA	NA	NA	NA	NA	NA	NA	NA	NA	NA	NA	NA	NA	NA	NA	NA	NA	NA	NA	NA	NA	NA	NA	NA	NA	NA	NA	NA
Obs_wild	Obs_wild	North_America	ME	0.07	0.74	0.19	NA	NA	NA	NA	NA	NA	NA	NA	NA	NA	NA	NA	NA	NA	NA	NA	NA	NA	NA	NA	NA	NA	NA	NA	NA	NA	NA	NA	NA
Obs_wild	Obs_wild	North_America	CE	0.14	0.63	0.22	NA	NA	NA	NA	NA	NA	NA	NA	NA	NA	NA	NA	NA	NA	NA	NA	NA	NA	NA	NA	NA	NA	NA	NA	NA	NA	NA	NA	NA
Obs_wild	Obs_wild	North_America	RB	0.05	0.6	0.35	NA	NA	NA	NA	NA	NA	NA	NA	NA	NA	NA	NA	NA	NA	NA	NA	NA	NA	NA	NA	NA	NA	NA	NA	NA	NA	NA	NA	NA
Obs_wild	Obs_wild	North_America	AG	0.06	0.6	0.34	NA	NA	NA	NA	NA	NA	NA	NA	NA	NA	NA	NA	NA	NA	NA	NA	NA	NA	NA	NA	NA	NA	NA	NA	NA	NA	NA	NA	NA
Obs_wild	Obs_wild	North_America	CB	0.12	0.59	0.29	NA	NA	NA	NA	NA	NA	NA	NA	NA	NA	NA	NA	NA	NA	NA	NA	NA	NA	NA	NA	NA	NA	NA	NA	NA	NA	NA	NA	NA
Obs_wild	Obs_wild	North_America	BT	0.03	0.57	0.4	NA	NA	NA	NA	NA	NA	NA	NA	NA	NA	NA	NA	NA	NA	NA	NA	NA	NA	NA	NA	NA	NA	NA	NA	NA	NA	NA	NA	NA
Obs_wild	Obs_wild	North_America	BS	0.1	0.54	0.36	NA	NA	NA	NA	NA	NA	NA	NA	NA	NA	NA	NA	NA	NA	NA	NA	NA	NA	NA	NA	NA	NA	NA	NA	NA	NA	NA	NA	NA
Obs_wild	Obs_wild	North_America	NB	0.07	0.54	0.39	NA	NA	NA	NA	NA	NA	NA	NA	NA	NA	NA	NA	NA	NA	NA	NA	NA	NA	NA	NA	NA	NA	NA	NA	NA	NA	NA	NA	NA
Obs_wild	Obs_wild	North_America	MA	0.12	0.54	0.34	NA	NA	NA	NA	NA	NA	NA	NA	NA	NA	NA	NA	NA	NA	NA	NA	NA	NA	NA	NA	NA	NA	NA	NA	NA	NA	NA	NA	NA
Obs_wild	Obs_wild	North_America	SS	0.21	0.53	0.26	NA	NA	NA	NA	NA	NA	NA	NA	NA	NA	NA	NA	NA	NA	NA	NA	NA	NA	NA	NA	NA	NA	NA	NA	NA	NA	NA	NA	NA
Obs_wild	Obs_wild	North_America	CP	0.13	0.5	0.38	NA	NA	NA	NA	NA	NA	NA	NA	NA	NA	NA	NA	NA	NA	NA	NA	NA	NA	NA	NA	NA	NA	NA	NA	NA	NA	NA	NA	NA
Obs_wild	Obs_wild	North_America	PM	0.07	0.5	0.43	NA	NA	NA	NA	NA	NA	NA	NA	NA	NA	NA	NA	NA	NA	NA	NA	NA	NA	NA	NA	NA	NA	NA	NA	NA	NA	NA	NA	NA
Obs_wild	Obs_wild	North_America	BP	0.08	0.49	0.43	NA	NA	NA	NA	NA	NA	NA	NA	NA	NA	NA	NA	NA	NA	NA	NA	NA	NA	NA	NA	NA	NA	NA	NA	NA	NA	NA	NA	NA
Obs_wild	Obs_wild	North_America	RT	0.06	0.47	0.47	NA	NA	NA	NA	NA	NA	NA	NA	NA	NA	NA	NA	NA	NA	NA	NA	NA	NA	NA	NA	NA	NA	NA	NA	NA	NA	NA	NA	NA
Obs_wild	Obs_wild	North_America	SI	0.21	0.46	0.33	NA	NA	NA	NA	NA	NA	NA	NA	NA	NA	NA	NA	NA	NA	NA	NA	NA	NA	NA	NA	NA	NA	NA	NA	NA	NA	NA	NA	NA
Obs_wild	Obs_wild	North_America	HA	0.08	0.42	0.5	NA	NA	NA	NA	NA	NA	NA	NA	NA	NA	NA	NA	NA	NA	NA	NA	NA	NA	NA	NA	NA	NA	NA	NA	NA	NA	NA	NA	NA
Obs_wild	Obs_wild	North_America	SB	0.1	0.42	0.48	NA	NA	NA	NA	NA	NA	NA	NA	NA	NA	NA	NA	NA	NA	NA	NA	NA	NA	NA	NA	NA	NA	NA	NA	NA	NA	NA	NA	NA
Obs_wild	Obs_wild	North_America	KA	0.08	0.4	0.51	NA	NA	NA	NA	NA	NA	NA	NA	NA	NA	NA	NA	NA	NA	NA	NA	NA	NA	NA	NA	NA	NA	NA	NA	NA	NA	NA	NA	NA
Obs_wild	Obs_wild	Scandinavia	VIK	0.12	0.69	0.19	NA	NA	NA	NA	NA	NA	NA	NA	NA	NA	NA	NA	NA	NA	NA	NA	NA	NA	NA	NA	NA	NA	NA	NA	NA	NA	NA	NA	NA
Obs_wild	Obs_wild	Scandinavia	FOR	0.07	0.67	0.26	NA	NA	NA	NA	NA	NA	NA	NA	NA	NA	NA	NA	NA	NA	NA	NA	NA	NA	NA	NA	NA	NA	NA	NA	NA	NA	NA	NA	NA
Obs_wild	Obs_wild	Scandinavia	VEJ	0.16	0.67	0.17	NA	NA	NA	NA	NA	NA	NA	NA	NA	NA	NA	NA	NA	NA	NA	NA	NA	NA	NA	NA	NA	NA	NA	NA	NA	NA	NA	NA	NA
Obs_wild	Obs_wild	Scandinavia	YST	0.13	0.65	0.22	NA	NA	NA	NA	NA	NA	NA	NA	NA	NA	NA	NA	NA	NA	NA	NA	NA	NA	NA	NA	NA	NA	NA	NA	NA	NA	NA	NA	NA
Obs_wild	Obs_wild	Scandinavia	TRA	0.07	0.64	0.29	NA	NA	NA	NA	NA	NA	NA	NA	NA	NA	NA	NA	NA	NA	NA	NA	NA	NA	NA	NA	NA	NA	NA	NA	NA	NA	NA	NA	NA
Obs_wild	Obs_wild	Scandinavia	ELL	0.15	0.63	0.22	NA	NA	NA	NA	NA	NA	NA	NA	NA	NA	NA	NA	NA	NA	NA	NA	NA	NA	NA	NA	NA	NA	NA	NA	NA	NA	NA	NA	NA
Obs_wild	Obs_wild	Scandinavia	BUA	0.08	0.61	0.31	NA	NA	NA	NA	NA	NA	NA	NA	NA	NA	NA	NA	NA	NA	NA	NA	NA	NA	NA	NA	NA	NA	NA	NA	NA	NA	NA	NA	NA
Obs_wild	Obs_wild	Scandinavia	OST	0.15	0.6	0.24	NA	NA	NA	NA	NA	NA	NA	NA	NA	NA	NA	NA	NA	NA	NA	NA	NA	NA	NA	NA	NA	NA	NA	NA	NA	NA	NA	NA	NA
Obs_wild	Obs_wild	Scandinavia	STE	0.19	0.59	0.23	NA	NA	NA	NA	NA	NA	NA	NA	NA	NA	NA	NA	NA	NA	NA	NA	NA	NA	NA	NA	NA	NA	NA	NA	NA	NA	NA	NA	NA
Obs_wild	Obs_wild	Scandinavia	KAM	0.06	0.58	0.37	NA	NA	NA	NA	NA	NA	NA	NA	NA	NA	NA	NA	NA	NA	NA	NA	NA	NA	NA	NA	NA	NA	NA	NA	NA	NA	NA	NA	NA
Obs_wild	Obs_wild	Scandinavia	TOR	0.11	0.57	0.31	NA	NA	NA	NA	NA	NA	NA	NA	NA	NA	NA	NA	NA	NA	NA	NA	NA	NA	NA	NA	NA	NA	NA	NA	NA	NA	NA	NA	NA
Obs_wild	Obs_wild	Scandinavia	HOM	0.16	0.56	0.28	NA	NA	NA	NA	NA	NA	NA	NA	NA	NA	NA	NA	NA	NA	NA	NA	NA	NA	NA	NA	NA	NA	NA	NA	NA	NA	NA	NA	NA
Obs_wild	Obs_wild	Scandinavia	MOL	0.16	0.53	0.31	NA	NA	NA	NA	NA	NA	NA	NA	NA	NA	NA	NA	NA	NA	NA	NA	NA	NA	NA	NA	NA	NA	NA	NA	NA	NA	NA	NA	NA
Obs_wild	Obs_wild	Scandinavia	SKA	0.09	0.51	0.4	NA	NA	NA	NA	NA	NA	NA	NA	NA	NA	NA	NA	NA	NA	NA	NA	NA	NA	NA	NA	NA	NA	NA	NA	NA	NA	NA	NA	NA
Obs_wild	Obs_wild	Scandinavia	KAS	0.09	0.51	0.39	NA	NA	NA	NA	NA	NA	NA	NA	NA	NA	NA	NA	NA	NA	NA	NA	NA	NA	NA	NA	NA	NA	NA	NA	NA	NA	NA	NA	NA
exp-5G	exp-5G	G5	CE01-05	0.458333333	0.520833333	0.020833333	NA	NA	NA	NA	NA	NA	NA	NA	NA	NA	NA	NA	NA	NA	NA	NA	NA	NA	NA	NA	NA	NA	NA	NA	NA	NA	NA	NA	NA
exp-5G	exp-5G	G5	CE02-05	0.319148936	0.638297872	0.042553191	NA	NA	NA	NA	NA	NA	NA	NA	NA	NA	NA	NA	NA	NA	NA	NA	NA	NA	NA	NA	NA	NA	NA	NA	NA	NA	NA	NA	NA
exp-5G	exp-5G	G5	CE03-05	0.304347826	0.543478261	0.152173913	NA	NA	NA	NA	NA	NA	NA	NA	NA	NA	NA	NA	NA	NA	NA	NA	NA	NA	NA	NA	NA	NA	NA	NA	NA	NA	NA	NA	NA
exp-5G	exp-5G	G5	CE04-05	0.5625	0.4375	0	NA	NA	NA	NA	NA	NA	NA	NA	NA	NA	NA	NA	NA	NA	NA	NA	NA	NA	NA	NA	NA	NA	NA	NA	NA	NA	NA	NA	NA
exp-5G	exp-5G	G5	CE07-05	0.333333333	0.520833333	0.145833333	NA	NA	NA	NA	NA	NA	NA	NA	NA	NA	NA	NA	NA	NA	NA	NA	NA	NA	NA	NA	NA	NA	NA	NA	NA	NA	NA	NA	NA
exp-5G	exp-5G	G5	CE08-05	0.489361702	0.468085106	0.042553191	NA	NA	NA	NA	NA	NA	NA	NA	NA	NA	NA	NA	NA	NA	NA	NA	NA	NA	NA	NA	NA	NA	NA	NA	NA	NA	NA	NA	NA
exp-5G	exp-5G	G5	CE09-05	0.425531915	0.489361702	0.085106383	NA	NA	NA	NA	NA	NA	NA	NA	NA	NA	NA	NA	NA	NA	NA	NA	NA	NA	NA	NA	NA	NA	NA	NA	NA	NA	NA	NA	NA
exp-5G	exp-5G	G5	CE10-05	0.395833333	0.541666667	0.0625	NA	NA	NA	NA	NA	NA	NA	NA	NA	NA	NA	NA	NA	NA	NA	NA	NA	NA	NA	NA	NA	NA	NA	NA	NA	NA	NA	NA	NA
exp-5G	exp-5G	G5	KA21-05	0.425531915	0.510638298	0.063829787	NA	NA	NA	NA	NA	NA	NA	NA	NA	NA	NA	NA	NA	NA	NA	NA	NA	NA	NA	NA	NA	NA	NA	NA	NA	NA	NA	NA	NA
exp-5G	exp-5G	G5	KA23-05	0.568181818	0.363636364	0.068181818	NA	NA	NA	NA	NA	NA	NA	NA	NA	NA	NA	NA	NA	NA	NA	NA	NA	NA	NA	NA	NA	NA	NA	NA	NA	NA	NA	NA	NA
exp-5G	exp-5G	G5	KA24-05	0.341463415	0.609756098	0.048780488	NA	NA	NA	NA	NA	NA	NA	NA	NA	NA	NA	NA	NA	NA	NA	NA	NA	NA	NA	NA	NA	NA	NA	NA	NA	NA	NA	NA	NA
exp-5G	exp-5G	G5	KA25-05	0.25	0.729166667	0.020833333	NA	NA	NA	NA	NA	NA	NA	NA	NA	NA	NA	NA	NA	NA	NA	NA	NA	NA	NA	NA	NA	NA	NA	NA	NA	NA	NA	NA	NA
exp-5G	exp-5G	G5	KA26-05	0.465116279	0.465116279	0.069767442	NA	NA	NA	NA	NA	NA	NA	NA	NA	NA	NA	NA	NA	NA	NA	NA	NA	NA	NA	NA	NA	NA	NA	NA	NA	NA	NA	NA	NA
exp-5G	exp-5G	G5	KA27-05	0.446808511	0.489361702	0.063829787	NA	NA	NA	NA	NA	NA	NA	NA	NA	NA	NA	NA	NA	NA	NA	NA	NA	NA	NA	NA	NA	NA	NA	NA	NA	NA	NA	NA	NA
exp-5G	exp-5G	G5	KA28-05	0.418604651	0.534883721	0.046511628	NA	NA	NA	NA	NA	NA	NA	NA	NA	NA	NA	NA	NA	NA	NA	NA	NA	NA	NA	NA	NA	NA	NA	NA	NA	NA	NA	NA	NA
exp-5G	exp-5G	G5	KA30-05	0.428571429	0.547619048	0.023809524	NA	NA	NA	NA	NA	NA	NA	NA	NA	NA	NA	NA	NA	NA	NA	NA	NA	NA	NA	NA	NA	NA	NA	NA	NA	NA	NA	NA	NA
42_rust_env_BB0.1	42_rust_env_BB0.1_env7_var2	42_rust_env_BB0.1_env7_var2	replicate_01	0.0492505353319058	0.36830835117773	0.582441113490364	42_rust_env_BB0.1	environment	200	10000	70	0.5	0.07	0.44	0.3	0.71	0.9	1	0.81	1	0.88	1	0.55	0.1	0	1	0.97	0.87	8.8	12.8	10.3	8.7	0.5	7	2
42_rust_env_BB0.1	42_rust_env_BB0.1_env7_var2	42_rust_env_BB0.1_env7_var2	replicate_02	0.0740740740740741	0.368191721132898	0.557734204793028	42_rust_env_BB0.1	environment	200	10000	70	0.5	0.07	0.44	0.3	0.71	0.9	1	0.81	1	0.88	1	0.55	0.1	0	1	0.97	0.87	8.8	12.8	10.3	8.7	0.5	7	2
42_rust_env_BB0.1	42_rust_env_BB0.1_env7_var2	42_rust_env_BB0.1_env7_var2	replicate_03	0.0602409638554217	0.325301204819277	0.614457831325301	42_rust_env_BB0.1	environment	200	10000	70	0.5	0.07	0.44	0.3	0.71	0.9	1	0.81	1	0.88	1	0.55	0.1	0	1	0.97	0.87	8.8	12.8	10.3	8.7	0.5	7	2
42_rust_env_BB0.1	42_rust_env_BB0.1_env7_var2	42_rust_env_BB0.1_env7_var2	replicate_04	0.0484581497797357	0.297356828193833	0.654185022026432	42_rust_env_BB0.1	environment	200	10000	70	0.5	0.07	0.44	0.3	0.71	0.9	1	0.81	1	0.88	1	0.55	0.1	0	1	0.97	0.87	8.8	12.8	10.3	8.7	0.5	7	2
42_rust_env_BB0.1	42_rust_env_BB0.1_env7_var2	42_rust_env_BB0.1_env7_var2	replicate_05	0.0596421471172962	0.417495029821074	0.52286282306163	42_rust_env_BB0.1	environment	200	10000	70	0.5	0.07	0.44	0.3	0.71	0.9	1	0.81	1	0.88	1	0.55	0.1	0	1	0.97	0.87	8.8	12.8	10.3	8.7	0.5	7	2
42_rust_env_BB0.1	42_rust_env_BB0.1_env7_var2	42_rust_env_BB0.1_env7_var2	replicate_06	0.0423387096774194	0.36491935483871	0.592741935483871	42_rust_env_BB0.1	environment	200	10000	70	0.5	0.07	0.44	0.3	0.71	0.9	1	0.81	1	0.88	1	0.55	0.1	0	1	0.97	0.87	8.8	12.8	10.3	8.7	0.5	7	2
42_rust_env_BB0.1	42_rust_env_BB0.1_env7_var2	42_rust_env_BB0.1_env7_var2	replicate_07	0.0363288718929254	0.313575525812619	0.650095602294455	42_rust_env_BB0.1	environment	200	10000	70	0.5	0.07	0.44	0.3	0.71	0.9	1	0.81	1	0.88	1	0.55	0.1	0	1	0.97	0.87	8.8	12.8	10.3	8.7	0.5	7	2
42_rust_env_BB0.1	42_rust_env_BB0.1_env7_var2	42_rust_env_BB0.1_env7_var2	replicate_08	0.0522088353413655	0.339357429718876	0.608433734939759	42_rust_env_BB0.1	environment	200	10000	70	0.5	0.07	0.44	0.3	0.71	0.9	1	0.81	1	0.88	1	0.55	0.1	0	1	0.97	0.87	8.8	12.8	10.3	8.7	0.5	7	2
42_rust_env_BB0.1	42_rust_env_BB0.1_env7_var2	42_rust_env_BB0.1_env7_var2	replicate_09	0.0602409638554217	0.395582329317269	0.544176706827309	42_rust_env_BB0.1	environment	200	10000	70	0.5	0.07	0.44	0.3	0.71	0.9	1	0.81	1	0.88	1	0.55	0.1	0	1	0.97	0.87	8.8	12.8	10.3	8.7	0.5	7	2
42_rust_env_BB0.1	42_rust_env_BB0.1_env7_var2	42_rust_env_BB0.1_env7_var2	replicate_10	0.0626349892008639	0.393088552915767	0.544276457883369	42_rust_env_BB0.1	environment	200	10000	70	0.5	0.07	0.44	0.3	0.71	0.9	1	0.81	1	0.88	1	0.55	0.1	0	1	0.97	0.87	8.8	12.8	10.3	8.7	0.5	7	2
42_rust_env_BB0.1	42_rust_env_BB0.1_env7_var2	42_rust_env_BB0.1_env7_var2	replicate_11	0.0790598290598291	0.408119658119658	0.512820512820513	42_rust_env_BB0.1	environment	200	10000	70	0.5	0.07	0.44	0.3	0.71	0.9	1	0.81	1	0.88	1	0.55	0.1	0	1	0.97	0.87	8.8	12.8	10.3	8.7	0.5	7	2
42_rust_env_BB0.1	42_rust_env_BB0.1_env7_var2	42_rust_env_BB0.1_env7_var2	replicate_12	0.0531697341513292	0.439672801635992	0.507157464212679	42_rust_env_BB0.1	environment	200	10000	70	0.5	0.07	0.44	0.3	0.71	0.9	1	0.81	1	0.88	1	0.55	0.1	0	1	0.97	0.87	8.8	12.8	10.3	8.7	0.5	7	2
42_rust_env_BB0.1	42_rust_env_BB0.1_env7_var2	42_rust_env_BB0.1_env7_var2	replicate_13	0.0269749518304432	0.379576107899807	0.593448940269749	42_rust_env_BB0.1	environment	200	10000	70	0.5	0.07	0.44	0.3	0.71	0.9	1	0.81	1	0.88	1	0.55	0.1	0	1	0.97	0.87	8.8	12.8	10.3	8.7	0.5	7	2
42_rust_env_BB0.1	42_rust_env_BB0.1_env7_var2	42_rust_env_BB0.1_env7_var2	replicate_14	0.0513347022587269	0.388090349075975	0.560574948665298	42_rust_env_BB0.1	environment	200	10000	70	0.5	0.07	0.44	0.3	0.71	0.9	1	0.81	1	0.88	1	0.55	0.1	0	1	0.97	0.87	8.8	12.8	10.3	8.7	0.5	7	2
42_rust_env_BB0.1	42_rust_env_BB0.1_env7_var2	42_rust_env_BB0.1_env7_var2	replicate_15	0.0590717299578059	0.411392405063291	0.529535864978903	42_rust_env_BB0.1	environment	200	10000	70	0.5	0.07	0.44	0.3	0.71	0.9	1	0.81	1	0.88	1	0.55	0.1	0	1	0.97	0.87	8.8	12.8	10.3	8.7	0.5	7	2
42_rust_env_BB0.1	42_rust_env_BB0.1_env7_var2	42_rust_env_BB0.1_env7_var2	replicate_16	0.0524271844660194	0.36504854368932	0.58252427184466	42_rust_env_BB0.1	environment	200	10000	70	0.5	0.07	0.44	0.3	0.71	0.9	1	0.81	1	0.88	1	0.55	0.1	0	1	0.97	0.87	8.8	12.8	10.3	8.7	0.5	7	2
42_rust_env_BB0.1	42_rust_env_BB0.1_env7_var2	42_rust_env_BB0.1_env7_var2	replicate_17	0.0440366972477064	0.308256880733945	0.647706422018349	42_rust_env_BB0.1	environment	200	10000	70	0.5	0.07	0.44	0.3	0.71	0.9	1	0.81	1	0.88	1	0.55	0.1	0	1	0.97	0.87	8.8	12.8	10.3	8.7	0.5	7	2
42_rust_env_BB0.1	42_rust_env_BB0.1_env7_var2	42_rust_env_BB0.1_env7_var2	replicate_18	0.0416666666666667	0.363095238095238	0.595238095238095	42_rust_env_BB0.1	environment	200	10000	70	0.5	0.07	0.44	0.3	0.71	0.9	1	0.81	1	0.88	1	0.55	0.1	0	1	0.97	0.87	8.8	12.8	10.3	8.7	0.5	7	2
42_rust_env_BB0.1	42_rust_env_BB0.1_env7_var2	42_rust_env_BB0.1_env7_var2	replicate_19	0.0316205533596838	0.367588932806324	0.600790513833992	42_rust_env_BB0.1	environment	200	10000	70	0.5	0.07	0.44	0.3	0.71	0.9	1	0.81	1	0.88	1	0.55	0.1	0	1	0.97	0.87	8.8	12.8	10.3	8.7	0.5	7	2
42_rust_env_BB0.1	42_rust_env_BB0.1_env7_var2	42_rust_env_BB0.1_env7_var2	replicate_20	0.0674157303370786	0.299625468164794	0.632958801498127	42_rust_env_BB0.1	environment	200	10000	70	0.5	0.07	0.44	0.3	0.71	0.9	1	0.81	1	0.88	1	0.55	0.1	0	1	0.97	0.87	8.8	12.8	10.3	8.7	0.5	7	2
42_rust_env_BB0.1	42_rust_env_BB0.1_env7_var2	42_rust_env_BB0.1_env7_var2	replicate_21	0.0662393162393162	0.414529914529915	0.519230769230769	42_rust_env_BB0.1	environment	200	10000	70	0.5	0.07	0.44	0.3	0.71	0.9	1	0.81	1	0.88	1	0.55	0.1	0	1	0.97	0.87	8.8	12.8	10.3	8.7	0.5	7	2
42_rust_env_BB0.1	42_rust_env_BB0.1_env7_var2	42_rust_env_BB0.1_env7_var2	replicate_22	0.0502183406113537	0.360262008733624	0.589519650655022	42_rust_env_BB0.1	environment	200	10000	70	0.5	0.07	0.44	0.3	0.71	0.9	1	0.81	1	0.88	1	0.55	0.1	0	1	0.97	0.87	8.8	12.8	10.3	8.7	0.5	7	2
42_rust_env_BB0.1	42_rust_env_BB0.1_env7_var2	42_rust_env_BB0.1_env7_var2	replicate_23	0.0396039603960396	0.396039603960396	0.564356435643564	42_rust_env_BB0.1	environment	200	10000	70	0.5	0.07	0.44	0.3	0.71	0.9	1	0.81	1	0.88	1	0.55	0.1	0	1	0.97	0.87	8.8	12.8	10.3	8.7	0.5	7	2
42_rust_env_BB0.1	42_rust_env_BB0.1_env7_var2	42_rust_env_BB0.1_env7_var2	replicate_24	0.0476190476190476	0.376811594202899	0.575569358178054	42_rust_env_BB0.1	environment	200	10000	70	0.5	0.07	0.44	0.3	0.71	0.9	1	0.81	1	0.88	1	0.55	0.1	0	1	0.97	0.87	8.8	12.8	10.3	8.7	0.5	7	2
42_rust_env_BB0.1	42_rust_env_BB0.1_env7_var2	42_rust_env_BB0.1_env7_var2	replicate_25	0.0435643564356436	0.366336633663366	0.59009900990099	42_rust_env_BB0.1	environment	200	10000	70	0.5	0.07	0.44	0.3	0.71	0.9	1	0.81	1	0.88	1	0.55	0.1	0	1	0.97	0.87	8.8	12.8	10.3	8.7	0.5	7	2
42_rust_env_BB0.1	42_rust_env_BB0.1_env7_var2	42_rust_env_BB0.1_env7_var2	replicate_26	0.0560165975103734	0.377593360995851	0.566390041493776	42_rust_env_BB0.1	environment	200	10000	70	0.5	0.07	0.44	0.3	0.71	0.9	1	0.81	1	0.88	1	0.55	0.1	0	1	0.97	0.87	8.8	12.8	10.3	8.7	0.5	7	2
42_rust_env_BB0.1	42_rust_env_BB0.1_env7_var2	42_rust_env_BB0.1_env7_var2	replicate_27	0.0403225806451613	0.375	0.584677419354839	42_rust_env_BB0.1	environment	200	10000	70	0.5	0.07	0.44	0.3	0.71	0.9	1	0.81	1	0.88	1	0.55	0.1	0	1	0.97	0.87	8.8	12.8	10.3	8.7	0.5	7	2
42_rust_env_BB0.1	42_rust_env_BB0.1_env7_var2	42_rust_env_BB0.1_env7_var2	replicate_28	0.0957446808510638	0.376595744680851	0.527659574468085	42_rust_env_BB0.1	environment	200	10000	70	0.5	0.07	0.44	0.3	0.71	0.9	1	0.81	1	0.88	1	0.55	0.1	0	1	0.97	0.87	8.8	12.8	10.3	8.7	0.5	7	2
42_rust_env_BB0.1	42_rust_env_BB0.1_env7_var2	42_rust_env_BB0.1_env7_var2	replicate_29	0.0513307984790875	0.372623574144487	0.576045627376426	42_rust_env_BB0.1	environment	200	10000	70	0.5	0.07	0.44	0.3	0.71	0.9	1	0.81	1	0.88	1	0.55	0.1	0	1	0.97	0.87	8.8	12.8	10.3	8.7	0.5	7	2
42_rust_env_BB0.1	42_rust_env_BB0.1_env7_var2	42_rust_env_BB0.1_env7_var2	replicate_30	0.0347349177330896	0.325411334552102	0.639853747714808	42_rust_env_BB0.1	environment	200	10000	70	0.5	0.07	0.44	0.3	0.71	0.9	1	0.81	1	0.88	1	0.55	0.1	0	1	0.97	0.87	8.8	12.8	10.3	8.7	0.5	7	2
42_rust_env_BB0.1	42_rust_env_BB0.1_env8_var2	42_rust_env_BB0.1_env8_var2	replicate_01	0.111644657863145	0.41296518607443	0.475390156062425	42_rust_env_BB0.1	environment	200	10000	70	0.5	0.07	0.44	0.3	0.71	0.9	1	0.81	1	0.88	1	0.55	0.1	0	1	0.97	0.87	8.8	12.8	10.3	8.7	0.5	8	2
42_rust_env_BB0.1	42_rust_env_BB0.1_env8_var2	42_rust_env_BB0.1_env8_var2	replicate_02	0.087431693989071	0.45792349726776	0.454644808743169	42_rust_env_BB0.1	environment	200	10000	70	0.5	0.07	0.44	0.3	0.71	0.9	1	0.81	1	0.88	1	0.55	0.1	0	1	0.97	0.87	8.8	12.8	10.3	8.7	0.5	8	2
42_rust_env_BB0.1	42_rust_env_BB0.1_env8_var2	42_rust_env_BB0.1_env8_var2	replicate_03	0.0985576923076923	0.472355769230769	0.429086538461538	42_rust_env_BB0.1	environment	200	10000	70	0.5	0.07	0.44	0.3	0.71	0.9	1	0.81	1	0.88	1	0.55	0.1	0	1	0.97	0.87	8.8	12.8	10.3	8.7	0.5	8	2
42_rust_env_BB0.1	42_rust_env_BB0.1_env8_var2	42_rust_env_BB0.1_env8_var2	replicate_04	0.0861297539149888	0.44407158836689	0.469798657718121	42_rust_env_BB0.1	environment	200	10000	70	0.5	0.07	0.44	0.3	0.71	0.9	1	0.81	1	0.88	1	0.55	0.1	0	1	0.97	0.87	8.8	12.8	10.3	8.7	0.5	8	2
42_rust_env_BB0.1	42_rust_env_BB0.1_env8_var2	42_rust_env_BB0.1_env8_var2	replicate_05	0.0780711825487945	0.44316877152698	0.478760045924225	42_rust_env_BB0.1	environment	200	10000	70	0.5	0.07	0.44	0.3	0.71	0.9	1	0.81	1	0.88	1	0.55	0.1	0	1	0.97	0.87	8.8	12.8	10.3	8.7	0.5	8	2
42_rust_env_BB0.1	42_rust_env_BB0.1_env8_var2	42_rust_env_BB0.1_env8_var2	replicate_06	0.0829493087557604	0.436635944700461	0.480414746543779	42_rust_env_BB0.1	environment	200	10000	70	0.5	0.07	0.44	0.3	0.71	0.9	1	0.81	1	0.88	1	0.55	0.1	0	1	0.97	0.87	8.8	12.8	10.3	8.7	0.5	8	2
42_rust_env_BB0.1	42_rust_env_BB0.1_env8_var2	42_rust_env_BB0.1_env8_var2	replicate_07	0.10011641443539	0.444703143189756	0.455180442374854	42_rust_env_BB0.1	environment	200	10000	70	0.5	0.07	0.44	0.3	0.71	0.9	1	0.81	1	0.88	1	0.55	0.1	0	1	0.97	0.87	8.8	12.8	10.3	8.7	0.5	8	2
42_rust_env_BB0.1	42_rust_env_BB0.1_env8_var2	42_rust_env_BB0.1_env8_var2	replicate_08	0.0948081264108352	0.441309255079007	0.463882618510158	42_rust_env_BB0.1	environment	200	10000	70	0.5	0.07	0.44	0.3	0.71	0.9	1	0.81	1	0.88	1	0.55	0.1	0	1	0.97	0.87	8.8	12.8	10.3	8.7	0.5	8	2
42_rust_env_BB0.1	42_rust_env_BB0.1_env8_var2	42_rust_env_BB0.1_env8_var2	replicate_09	0.0846867749419954	0.433874709976798	0.481438515081206	42_rust_env_BB0.1	environment	200	10000	70	0.5	0.07	0.44	0.3	0.71	0.9	1	0.81	1	0.88	1	0.55	0.1	0	1	0.97	0.87	8.8	12.8	10.3	8.7	0.5	8	2
42_rust_env_BB0.1	42_rust_env_BB0.1_env8_var2	42_rust_env_BB0.1_env8_var2	replicate_10	0.11819235225956	0.479721900347625	0.402085747392816	42_rust_env_BB0.1	environment	200	10000	70	0.5	0.07	0.44	0.3	0.71	0.9	1	0.81	1	0.88	1	0.55	0.1	0	1	0.97	0.87	8.8	12.8	10.3	8.7	0.5	8	2
42_rust_env_BB0.1	42_rust_env_BB0.1_env8_var2	42_rust_env_BB0.1_env8_var2	replicate_11	0.0798004987531172	0.467581047381546	0.452618453865337	42_rust_env_BB0.1	environment	200	10000	70	0.5	0.07	0.44	0.3	0.71	0.9	1	0.81	1	0.88	1	0.55	0.1	0	1	0.97	0.87	8.8	12.8	10.3	8.7	0.5	8	2
42_rust_env_BB0.1	42_rust_env_BB0.1_env8_var2	42_rust_env_BB0.1_env8_var2	replicate_12	0.0987074030552291	0.435957696827262	0.465334900117509	42_rust_env_BB0.1	environment	200	10000	70	0.5	0.07	0.44	0.3	0.71	0.9	1	0.81	1	0.88	1	0.55	0.1	0	1	0.97	0.87	8.8	12.8	10.3	8.7	0.5	8	2
42_rust_env_BB0.1	42_rust_env_BB0.1_env8_var2	42_rust_env_BB0.1_env8_var2	replicate_13	0.119767441860465	0.431395348837209	0.448837209302326	42_rust_env_BB0.1	environment	200	10000	70	0.5	0.07	0.44	0.3	0.71	0.9	1	0.81	1	0.88	1	0.55	0.1	0	1	0.97	0.87	8.8	12.8	10.3	8.7	0.5	8	2
42_rust_env_BB0.1	42_rust_env_BB0.1_env8_var2	42_rust_env_BB0.1_env8_var2	replicate_14	0.0738095238095238	0.428571428571429	0.497619047619048	42_rust_env_BB0.1	environment	200	10000	70	0.5	0.07	0.44	0.3	0.71	0.9	1	0.81	1	0.88	1	0.55	0.1	0	1	0.97	0.87	8.8	12.8	10.3	8.7	0.5	8	2
42_rust_env_BB0.1	42_rust_env_BB0.1_env8_var2	42_rust_env_BB0.1_env8_var2	replicate_15	0.0994219653179191	0.486705202312139	0.413872832369942	42_rust_env_BB0.1	environment	200	10000	70	0.5	0.07	0.44	0.3	0.71	0.9	1	0.81	1	0.88	1	0.55	0.1	0	1	0.97	0.87	8.8	12.8	10.3	8.7	0.5	8	2
42_rust_env_BB0.1	42_rust_env_BB0.1_env8_var2	42_rust_env_BB0.1_env8_var2	replicate_16	0.0812121212121212	0.43030303030303	0.488484848484848	42_rust_env_BB0.1	environment	200	10000	70	0.5	0.07	0.44	0.3	0.71	0.9	1	0.81	1	0.88	1	0.55	0.1	0	1	0.97	0.87	8.8	12.8	10.3	8.7	0.5	8	2
42_rust_env_BB0.1	42_rust_env_BB0.1_env8_var2	42_rust_env_BB0.1_env8_var2	replicate_17	0.118254879448909	0.439724454649828	0.442020665901263	42_rust_env_BB0.1	environment	200	10000	70	0.5	0.07	0.44	0.3	0.71	0.9	1	0.81	1	0.88	1	0.55	0.1	0	1	0.97	0.87	8.8	12.8	10.3	8.7	0.5	8	2
42_rust_env_BB0.1	42_rust_env_BB0.1_env8_var2	42_rust_env_BB0.1_env8_var2	replicate_18	0.108140947752126	0.473876063183475	0.417982989064399	42_rust_env_BB0.1	environment	200	10000	70	0.5	0.07	0.44	0.3	0.71	0.9	1	0.81	1	0.88	1	0.55	0.1	0	1	0.97	0.87	8.8	12.8	10.3	8.7	0.5	8	2
42_rust_env_BB0.1	42_rust_env_BB0.1_env8_var2	42_rust_env_BB0.1_env8_var2	replicate_19	0.0936768149882904	0.454332552693208	0.451990632318501	42_rust_env_BB0.1	environment	200	10000	70	0.5	0.07	0.44	0.3	0.71	0.9	1	0.81	1	0.88	1	0.55	0.1	0	1	0.97	0.87	8.8	12.8	10.3	8.7	0.5	8	2
42_rust_env_BB0.1	42_rust_env_BB0.1_env8_var2	42_rust_env_BB0.1_env8_var2	replicate_20	0.100461893764434	0.464203233256351	0.435334872979215	42_rust_env_BB0.1	environment	200	10000	70	0.5	0.07	0.44	0.3	0.71	0.9	1	0.81	1	0.88	1	0.55	0.1	0	1	0.97	0.87	8.8	12.8	10.3	8.7	0.5	8	2
42_rust_env_BB0.1	42_rust_env_BB0.1_env8_var2	42_rust_env_BB0.1_env8_var2	replicate_21	0.0968858131487889	0.46482122260669	0.438292964244521	42_rust_env_BB0.1	environment	200	10000	70	0.5	0.07	0.44	0.3	0.71	0.9	1	0.81	1	0.88	1	0.55	0.1	0	1	0.97	0.87	8.8	12.8	10.3	8.7	0.5	8	2
42_rust_env_BB0.1	42_rust_env_BB0.1_env8_var2	42_rust_env_BB0.1_env8_var2	replicate_22	0.0725146198830409	0.392982456140351	0.534502923976608	42_rust_env_BB0.1	environment	200	10000	70	0.5	0.07	0.44	0.3	0.71	0.9	1	0.81	1	0.88	1	0.55	0.1	0	1	0.97	0.87	8.8	12.8	10.3	8.7	0.5	8	2
42_rust_env_BB0.1	42_rust_env_BB0.1_env8_var2	42_rust_env_BB0.1_env8_var2	replicate_23	0.102189781021898	0.453771289537713	0.444038929440389	42_rust_env_BB0.1	environment	200	10000	70	0.5	0.07	0.44	0.3	0.71	0.9	1	0.81	1	0.88	1	0.55	0.1	0	1	0.97	0.87	8.8	12.8	10.3	8.7	0.5	8	2
42_rust_env_BB0.1	42_rust_env_BB0.1_env8_var2	42_rust_env_BB0.1_env8_var2	replicate_24	0.0899532710280374	0.455607476635514	0.454439252336449	42_rust_env_BB0.1	environment	200	10000	70	0.5	0.07	0.44	0.3	0.71	0.9	1	0.81	1	0.88	1	0.55	0.1	0	1	0.97	0.87	8.8	12.8	10.3	8.7	0.5	8	2
42_rust_env_BB0.1	42_rust_env_BB0.1_env8_var2	42_rust_env_BB0.1_env8_var2	replicate_25	0.114485981308411	0.413551401869159	0.47196261682243	42_rust_env_BB0.1	environment	200	10000	70	0.5	0.07	0.44	0.3	0.71	0.9	1	0.81	1	0.88	1	0.55	0.1	0	1	0.97	0.87	8.8	12.8	10.3	8.7	0.5	8	2
42_rust_env_BB0.1	42_rust_env_BB0.1_env8_var2	42_rust_env_BB0.1_env8_var2	replicate_26	0.116009280742459	0.460556844547564	0.423433874709977	42_rust_env_BB0.1	environment	200	10000	70	0.5	0.07	0.44	0.3	0.71	0.9	1	0.81	1	0.88	1	0.55	0.1	0	1	0.97	0.87	8.8	12.8	10.3	8.7	0.5	8	2
42_rust_env_BB0.1	42_rust_env_BB0.1_env8_var2	42_rust_env_BB0.1_env8_var2	replicate_27	0.107311320754717	0.454009433962264	0.438679245283019	42_rust_env_BB0.1	environment	200	10000	70	0.5	0.07	0.44	0.3	0.71	0.9	1	0.81	1	0.88	1	0.55	0.1	0	1	0.97	0.87	8.8	12.8	10.3	8.7	0.5	8	2
42_rust_env_BB0.1	42_rust_env_BB0.1_env8_var2	42_rust_env_BB0.1_env8_var2	replicate_28	0.0862884160756501	0.445626477541371	0.468085106382979	42_rust_env_BB0.1	environment	200	10000	70	0.5	0.07	0.44	0.3	0.71	0.9	1	0.81	1	0.88	1	0.55	0.1	0	1	0.97	0.87	8.8	12.8	10.3	8.7	0.5	8	2
42_rust_env_BB0.1	42_rust_env_BB0.1_env8_var2	42_rust_env_BB0.1_env8_var2	replicate_29	0.0799536500579374	0.475086906141367	0.444959443800695	42_rust_env_BB0.1	environment	200	10000	70	0.5	0.07	0.44	0.3	0.71	0.9	1	0.81	1	0.88	1	0.55	0.1	0	1	0.97	0.87	8.8	12.8	10.3	8.7	0.5	8	2
42_rust_env_BB0.1	42_rust_env_BB0.1_env8_var2	42_rust_env_BB0.1_env8_var2	replicate_30	0.0792751981879955	0.42242355605889	0.498301245753114	42_rust_env_BB0.1	environment	200	10000	70	0.5	0.07	0.44	0.3	0.71	0.9	1	0.81	1	0.88	1	0.55	0.1	0	1	0.97	0.87	8.8	12.8	10.3	8.7	0.5	8	2
42_rust_env_BB0.1	42_rust_env_BB0.1_env9_var2	42_rust_env_BB0.1_env9_var2	replicate_01	0.135007849293564	0.497645211930926	0.36734693877551	42_rust_env_BB0.1	environment	200	10000	70	0.5	0.07	0.44	0.3	0.71	0.9	1	0.81	1	0.88	1	0.55	0.1	0	1	0.97	0.87	8.8	12.8	10.3	8.7	0.5	9	2
42_rust_env_BB0.1	42_rust_env_BB0.1_env9_var2	42_rust_env_BB0.1_env9_var2	replicate_02	0.143664245359161	0.520581113801453	0.335754640839387	42_rust_env_BB0.1	environment	200	10000	70	0.5	0.07	0.44	0.3	0.71	0.9	1	0.81	1	0.88	1	0.55	0.1	0	1	0.97	0.87	8.8	12.8	10.3	8.7	0.5	9	2
42_rust_env_BB0.1	42_rust_env_BB0.1_env9_var2	42_rust_env_BB0.1_env9_var2	replicate_03	0.156105100463679	0.495363214837713	0.348531684698609	42_rust_env_BB0.1	environment	200	10000	70	0.5	0.07	0.44	0.3	0.71	0.9	1	0.81	1	0.88	1	0.55	0.1	0	1	0.97	0.87	8.8	12.8	10.3	8.7	0.5	9	2
42_rust_env_BB0.1	42_rust_env_BB0.1_env9_var2	42_rust_env_BB0.1_env9_var2	replicate_04	0.113758647194466	0.48424289008455	0.401998462720984	42_rust_env_BB0.1	environment	200	10000	70	0.5	0.07	0.44	0.3	0.71	0.9	1	0.81	1	0.88	1	0.55	0.1	0	1	0.97	0.87	8.8	12.8	10.3	8.7	0.5	9	2
42_rust_env_BB0.1	42_rust_env_BB0.1_env9_var2	42_rust_env_BB0.1_env9_var2	replicate_05	0.13251155624037	0.520801232665639	0.346687211093991	42_rust_env_BB0.1	environment	200	10000	70	0.5	0.07	0.44	0.3	0.71	0.9	1	0.81	1	0.88	1	0.55	0.1	0	1	0.97	0.87	8.8	12.8	10.3	8.7	0.5	9	2
42_rust_env_BB0.1	42_rust_env_BB0.1_env9_var2	42_rust_env_BB0.1_env9_var2	replicate_06	0.120689655172414	0.497001499250375	0.382308845577211	42_rust_env_BB0.1	environment	200	10000	70	0.5	0.07	0.44	0.3	0.71	0.9	1	0.81	1	0.88	1	0.55	0.1	0	1	0.97	0.87	8.8	12.8	10.3	8.7	0.5	9	2
42_rust_env_BB0.1	42_rust_env_BB0.1_env9_var2	42_rust_env_BB0.1_env9_var2	replicate_07	0.142857142857143	0.502793296089385	0.354349561053472	42_rust_env_BB0.1	environment	200	10000	70	0.5	0.07	0.44	0.3	0.71	0.9	1	0.81	1	0.88	1	0.55	0.1	0	1	0.97	0.87	8.8	12.8	10.3	8.7	0.5	9	2
42_rust_env_BB0.1	42_rust_env_BB0.1_env9_var2	42_rust_env_BB0.1_env9_var2	replicate_08	0.135135135135135	0.485735735735736	0.379129129129129	42_rust_env_BB0.1	environment	200	10000	70	0.5	0.07	0.44	0.3	0.71	0.9	1	0.81	1	0.88	1	0.55	0.1	0	1	0.97	0.87	8.8	12.8	10.3	8.7	0.5	9	2
42_rust_env_BB0.1	42_rust_env_BB0.1_env9_var2	42_rust_env_BB0.1_env9_var2	replicate_09	0.114649681528662	0.509554140127389	0.375796178343949	42_rust_env_BB0.1	environment	200	10000	70	0.5	0.07	0.44	0.3	0.71	0.9	1	0.81	1	0.88	1	0.55	0.1	0	1	0.97	0.87	8.8	12.8	10.3	8.7	0.5	9	2
42_rust_env_BB0.1	42_rust_env_BB0.1_env9_var2	42_rust_env_BB0.1_env9_var2	replicate_10	0.119746233148295	0.485329103885805	0.3949246629659	42_rust_env_BB0.1	environment	200	10000	70	0.5	0.07	0.44	0.3	0.71	0.9	1	0.81	1	0.88	1	0.55	0.1	0	1	0.97	0.87	8.8	12.8	10.3	8.7	0.5	9	2
42_rust_env_BB0.1	42_rust_env_BB0.1_env9_var2	42_rust_env_BB0.1_env9_var2	replicate_11	0.138403041825095	0.521673003802281	0.339923954372624	42_rust_env_BB0.1	environment	200	10000	70	0.5	0.07	0.44	0.3	0.71	0.9	1	0.81	1	0.88	1	0.55	0.1	0	1	0.97	0.87	8.8	12.8	10.3	8.7	0.5	9	2
42_rust_env_BB0.1	42_rust_env_BB0.1_env9_var2	42_rust_env_BB0.1_env9_var2	replicate_12	0.157384987893462	0.526230831315577	0.31638418079096	42_rust_env_BB0.1	environment	200	10000	70	0.5	0.07	0.44	0.3	0.71	0.9	1	0.81	1	0.88	1	0.55	0.1	0	1	0.97	0.87	8.8	12.8	10.3	8.7	0.5	9	2
42_rust_env_BB0.1	42_rust_env_BB0.1_env9_var2	42_rust_env_BB0.1_env9_var2	replicate_13	0.138957816377171	0.519437551695616	0.341604631927213	42_rust_env_BB0.1	environment	200	10000	70	0.5	0.07	0.44	0.3	0.71	0.9	1	0.81	1	0.88	1	0.55	0.1	0	1	0.97	0.87	8.8	12.8	10.3	8.7	0.5	9	2
42_rust_env_BB0.1	42_rust_env_BB0.1_env9_var2	42_rust_env_BB0.1_env9_var2	replicate_14	0.147328244274809	0.512977099236641	0.33969465648855	42_rust_env_BB0.1	environment	200	10000	70	0.5	0.07	0.44	0.3	0.71	0.9	1	0.81	1	0.88	1	0.55	0.1	0	1	0.97	0.87	8.8	12.8	10.3	8.7	0.5	9	2
42_rust_env_BB0.1	42_rust_env_BB0.1_env9_var2	42_rust_env_BB0.1_env9_var2	replicate_15	0.147943037974684	0.521360759493671	0.330696202531646	42_rust_env_BB0.1	environment	200	10000	70	0.5	0.07	0.44	0.3	0.71	0.9	1	0.81	1	0.88	1	0.55	0.1	0	1	0.97	0.87	8.8	12.8	10.3	8.7	0.5	9	2
42_rust_env_BB0.1	42_rust_env_BB0.1_env9_var2	42_rust_env_BB0.1_env9_var2	replicate_16	0.127954360228199	0.497147514262429	0.374898125509372	42_rust_env_BB0.1	environment	200	10000	70	0.5	0.07	0.44	0.3	0.71	0.9	1	0.81	1	0.88	1	0.55	0.1	0	1	0.97	0.87	8.8	12.8	10.3	8.7	0.5	9	2
42_rust_env_BB0.1	42_rust_env_BB0.1_env9_var2	42_rust_env_BB0.1_env9_var2	replicate_17	0.165981922760887	0.495480690221857	0.338537387017256	42_rust_env_BB0.1	environment	200	10000	70	0.5	0.07	0.44	0.3	0.71	0.9	1	0.81	1	0.88	1	0.55	0.1	0	1	0.97	0.87	8.8	12.8	10.3	8.7	0.5	9	2
42_rust_env_BB0.1	42_rust_env_BB0.1_env9_var2	42_rust_env_BB0.1_env9_var2	replicate_18	0.1192	0.5072	0.3736	42_rust_env_BB0.1	environment	200	10000	70	0.5	0.07	0.44	0.3	0.71	0.9	1	0.81	1	0.88	1	0.55	0.1	0	1	0.97	0.87	8.8	12.8	10.3	8.7	0.5	9	2
42_rust_env_BB0.1	42_rust_env_BB0.1_env9_var2	42_rust_env_BB0.1_env9_var2	replicate_19	0.190023752969121	0.475851148060174	0.334125098970705	42_rust_env_BB0.1	environment	200	10000	70	0.5	0.07	0.44	0.3	0.71	0.9	1	0.81	1	0.88	1	0.55	0.1	0	1	0.97	0.87	8.8	12.8	10.3	8.7	0.5	9	2
42_rust_env_BB0.1	42_rust_env_BB0.1_env9_var2	42_rust_env_BB0.1_env9_var2	replicate_20	0.136153846153846	0.493076923076923	0.370769230769231	42_rust_env_BB0.1	environment	200	10000	70	0.5	0.07	0.44	0.3	0.71	0.9	1	0.81	1	0.88	1	0.55	0.1	0	1	0.97	0.87	8.8	12.8	10.3	8.7	0.5	9	2
42_rust_env_BB0.1	42_rust_env_BB0.1_env9_var2	42_rust_env_BB0.1_env9_var2	replicate_21	0.115896632732968	0.504306969459671	0.379796397807361	42_rust_env_BB0.1	environment	200	10000	70	0.5	0.07	0.44	0.3	0.71	0.9	1	0.81	1	0.88	1	0.55	0.1	0	1	0.97	0.87	8.8	12.8	10.3	8.7	0.5	9	2
42_rust_env_BB0.1	42_rust_env_BB0.1_env9_var2	42_rust_env_BB0.1_env9_var2	replicate_22	0.155400155400155	0.505050505050505	0.33954933954934	42_rust_env_BB0.1	environment	200	10000	70	0.5	0.07	0.44	0.3	0.71	0.9	1	0.81	1	0.88	1	0.55	0.1	0	1	0.97	0.87	8.8	12.8	10.3	8.7	0.5	9	2
42_rust_env_BB0.1	42_rust_env_BB0.1_env9_var2	42_rust_env_BB0.1_env9_var2	replicate_23	0.130792227204783	0.485799701046338	0.383408071748879	42_rust_env_BB0.1	environment	200	10000	70	0.5	0.07	0.44	0.3	0.71	0.9	1	0.81	1	0.88	1	0.55	0.1	0	1	0.97	0.87	8.8	12.8	10.3	8.7	0.5	9	2
42_rust_env_BB0.1	42_rust_env_BB0.1_env9_var2	42_rust_env_BB0.1_env9_var2	replicate_24	0.110501567398119	0.532915360501567	0.356583072100313	42_rust_env_BB0.1	environment	200	10000	70	0.5	0.07	0.44	0.3	0.71	0.9	1	0.81	1	0.88	1	0.55	0.1	0	1	0.97	0.87	8.8	12.8	10.3	8.7	0.5	9	2
42_rust_env_BB0.1	42_rust_env_BB0.1_env9_var2	42_rust_env_BB0.1_env9_var2	replicate_25	0.122230710466005	0.508785332314744	0.368983957219251	42_rust_env_BB0.1	environment	200	10000	70	0.5	0.07	0.44	0.3	0.71	0.9	1	0.81	1	0.88	1	0.55	0.1	0	1	0.97	0.87	8.8	12.8	10.3	8.7	0.5	9	2
42_rust_env_BB0.1	42_rust_env_BB0.1_env9_var2	42_rust_env_BB0.1_env9_var2	replicate_26	0.134460547504026	0.507246376811594	0.35829307568438	42_rust_env_BB0.1	environment	200	10000	70	0.5	0.07	0.44	0.3	0.71	0.9	1	0.81	1	0.88	1	0.55	0.1	0	1	0.97	0.87	8.8	12.8	10.3	8.7	0.5	9	2
42_rust_env_BB0.1	42_rust_env_BB0.1_env9_var2	42_rust_env_BB0.1_env9_var2	replicate_27	0.129890453834116	0.491392801251956	0.378716744913928	42_rust_env_BB0.1	environment	200	10000	70	0.5	0.07	0.44	0.3	0.71	0.9	1	0.81	1	0.88	1	0.55	0.1	0	1	0.97	0.87	8.8	12.8	10.3	8.7	0.5	9	2
42_rust_env_BB0.1	42_rust_env_BB0.1_env9_var2	42_rust_env_BB0.1_env9_var2	replicate_28	0.149548069022186	0.513557929334429	0.336894001643385	42_rust_env_BB0.1	environment	200	10000	70	0.5	0.07	0.44	0.3	0.71	0.9	1	0.81	1	0.88	1	0.55	0.1	0	1	0.97	0.87	8.8	12.8	10.3	8.7	0.5	9	2
42_rust_env_BB0.1	42_rust_env_BB0.1_env9_var2	42_rust_env_BB0.1_env9_var2	replicate_29	0.125890736342043	0.517814726840855	0.356294536817102	42_rust_env_BB0.1	environment	200	10000	70	0.5	0.07	0.44	0.3	0.71	0.9	1	0.81	1	0.88	1	0.55	0.1	0	1	0.97	0.87	8.8	12.8	10.3	8.7	0.5	9	2
42_rust_env_BB0.1	42_rust_env_BB0.1_env9_var2	42_rust_env_BB0.1_env9_var2	replicate_30	0.161832061068702	0.511450381679389	0.326717557251908	42_rust_env_BB0.1	environment	200	10000	70	0.5	0.07	0.44	0.3	0.71	0.9	1	0.81	1	0.88	1	0.55	0.1	0	1	0.97	0.87	8.8	12.8	10.3	8.7	0.5	9	2
42_rust_env_BB0.1	42_rust_env_BB0.1_env10_var2	42_rust_env_BB0.1_env10_var2	replicate_01	0.2	0.529447852760736	0.270552147239264	42_rust_env_BB0.1	environment	200	10000	70	0.5	0.07	0.44	0.3	0.71	0.9	1	0.81	1	0.88	1	0.55	0.1	0	1	0.97	0.87	8.8	12.8	10.3	8.7	0.5	10	2
42_rust_env_BB0.1	42_rust_env_BB0.1_env10_var2	42_rust_env_BB0.1_env10_var2	replicate_02	0.1562123039807	0.495174909529554	0.348612786489747	42_rust_env_BB0.1	environment	200	10000	70	0.5	0.07	0.44	0.3	0.71	0.9	1	0.81	1	0.88	1	0.55	0.1	0	1	0.97	0.87	8.8	12.8	10.3	8.7	0.5	10	2
42_rust_env_BB0.1	42_rust_env_BB0.1_env10_var2	42_rust_env_BB0.1_env10_var2	replicate_03	0.158653846153846	0.536057692307692	0.305288461538462	42_rust_env_BB0.1	environment	200	10000	70	0.5	0.07	0.44	0.3	0.71	0.9	1	0.81	1	0.88	1	0.55	0.1	0	1	0.97	0.87	8.8	12.8	10.3	8.7	0.5	10	2
42_rust_env_BB0.1	42_rust_env_BB0.1_env10_var2	42_rust_env_BB0.1_env10_var2	replicate_04	0.199516324062878	0.550181378476421	0.250302297460701	42_rust_env_BB0.1	environment	200	10000	70	0.5	0.07	0.44	0.3	0.71	0.9	1	0.81	1	0.88	1	0.55	0.1	0	1	0.97	0.87	8.8	12.8	10.3	8.7	0.5	10	2
42_rust_env_BB0.1	42_rust_env_BB0.1_env10_var2	42_rust_env_BB0.1_env10_var2	replicate_05	0.190392501464558	0.527826596367897	0.281780902167545	42_rust_env_BB0.1	environment	200	10000	70	0.5	0.07	0.44	0.3	0.71	0.9	1	0.81	1	0.88	1	0.55	0.1	0	1	0.97	0.87	8.8	12.8	10.3	8.7	0.5	10	2
42_rust_env_BB0.1	42_rust_env_BB0.1_env10_var2	42_rust_env_BB0.1_env10_var2	replicate_06	0.184151785714286	0.54296875	0.272879464285714	42_rust_env_BB0.1	environment	200	10000	70	0.5	0.07	0.44	0.3	0.71	0.9	1	0.81	1	0.88	1	0.55	0.1	0	1	0.97	0.87	8.8	12.8	10.3	8.7	0.5	10	2
42_rust_env_BB0.1	42_rust_env_BB0.1_env10_var2	42_rust_env_BB0.1_env10_var2	replicate_07	0.174837566450089	0.539870053160071	0.285292380389841	42_rust_env_BB0.1	environment	200	10000	70	0.5	0.07	0.44	0.3	0.71	0.9	1	0.81	1	0.88	1	0.55	0.1	0	1	0.97	0.87	8.8	12.8	10.3	8.7	0.5	10	2
42_rust_env_BB0.1	42_rust_env_BB0.1_env10_var2	42_rust_env_BB0.1_env10_var2	replicate_08	0.182549504950495	0.522277227722772	0.295173267326733	42_rust_env_BB0.1	environment	200	10000	70	0.5	0.07	0.44	0.3	0.71	0.9	1	0.81	1	0.88	1	0.55	0.1	0	1	0.97	0.87	8.8	12.8	10.3	8.7	0.5	10	2
42_rust_env_BB0.1	42_rust_env_BB0.1_env10_var2	42_rust_env_BB0.1_env10_var2	replicate_09	0.182424242424242	0.541818181818182	0.275757575757576	42_rust_env_BB0.1	environment	200	10000	70	0.5	0.07	0.44	0.3	0.71	0.9	1	0.81	1	0.88	1	0.55	0.1	0	1	0.97	0.87	8.8	12.8	10.3	8.7	0.5	10	2
42_rust_env_BB0.1	42_rust_env_BB0.1_env10_var2	42_rust_env_BB0.1_env10_var2	replicate_10	0.182853717026379	0.542565947242206	0.274580335731415	42_rust_env_BB0.1	environment	200	10000	70	0.5	0.07	0.44	0.3	0.71	0.9	1	0.81	1	0.88	1	0.55	0.1	0	1	0.97	0.87	8.8	12.8	10.3	8.7	0.5	10	2
42_rust_env_BB0.1	42_rust_env_BB0.1_env10_var2	42_rust_env_BB0.1_env10_var2	replicate_11	0.192493946731235	0.526634382566586	0.280871670702179	42_rust_env_BB0.1	environment	200	10000	70	0.5	0.07	0.44	0.3	0.71	0.9	1	0.81	1	0.88	1	0.55	0.1	0	1	0.97	0.87	8.8	12.8	10.3	8.7	0.5	10	2
42_rust_env_BB0.1	42_rust_env_BB0.1_env10_var2	42_rust_env_BB0.1_env10_var2	replicate_12	0.157108721624851	0.565710872162485	0.277180406212664	42_rust_env_BB0.1	environment	200	10000	70	0.5	0.07	0.44	0.3	0.71	0.9	1	0.81	1	0.88	1	0.55	0.1	0	1	0.97	0.87	8.8	12.8	10.3	8.7	0.5	10	2
42_rust_env_BB0.1	42_rust_env_BB0.1_env10_var2	42_rust_env_BB0.1_env10_var2	replicate_13	0.202767749699158	0.539109506618532	0.25812274368231	42_rust_env_BB0.1	environment	200	10000	70	0.5	0.07	0.44	0.3	0.71	0.9	1	0.81	1	0.88	1	0.55	0.1	0	1	0.97	0.87	8.8	12.8	10.3	8.7	0.5	10	2
42_rust_env_BB0.1	42_rust_env_BB0.1_env10_var2	42_rust_env_BB0.1_env10_var2	replicate_14	0.18413262285376	0.533451746595619	0.282415630550622	42_rust_env_BB0.1	environment	200	10000	70	0.5	0.07	0.44	0.3	0.71	0.9	1	0.81	1	0.88	1	0.55	0.1	0	1	0.97	0.87	8.8	12.8	10.3	8.7	0.5	10	2
42_rust_env_BB0.1	42_rust_env_BB0.1_env10_var2	42_rust_env_BB0.1_env10_var2	replicate_15	0.160023795359905	0.528256989886972	0.311719214753123	42_rust_env_BB0.1	environment	200	10000	70	0.5	0.07	0.44	0.3	0.71	0.9	1	0.81	1	0.88	1	0.55	0.1	0	1	0.97	0.87	8.8	12.8	10.3	8.7	0.5	10	2
42_rust_env_BB0.1	42_rust_env_BB0.1_env10_var2	42_rust_env_BB0.1_env10_var2	replicate_16	0.176779463243874	0.542007001166861	0.281213535589265	42_rust_env_BB0.1	environment	200	10000	70	0.5	0.07	0.44	0.3	0.71	0.9	1	0.81	1	0.88	1	0.55	0.1	0	1	0.97	0.87	8.8	12.8	10.3	8.7	0.5	10	2
42_rust_env_BB0.1	42_rust_env_BB0.1_env10_var2	42_rust_env_BB0.1_env10_var2	replicate_17	0.17938021454112	0.532777115613826	0.287842669845054	42_rust_env_BB0.1	environment	200	10000	70	0.5	0.07	0.44	0.3	0.71	0.9	1	0.81	1	0.88	1	0.55	0.1	0	1	0.97	0.87	8.8	12.8	10.3	8.7	0.5	10	2
42_rust_env_BB0.1	42_rust_env_BB0.1_env10_var2	42_rust_env_BB0.1_env10_var2	replicate_18	0.181707317073171	0.517682926829268	0.300609756097561	42_rust_env_BB0.1	environment	200	10000	70	0.5	0.07	0.44	0.3	0.71	0.9	1	0.81	1	0.88	1	0.55	0.1	0	1	0.97	0.87	8.8	12.8	10.3	8.7	0.5	10	2
42_rust_env_BB0.1	42_rust_env_BB0.1_env10_var2	42_rust_env_BB0.1_env10_var2	replicate_19	0.182464454976303	0.557464454976303	0.260071090047393	42_rust_env_BB0.1	environment	200	10000	70	0.5	0.07	0.44	0.3	0.71	0.9	1	0.81	1	0.88	1	0.55	0.1	0	1	0.97	0.87	8.8	12.8	10.3	8.7	0.5	10	2
42_rust_env_BB0.1	42_rust_env_BB0.1_env10_var2	42_rust_env_BB0.1_env10_var2	replicate_20	0.174089068825911	0.554077501445922	0.271833429728167	42_rust_env_BB0.1	environment	200	10000	70	0.5	0.07	0.44	0.3	0.71	0.9	1	0.81	1	0.88	1	0.55	0.1	0	1	0.97	0.87	8.8	12.8	10.3	8.7	0.5	10	2
42_rust_env_BB0.1	42_rust_env_BB0.1_env10_var2	42_rust_env_BB0.1_env10_var2	replicate_21	0.175931232091691	0.531805157593123	0.292263610315186	42_rust_env_BB0.1	environment	200	10000	70	0.5	0.07	0.44	0.3	0.71	0.9	1	0.81	1	0.88	1	0.55	0.1	0	1	0.97	0.87	8.8	12.8	10.3	8.7	0.5	10	2
42_rust_env_BB0.1	42_rust_env_BB0.1_env10_var2	42_rust_env_BB0.1_env10_var2	replicate_22	0.182030338389732	0.544340723453909	0.273628938156359	42_rust_env_BB0.1	environment	200	10000	70	0.5	0.07	0.44	0.3	0.71	0.9	1	0.81	1	0.88	1	0.55	0.1	0	1	0.97	0.87	8.8	12.8	10.3	8.7	0.5	10	2
42_rust_env_BB0.1	42_rust_env_BB0.1_env10_var2	42_rust_env_BB0.1_env10_var2	replicate_23	0.186129223473622	0.535269709543568	0.27860106698281	42_rust_env_BB0.1	environment	200	10000	70	0.5	0.07	0.44	0.3	0.71	0.9	1	0.81	1	0.88	1	0.55	0.1	0	1	0.97	0.87	8.8	12.8	10.3	8.7	0.5	10	2
42_rust_env_BB0.1	42_rust_env_BB0.1_env10_var2	42_rust_env_BB0.1_env10_var2	replicate_24	0.181155015197568	0.550151975683891	0.268693009118541	42_rust_env_BB0.1	environment	200	10000	70	0.5	0.07	0.44	0.3	0.71	0.9	1	0.81	1	0.88	1	0.55	0.1	0	1	0.97	0.87	8.8	12.8	10.3	8.7	0.5	10	2
42_rust_env_BB0.1	42_rust_env_BB0.1_env10_var2	42_rust_env_BB0.1_env10_var2	replicate_25	0.183293269230769	0.536057692307692	0.280649038461538	42_rust_env_BB0.1	environment	200	10000	70	0.5	0.07	0.44	0.3	0.71	0.9	1	0.81	1	0.88	1	0.55	0.1	0	1	0.97	0.87	8.8	12.8	10.3	8.7	0.5	10	2
42_rust_env_BB0.1	42_rust_env_BB0.1_env10_var2	42_rust_env_BB0.1_env10_var2	replicate_26	0.190082644628099	0.508264462809917	0.301652892561983	42_rust_env_BB0.1	environment	200	10000	70	0.5	0.07	0.44	0.3	0.71	0.9	1	0.81	1	0.88	1	0.55	0.1	0	1	0.97	0.87	8.8	12.8	10.3	8.7	0.5	10	2
42_rust_env_BB0.1	42_rust_env_BB0.1_env10_var2	42_rust_env_BB0.1_env10_var2	replicate_27	0.191980558930741	0.551640340218712	0.256379100850547	42_rust_env_BB0.1	environment	200	10000	70	0.5	0.07	0.44	0.3	0.71	0.9	1	0.81	1	0.88	1	0.55	0.1	0	1	0.97	0.87	8.8	12.8	10.3	8.7	0.5	10	2
42_rust_env_BB0.1	42_rust_env_BB0.1_env10_var2	42_rust_env_BB0.1_env10_var2	replicate_28	0.17416715371128	0.544710695499708	0.281122150789012	42_rust_env_BB0.1	environment	200	10000	70	0.5	0.07	0.44	0.3	0.71	0.9	1	0.81	1	0.88	1	0.55	0.1	0	1	0.97	0.87	8.8	12.8	10.3	8.7	0.5	10	2
42_rust_env_BB0.1	42_rust_env_BB0.1_env10_var2	42_rust_env_BB0.1_env10_var2	replicate_29	0.182986536107711	0.530599755201958	0.286413708690331	42_rust_env_BB0.1	environment	200	10000	70	0.5	0.07	0.44	0.3	0.71	0.9	1	0.81	1	0.88	1	0.55	0.1	0	1	0.97	0.87	8.8	12.8	10.3	8.7	0.5	10	2
42_rust_env_BB0.1	42_rust_env_BB0.1_env10_var2	42_rust_env_BB0.1_env10_var2	replicate_30	0.173155142359094	0.522370714700755	0.304474142940151	42_rust_env_BB0.1	environment	200	10000	70	0.5	0.07	0.44	0.3	0.71	0.9	1	0.81	1	0.88	1	0.55	0.1	0	1	0.97	0.87	8.8	12.8	10.3	8.7	0.5	10	2
42_rust_env_BB0.1	42_rust_env_BB0.1_env11_var2	42_rust_env_BB0.1_env11_var2	replicate_01	0.260133401744484	0.553617239610056	0.186249358645459	42_rust_env_BB0.1	environment	200	10000	70	0.5	0.07	0.44	0.3	0.71	0.9	1	0.81	1	0.88	1	0.55	0.1	0	1	0.97	0.87	8.8	12.8	10.3	8.7	0.5	11	2
42_rust_env_BB0.1	42_rust_env_BB0.1_env11_var2	42_rust_env_BB0.1_env11_var2	replicate_02	0.266386995280545	0.528578919769271	0.205034084950184	42_rust_env_BB0.1	environment	200	10000	70	0.5	0.07	0.44	0.3	0.71	0.9	1	0.81	1	0.88	1	0.55	0.1	0	1	0.97	0.87	8.8	12.8	10.3	8.7	0.5	11	2
42_rust_env_BB0.1	42_rust_env_BB0.1_env11_var2	42_rust_env_BB0.1_env11_var2	replicate_03	0.256265984654731	0.545780051150895	0.197953964194373	42_rust_env_BB0.1	environment	200	10000	70	0.5	0.07	0.44	0.3	0.71	0.9	1	0.81	1	0.88	1	0.55	0.1	0	1	0.97	0.87	8.8	12.8	10.3	8.7	0.5	11	2
42_rust_env_BB0.1	42_rust_env_BB0.1_env11_var2	42_rust_env_BB0.1_env11_var2	replicate_04	0.271134020618557	0.538144329896907	0.190721649484536	42_rust_env_BB0.1	environment	200	10000	70	0.5	0.07	0.44	0.3	0.71	0.9	1	0.81	1	0.88	1	0.55	0.1	0	1	0.97	0.87	8.8	12.8	10.3	8.7	0.5	11	2
42_rust_env_BB0.1	42_rust_env_BB0.1_env11_var2	42_rust_env_BB0.1_env11_var2	replicate_05	0.24294670846395	0.560606060606061	0.19644723092999	42_rust_env_BB0.1	environment	200	10000	70	0.5	0.07	0.44	0.3	0.71	0.9	1	0.81	1	0.88	1	0.55	0.1	0	1	0.97	0.87	8.8	12.8	10.3	8.7	0.5	11	2
42_rust_env_BB0.1	42_rust_env_BB0.1_env11_var2	42_rust_env_BB0.1_env11_var2	replicate_06	0.231635651322233	0.554848188050931	0.213516160626836	42_rust_env_BB0.1	environment	200	10000	70	0.5	0.07	0.44	0.3	0.71	0.9	1	0.81	1	0.88	1	0.55	0.1	0	1	0.97	0.87	8.8	12.8	10.3	8.7	0.5	11	2
42_rust_env_BB0.1	42_rust_env_BB0.1_env11_var2	42_rust_env_BB0.1_env11_var2	replicate_07	0.263975155279503	0.533126293995859	0.202898550724638	42_rust_env_BB0.1	environment	200	10000	70	0.5	0.07	0.44	0.3	0.71	0.9	1	0.81	1	0.88	1	0.55	0.1	0	1	0.97	0.87	8.8	12.8	10.3	8.7	0.5	11	2
42_rust_env_BB0.1	42_rust_env_BB0.1_env11_var2	42_rust_env_BB0.1_env11_var2	replicate_08	0.249869041382923	0.551073860660031	0.199057097957046	42_rust_env_BB0.1	environment	200	10000	70	0.5	0.07	0.44	0.3	0.71	0.9	1	0.81	1	0.88	1	0.55	0.1	0	1	0.97	0.87	8.8	12.8	10.3	8.7	0.5	11	2
42_rust_env_BB0.1	42_rust_env_BB0.1_env11_var2	42_rust_env_BB0.1_env11_var2	replicate_09	0.227382680212869	0.552491533623609	0.220125786163522	42_rust_env_BB0.1	environment	200	10000	70	0.5	0.07	0.44	0.3	0.71	0.9	1	0.81	1	0.88	1	0.55	0.1	0	1	0.97	0.87	8.8	12.8	10.3	8.7	0.5	11	2
42_rust_env_BB0.1	42_rust_env_BB0.1_env11_var2	42_rust_env_BB0.1_env11_var2	replicate_10	0.273237997957099	0.55464759959142	0.172114402451481	42_rust_env_BB0.1	environment	200	10000	70	0.5	0.07	0.44	0.3	0.71	0.9	1	0.81	1	0.88	1	0.55	0.1	0	1	0.97	0.87	8.8	12.8	10.3	8.7	0.5	11	2
42_rust_env_BB0.1	42_rust_env_BB0.1_env11_var2	42_rust_env_BB0.1_env11_var2	replicate_11	0.253869969040248	0.528379772961816	0.217750257997936	42_rust_env_BB0.1	environment	200	10000	70	0.5	0.07	0.44	0.3	0.71	0.9	1	0.81	1	0.88	1	0.55	0.1	0	1	0.97	0.87	8.8	12.8	10.3	8.7	0.5	11	2
42_rust_env_BB0.1	42_rust_env_BB0.1_env11_var2	42_rust_env_BB0.1_env11_var2	replicate_12	0.254833911750124	0.564700049578582	0.180466038671294	42_rust_env_BB0.1	environment	200	10000	70	0.5	0.07	0.44	0.3	0.71	0.9	1	0.81	1	0.88	1	0.55	0.1	0	1	0.97	0.87	8.8	12.8	10.3	8.7	0.5	11	2
42_rust_env_BB0.1	42_rust_env_BB0.1_env11_var2	42_rust_env_BB0.1_env11_var2	replicate_13	0.241711229946524	0.537967914438503	0.220320855614973	42_rust_env_BB0.1	environment	200	10000	70	0.5	0.07	0.44	0.3	0.71	0.9	1	0.81	1	0.88	1	0.55	0.1	0	1	0.97	0.87	8.8	12.8	10.3	8.7	0.5	11	2
42_rust_env_BB0.1	42_rust_env_BB0.1_env11_var2	42_rust_env_BB0.1_env11_var2	replicate_14	0.225888324873096	0.543654822335025	0.230456852791878	42_rust_env_BB0.1	environment	200	10000	70	0.5	0.07	0.44	0.3	0.71	0.9	1	0.81	1	0.88	1	0.55	0.1	0	1	0.97	0.87	8.8	12.8	10.3	8.7	0.5	11	2
42_rust_env_BB0.1	42_rust_env_BB0.1_env11_var2	42_rust_env_BB0.1_env11_var2	replicate_15	0.241758241758242	0.534965034965035	0.223276723276723	42_rust_env_BB0.1	environment	200	10000	70	0.5	0.07	0.44	0.3	0.71	0.9	1	0.81	1	0.88	1	0.55	0.1	0	1	0.97	0.87	8.8	12.8	10.3	8.7	0.5	11	2
42_rust_env_BB0.1	42_rust_env_BB0.1_env11_var2	42_rust_env_BB0.1_env11_var2	replicate_16	0.264190981432361	0.551724137931034	0.184084880636605	42_rust_env_BB0.1	environment	200	10000	70	0.5	0.07	0.44	0.3	0.71	0.9	1	0.81	1	0.88	1	0.55	0.1	0	1	0.97	0.87	8.8	12.8	10.3	8.7	0.5	11	2
42_rust_env_BB0.1	42_rust_env_BB0.1_env11_var2	42_rust_env_BB0.1_env11_var2	replicate_17	0.234529381175247	0.555902236089444	0.209568382735309	42_rust_env_BB0.1	environment	200	10000	70	0.5	0.07	0.44	0.3	0.71	0.9	1	0.81	1	0.88	1	0.55	0.1	0	1	0.97	0.87	8.8	12.8	10.3	8.7	0.5	11	2
42_rust_env_BB0.1	42_rust_env_BB0.1_env11_var2	42_rust_env_BB0.1_env11_var2	replicate_18	0.262910798122066	0.534167970787689	0.202921231090245	42_rust_env_BB0.1	environment	200	10000	70	0.5	0.07	0.44	0.3	0.71	0.9	1	0.81	1	0.88	1	0.55	0.1	0	1	0.97	0.87	8.8	12.8	10.3	8.7	0.5	11	2
42_rust_env_BB0.1	42_rust_env_BB0.1_env11_var2	42_rust_env_BB0.1_env11_var2	replicate_19	0.24910302409021	0.547924141465915	0.202972834443875	42_rust_env_BB0.1	environment	200	10000	70	0.5	0.07	0.44	0.3	0.71	0.9	1	0.81	1	0.88	1	0.55	0.1	0	1	0.97	0.87	8.8	12.8	10.3	8.7	0.5	11	2
42_rust_env_BB0.1	42_rust_env_BB0.1_env11_var2	42_rust_env_BB0.1_env11_var2	replicate_20	0.275967413441955	0.536150712830957	0.187881873727088	42_rust_env_BB0.1	environment	200	10000	70	0.5	0.07	0.44	0.3	0.71	0.9	1	0.81	1	0.88	1	0.55	0.1	0	1	0.97	0.87	8.8	12.8	10.3	8.7	0.5	11	2
42_rust_env_BB0.1	42_rust_env_BB0.1_env11_var2	42_rust_env_BB0.1_env11_var2	replicate_21	0.252298263534219	0.552604698672114	0.195097037793667	42_rust_env_BB0.1	environment	200	10000	70	0.5	0.07	0.44	0.3	0.71	0.9	1	0.81	1	0.88	1	0.55	0.1	0	1	0.97	0.87	8.8	12.8	10.3	8.7	0.5	11	2
42_rust_env_BB0.1	42_rust_env_BB0.1_env11_var2	42_rust_env_BB0.1_env11_var2	replicate_22	0.26592517694641	0.524772497472194	0.209302325581395	42_rust_env_BB0.1	environment	200	10000	70	0.5	0.07	0.44	0.3	0.71	0.9	1	0.81	1	0.88	1	0.55	0.1	0	1	0.97	0.87	8.8	12.8	10.3	8.7	0.5	11	2
42_rust_env_BB0.1	42_rust_env_BB0.1_env11_var2	42_rust_env_BB0.1_env11_var2	replicate_23	0.273885350318471	0.546178343949045	0.179936305732484	42_rust_env_BB0.1	environment	200	10000	70	0.5	0.07	0.44	0.3	0.71	0.9	1	0.81	1	0.88	1	0.55	0.1	0	1	0.97	0.87	8.8	12.8	10.3	8.7	0.5	11	2
42_rust_env_BB0.1	42_rust_env_BB0.1_env11_var2	42_rust_env_BB0.1_env11_var2	replicate_24	0.234009360374415	0.56786271450858	0.198127925117005	42_rust_env_BB0.1	environment	200	10000	70	0.5	0.07	0.44	0.3	0.71	0.9	1	0.81	1	0.88	1	0.55	0.1	0	1	0.97	0.87	8.8	12.8	10.3	8.7	0.5	11	2
42_rust_env_BB0.1	42_rust_env_BB0.1_env11_var2	42_rust_env_BB0.1_env11_var2	replicate_25	0.242299794661191	0.548254620123203	0.209445585215606	42_rust_env_BB0.1	environment	200	10000	70	0.5	0.07	0.44	0.3	0.71	0.9	1	0.81	1	0.88	1	0.55	0.1	0	1	0.97	0.87	8.8	12.8	10.3	8.7	0.5	11	2
42_rust_env_BB0.1	42_rust_env_BB0.1_env11_var2	42_rust_env_BB0.1_env11_var2	replicate_26	0.223535733476625	0.569048898441698	0.207415368081677	42_rust_env_BB0.1	environment	200	10000	70	0.5	0.07	0.44	0.3	0.71	0.9	1	0.81	1	0.88	1	0.55	0.1	0	1	0.97	0.87	8.8	12.8	10.3	8.7	0.5	11	2
42_rust_env_BB0.1	42_rust_env_BB0.1_env11_var2	42_rust_env_BB0.1_env11_var2	replicate_27	0.234305486900643	0.575383094414236	0.190311418685121	42_rust_env_BB0.1	environment	200	10000	70	0.5	0.07	0.44	0.3	0.71	0.9	1	0.81	1	0.88	1	0.55	0.1	0	1	0.97	0.87	8.8	12.8	10.3	8.7	0.5	11	2
42_rust_env_BB0.1	42_rust_env_BB0.1_env11_var2	42_rust_env_BB0.1_env11_var2	replicate_28	0.266701461377871	0.551148225469729	0.182150313152401	42_rust_env_BB0.1	environment	200	10000	70	0.5	0.07	0.44	0.3	0.71	0.9	1	0.81	1	0.88	1	0.55	0.1	0	1	0.97	0.87	8.8	12.8	10.3	8.7	0.5	11	2
42_rust_env_BB0.1	42_rust_env_BB0.1_env11_var2	42_rust_env_BB0.1_env11_var2	replicate_29	0.243950617283951	0.550617283950617	0.205432098765432	42_rust_env_BB0.1	environment	200	10000	70	0.5	0.07	0.44	0.3	0.71	0.9	1	0.81	1	0.88	1	0.55	0.1	0	1	0.97	0.87	8.8	12.8	10.3	8.7	0.5	11	2
42_rust_env_BB0.1	42_rust_env_BB0.1_env11_var2	42_rust_env_BB0.1_env11_var2	replicate_30	0.24187725631769	0.571428571428571	0.186694172253739	42_rust_env_BB0.1	environment	200	10000	70	0.5	0.07	0.44	0.3	0.71	0.9	1	0.81	1	0.88	1	0.55	0.1	0	1	0.97	0.87	8.8	12.8	10.3	8.7	0.5	11	2
42_rust_env_BB0.1	42_rust_env_BB0.1_env12_var2	42_rust_env_BB0.1_env12_var2	replicate_01	0.379156327543424	0.500248138957816	0.120595533498759	42_rust_env_BB0.1	environment	200	10000	70	0.5	0.07	0.44	0.3	0.71	0.9	1	0.81	1	0.88	1	0.55	0.1	0	1	0.97	0.87	8.8	12.8	10.3	8.7	0.5	12	2
42_rust_env_BB0.1	42_rust_env_BB0.1_env12_var2	42_rust_env_BB0.1_env12_var2	replicate_02	0.336961665877899	0.526739233317558	0.136299100804543	42_rust_env_BB0.1	environment	200	10000	70	0.5	0.07	0.44	0.3	0.71	0.9	1	0.81	1	0.88	1	0.55	0.1	0	1	0.97	0.87	8.8	12.8	10.3	8.7	0.5	12	2
42_rust_env_BB0.1	42_rust_env_BB0.1_env12_var2	42_rust_env_BB0.1_env12_var2	replicate_03	0.353366470854044	0.510167193854496	0.13646633529146	42_rust_env_BB0.1	environment	200	10000	70	0.5	0.07	0.44	0.3	0.71	0.9	1	0.81	1	0.88	1	0.55	0.1	0	1	0.97	0.87	8.8	12.8	10.3	8.7	0.5	12	2
42_rust_env_BB0.1	42_rust_env_BB0.1_env12_var2	42_rust_env_BB0.1_env12_var2	replicate_04	0.362177929022849	0.523578026251823	0.114244044725328	42_rust_env_BB0.1	environment	200	10000	70	0.5	0.07	0.44	0.3	0.71	0.9	1	0.81	1	0.88	1	0.55	0.1	0	1	0.97	0.87	8.8	12.8	10.3	8.7	0.5	12	2
42_rust_env_BB0.1	42_rust_env_BB0.1_env12_var2	42_rust_env_BB0.1_env12_var2	replicate_05	0.357211538461538	0.513461538461538	0.129326923076923	42_rust_env_BB0.1	environment	200	10000	70	0.5	0.07	0.44	0.3	0.71	0.9	1	0.81	1	0.88	1	0.55	0.1	0	1	0.97	0.87	8.8	12.8	10.3	8.7	0.5	12	2
42_rust_env_BB0.1	42_rust_env_BB0.1_env12_var2	42_rust_env_BB0.1_env12_var2	replicate_06	0.384762817441303	0.502635361763297	0.1126018207954	42_rust_env_BB0.1	environment	200	10000	70	0.5	0.07	0.44	0.3	0.71	0.9	1	0.81	1	0.88	1	0.55	0.1	0	1	0.97	0.87	8.8	12.8	10.3	8.7	0.5	12	2
42_rust_env_BB0.1	42_rust_env_BB0.1_env12_var2	42_rust_env_BB0.1_env12_var2	replicate_07	0.391687041564792	0.502689486552567	0.105623471882641	42_rust_env_BB0.1	environment	200	10000	70	0.5	0.07	0.44	0.3	0.71	0.9	1	0.81	1	0.88	1	0.55	0.1	0	1	0.97	0.87	8.8	12.8	10.3	8.7	0.5	12	2
42_rust_env_BB0.1	42_rust_env_BB0.1_env12_var2	42_rust_env_BB0.1_env12_var2	replicate_08	0.382831771090281	0.507646768623582	0.109521460286137	42_rust_env_BB0.1	environment	200	10000	70	0.5	0.07	0.44	0.3	0.71	0.9	1	0.81	1	0.88	1	0.55	0.1	0	1	0.97	0.87	8.8	12.8	10.3	8.7	0.5	12	2
42_rust_env_BB0.1	42_rust_env_BB0.1_env12_var2	42_rust_env_BB0.1_env12_var2	replicate_09	0.34189253447456	0.529243937232525	0.128863528292915	42_rust_env_BB0.1	environment	200	10000	70	0.5	0.07	0.44	0.3	0.71	0.9	1	0.81	1	0.88	1	0.55	0.1	0	1	0.97	0.87	8.8	12.8	10.3	8.7	0.5	12	2
42_rust_env_BB0.1	42_rust_env_BB0.1_env12_var2	42_rust_env_BB0.1_env12_var2	replicate_10	0.367094626723728	0.509272467902996	0.123632905373276	42_rust_env_BB0.1	environment	200	10000	70	0.5	0.07	0.44	0.3	0.71	0.9	1	0.81	1	0.88	1	0.55	0.1	0	1	0.97	0.87	8.8	12.8	10.3	8.7	0.5	12	2
42_rust_env_BB0.1	42_rust_env_BB0.1_env12_var2	42_rust_env_BB0.1_env12_var2	replicate_11	0.364159080019166	0.528509822712027	0.107331097268807	42_rust_env_BB0.1	environment	200	10000	70	0.5	0.07	0.44	0.3	0.71	0.9	1	0.81	1	0.88	1	0.55	0.1	0	1	0.97	0.87	8.8	12.8	10.3	8.7	0.5	12	2
42_rust_env_BB0.1	42_rust_env_BB0.1_env12_var2	42_rust_env_BB0.1_env12_var2	replicate_12	0.346910112359551	0.532771535580524	0.120318352059925	42_rust_env_BB0.1	environment	200	10000	70	0.5	0.07	0.44	0.3	0.71	0.9	1	0.81	1	0.88	1	0.55	0.1	0	1	0.97	0.87	8.8	12.8	10.3	8.7	0.5	12	2
42_rust_env_BB0.1	42_rust_env_BB0.1_env12_var2	42_rust_env_BB0.1_env12_var2	replicate_13	0.330948974725799	0.524558893657606	0.144492131616595	42_rust_env_BB0.1	environment	200	10000	70	0.5	0.07	0.44	0.3	0.71	0.9	1	0.81	1	0.88	1	0.55	0.1	0	1	0.97	0.87	8.8	12.8	10.3	8.7	0.5	12	2
42_rust_env_BB0.1	42_rust_env_BB0.1_env12_var2	42_rust_env_BB0.1_env12_var2	replicate_14	0.367549668874172	0.524597918637654	0.107852412488174	42_rust_env_BB0.1	environment	200	10000	70	0.5	0.07	0.44	0.3	0.71	0.9	1	0.81	1	0.88	1	0.55	0.1	0	1	0.97	0.87	8.8	12.8	10.3	8.7	0.5	12	2
42_rust_env_BB0.1	42_rust_env_BB0.1_env12_var2	42_rust_env_BB0.1_env12_var2	replicate_15	0.325256290773532	0.529822926374651	0.144920782851817	42_rust_env_BB0.1	environment	200	10000	70	0.5	0.07	0.44	0.3	0.71	0.9	1	0.81	1	0.88	1	0.55	0.1	0	1	0.97	0.87	8.8	12.8	10.3	8.7	0.5	12	2
42_rust_env_BB0.1	42_rust_env_BB0.1_env12_var2	42_rust_env_BB0.1_env12_var2	replicate_16	0.379952267303103	0.493078758949881	0.126968973747017	42_rust_env_BB0.1	environment	200	10000	70	0.5	0.07	0.44	0.3	0.71	0.9	1	0.81	1	0.88	1	0.55	0.1	0	1	0.97	0.87	8.8	12.8	10.3	8.7	0.5	12	2
42_rust_env_BB0.1	42_rust_env_BB0.1_env12_var2	42_rust_env_BB0.1_env12_var2	replicate_17	0.339764705882353	0.541647058823529	0.118588235294118	42_rust_env_BB0.1	environment	200	10000	70	0.5	0.07	0.44	0.3	0.71	0.9	1	0.81	1	0.88	1	0.55	0.1	0	1	0.97	0.87	8.8	12.8	10.3	8.7	0.5	12	2
42_rust_env_BB0.1	42_rust_env_BB0.1_env12_var2	42_rust_env_BB0.1_env12_var2	replicate_18	0.34393063583815	0.524566473988439	0.13150289017341	42_rust_env_BB0.1	environment	200	10000	70	0.5	0.07	0.44	0.3	0.71	0.9	1	0.81	1	0.88	1	0.55	0.1	0	1	0.97	0.87	8.8	12.8	10.3	8.7	0.5	12	2
42_rust_env_BB0.1	42_rust_env_BB0.1_env12_var2	42_rust_env_BB0.1_env12_var2	replicate_19	0.343599615014437	0.532723772858518	0.123676612127045	42_rust_env_BB0.1	environment	200	10000	70	0.5	0.07	0.44	0.3	0.71	0.9	1	0.81	1	0.88	1	0.55	0.1	0	1	0.97	0.87	8.8	12.8	10.3	8.7	0.5	12	2
42_rust_env_BB0.1	42_rust_env_BB0.1_env12_var2	42_rust_env_BB0.1_env12_var2	replicate_20	0.338571428571429	0.502380952380952	0.159047619047619	42_rust_env_BB0.1	environment	200	10000	70	0.5	0.07	0.44	0.3	0.71	0.9	1	0.81	1	0.88	1	0.55	0.1	0	1	0.97	0.87	8.8	12.8	10.3	8.7	0.5	12	2
42_rust_env_BB0.1	42_rust_env_BB0.1_env12_var2	42_rust_env_BB0.1_env12_var2	replicate_21	0.344660194174757	0.532038834951456	0.123300970873786	42_rust_env_BB0.1	environment	200	10000	70	0.5	0.07	0.44	0.3	0.71	0.9	1	0.81	1	0.88	1	0.55	0.1	0	1	0.97	0.87	8.8	12.8	10.3	8.7	0.5	12	2
42_rust_env_BB0.1	42_rust_env_BB0.1_env12_var2	42_rust_env_BB0.1_env12_var2	replicate_22	0.332852332852333	0.544011544011544	0.123136123136123	42_rust_env_BB0.1	environment	200	10000	70	0.5	0.07	0.44	0.3	0.71	0.9	1	0.81	1	0.88	1	0.55	0.1	0	1	0.97	0.87	8.8	12.8	10.3	8.7	0.5	12	2
42_rust_env_BB0.1	42_rust_env_BB0.1_env12_var2	42_rust_env_BB0.1_env12_var2	replicate_23	0.360230547550432	0.532180595581172	0.107588856868396	42_rust_env_BB0.1	environment	200	10000	70	0.5	0.07	0.44	0.3	0.71	0.9	1	0.81	1	0.88	1	0.55	0.1	0	1	0.97	0.87	8.8	12.8	10.3	8.7	0.5	12	2
42_rust_env_BB0.1	42_rust_env_BB0.1_env12_var2	42_rust_env_BB0.1_env12_var2	replicate_24	0.372027972027972	0.517016317016317	0.110955710955711	42_rust_env_BB0.1	environment	200	10000	70	0.5	0.07	0.44	0.3	0.71	0.9	1	0.81	1	0.88	1	0.55	0.1	0	1	0.97	0.87	8.8	12.8	10.3	8.7	0.5	12	2
42_rust_env_BB0.1	42_rust_env_BB0.1_env12_var2	42_rust_env_BB0.1_env12_var2	replicate_25	0.392574257425743	0.48960396039604	0.117821782178218	42_rust_env_BB0.1	environment	200	10000	70	0.5	0.07	0.44	0.3	0.71	0.9	1	0.81	1	0.88	1	0.55	0.1	0	1	0.97	0.87	8.8	12.8	10.3	8.7	0.5	12	2
42_rust_env_BB0.1	42_rust_env_BB0.1_env12_var2	42_rust_env_BB0.1_env12_var2	replicate_26	0.38	0.517209302325581	0.102790697674419	42_rust_env_BB0.1	environment	200	10000	70	0.5	0.07	0.44	0.3	0.71	0.9	1	0.81	1	0.88	1	0.55	0.1	0	1	0.97	0.87	8.8	12.8	10.3	8.7	0.5	12	2
42_rust_env_BB0.1	42_rust_env_BB0.1_env12_var2	42_rust_env_BB0.1_env12_var2	replicate_27	0.392787524366472	0.507309941520468	0.0999025341130604	42_rust_env_BB0.1	environment	200	10000	70	0.5	0.07	0.44	0.3	0.71	0.9	1	0.81	1	0.88	1	0.55	0.1	0	1	0.97	0.87	8.8	12.8	10.3	8.7	0.5	12	2
42_rust_env_BB0.1	42_rust_env_BB0.1_env12_var2	42_rust_env_BB0.1_env12_var2	replicate_28	0.354233409610984	0.524485125858124	0.121281464530892	42_rust_env_BB0.1	environment	200	10000	70	0.5	0.07	0.44	0.3	0.71	0.9	1	0.81	1	0.88	1	0.55	0.1	0	1	0.97	0.87	8.8	12.8	10.3	8.7	0.5	12	2
42_rust_env_BB0.1	42_rust_env_BB0.1_env12_var2	42_rust_env_BB0.1_env12_var2	replicate_29	0.329840319361277	0.556387225548902	0.11377245508982	42_rust_env_BB0.1	environment	200	10000	70	0.5	0.07	0.44	0.3	0.71	0.9	1	0.81	1	0.88	1	0.55	0.1	0	1	0.97	0.87	8.8	12.8	10.3	8.7	0.5	12	2
42_rust_env_BB0.1	42_rust_env_BB0.1_env12_var2	42_rust_env_BB0.1_env12_var2	replicate_30	0.358695652173913	0.517958412098299	0.123345935727788	42_rust_env_BB0.1	environment	200	10000	70	0.5	0.07	0.44	0.3	0.71	0.9	1	0.81	1	0.88	1	0.55	0.1	0	1	0.97	0.87	8.8	12.8	10.3	8.7	0.5	12	2
42_rust_env_BB0.1	42_rust_env_BB0.1_env13_var2	42_rust_env_BB0.1_env13_var2	replicate_01	0.517048108360579	0.428771602055114	0.0541802895843064	42_rust_env_BB0.1	environment	200	10000	70	0.5	0.07	0.44	0.3	0.71	0.9	1	0.81	1	0.88	1	0.55	0.1	0	1	0.97	0.87	8.8	12.8	10.3	8.7	0.5	13	2
42_rust_env_BB0.1	42_rust_env_BB0.1_env13_var2	42_rust_env_BB0.1_env13_var2	replicate_02	0.545197740112994	0.403954802259887	0.0508474576271186	42_rust_env_BB0.1	environment	200	10000	70	0.5	0.07	0.44	0.3	0.71	0.9	1	0.81	1	0.88	1	0.55	0.1	0	1	0.97	0.87	8.8	12.8	10.3	8.7	0.5	13	2
42_rust_env_BB0.1	42_rust_env_BB0.1_env13_var2	42_rust_env_BB0.1_env13_var2	replicate_03	0.524344569288389	0.428370786516854	0.0472846441947566	42_rust_env_BB0.1	environment	200	10000	70	0.5	0.07	0.44	0.3	0.71	0.9	1	0.81	1	0.88	1	0.55	0.1	0	1	0.97	0.87	8.8	12.8	10.3	8.7	0.5	13	2
42_rust_env_BB0.1	42_rust_env_BB0.1_env13_var2	42_rust_env_BB0.1_env13_var2	replicate_04	0.53215284249767	0.414725069897484	0.0531220876048462	42_rust_env_BB0.1	environment	200	10000	70	0.5	0.07	0.44	0.3	0.71	0.9	1	0.81	1	0.88	1	0.55	0.1	0	1	0.97	0.87	8.8	12.8	10.3	8.7	0.5	13	2
42_rust_env_BB0.1	42_rust_env_BB0.1_env13_var2	42_rust_env_BB0.1_env13_var2	replicate_05	0.564516129032258	0.392961876832845	0.0425219941348974	42_rust_env_BB0.1	environment	200	10000	70	0.5	0.07	0.44	0.3	0.71	0.9	1	0.81	1	0.88	1	0.55	0.1	0	1	0.97	0.87	8.8	12.8	10.3	8.7	0.5	13	2
42_rust_env_BB0.1	42_rust_env_BB0.1_env13_var2	42_rust_env_BB0.1_env13_var2	replicate_06	0.52081362346263	0.433301797540208	0.0458845789971618	42_rust_env_BB0.1	environment	200	10000	70	0.5	0.07	0.44	0.3	0.71	0.9	1	0.81	1	0.88	1	0.55	0.1	0	1	0.97	0.87	8.8	12.8	10.3	8.7	0.5	13	2
42_rust_env_BB0.1	42_rust_env_BB0.1_env13_var2	42_rust_env_BB0.1_env13_var2	replicate_07	0.528052805280528	0.403583215464404	0.0683639792550684	42_rust_env_BB0.1	environment	200	10000	70	0.5	0.07	0.44	0.3	0.71	0.9	1	0.81	1	0.88	1	0.55	0.1	0	1	0.97	0.87	8.8	12.8	10.3	8.7	0.5	13	2
42_rust_env_BB0.1	42_rust_env_BB0.1_env13_var2	42_rust_env_BB0.1_env13_var2	replicate_08	0.476146364057434	0.451597962019453	0.0722556739231126	42_rust_env_BB0.1	environment	200	10000	70	0.5	0.07	0.44	0.3	0.71	0.9	1	0.81	1	0.88	1	0.55	0.1	0	1	0.97	0.87	8.8	12.8	10.3	8.7	0.5	13	2
42_rust_env_BB0.1	42_rust_env_BB0.1_env13_var2	42_rust_env_BB0.1_env13_var2	replicate_09	0.514436958614052	0.426852743022137	0.0587102983638114	42_rust_env_BB0.1	environment	200	10000	70	0.5	0.07	0.44	0.3	0.71	0.9	1	0.81	1	0.88	1	0.55	0.1	0	1	0.97	0.87	8.8	12.8	10.3	8.7	0.5	13	2
42_rust_env_BB0.1	42_rust_env_BB0.1_env13_var2	42_rust_env_BB0.1_env13_var2	replicate_10	0.529013539651838	0.419245647969052	0.0517408123791103	42_rust_env_BB0.1	environment	200	10000	70	0.5	0.07	0.44	0.3	0.71	0.9	1	0.81	1	0.88	1	0.55	0.1	0	1	0.97	0.87	8.8	12.8	10.3	8.7	0.5	13	2
42_rust_env_BB0.1	42_rust_env_BB0.1_env13_var2	42_rust_env_BB0.1_env13_var2	replicate_11	0.539759036144578	0.396144578313253	0.0640963855421687	42_rust_env_BB0.1	environment	200	10000	70	0.5	0.07	0.44	0.3	0.71	0.9	1	0.81	1	0.88	1	0.55	0.1	0	1	0.97	0.87	8.8	12.8	10.3	8.7	0.5	13	2
42_rust_env_BB0.1	42_rust_env_BB0.1_env13_var2	42_rust_env_BB0.1_env13_var2	replicate_12	0.522974893415443	0.419706300331596	0.0573188062529607	42_rust_env_BB0.1	environment	200	10000	70	0.5	0.07	0.44	0.3	0.71	0.9	1	0.81	1	0.88	1	0.55	0.1	0	1	0.97	0.87	8.8	12.8	10.3	8.7	0.5	13	2
42_rust_env_BB0.1	42_rust_env_BB0.1_env13_var2	42_rust_env_BB0.1_env13_var2	replicate_13	0.566552901023891	0.396879570941004	0.0365675280351048	42_rust_env_BB0.1	environment	200	10000	70	0.5	0.07	0.44	0.3	0.71	0.9	1	0.81	1	0.88	1	0.55	0.1	0	1	0.97	0.87	8.8	12.8	10.3	8.7	0.5	13	2
42_rust_env_BB0.1	42_rust_env_BB0.1_env13_var2	42_rust_env_BB0.1_env13_var2	replicate_14	0.520412951665885	0.419521351478179	0.0600656968559362	42_rust_env_BB0.1	environment	200	10000	70	0.5	0.07	0.44	0.3	0.71	0.9	1	0.81	1	0.88	1	0.55	0.1	0	1	0.97	0.87	8.8	12.8	10.3	8.7	0.5	13	2
42_rust_env_BB0.1	42_rust_env_BB0.1_env13_var2	42_rust_env_BB0.1_env13_var2	replicate_15	0.509004739336493	0.433175355450237	0.0578199052132701	42_rust_env_BB0.1	environment	200	10000	70	0.5	0.07	0.44	0.3	0.71	0.9	1	0.81	1	0.88	1	0.55	0.1	0	1	0.97	0.87	8.8	12.8	10.3	8.7	0.5	13	2
42_rust_env_BB0.1	42_rust_env_BB0.1_env13_var2	42_rust_env_BB0.1_env13_var2	replicate_16	0.569297401347449	0.388354186717998	0.0423484119345525	42_rust_env_BB0.1	environment	200	10000	70	0.5	0.07	0.44	0.3	0.71	0.9	1	0.81	1	0.88	1	0.55	0.1	0	1	0.97	0.87	8.8	12.8	10.3	8.7	0.5	13	2
42_rust_env_BB0.1	42_rust_env_BB0.1_env13_var2	42_rust_env_BB0.1_env13_var2	replicate_17	0.523311132254995	0.423406279733587	0.0532825880114177	42_rust_env_BB0.1	environment	200	10000	70	0.5	0.07	0.44	0.3	0.71	0.9	1	0.81	1	0.88	1	0.55	0.1	0	1	0.97	0.87	8.8	12.8	10.3	8.7	0.5	13	2
42_rust_env_BB0.1	42_rust_env_BB0.1_env13_var2	42_rust_env_BB0.1_env13_var2	replicate_18	0.468652734548688	0.456202756780791	0.0751445086705202	42_rust_env_BB0.1	environment	200	10000	70	0.5	0.07	0.44	0.3	0.71	0.9	1	0.81	1	0.88	1	0.55	0.1	0	1	0.97	0.87	8.8	12.8	10.3	8.7	0.5	13	2
42_rust_env_BB0.1	42_rust_env_BB0.1_env13_var2	42_rust_env_BB0.1_env13_var2	replicate_19	0.529467232437529	0.426685525695427	0.0438472418670438	42_rust_env_BB0.1	environment	200	10000	70	0.5	0.07	0.44	0.3	0.71	0.9	1	0.81	1	0.88	1	0.55	0.1	0	1	0.97	0.87	8.8	12.8	10.3	8.7	0.5	13	2
42_rust_env_BB0.1	42_rust_env_BB0.1_env13_var2	42_rust_env_BB0.1_env13_var2	replicate_20	0.523787740164684	0.421774931381519	0.0544373284537969	42_rust_env_BB0.1	environment	200	10000	70	0.5	0.07	0.44	0.3	0.71	0.9	1	0.81	1	0.88	1	0.55	0.1	0	1	0.97	0.87	8.8	12.8	10.3	8.7	0.5	13	2
42_rust_env_BB0.1	42_rust_env_BB0.1_env13_var2	42_rust_env_BB0.1_env13_var2	replicate_21	0.514719848053181	0.432573599240266	0.0527065527065527	42_rust_env_BB0.1	environment	200	10000	70	0.5	0.07	0.44	0.3	0.71	0.9	1	0.81	1	0.88	1	0.55	0.1	0	1	0.97	0.87	8.8	12.8	10.3	8.7	0.5	13	2
42_rust_env_BB0.1	42_rust_env_BB0.1_env13_var2	42_rust_env_BB0.1_env13_var2	replicate_22	0.513843266072266	0.424683247301736	0.0614734866259972	42_rust_env_BB0.1	environment	200	10000	70	0.5	0.07	0.44	0.3	0.71	0.9	1	0.81	1	0.88	1	0.55	0.1	0	1	0.97	0.87	8.8	12.8	10.3	8.7	0.5	13	2
42_rust_env_BB0.1	42_rust_env_BB0.1_env13_var2	42_rust_env_BB0.1_env13_var2	replicate_23	0.51954780970325	0.422986340084786	0.0574658502119642	42_rust_env_BB0.1	environment	200	10000	70	0.5	0.07	0.44	0.3	0.71	0.9	1	0.81	1	0.88	1	0.55	0.1	0	1	0.97	0.87	8.8	12.8	10.3	8.7	0.5	13	2
42_rust_env_BB0.1	42_rust_env_BB0.1_env13_var2	42_rust_env_BB0.1_env13_var2	replicate_24	0.537071362372567	0.399443929564411	0.0634847080630213	42_rust_env_BB0.1	environment	200	10000	70	0.5	0.07	0.44	0.3	0.71	0.9	1	0.81	1	0.88	1	0.55	0.1	0	1	0.97	0.87	8.8	12.8	10.3	8.7	0.5	13	2
42_rust_env_BB0.1	42_rust_env_BB0.1_env13_var2	42_rust_env_BB0.1_env13_var2	replicate_25	0.51441647597254	0.421052631578947	0.0645308924485126	42_rust_env_BB0.1	environment	200	10000	70	0.5	0.07	0.44	0.3	0.71	0.9	1	0.81	1	0.88	1	0.55	0.1	0	1	0.97	0.87	8.8	12.8	10.3	8.7	0.5	13	2
42_rust_env_BB0.1	42_rust_env_BB0.1_env13_var2	42_rust_env_BB0.1_env13_var2	replicate_26	0.490773286467487	0.436731107205624	0.0724956063268893	42_rust_env_BB0.1	environment	200	10000	70	0.5	0.07	0.44	0.3	0.71	0.9	1	0.81	1	0.88	1	0.55	0.1	0	1	0.97	0.87	8.8	12.8	10.3	8.7	0.5	13	2
42_rust_env_BB0.1	42_rust_env_BB0.1_env13_var2	42_rust_env_BB0.1_env13_var2	replicate_27	0.537132181223727	0.41802895843064	0.0448388603456329	42_rust_env_BB0.1	environment	200	10000	70	0.5	0.07	0.44	0.3	0.71	0.9	1	0.81	1	0.88	1	0.55	0.1	0	1	0.97	0.87	8.8	12.8	10.3	8.7	0.5	13	2
42_rust_env_BB0.1	42_rust_env_BB0.1_env13_var2	42_rust_env_BB0.1_env13_var2	replicate_28	0.497619047619048	0.44	0.0623809523809524	42_rust_env_BB0.1	environment	200	10000	70	0.5	0.07	0.44	0.3	0.71	0.9	1	0.81	1	0.88	1	0.55	0.1	0	1	0.97	0.87	8.8	12.8	10.3	8.7	0.5	13	2
42_rust_env_BB0.1	42_rust_env_BB0.1_env13_var2	42_rust_env_BB0.1_env13_var2	replicate_29	0.484073575594437	0.445939883355765	0.0699865410497981	42_rust_env_BB0.1	environment	200	10000	70	0.5	0.07	0.44	0.3	0.71	0.9	1	0.81	1	0.88	1	0.55	0.1	0	1	0.97	0.87	8.8	12.8	10.3	8.7	0.5	13	2
42_rust_env_BB0.1	42_rust_env_BB0.1_env13_var2	42_rust_env_BB0.1_env13_var2	replicate_30	0.561590688651794	0.399612027158099	0.0387972841901067	42_rust_env_BB0.1	environment	200	10000	70	0.5	0.07	0.44	0.3	0.71	0.9	1	0.81	1	0.88	1	0.55	0.1	0	1	0.97	0.87	8.8	12.8	10.3	8.7	0.5	13	2
42_rust_env_BB0.1	42_rust_env_BB0.1_env14_var2	42_rust_env_BB0.1_env14_var2	replicate_01	0.797039159503343	0.189589302769819	0.0133715377268386	42_rust_env_BB0.1	environment	200	10000	70	0.5	0.07	0.44	0.3	0.71	0.9	1	0.81	1	0.88	1	0.55	0.1	0	1	0.97	0.87	8.8	12.8	10.3	8.7	0.5	14	2
42_rust_env_BB0.1	42_rust_env_BB0.1_env14_var2	42_rust_env_BB0.1_env14_var2	replicate_02	0.728725905030559	0.257639868359191	0.0136342266102492	42_rust_env_BB0.1	environment	200	10000	70	0.5	0.07	0.44	0.3	0.71	0.9	1	0.81	1	0.88	1	0.55	0.1	0	1	0.97	0.87	8.8	12.8	10.3	8.7	0.5	14	2
42_rust_env_BB0.1	42_rust_env_BB0.1_env14_var2	42_rust_env_BB0.1_env14_var2	replicate_03	0.745795290725613	0.241230177799135	0.0129745314752523	42_rust_env_BB0.1	environment	200	10000	70	0.5	0.07	0.44	0.3	0.71	0.9	1	0.81	1	0.88	1	0.55	0.1	0	1	0.97	0.87	8.8	12.8	10.3	8.7	0.5	14	2
42_rust_env_BB0.1	42_rust_env_BB0.1_env14_var2	42_rust_env_BB0.1_env14_var2	replicate_04	0.635341726618705	0.334532374100719	0.0301258992805755	42_rust_env_BB0.1	environment	200	10000	70	0.5	0.07	0.44	0.3	0.71	0.9	1	0.81	1	0.88	1	0.55	0.1	0	1	0.97	0.87	8.8	12.8	10.3	8.7	0.5	14	2
42_rust_env_BB0.1	42_rust_env_BB0.1_env14_var2	42_rust_env_BB0.1_env14_var2	replicate_05	0.676993166287016	0.302050113895216	0.0209567198177677	42_rust_env_BB0.1	environment	200	10000	70	0.5	0.07	0.44	0.3	0.71	0.9	1	0.81	1	0.88	1	0.55	0.1	0	1	0.97	0.87	8.8	12.8	10.3	8.7	0.5	14	2
42_rust_env_BB0.1	42_rust_env_BB0.1_env14_var2	42_rust_env_BB0.1_env14_var2	replicate_06	0.738366571699905	0.250712250712251	0.0109211775878443	42_rust_env_BB0.1	environment	200	10000	70	0.5	0.07	0.44	0.3	0.71	0.9	1	0.81	1	0.88	1	0.55	0.1	0	1	0.97	0.87	8.8	12.8	10.3	8.7	0.5	14	2
42_rust_env_BB0.1	42_rust_env_BB0.1_env14_var2	42_rust_env_BB0.1_env14_var2	replicate_07	0.764897579143389	0.227188081936685	0.00791433891992551	42_rust_env_BB0.1	environment	200	10000	70	0.5	0.07	0.44	0.3	0.71	0.9	1	0.81	1	0.88	1	0.55	0.1	0	1	0.97	0.87	8.8	12.8	10.3	8.7	0.5	14	2
42_rust_env_BB0.1	42_rust_env_BB0.1_env14_var2	42_rust_env_BB0.1_env14_var2	replicate_08	0.72484501669051	0.262279446828803	0.0128755364806867	42_rust_env_BB0.1	environment	200	10000	70	0.5	0.07	0.44	0.3	0.71	0.9	1	0.81	1	0.88	1	0.55	0.1	0	1	0.97	0.87	8.8	12.8	10.3	8.7	0.5	14	2
42_rust_env_BB0.1	42_rust_env_BB0.1_env14_var2	42_rust_env_BB0.1_env14_var2	replicate_09	0.770198355104015	0.218674407353653	0.0111272375423319	42_rust_env_BB0.1	environment	200	10000	70	0.5	0.07	0.44	0.3	0.71	0.9	1	0.81	1	0.88	1	0.55	0.1	0	1	0.97	0.87	8.8	12.8	10.3	8.7	0.5	14	2
42_rust_env_BB0.1	42_rust_env_BB0.1_env14_var2	42_rust_env_BB0.1_env14_var2	replicate_10	0.777310924369748	0.211951447245565	0.0107376283846872	42_rust_env_BB0.1	environment	200	10000	70	0.5	0.07	0.44	0.3	0.71	0.9	1	0.81	1	0.88	1	0.55	0.1	0	1	0.97	0.87	8.8	12.8	10.3	8.7	0.5	14	2
42_rust_env_BB0.1	42_rust_env_BB0.1_env14_var2	42_rust_env_BB0.1_env14_var2	replicate_11	0.767056530214425	0.221247563352826	0.0116959064327485	42_rust_env_BB0.1	environment	200	10000	70	0.5	0.07	0.44	0.3	0.71	0.9	1	0.81	1	0.88	1	0.55	0.1	0	1	0.97	0.87	8.8	12.8	10.3	8.7	0.5	14	2
42_rust_env_BB0.1	42_rust_env_BB0.1_env14_var2	42_rust_env_BB0.1_env14_var2	replicate_12	0.737649880095923	0.251318944844125	0.011031175059952	42_rust_env_BB0.1	environment	200	10000	70	0.5	0.07	0.44	0.3	0.71	0.9	1	0.81	1	0.88	1	0.55	0.1	0	1	0.97	0.87	8.8	12.8	10.3	8.7	0.5	14	2
42_rust_env_BB0.1	42_rust_env_BB0.1_env14_var2	42_rust_env_BB0.1_env14_var2	replicate_13	0.724137931034483	0.255550307038262	0.0203117619272556	42_rust_env_BB0.1	environment	200	10000	70	0.5	0.07	0.44	0.3	0.71	0.9	1	0.81	1	0.88	1	0.55	0.1	0	1	0.97	0.87	8.8	12.8	10.3	8.7	0.5	14	2
42_rust_env_BB0.1	42_rust_env_BB0.1_env14_var2	42_rust_env_BB0.1_env14_var2	replicate_14	0.724570366929865	0.258244310264747	0.0171853228053878	42_rust_env_BB0.1	environment	200	10000	70	0.5	0.07	0.44	0.3	0.71	0.9	1	0.81	1	0.88	1	0.55	0.1	0	1	0.97	0.87	8.8	12.8	10.3	8.7	0.5	14	2
42_rust_env_BB0.1	42_rust_env_BB0.1_env14_var2	42_rust_env_BB0.1_env14_var2	replicate_15	0.804985337243402	0.186705767350929	0.0083088954056696	42_rust_env_BB0.1	environment	200	10000	70	0.5	0.07	0.44	0.3	0.71	0.9	1	0.81	1	0.88	1	0.55	0.1	0	1	0.97	0.87	8.8	12.8	10.3	8.7	0.5	14	2
42_rust_env_BB0.1	42_rust_env_BB0.1_env14_var2	42_rust_env_BB0.1_env14_var2	replicate_16	0.784593437945792	0.203518782691393	0.011887779362815	42_rust_env_BB0.1	environment	200	10000	70	0.5	0.07	0.44	0.3	0.71	0.9	1	0.81	1	0.88	1	0.55	0.1	0	1	0.97	0.87	8.8	12.8	10.3	8.7	0.5	14	2
42_rust_env_BB0.1	42_rust_env_BB0.1_env14_var2	42_rust_env_BB0.1_env14_var2	replicate_17	0.742616033755274	0.234880450070323	0.0225035161744023	42_rust_env_BB0.1	environment	200	10000	70	0.5	0.07	0.44	0.3	0.71	0.9	1	0.81	1	0.88	1	0.55	0.1	0	1	0.97	0.87	8.8	12.8	10.3	8.7	0.5	14	2
42_rust_env_BB0.1	42_rust_env_BB0.1_env14_var2	42_rust_env_BB0.1_env14_var2	replicate_18	0.713541666666667	0.267045454545455	0.0194128787878788	42_rust_env_BB0.1	environment	200	10000	70	0.5	0.07	0.44	0.3	0.71	0.9	1	0.81	1	0.88	1	0.55	0.1	0	1	0.97	0.87	8.8	12.8	10.3	8.7	0.5	14	2
42_rust_env_BB0.1	42_rust_env_BB0.1_env14_var2	42_rust_env_BB0.1_env14_var2	replicate_19	0.767763471626133	0.221268478779208	0.010968049594659	42_rust_env_BB0.1	environment	200	10000	70	0.5	0.07	0.44	0.3	0.71	0.9	1	0.81	1	0.88	1	0.55	0.1	0	1	0.97	0.87	8.8	12.8	10.3	8.7	0.5	14	2
42_rust_env_BB0.1	42_rust_env_BB0.1_env14_var2	42_rust_env_BB0.1_env14_var2	replicate_20	0.704608294930876	0.276036866359447	0.0193548387096774	42_rust_env_BB0.1	environment	200	10000	70	0.5	0.07	0.44	0.3	0.71	0.9	1	0.81	1	0.88	1	0.55	0.1	0	1	0.97	0.87	8.8	12.8	10.3	8.7	0.5	14	2
42_rust_env_BB0.1	42_rust_env_BB0.1_env14_var2	42_rust_env_BB0.1_env14_var2	replicate_21	0.641457858769932	0.330296127562642	0.028246013667426	42_rust_env_BB0.1	environment	200	10000	70	0.5	0.07	0.44	0.3	0.71	0.9	1	0.81	1	0.88	1	0.55	0.1	0	1	0.97	0.87	8.8	12.8	10.3	8.7	0.5	14	2
42_rust_env_BB0.1	42_rust_env_BB0.1_env14_var2	42_rust_env_BB0.1_env14_var2	replicate_22	0.741198858230257	0.247383444338725	0.0114176974310181	42_rust_env_BB0.1	environment	200	10000	70	0.5	0.07	0.44	0.3	0.71	0.9	1	0.81	1	0.88	1	0.55	0.1	0	1	0.97	0.87	8.8	12.8	10.3	8.7	0.5	14	2
42_rust_env_BB0.1	42_rust_env_BB0.1_env14_var2	42_rust_env_BB0.1_env14_var2	replicate_23	0.775244299674267	0.215449046067939	0.00930665425779432	42_rust_env_BB0.1	environment	200	10000	70	0.5	0.07	0.44	0.3	0.71	0.9	1	0.81	1	0.88	1	0.55	0.1	0	1	0.97	0.87	8.8	12.8	10.3	8.7	0.5	14	2
42_rust_env_BB0.1	42_rust_env_BB0.1_env14_var2	42_rust_env_BB0.1_env14_var2	replicate_24	0.745909090909091	0.235909090909091	0.0181818181818182	42_rust_env_BB0.1	environment	200	10000	70	0.5	0.07	0.44	0.3	0.71	0.9	1	0.81	1	0.88	1	0.55	0.1	0	1	0.97	0.87	8.8	12.8	10.3	8.7	0.5	14	2
42_rust_env_BB0.1	42_rust_env_BB0.1_env14_var2	42_rust_env_BB0.1_env14_var2	replicate_25	0.755819477434679	0.231353919239905	0.0128266033254157	42_rust_env_BB0.1	environment	200	10000	70	0.5	0.07	0.44	0.3	0.71	0.9	1	0.81	1	0.88	1	0.55	0.1	0	1	0.97	0.87	8.8	12.8	10.3	8.7	0.5	14	2
42_rust_env_BB0.1	42_rust_env_BB0.1_env14_var2	42_rust_env_BB0.1_env14_var2	replicate_26	0.753026634382567	0.234866828087167	0.0121065375302663	42_rust_env_BB0.1	environment	200	10000	70	0.5	0.07	0.44	0.3	0.71	0.9	1	0.81	1	0.88	1	0.55	0.1	0	1	0.97	0.87	8.8	12.8	10.3	8.7	0.5	14	2
42_rust_env_BB0.1	42_rust_env_BB0.1_env14_var2	42_rust_env_BB0.1_env14_var2	replicate_27	0.746002740977615	0.24211968935587	0.0118775696665144	42_rust_env_BB0.1	environment	200	10000	70	0.5	0.07	0.44	0.3	0.71	0.9	1	0.81	1	0.88	1	0.55	0.1	0	1	0.97	0.87	8.8	12.8	10.3	8.7	0.5	14	2
42_rust_env_BB0.1	42_rust_env_BB0.1_env14_var2	42_rust_env_BB0.1_env14_var2	replicate_28	0.767996108949416	0.222762645914397	0.00924124513618677	42_rust_env_BB0.1	environment	200	10000	70	0.5	0.07	0.44	0.3	0.71	0.9	1	0.81	1	0.88	1	0.55	0.1	0	1	0.97	0.87	8.8	12.8	10.3	8.7	0.5	14	2
42_rust_env_BB0.1	42_rust_env_BB0.1_env14_var2	42_rust_env_BB0.1_env14_var2	replicate_29	0.761293390394674	0.226818830242511	0.011887779362815	42_rust_env_BB0.1	environment	200	10000	70	0.5	0.07	0.44	0.3	0.71	0.9	1	0.81	1	0.88	1	0.55	0.1	0	1	0.97	0.87	8.8	12.8	10.3	8.7	0.5	14	2
42_rust_env_BB0.1	42_rust_env_BB0.1_env14_var2	42_rust_env_BB0.1_env14_var2	replicate_30	0.725388601036269	0.258125294394724	0.0164861045690061	42_rust_env_BB0.1	environment	200	10000	70	0.5	0.07	0.44	0.3	0.71	0.9	1	0.81	1	0.88	1	0.55	0.1	0	1	0.97	0.87	8.8	12.8	10.3	8.7	0.5	14	2
42_rust_env_BB0.1	42_rust_env_BB0.1_env15_var2	42_rust_env_BB0.1_env15_var2	replicate_01	0.989115002366304	0.0108849976336962	0	42_rust_env_BB0.1	environment	200	10000	70	0.5	0.07	0.44	0.3	0.71	0.9	1	0.81	1	0.88	1	0.55	0.1	0	1	0.97	0.87	8.8	12.8	10.3	8.7	0.5	15	2
42_rust_env_BB0.1	42_rust_env_BB0.1_env15_var2	42_rust_env_BB0.1_env15_var2	replicate_02	0.991424487851358	0.00857551214864221	0	42_rust_env_BB0.1	environment	200	10000	70	0.5	0.07	0.44	0.3	0.71	0.9	1	0.81	1	0.88	1	0.55	0.1	0	1	0.97	0.87	8.8	12.8	10.3	8.7	0.5	15	2
42_rust_env_BB0.1	42_rust_env_BB0.1_env15_var2	42_rust_env_BB0.1_env15_var2	replicate_03	0.901408450704225	0.097228532485234	0.00136301681054066	42_rust_env_BB0.1	environment	200	10000	70	0.5	0.07	0.44	0.3	0.71	0.9	1	0.81	1	0.88	1	0.55	0.1	0	1	0.97	0.87	8.8	12.8	10.3	8.7	0.5	15	2
42_rust_env_BB0.1	42_rust_env_BB0.1_env15_var2	42_rust_env_BB0.1_env15_var2	replicate_04	0.895549500454133	0.102179836512262	0.00227066303360581	42_rust_env_BB0.1	environment	200	10000	70	0.5	0.07	0.44	0.3	0.71	0.9	1	0.81	1	0.88	1	0.55	0.1	0	1	0.97	0.87	8.8	12.8	10.3	8.7	0.5	15	2
42_rust_env_BB0.1	42_rust_env_BB0.1_env15_var2	42_rust_env_BB0.1_env15_var2	replicate_05	0.887163088168113	0.110552763819095	0.00228414801279123	42_rust_env_BB0.1	environment	200	10000	70	0.5	0.07	0.44	0.3	0.71	0.9	1	0.81	1	0.88	1	0.55	0.1	0	1	0.97	0.87	8.8	12.8	10.3	8.7	0.5	15	2
42_rust_env_BB0.1	42_rust_env_BB0.1_env15_var2	42_rust_env_BB0.1_env15_var2	replicate_06	0.885492700729927	0.110401459854015	0.00410583941605839	42_rust_env_BB0.1	environment	200	10000	70	0.5	0.07	0.44	0.3	0.71	0.9	1	0.81	1	0.88	1	0.55	0.1	0	1	0.97	0.87	8.8	12.8	10.3	8.7	0.5	15	2
42_rust_env_BB0.1	42_rust_env_BB0.1_env15_var2	42_rust_env_BB0.1_env15_var2	replicate_07	0.999522445081184	0.000477554918815664	0	42_rust_env_BB0.1	environment	200	10000	70	0.5	0.07	0.44	0.3	0.71	0.9	1	0.81	1	0.88	1	0.55	0.1	0	1	0.97	0.87	8.8	12.8	10.3	8.7	0.5	15	2
42_rust_env_BB0.1	42_rust_env_BB0.1_env15_var2	42_rust_env_BB0.1_env15_var2	replicate_08	0.915633937082936	0.0843660629170639	0	42_rust_env_BB0.1	environment	200	10000	70	0.5	0.07	0.44	0.3	0.71	0.9	1	0.81	1	0.88	1	0.55	0.1	0	1	0.97	0.87	8.8	12.8	10.3	8.7	0.5	15	2
42_rust_env_BB0.1	42_rust_env_BB0.1_env15_var2	42_rust_env_BB0.1_env15_var2	replicate_09	0.948550046772685	0.0514499532273152	0	42_rust_env_BB0.1	environment	200	10000	70	0.5	0.07	0.44	0.3	0.71	0.9	1	0.81	1	0.88	1	0.55	0.1	0	1	0.97	0.87	8.8	12.8	10.3	8.7	0.5	15	2
42_rust_env_BB0.1	42_rust_env_BB0.1_env15_var2	42_rust_env_BB0.1_env15_var2	replicate_10	0.951035781544256	0.0489642184557439	0	42_rust_env_BB0.1	environment	200	10000	70	0.5	0.07	0.44	0.3	0.71	0.9	1	0.81	1	0.88	1	0.55	0.1	0	1	0.97	0.87	8.8	12.8	10.3	8.7	0.5	15	2
42_rust_env_BB0.1	42_rust_env_BB0.1_env15_var2	42_rust_env_BB0.1_env15_var2	replicate_11	0.988867376573088	0.0111326234269119	0	42_rust_env_BB0.1	environment	200	10000	70	0.5	0.07	0.44	0.3	0.71	0.9	1	0.81	1	0.88	1	0.55	0.1	0	1	0.97	0.87	8.8	12.8	10.3	8.7	0.5	15	2
42_rust_env_BB0.1	42_rust_env_BB0.1_env15_var2	42_rust_env_BB0.1_env15_var2	replicate_12	1	0	0	42_rust_env_BB0.1	environment	200	10000	70	0.5	0.07	0.44	0.3	0.71	0.9	1	0.81	1	0.88	1	0.55	0.1	0	1	0.97	0.87	8.8	12.8	10.3	8.7	0.5	15	2
42_rust_env_BB0.1	42_rust_env_BB0.1_env15_var2	42_rust_env_BB0.1_env15_var2	replicate_13	0.953682260305697	0.0463177396943029	0	42_rust_env_BB0.1	environment	200	10000	70	0.5	0.07	0.44	0.3	0.71	0.9	1	0.81	1	0.88	1	0.55	0.1	0	1	0.97	0.87	8.8	12.8	10.3	8.7	0.5	15	2
42_rust_env_BB0.1	42_rust_env_BB0.1_env15_var2	42_rust_env_BB0.1_env15_var2	replicate_14	0.963285024154589	0.0357487922705314	0.000966183574879227	42_rust_env_BB0.1	environment	200	10000	70	0.5	0.07	0.44	0.3	0.71	0.9	1	0.81	1	0.88	1	0.55	0.1	0	1	0.97	0.87	8.8	12.8	10.3	8.7	0.5	15	2
42_rust_env_BB0.1	42_rust_env_BB0.1_env15_var2	42_rust_env_BB0.1_env15_var2	replicate_15	0.946085325832161	0.0520393811533052	0.00187529301453352	42_rust_env_BB0.1	environment	200	10000	70	0.5	0.07	0.44	0.3	0.71	0.9	1	0.81	1	0.88	1	0.55	0.1	0	1	0.97	0.87	8.8	12.8	10.3	8.7	0.5	15	2
42_rust_env_BB0.1	42_rust_env_BB0.1_env15_var2	42_rust_env_BB0.1_env15_var2	replicate_16	1	0	0	42_rust_env_BB0.1	environment	200	10000	70	0.5	0.07	0.44	0.3	0.71	0.9	1	0.81	1	0.88	1	0.55	0.1	0	1	0.97	0.87	8.8	12.8	10.3	8.7	0.5	15	2
42_rust_env_BB0.1	42_rust_env_BB0.1_env15_var2	42_rust_env_BB0.1_env15_var2	replicate_17	1	0	0	42_rust_env_BB0.1	environment	200	10000	70	0.5	0.07	0.44	0.3	0.71	0.9	1	0.81	1	0.88	1	0.55	0.1	0	1	0.97	0.87	8.8	12.8	10.3	8.7	0.5	15	2
42_rust_env_BB0.1	42_rust_env_BB0.1_env15_var2	42_rust_env_BB0.1_env15_var2	replicate_18	0.936792452830189	0.0627358490566038	0.000471698113207547	42_rust_env_BB0.1	environment	200	10000	70	0.5	0.07	0.44	0.3	0.71	0.9	1	0.81	1	0.88	1	0.55	0.1	0	1	0.97	0.87	8.8	12.8	10.3	8.7	0.5	15	2
42_rust_env_BB0.1	42_rust_env_BB0.1_env15_var2	42_rust_env_BB0.1_env15_var2	replicate_19	0.960493827160494	0.0390123456790123	0.000493827160493827	42_rust_env_BB0.1	environment	200	10000	70	0.5	0.07	0.44	0.3	0.71	0.9	1	0.81	1	0.88	1	0.55	0.1	0	1	0.97	0.87	8.8	12.8	10.3	8.7	0.5	15	2
42_rust_env_BB0.1	42_rust_env_BB0.1_env15_var2	42_rust_env_BB0.1_env15_var2	replicate_20	0.994074074074074	0.00592592592592593	0	42_rust_env_BB0.1	environment	200	10000	70	0.5	0.07	0.44	0.3	0.71	0.9	1	0.81	1	0.88	1	0.55	0.1	0	1	0.97	0.87	8.8	12.8	10.3	8.7	0.5	15	2
42_rust_env_BB0.1	42_rust_env_BB0.1_env15_var2	42_rust_env_BB0.1_env15_var2	replicate_21	1	0	0	42_rust_env_BB0.1	environment	200	10000	70	0.5	0.07	0.44	0.3	0.71	0.9	1	0.81	1	0.88	1	0.55	0.1	0	1	0.97	0.87	8.8	12.8	10.3	8.7	0.5	15	2
42_rust_env_BB0.1	42_rust_env_BB0.1_env15_var2	42_rust_env_BB0.1_env15_var2	replicate_22	0.986050986050986	0.0139490139490139	0	42_rust_env_BB0.1	environment	200	10000	70	0.5	0.07	0.44	0.3	0.71	0.9	1	0.81	1	0.88	1	0.55	0.1	0	1	0.97	0.87	8.8	12.8	10.3	8.7	0.5	15	2
42_rust_env_BB0.1	42_rust_env_BB0.1_env15_var2	42_rust_env_BB0.1_env15_var2	replicate_23	0.966556759302873	0.0334432406971267	0	42_rust_env_BB0.1	environment	200	10000	70	0.5	0.07	0.44	0.3	0.71	0.9	1	0.81	1	0.88	1	0.55	0.1	0	1	0.97	0.87	8.8	12.8	10.3	8.7	0.5	15	2
42_rust_env_BB0.1	42_rust_env_BB0.1_env15_var2	42_rust_env_BB0.1_env15_var2	replicate_24	0.901484480431849	0.0958164642375169	0.00269905533063428	42_rust_env_BB0.1	environment	200	10000	70	0.5	0.07	0.44	0.3	0.71	0.9	1	0.81	1	0.88	1	0.55	0.1	0	1	0.97	0.87	8.8	12.8	10.3	8.7	0.5	15	2
42_rust_env_BB0.1	42_rust_env_BB0.1_env15_var2	42_rust_env_BB0.1_env15_var2	replicate_25	0.938766114180479	0.0607734806629834	0.000460405156537753	42_rust_env_BB0.1	environment	200	10000	70	0.5	0.07	0.44	0.3	0.71	0.9	1	0.81	1	0.88	1	0.55	0.1	0	1	0.97	0.87	8.8	12.8	10.3	8.7	0.5	15	2
42_rust_env_BB0.1	42_rust_env_BB0.1_env15_var2	42_rust_env_BB0.1_env15_var2	replicate_26	0.990926456542502	0.00907354345749761	0	42_rust_env_BB0.1	environment	200	10000	70	0.5	0.07	0.44	0.3	0.71	0.9	1	0.81	1	0.88	1	0.55	0.1	0	1	0.97	0.87	8.8	12.8	10.3	8.7	0.5	15	2
42_rust_env_BB0.1	42_rust_env_BB0.1_env15_var2	42_rust_env_BB0.1_env15_var2	replicate_27	0.906909788867562	0.0921305182341651	0.000959692898272553	42_rust_env_BB0.1	environment	200	10000	70	0.5	0.07	0.44	0.3	0.71	0.9	1	0.81	1	0.88	1	0.55	0.1	0	1	0.97	0.87	8.8	12.8	10.3	8.7	0.5	15	2
42_rust_env_BB0.1	42_rust_env_BB0.1_env15_var2	42_rust_env_BB0.1_env15_var2	replicate_28	0.968064823641563	0.0319351763584366	0	42_rust_env_BB0.1	environment	200	10000	70	0.5	0.07	0.44	0.3	0.71	0.9	1	0.81	1	0.88	1	0.55	0.1	0	1	0.97	0.87	8.8	12.8	10.3	8.7	0.5	15	2
42_rust_env_BB0.1	42_rust_env_BB0.1_env15_var2	42_rust_env_BB0.1_env15_var2	replicate_29	0.997090203685742	0.002909796314258	0	42_rust_env_BB0.1	environment	200	10000	70	0.5	0.07	0.44	0.3	0.71	0.9	1	0.81	1	0.88	1	0.55	0.1	0	1	0.97	0.87	8.8	12.8	10.3	8.7	0.5	15	2
42_rust_env_BB0.1	42_rust_env_BB0.1_env15_var2	42_rust_env_BB0.1_env15_var2	replicate_30	0.930630630630631	0.0684684684684685	0.000900900900900901	42_rust_env_BB0.1	environment	200	10000	70	0.5	0.07	0.44	0.3	0.71	0.9	1	0.81	1	0.88	1	0.55	0.1	0	1	0.97	0.87	8.8	12.8	10.3	8.7	0.5	15	2
42_rust_env_BB0.1	42_rust_env_BB0.1_env16_var2	42_rust_env_BB0.1_env16_var2	replicate_01	1	0	0	42_rust_env_BB0.1	environment	200	10000	70	0.5	0.07	0.44	0.3	0.71	0.9	1	0.81	1	0.88	1	0.55	0.1	0	1	0.97	0.87	8.8	12.8	10.3	8.7	0.5	16	2
42_rust_env_BB0.1	42_rust_env_BB0.1_env16_var2	42_rust_env_BB0.1_env16_var2	replicate_02	1	0	0	42_rust_env_BB0.1	environment	200	10000	70	0.5	0.07	0.44	0.3	0.71	0.9	1	0.81	1	0.88	1	0.55	0.1	0	1	0.97	0.87	8.8	12.8	10.3	8.7	0.5	16	2
42_rust_env_BB0.1	42_rust_env_BB0.1_env16_var2	42_rust_env_BB0.1_env16_var2	replicate_03	1	0	0	42_rust_env_BB0.1	environment	200	10000	70	0.5	0.07	0.44	0.3	0.71	0.9	1	0.81	1	0.88	1	0.55	0.1	0	1	0.97	0.87	8.8	12.8	10.3	8.7	0.5	16	2
42_rust_env_BB0.1	42_rust_env_BB0.1_env16_var2	42_rust_env_BB0.1_env16_var2	replicate_04	1	0	0	42_rust_env_BB0.1	environment	200	10000	70	0.5	0.07	0.44	0.3	0.71	0.9	1	0.81	1	0.88	1	0.55	0.1	0	1	0.97	0.87	8.8	12.8	10.3	8.7	0.5	16	2
42_rust_env_BB0.1	42_rust_env_BB0.1_env16_var2	42_rust_env_BB0.1_env16_var2	replicate_05	1	0	0	42_rust_env_BB0.1	environment	200	10000	70	0.5	0.07	0.44	0.3	0.71	0.9	1	0.81	1	0.88	1	0.55	0.1	0	1	0.97	0.87	8.8	12.8	10.3	8.7	0.5	16	2
42_rust_env_BB0.1	42_rust_env_BB0.1_env16_var2	42_rust_env_BB0.1_env16_var2	replicate_06	1	0	0	42_rust_env_BB0.1	environment	200	10000	70	0.5	0.07	0.44	0.3	0.71	0.9	1	0.81	1	0.88	1	0.55	0.1	0	1	0.97	0.87	8.8	12.8	10.3	8.7	0.5	16	2
42_rust_env_BB0.1	42_rust_env_BB0.1_env16_var2	42_rust_env_BB0.1_env16_var2	replicate_07	1	0	0	42_rust_env_BB0.1	environment	200	10000	70	0.5	0.07	0.44	0.3	0.71	0.9	1	0.81	1	0.88	1	0.55	0.1	0	1	0.97	0.87	8.8	12.8	10.3	8.7	0.5	16	2
42_rust_env_BB0.1	42_rust_env_BB0.1_env16_var2	42_rust_env_BB0.1_env16_var2	replicate_08	1	0	0	42_rust_env_BB0.1	environment	200	10000	70	0.5	0.07	0.44	0.3	0.71	0.9	1	0.81	1	0.88	1	0.55	0.1	0	1	0.97	0.87	8.8	12.8	10.3	8.7	0.5	16	2
42_rust_env_BB0.1	42_rust_env_BB0.1_env16_var2	42_rust_env_BB0.1_env16_var2	replicate_09	0.995790458372311	0.00420954162768943	0	42_rust_env_BB0.1	environment	200	10000	70	0.5	0.07	0.44	0.3	0.71	0.9	1	0.81	1	0.88	1	0.55	0.1	0	1	0.97	0.87	8.8	12.8	10.3	8.7	0.5	16	2
42_rust_env_BB0.1	42_rust_env_BB0.1_env16_var2	42_rust_env_BB0.1_env16_var2	replicate_10	1	0	0	42_rust_env_BB0.1	environment	200	10000	70	0.5	0.07	0.44	0.3	0.71	0.9	1	0.81	1	0.88	1	0.55	0.1	0	1	0.97	0.87	8.8	12.8	10.3	8.7	0.5	16	2
42_rust_env_BB0.1	42_rust_env_BB0.1_env16_var2	42_rust_env_BB0.1_env16_var2	replicate_11	1	0	0	42_rust_env_BB0.1	environment	200	10000	70	0.5	0.07	0.44	0.3	0.71	0.9	1	0.81	1	0.88	1	0.55	0.1	0	1	0.97	0.87	8.8	12.8	10.3	8.7	0.5	16	2
42_rust_env_BB0.1	42_rust_env_BB0.1_env16_var2	42_rust_env_BB0.1_env16_var2	replicate_12	1	0	0	42_rust_env_BB0.1	environment	200	10000	70	0.5	0.07	0.44	0.3	0.71	0.9	1	0.81	1	0.88	1	0.55	0.1	0	1	0.97	0.87	8.8	12.8	10.3	8.7	0.5	16	2
42_rust_env_BB0.1	42_rust_env_BB0.1_env16_var2	42_rust_env_BB0.1_env16_var2	replicate_13	1	0	0	42_rust_env_BB0.1	environment	200	10000	70	0.5	0.07	0.44	0.3	0.71	0.9	1	0.81	1	0.88	1	0.55	0.1	0	1	0.97	0.87	8.8	12.8	10.3	8.7	0.5	16	2
42_rust_env_BB0.1	42_rust_env_BB0.1_env16_var2	42_rust_env_BB0.1_env16_var2	replicate_14	1	0	0	42_rust_env_BB0.1	environment	200	10000	70	0.5	0.07	0.44	0.3	0.71	0.9	1	0.81	1	0.88	1	0.55	0.1	0	1	0.97	0.87	8.8	12.8	10.3	8.7	0.5	16	2
42_rust_env_BB0.1	42_rust_env_BB0.1_env16_var2	42_rust_env_BB0.1_env16_var2	replicate_15	1	0	0	42_rust_env_BB0.1	environment	200	10000	70	0.5	0.07	0.44	0.3	0.71	0.9	1	0.81	1	0.88	1	0.55	0.1	0	1	0.97	0.87	8.8	12.8	10.3	8.7	0.5	16	2
42_rust_env_BB0.1	42_rust_env_BB0.1_env16_var2	42_rust_env_BB0.1_env16_var2	replicate_16	1	0	0	42_rust_env_BB0.1	environment	200	10000	70	0.5	0.07	0.44	0.3	0.71	0.9	1	0.81	1	0.88	1	0.55	0.1	0	1	0.97	0.87	8.8	12.8	10.3	8.7	0.5	16	2
42_rust_env_BB0.1	42_rust_env_BB0.1_env16_var2	42_rust_env_BB0.1_env16_var2	replicate_17	1	0	0	42_rust_env_BB0.1	environment	200	10000	70	0.5	0.07	0.44	0.3	0.71	0.9	1	0.81	1	0.88	1	0.55	0.1	0	1	0.97	0.87	8.8	12.8	10.3	8.7	0.5	16	2
42_rust_env_BB0.1	42_rust_env_BB0.1_env16_var2	42_rust_env_BB0.1_env16_var2	replicate_18	1	0	0	42_rust_env_BB0.1	environment	200	10000	70	0.5	0.07	0.44	0.3	0.71	0.9	1	0.81	1	0.88	1	0.55	0.1	0	1	0.97	0.87	8.8	12.8	10.3	8.7	0.5	16	2
42_rust_env_BB0.1	42_rust_env_BB0.1_env16_var2	42_rust_env_BB0.1_env16_var2	replicate_19	1	0	0	42_rust_env_BB0.1	environment	200	10000	70	0.5	0.07	0.44	0.3	0.71	0.9	1	0.81	1	0.88	1	0.55	0.1	0	1	0.97	0.87	8.8	12.8	10.3	8.7	0.5	16	2
42_rust_env_BB0.1	42_rust_env_BB0.1_env16_var2	42_rust_env_BB0.1_env16_var2	replicate_20	1	0	0	42_rust_env_BB0.1	environment	200	10000	70	0.5	0.07	0.44	0.3	0.71	0.9	1	0.81	1	0.88	1	0.55	0.1	0	1	0.97	0.87	8.8	12.8	10.3	8.7	0.5	16	2
42_rust_env_BB0.1	42_rust_env_BB0.1_env16_var2	42_rust_env_BB0.1_env16_var2	replicate_21	1	0	0	42_rust_env_BB0.1	environment	200	10000	70	0.5	0.07	0.44	0.3	0.71	0.9	1	0.81	1	0.88	1	0.55	0.1	0	1	0.97	0.87	8.8	12.8	10.3	8.7	0.5	16	2
42_rust_env_BB0.1	42_rust_env_BB0.1_env16_var2	42_rust_env_BB0.1_env16_var2	replicate_22	1	0	0	42_rust_env_BB0.1	environment	200	10000	70	0.5	0.07	0.44	0.3	0.71	0.9	1	0.81	1	0.88	1	0.55	0.1	0	1	0.97	0.87	8.8	12.8	10.3	8.7	0.5	16	2
42_rust_env_BB0.1	42_rust_env_BB0.1_env16_var2	42_rust_env_BB0.1_env16_var2	replicate_23	1	0	0	42_rust_env_BB0.1	environment	200	10000	70	0.5	0.07	0.44	0.3	0.71	0.9	1	0.81	1	0.88	1	0.55	0.1	0	1	0.97	0.87	8.8	12.8	10.3	8.7	0.5	16	2
42_rust_env_BB0.1	42_rust_env_BB0.1_env16_var2	42_rust_env_BB0.1_env16_var2	replicate_24	1	0	0	42_rust_env_BB0.1	environment	200	10000	70	0.5	0.07	0.44	0.3	0.71	0.9	1	0.81	1	0.88	1	0.55	0.1	0	1	0.97	0.87	8.8	12.8	10.3	8.7	0.5	16	2
42_rust_env_BB0.1	42_rust_env_BB0.1_env16_var2	42_rust_env_BB0.1_env16_var2	replicate_25	1	0	0	42_rust_env_BB0.1	environment	200	10000	70	0.5	0.07	0.44	0.3	0.71	0.9	1	0.81	1	0.88	1	0.55	0.1	0	1	0.97	0.87	8.8	12.8	10.3	8.7	0.5	16	2
42_rust_env_BB0.1	42_rust_env_BB0.1_env16_var2	42_rust_env_BB0.1_env16_var2	replicate_26	1	0	0	42_rust_env_BB0.1	environment	200	10000	70	0.5	0.07	0.44	0.3	0.71	0.9	1	0.81	1	0.88	1	0.55	0.1	0	1	0.97	0.87	8.8	12.8	10.3	8.7	0.5	16	2
42_rust_env_BB0.1	42_rust_env_BB0.1_env16_var2	42_rust_env_BB0.1_env16_var2	replicate_27	1	0	0	42_rust_env_BB0.1	environment	200	10000	70	0.5	0.07	0.44	0.3	0.71	0.9	1	0.81	1	0.88	1	0.55	0.1	0	1	0.97	0.87	8.8	12.8	10.3	8.7	0.5	16	2
42_rust_env_BB0.1	42_rust_env_BB0.1_env16_var2	42_rust_env_BB0.1_env16_var2	replicate_28	1	0	0	42_rust_env_BB0.1	environment	200	10000	70	0.5	0.07	0.44	0.3	0.71	0.9	1	0.81	1	0.88	1	0.55	0.1	0	1	0.97	0.87	8.8	12.8	10.3	8.7	0.5	16	2
42_rust_env_BB0.1	42_rust_env_BB0.1_env16_var2	42_rust_env_BB0.1_env16_var2	replicate_29	1	0	0	42_rust_env_BB0.1	environment	200	10000	70	0.5	0.07	0.44	0.3	0.71	0.9	1	0.81	1	0.88	1	0.55	0.1	0	1	0.97	0.87	8.8	12.8	10.3	8.7	0.5	16	2
42_rust_env_BB0.1	42_rust_env_BB0.1_env16_var2	42_rust_env_BB0.1_env16_var2	replicate_30	1	0	0	42_rust_env_BB0.1	environment	200	10000	70	0.5	0.07	0.44	0.3	0.71	0.9	1	0.81	1	0.88	1	0.55	0.1	0	1	0.97	0.87	8.8	12.8	10.3	8.7	0.5	16	2
