# Supplementary material for: Balancing selection via life-history trade-offs maintains an inversion polymorphism in a seaweed fly
Source: Nat Commun. 2020 Feb 3;11:670. doi: 10.1038/s41467-020-14479-7 (PMC6997199; doi:10.1038/s41467-020-14479-7)
Supplement: Supplementary file 4 — Source Data [file 41467_2020_14479_MOESM4_ESM.zip › source_data/Fig_4D.txt]

Origin	Variable	Region	Pop	AA	AB	BB	X.ensemble	parametersChanging	numGenerations	eggsPerGenerations	eggsPerFemale	proportionFemales	propAA	propBB	globalSurvival	survivalFemalesAA	survivalFemalesAB	survivalFemalesBB	survivalMalesAA	survivalMalesAB	survivalMalesBB	reprodMalesAA	reprodMalesAB	reprodMalesBB	malesFreqDepCoef	eggsFemalesAA	eggsFemalesAB	eggsFemalesBB	femaleMaturation	maleMaturationAA	maleMaturationAB	maleMaturationBB	maturationCV	environmentTime	environmentTimeVariation
Obs_wild	Obs_wild	North_America	RC	0.08	0.79	0.12	NA	NA	NA	NA	NA	NA	NA	NA	NA	NA	NA	NA	NA	NA	NA	NA	NA	NA	NA	NA	NA	NA	NA	NA	NA	NA	NA	NA	NA
Obs_wild	Obs_wild	North_America	GM	0.12	0.78	0.1	NA	NA	NA	NA	NA	NA	NA	NA	NA	NA	NA	NA	NA	NA	NA	NA	NA	NA	NA	NA	NA	NA	NA	NA	NA	NA	NA	NA	NA
Obs_wild	Obs_wild	North_America	ME	0.07	0.74	0.19	NA	NA	NA	NA	NA	NA	NA	NA	NA	NA	NA	NA	NA	NA	NA	NA	NA	NA	NA	NA	NA	NA	NA	NA	NA	NA	NA	NA	NA
Obs_wild	Obs_wild	North_America	CE	0.14	0.63	0.22	NA	NA	NA	NA	NA	NA	NA	NA	NA	NA	NA	NA	NA	NA	NA	NA	NA	NA	NA	NA	NA	NA	NA	NA	NA	NA	NA	NA	NA
Obs_wild	Obs_wild	North_America	RB	0.05	0.6	0.35	NA	NA	NA	NA	NA	NA	NA	NA	NA	NA	NA	NA	NA	NA	NA	NA	NA	NA	NA	NA	NA	NA	NA	NA	NA	NA	NA	NA	NA
Obs_wild	Obs_wild	North_America	AG	0.06	0.6	0.34	NA	NA	NA	NA	NA	NA	NA	NA	NA	NA	NA	NA	NA	NA	NA	NA	NA	NA	NA	NA	NA	NA	NA	NA	NA	NA	NA	NA	NA
Obs_wild	Obs_wild	North_America	CB	0.12	0.59	0.29	NA	NA	NA	NA	NA	NA	NA	NA	NA	NA	NA	NA	NA	NA	NA	NA	NA	NA	NA	NA	NA	NA	NA	NA	NA	NA	NA	NA	NA
Obs_wild	Obs_wild	North_America	BT	0.03	0.57	0.4	NA	NA	NA	NA	NA	NA	NA	NA	NA	NA	NA	NA	NA	NA	NA	NA	NA	NA	NA	NA	NA	NA	NA	NA	NA	NA	NA	NA	NA
Obs_wild	Obs_wild	North_America	BS	0.1	0.54	0.36	NA	NA	NA	NA	NA	NA	NA	NA	NA	NA	NA	NA	NA	NA	NA	NA	NA	NA	NA	NA	NA	NA	NA	NA	NA	NA	NA	NA	NA
Obs_wild	Obs_wild	North_America	NB	0.07	0.54	0.39	NA	NA	NA	NA	NA	NA	NA	NA	NA	NA	NA	NA	NA	NA	NA	NA	NA	NA	NA	NA	NA	NA	NA	NA	NA	NA	NA	NA	NA
Obs_wild	Obs_wild	North_America	MA	0.12	0.54	0.34	NA	NA	NA	NA	NA	NA	NA	NA	NA	NA	NA	NA	NA	NA	NA	NA	NA	NA	NA	NA	NA	NA	NA	NA	NA	NA	NA	NA	NA
Obs_wild	Obs_wild	North_America	SS	0.21	0.53	0.26	NA	NA	NA	NA	NA	NA	NA	NA	NA	NA	NA	NA	NA	NA	NA	NA	NA	NA	NA	NA	NA	NA	NA	NA	NA	NA	NA	NA	NA
Obs_wild	Obs_wild	North_America	CP	0.13	0.5	0.38	NA	NA	NA	NA	NA	NA	NA	NA	NA	NA	NA	NA	NA	NA	NA	NA	NA	NA	NA	NA	NA	NA	NA	NA	NA	NA	NA	NA	NA
Obs_wild	Obs_wild	North_America	PM	0.07	0.5	0.43	NA	NA	NA	NA	NA	NA	NA	NA	NA	NA	NA	NA	NA	NA	NA	NA	NA	NA	NA	NA	NA	NA	NA	NA	NA	NA	NA	NA	NA
Obs_wild	Obs_wild	North_America	BP	0.08	0.49	0.43	NA	NA	NA	NA	NA	NA	NA	NA	NA	NA	NA	NA	NA	NA	NA	NA	NA	NA	NA	NA	NA	NA	NA	NA	NA	NA	NA	NA	NA
Obs_wild	Obs_wild	North_America	RT	0.06	0.47	0.47	NA	NA	NA	NA	NA	NA	NA	NA	NA	NA	NA	NA	NA	NA	NA	NA	NA	NA	NA	NA	NA	NA	NA	NA	NA	NA	NA	NA	NA
Obs_wild	Obs_wild	North_America	SI	0.21	0.46	0.33	NA	NA	NA	NA	NA	NA	NA	NA	NA	NA	NA	NA	NA	NA	NA	NA	NA	NA	NA	NA	NA	NA	NA	NA	NA	NA	NA	NA	NA
Obs_wild	Obs_wild	North_America	HA	0.08	0.42	0.5	NA	NA	NA	NA	NA	NA	NA	NA	NA	NA	NA	NA	NA	NA	NA	NA	NA	NA	NA	NA	NA	NA	NA	NA	NA	NA	NA	NA	NA
Obs_wild	Obs_wild	North_America	SB	0.1	0.42	0.48	NA	NA	NA	NA	NA	NA	NA	NA	NA	NA	NA	NA	NA	NA	NA	NA	NA	NA	NA	NA	NA	NA	NA	NA	NA	NA	NA	NA	NA
Obs_wild	Obs_wild	North_America	KA	0.08	0.4	0.51	NA	NA	NA	NA	NA	NA	NA	NA	NA	NA	NA	NA	NA	NA	NA	NA	NA	NA	NA	NA	NA	NA	NA	NA	NA	NA	NA	NA	NA
Obs_wild	Obs_wild	Scandinavia	VIK	0.12	0.69	0.19	NA	NA	NA	NA	NA	NA	NA	NA	NA	NA	NA	NA	NA	NA	NA	NA	NA	NA	NA	NA	NA	NA	NA	NA	NA	NA	NA	NA	NA
Obs_wild	Obs_wild	Scandinavia	FOR	0.07	0.67	0.26	NA	NA	NA	NA	NA	NA	NA	NA	NA	NA	NA	NA	NA	NA	NA	NA	NA	NA	NA	NA	NA	NA	NA	NA	NA	NA	NA	NA	NA
Obs_wild	Obs_wild	Scandinavia	VEJ	0.16	0.67	0.17	NA	NA	NA	NA	NA	NA	NA	NA	NA	NA	NA	NA	NA	NA	NA	NA	NA	NA	NA	NA	NA	NA	NA	NA	NA	NA	NA	NA	NA
Obs_wild	Obs_wild	Scandinavia	YST	0.13	0.65	0.22	NA	NA	NA	NA	NA	NA	NA	NA	NA	NA	NA	NA	NA	NA	NA	NA	NA	NA	NA	NA	NA	NA	NA	NA	NA	NA	NA	NA	NA
Obs_wild	Obs_wild	Scandinavia	TRA	0.07	0.64	0.29	NA	NA	NA	NA	NA	NA	NA	NA	NA	NA	NA	NA	NA	NA	NA	NA	NA	NA	NA	NA	NA	NA	NA	NA	NA	NA	NA	NA	NA
Obs_wild	Obs_wild	Scandinavia	ELL	0.15	0.63	0.22	NA	NA	NA	NA	NA	NA	NA	NA	NA	NA	NA	NA	NA	NA	NA	NA	NA	NA	NA	NA	NA	NA	NA	NA	NA	NA	NA	NA	NA
Obs_wild	Obs_wild	Scandinavia	BUA	0.08	0.61	0.31	NA	NA	NA	NA	NA	NA	NA	NA	NA	NA	NA	NA	NA	NA	NA	NA	NA	NA	NA	NA	NA	NA	NA	NA	NA	NA	NA	NA	NA
Obs_wild	Obs_wild	Scandinavia	OST	0.15	0.6	0.24	NA	NA	NA	NA	NA	NA	NA	NA	NA	NA	NA	NA	NA	NA	NA	NA	NA	NA	NA	NA	NA	NA	NA	NA	NA	NA	NA	NA	NA
Obs_wild	Obs_wild	Scandinavia	STE	0.19	0.59	0.23	NA	NA	NA	NA	NA	NA	NA	NA	NA	NA	NA	NA	NA	NA	NA	NA	NA	NA	NA	NA	NA	NA	NA	NA	NA	NA	NA	NA	NA
Obs_wild	Obs_wild	Scandinavia	KAM	0.06	0.58	0.37	NA	NA	NA	NA	NA	NA	NA	NA	NA	NA	NA	NA	NA	NA	NA	NA	NA	NA	NA	NA	NA	NA	NA	NA	NA	NA	NA	NA	NA
Obs_wild	Obs_wild	Scandinavia	TOR	0.11	0.57	0.31	NA	NA	NA	NA	NA	NA	NA	NA	NA	NA	NA	NA	NA	NA	NA	NA	NA	NA	NA	NA	NA	NA	NA	NA	NA	NA	NA	NA	NA
Obs_wild	Obs_wild	Scandinavia	HOM	0.16	0.56	0.28	NA	NA	NA	NA	NA	NA	NA	NA	NA	NA	NA	NA	NA	NA	NA	NA	NA	NA	NA	NA	NA	NA	NA	NA	NA	NA	NA	NA	NA
Obs_wild	Obs_wild	Scandinavia	MOL	0.16	0.53	0.31	NA	NA	NA	NA	NA	NA	NA	NA	NA	NA	NA	NA	NA	NA	NA	NA	NA	NA	NA	NA	NA	NA	NA	NA	NA	NA	NA	NA	NA
Obs_wild	Obs_wild	Scandinavia	SKA	0.09	0.51	0.4	NA	NA	NA	NA	NA	NA	NA	NA	NA	NA	NA	NA	NA	NA	NA	NA	NA	NA	NA	NA	NA	NA	NA	NA	NA	NA	NA	NA	NA
Obs_wild	Obs_wild	Scandinavia	KAS	0.09	0.51	0.39	NA	NA	NA	NA	NA	NA	NA	NA	NA	NA	NA	NA	NA	NA	NA	NA	NA	NA	NA	NA	NA	NA	NA	NA	NA	NA	NA	NA	NA
exp-5G	exp-5G	G5	CE01-05	0.458333333	0.520833333	0.020833333	NA	NA	NA	NA	NA	NA	NA	NA	NA	NA	NA	NA	NA	NA	NA	NA	NA	NA	NA	NA	NA	NA	NA	NA	NA	NA	NA	NA	NA
exp-5G	exp-5G	G5	CE02-05	0.319148936	0.638297872	0.042553191	NA	NA	NA	NA	NA	NA	NA	NA	NA	NA	NA	NA	NA	NA	NA	NA	NA	NA	NA	NA	NA	NA	NA	NA	NA	NA	NA	NA	NA
exp-5G	exp-5G	G5	CE03-05	0.304347826	0.543478261	0.152173913	NA	NA	NA	NA	NA	NA	NA	NA	NA	NA	NA	NA	NA	NA	NA	NA	NA	NA	NA	NA	NA	NA	NA	NA	NA	NA	NA	NA	NA
exp-5G	exp-5G	G5	CE04-05	0.5625	0.4375	0	NA	NA	NA	NA	NA	NA	NA	NA	NA	NA	NA	NA	NA	NA	NA	NA	NA	NA	NA	NA	NA	NA	NA	NA	NA	NA	NA	NA	NA
exp-5G	exp-5G	G5	CE07-05	0.333333333	0.520833333	0.145833333	NA	NA	NA	NA	NA	NA	NA	NA	NA	NA	NA	NA	NA	NA	NA	NA	NA	NA	NA	NA	NA	NA	NA	NA	NA	NA	NA	NA	NA
exp-5G	exp-5G	G5	CE08-05	0.489361702	0.468085106	0.042553191	NA	NA	NA	NA	NA	NA	NA	NA	NA	NA	NA	NA	NA	NA	NA	NA	NA	NA	NA	NA	NA	NA	NA	NA	NA	NA	NA	NA	NA
exp-5G	exp-5G	G5	CE09-05	0.425531915	0.489361702	0.085106383	NA	NA	NA	NA	NA	NA	NA	NA	NA	NA	NA	NA	NA	NA	NA	NA	NA	NA	NA	NA	NA	NA	NA	NA	NA	NA	NA	NA	NA
exp-5G	exp-5G	G5	CE10-05	0.395833333	0.541666667	0.0625	NA	NA	NA	NA	NA	NA	NA	NA	NA	NA	NA	NA	NA	NA	NA	NA	NA	NA	NA	NA	NA	NA	NA	NA	NA	NA	NA	NA	NA
exp-5G	exp-5G	G5	KA21-05	0.425531915	0.510638298	0.063829787	NA	NA	NA	NA	NA	NA	NA	NA	NA	NA	NA	NA	NA	NA	NA	NA	NA	NA	NA	NA	NA	NA	NA	NA	NA	NA	NA	NA	NA
exp-5G	exp-5G	G5	KA23-05	0.568181818	0.363636364	0.068181818	NA	NA	NA	NA	NA	NA	NA	NA	NA	NA	NA	NA	NA	NA	NA	NA	NA	NA	NA	NA	NA	NA	NA	NA	NA	NA	NA	NA	NA
exp-5G	exp-5G	G5	KA24-05	0.341463415	0.609756098	0.048780488	NA	NA	NA	NA	NA	NA	NA	NA	NA	NA	NA	NA	NA	NA	NA	NA	NA	NA	NA	NA	NA	NA	NA	NA	NA	NA	NA	NA	NA
exp-5G	exp-5G	G5	KA25-05	0.25	0.729166667	0.020833333	NA	NA	NA	NA	NA	NA	NA	NA	NA	NA	NA	NA	NA	NA	NA	NA	NA	NA	NA	NA	NA	NA	NA	NA	NA	NA	NA	NA	NA
exp-5G	exp-5G	G5	KA26-05	0.465116279	0.465116279	0.069767442	NA	NA	NA	NA	NA	NA	NA	NA	NA	NA	NA	NA	NA	NA	NA	NA	NA	NA	NA	NA	NA	NA	NA	NA	NA	NA	NA	NA	NA
exp-5G	exp-5G	G5	KA27-05	0.446808511	0.489361702	0.063829787	NA	NA	NA	NA	NA	NA	NA	NA	NA	NA	NA	NA	NA	NA	NA	NA	NA	NA	NA	NA	NA	NA	NA	NA	NA	NA	NA	NA	NA
exp-5G	exp-5G	G5	KA28-05	0.418604651	0.534883721	0.046511628	NA	NA	NA	NA	NA	NA	NA	NA	NA	NA	NA	NA	NA	NA	NA	NA	NA	NA	NA	NA	NA	NA	NA	NA	NA	NA	NA	NA	NA
exp-5G	exp-5G	G5	KA30-05	0.428571429	0.547619048	0.023809524	NA	NA	NA	NA	NA	NA	NA	NA	NA	NA	NA	NA	NA	NA	NA	NA	NA	NA	NA	NA	NA	NA	NA	NA	NA	NA	NA	NA	NA
46_rust_env_BB0.5	46_rust_env_BB0.5_env7_var2_low	46_rust_env_BB0.5_env7_var2_low	replicate_01	0	0	1	46_rust_env_BB0.5	environment	200	10000	70	0.5	0.07	0.44	0.3	0.71	0.9	1	0.81	1	0.88	1	0.75	0.5	0	1	0.97	0.87	8.8	12.8	10.3	8.7	0.5	7	2
46_rust_env_BB0.5	46_rust_env_BB0.5_env7_var2_low	46_rust_env_BB0.5_env7_var2_low	replicate_02	0	0	1	46_rust_env_BB0.5	environment	200	10000	70	0.5	0.07	0.44	0.3	0.71	0.9	1	0.81	1	0.88	1	0.75	0.5	0	1	0.97	0.87	8.8	12.8	10.3	8.7	0.5	7	2
46_rust_env_BB0.5	46_rust_env_BB0.5_env7_var2_low	46_rust_env_BB0.5_env7_var2_low	replicate_03	0	0	1	46_rust_env_BB0.5	environment	200	10000	70	0.5	0.07	0.44	0.3	0.71	0.9	1	0.81	1	0.88	1	0.75	0.5	0	1	0.97	0.87	8.8	12.8	10.3	8.7	0.5	7	2
46_rust_env_BB0.5	46_rust_env_BB0.5_env7_var2_low	46_rust_env_BB0.5_env7_var2_low	replicate_04	0	0	1	46_rust_env_BB0.5	environment	200	10000	70	0.5	0.07	0.44	0.3	0.71	0.9	1	0.81	1	0.88	1	0.75	0.5	0	1	0.97	0.87	8.8	12.8	10.3	8.7	0.5	7	2
46_rust_env_BB0.5	46_rust_env_BB0.5_env7_var2_low	46_rust_env_BB0.5_env7_var2_low	replicate_05	0	0	1	46_rust_env_BB0.5	environment	200	10000	70	0.5	0.07	0.44	0.3	0.71	0.9	1	0.81	1	0.88	1	0.75	0.5	0	1	0.97	0.87	8.8	12.8	10.3	8.7	0.5	7	2
46_rust_env_BB0.5	46_rust_env_BB0.5_env7_var2_low	46_rust_env_BB0.5_env7_var2_low	replicate_06	0	0	1	46_rust_env_BB0.5	environment	200	10000	70	0.5	0.07	0.44	0.3	0.71	0.9	1	0.81	1	0.88	1	0.75	0.5	0	1	0.97	0.87	8.8	12.8	10.3	8.7	0.5	7	2
46_rust_env_BB0.5	46_rust_env_BB0.5_env7_var2_low	46_rust_env_BB0.5_env7_var2_low	replicate_07	0	0	1	46_rust_env_BB0.5	environment	200	10000	70	0.5	0.07	0.44	0.3	0.71	0.9	1	0.81	1	0.88	1	0.75	0.5	0	1	0.97	0.87	8.8	12.8	10.3	8.7	0.5	7	2
46_rust_env_BB0.5	46_rust_env_BB0.5_env7_var2_low	46_rust_env_BB0.5_env7_var2_low	replicate_08	0	0	1	46_rust_env_BB0.5	environment	200	10000	70	0.5	0.07	0.44	0.3	0.71	0.9	1	0.81	1	0.88	1	0.75	0.5	0	1	0.97	0.87	8.8	12.8	10.3	8.7	0.5	7	2
46_rust_env_BB0.5	46_rust_env_BB0.5_env7_var2_low	46_rust_env_BB0.5_env7_var2_low	replicate_09	0	0	1	46_rust_env_BB0.5	environment	200	10000	70	0.5	0.07	0.44	0.3	0.71	0.9	1	0.81	1	0.88	1	0.75	0.5	0	1	0.97	0.87	8.8	12.8	10.3	8.7	0.5	7	2
46_rust_env_BB0.5	46_rust_env_BB0.5_env7_var2_low	46_rust_env_BB0.5_env7_var2_low	replicate_10	0	0	1	46_rust_env_BB0.5	environment	200	10000	70	0.5	0.07	0.44	0.3	0.71	0.9	1	0.81	1	0.88	1	0.75	0.5	0	1	0.97	0.87	8.8	12.8	10.3	8.7	0.5	7	2
46_rust_env_BB0.5	46_rust_env_BB0.5_env7_var2_low	46_rust_env_BB0.5_env7_var2_low	replicate_11	0	0	1	46_rust_env_BB0.5	environment	200	10000	70	0.5	0.07	0.44	0.3	0.71	0.9	1	0.81	1	0.88	1	0.75	0.5	0	1	0.97	0.87	8.8	12.8	10.3	8.7	0.5	7	2
46_rust_env_BB0.5	46_rust_env_BB0.5_env7_var2_low	46_rust_env_BB0.5_env7_var2_low	replicate_12	0	0	1	46_rust_env_BB0.5	environment	200	10000	70	0.5	0.07	0.44	0.3	0.71	0.9	1	0.81	1	0.88	1	0.75	0.5	0	1	0.97	0.87	8.8	12.8	10.3	8.7	0.5	7	2
46_rust_env_BB0.5	46_rust_env_BB0.5_env7_var2_low	46_rust_env_BB0.5_env7_var2_low	replicate_13	0	0	1	46_rust_env_BB0.5	environment	200	10000	70	0.5	0.07	0.44	0.3	0.71	0.9	1	0.81	1	0.88	1	0.75	0.5	0	1	0.97	0.87	8.8	12.8	10.3	8.7	0.5	7	2
46_rust_env_BB0.5	46_rust_env_BB0.5_env7_var2_low	46_rust_env_BB0.5_env7_var2_low	replicate_14	0	0	1	46_rust_env_BB0.5	environment	200	10000	70	0.5	0.07	0.44	0.3	0.71	0.9	1	0.81	1	0.88	1	0.75	0.5	0	1	0.97	0.87	8.8	12.8	10.3	8.7	0.5	7	2
46_rust_env_BB0.5	46_rust_env_BB0.5_env7_var2_low	46_rust_env_BB0.5_env7_var2_low	replicate_15	0	0	1	46_rust_env_BB0.5	environment	200	10000	70	0.5	0.07	0.44	0.3	0.71	0.9	1	0.81	1	0.88	1	0.75	0.5	0	1	0.97	0.87	8.8	12.8	10.3	8.7	0.5	7	2
46_rust_env_BB0.5	46_rust_env_BB0.5_env7_var2_low	46_rust_env_BB0.5_env7_var2_low	replicate_16	0	0	1	46_rust_env_BB0.5	environment	200	10000	70	0.5	0.07	0.44	0.3	0.71	0.9	1	0.81	1	0.88	1	0.75	0.5	0	1	0.97	0.87	8.8	12.8	10.3	8.7	0.5	7	2
46_rust_env_BB0.5	46_rust_env_BB0.5_env7_var2_low	46_rust_env_BB0.5_env7_var2_low	replicate_17	0	0	1	46_rust_env_BB0.5	environment	200	10000	70	0.5	0.07	0.44	0.3	0.71	0.9	1	0.81	1	0.88	1	0.75	0.5	0	1	0.97	0.87	8.8	12.8	10.3	8.7	0.5	7	2
46_rust_env_BB0.5	46_rust_env_BB0.5_env7_var2_low	46_rust_env_BB0.5_env7_var2_low	replicate_18	0	0	1	46_rust_env_BB0.5	environment	200	10000	70	0.5	0.07	0.44	0.3	0.71	0.9	1	0.81	1	0.88	1	0.75	0.5	0	1	0.97	0.87	8.8	12.8	10.3	8.7	0.5	7	2
46_rust_env_BB0.5	46_rust_env_BB0.5_env7_var2_low	46_rust_env_BB0.5_env7_var2_low	replicate_19	0	0	1	46_rust_env_BB0.5	environment	200	10000	70	0.5	0.07	0.44	0.3	0.71	0.9	1	0.81	1	0.88	1	0.75	0.5	0	1	0.97	0.87	8.8	12.8	10.3	8.7	0.5	7	2
46_rust_env_BB0.5	46_rust_env_BB0.5_env7_var2_low	46_rust_env_BB0.5_env7_var2_low	replicate_20	0	0	1	46_rust_env_BB0.5	environment	200	10000	70	0.5	0.07	0.44	0.3	0.71	0.9	1	0.81	1	0.88	1	0.75	0.5	0	1	0.97	0.87	8.8	12.8	10.3	8.7	0.5	7	2
46_rust_env_BB0.5	46_rust_env_BB0.5_env7_var2_low	46_rust_env_BB0.5_env7_var2_low	replicate_21	0	0	1	46_rust_env_BB0.5	environment	200	10000	70	0.5	0.07	0.44	0.3	0.71	0.9	1	0.81	1	0.88	1	0.75	0.5	0	1	0.97	0.87	8.8	12.8	10.3	8.7	0.5	7	2
46_rust_env_BB0.5	46_rust_env_BB0.5_env7_var2_low	46_rust_env_BB0.5_env7_var2_low	replicate_22	0	0	1	46_rust_env_BB0.5	environment	200	10000	70	0.5	0.07	0.44	0.3	0.71	0.9	1	0.81	1	0.88	1	0.75	0.5	0	1	0.97	0.87	8.8	12.8	10.3	8.7	0.5	7	2
46_rust_env_BB0.5	46_rust_env_BB0.5_env7_var2_low	46_rust_env_BB0.5_env7_var2_low	replicate_23	0	0	1	46_rust_env_BB0.5	environment	200	10000	70	0.5	0.07	0.44	0.3	0.71	0.9	1	0.81	1	0.88	1	0.75	0.5	0	1	0.97	0.87	8.8	12.8	10.3	8.7	0.5	7	2
46_rust_env_BB0.5	46_rust_env_BB0.5_env7_var2_low	46_rust_env_BB0.5_env7_var2_low	replicate_24	0	0	1	46_rust_env_BB0.5	environment	200	10000	70	0.5	0.07	0.44	0.3	0.71	0.9	1	0.81	1	0.88	1	0.75	0.5	0	1	0.97	0.87	8.8	12.8	10.3	8.7	0.5	7	2
46_rust_env_BB0.5	46_rust_env_BB0.5_env7_var2_low	46_rust_env_BB0.5_env7_var2_low	replicate_25	0	0	1	46_rust_env_BB0.5	environment	200	10000	70	0.5	0.07	0.44	0.3	0.71	0.9	1	0.81	1	0.88	1	0.75	0.5	0	1	0.97	0.87	8.8	12.8	10.3	8.7	0.5	7	2
46_rust_env_BB0.5	46_rust_env_BB0.5_env7_var2_low	46_rust_env_BB0.5_env7_var2_low	replicate_26	0	0	1	46_rust_env_BB0.5	environment	200	10000	70	0.5	0.07	0.44	0.3	0.71	0.9	1	0.81	1	0.88	1	0.75	0.5	0	1	0.97	0.87	8.8	12.8	10.3	8.7	0.5	7	2
46_rust_env_BB0.5	46_rust_env_BB0.5_env7_var2_low	46_rust_env_BB0.5_env7_var2_low	replicate_27	0	0	1	46_rust_env_BB0.5	environment	200	10000	70	0.5	0.07	0.44	0.3	0.71	0.9	1	0.81	1	0.88	1	0.75	0.5	0	1	0.97	0.87	8.8	12.8	10.3	8.7	0.5	7	2
46_rust_env_BB0.5	46_rust_env_BB0.5_env7_var2_low	46_rust_env_BB0.5_env7_var2_low	replicate_28	0	0	1	46_rust_env_BB0.5	environment	200	10000	70	0.5	0.07	0.44	0.3	0.71	0.9	1	0.81	1	0.88	1	0.75	0.5	0	1	0.97	0.87	8.8	12.8	10.3	8.7	0.5	7	2
46_rust_env_BB0.5	46_rust_env_BB0.5_env7_var2_low	46_rust_env_BB0.5_env7_var2_low	replicate_29	0	0	1	46_rust_env_BB0.5	environment	200	10000	70	0.5	0.07	0.44	0.3	0.71	0.9	1	0.81	1	0.88	1	0.75	0.5	0	1	0.97	0.87	8.8	12.8	10.3	8.7	0.5	7	2
46_rust_env_BB0.5	46_rust_env_BB0.5_env7_var2_low	46_rust_env_BB0.5_env7_var2_low	replicate_30	0	0	1	46_rust_env_BB0.5	environment	200	10000	70	0.5	0.07	0.44	0.3	0.71	0.9	1	0.81	1	0.88	1	0.75	0.5	0	1	0.97	0.87	8.8	12.8	10.3	8.7	0.5	7	2
46_rust_env_BB0.5	46_rust_env_BB0.5_env8_var2_low	46_rust_env_BB0.5_env8_var2_low	replicate_01	0	0	1	46_rust_env_BB0.5	environment	200	10000	70	0.5	0.07	0.44	0.3	0.71	0.9	1	0.81	1	0.88	1	0.75	0.5	0	1	0.97	0.87	8.8	12.8	10.3	8.7	0.5	8	2
46_rust_env_BB0.5	46_rust_env_BB0.5_env8_var2_low	46_rust_env_BB0.5_env8_var2_low	replicate_02	0	0	1	46_rust_env_BB0.5	environment	200	10000	70	0.5	0.07	0.44	0.3	0.71	0.9	1	0.81	1	0.88	1	0.75	0.5	0	1	0.97	0.87	8.8	12.8	10.3	8.7	0.5	8	2
46_rust_env_BB0.5	46_rust_env_BB0.5_env8_var2_low	46_rust_env_BB0.5_env8_var2_low	replicate_03	0	0	1	46_rust_env_BB0.5	environment	200	10000	70	0.5	0.07	0.44	0.3	0.71	0.9	1	0.81	1	0.88	1	0.75	0.5	0	1	0.97	0.87	8.8	12.8	10.3	8.7	0.5	8	2
46_rust_env_BB0.5	46_rust_env_BB0.5_env8_var2_low	46_rust_env_BB0.5_env8_var2_low	replicate_04	0	0	1	46_rust_env_BB0.5	environment	200	10000	70	0.5	0.07	0.44	0.3	0.71	0.9	1	0.81	1	0.88	1	0.75	0.5	0	1	0.97	0.87	8.8	12.8	10.3	8.7	0.5	8	2
46_rust_env_BB0.5	46_rust_env_BB0.5_env8_var2_low	46_rust_env_BB0.5_env8_var2_low	replicate_05	0	0	1	46_rust_env_BB0.5	environment	200	10000	70	0.5	0.07	0.44	0.3	0.71	0.9	1	0.81	1	0.88	1	0.75	0.5	0	1	0.97	0.87	8.8	12.8	10.3	8.7	0.5	8	2
46_rust_env_BB0.5	46_rust_env_BB0.5_env8_var2_low	46_rust_env_BB0.5_env8_var2_low	replicate_06	0	0	1	46_rust_env_BB0.5	environment	200	10000	70	0.5	0.07	0.44	0.3	0.71	0.9	1	0.81	1	0.88	1	0.75	0.5	0	1	0.97	0.87	8.8	12.8	10.3	8.7	0.5	8	2
46_rust_env_BB0.5	46_rust_env_BB0.5_env8_var2_low	46_rust_env_BB0.5_env8_var2_low	replicate_07	0	0	1	46_rust_env_BB0.5	environment	200	10000	70	0.5	0.07	0.44	0.3	0.71	0.9	1	0.81	1	0.88	1	0.75	0.5	0	1	0.97	0.87	8.8	12.8	10.3	8.7	0.5	8	2
46_rust_env_BB0.5	46_rust_env_BB0.5_env8_var2_low	46_rust_env_BB0.5_env8_var2_low	replicate_08	0	0	1	46_rust_env_BB0.5	environment	200	10000	70	0.5	0.07	0.44	0.3	0.71	0.9	1	0.81	1	0.88	1	0.75	0.5	0	1	0.97	0.87	8.8	12.8	10.3	8.7	0.5	8	2
46_rust_env_BB0.5	46_rust_env_BB0.5_env8_var2_low	46_rust_env_BB0.5_env8_var2_low	replicate_09	0	0	1	46_rust_env_BB0.5	environment	200	10000	70	0.5	0.07	0.44	0.3	0.71	0.9	1	0.81	1	0.88	1	0.75	0.5	0	1	0.97	0.87	8.8	12.8	10.3	8.7	0.5	8	2
46_rust_env_BB0.5	46_rust_env_BB0.5_env8_var2_low	46_rust_env_BB0.5_env8_var2_low	replicate_10	0	0	1	46_rust_env_BB0.5	environment	200	10000	70	0.5	0.07	0.44	0.3	0.71	0.9	1	0.81	1	0.88	1	0.75	0.5	0	1	0.97	0.87	8.8	12.8	10.3	8.7	0.5	8	2
46_rust_env_BB0.5	46_rust_env_BB0.5_env8_var2_low	46_rust_env_BB0.5_env8_var2_low	replicate_11	0	0	1	46_rust_env_BB0.5	environment	200	10000	70	0.5	0.07	0.44	0.3	0.71	0.9	1	0.81	1	0.88	1	0.75	0.5	0	1	0.97	0.87	8.8	12.8	10.3	8.7	0.5	8	2
46_rust_env_BB0.5	46_rust_env_BB0.5_env8_var2_low	46_rust_env_BB0.5_env8_var2_low	replicate_12	0	0	1	46_rust_env_BB0.5	environment	200	10000	70	0.5	0.07	0.44	0.3	0.71	0.9	1	0.81	1	0.88	1	0.75	0.5	0	1	0.97	0.87	8.8	12.8	10.3	8.7	0.5	8	2
46_rust_env_BB0.5	46_rust_env_BB0.5_env8_var2_low	46_rust_env_BB0.5_env8_var2_low	replicate_13	0	0	1	46_rust_env_BB0.5	environment	200	10000	70	0.5	0.07	0.44	0.3	0.71	0.9	1	0.81	1	0.88	1	0.75	0.5	0	1	0.97	0.87	8.8	12.8	10.3	8.7	0.5	8	2
46_rust_env_BB0.5	46_rust_env_BB0.5_env8_var2_low	46_rust_env_BB0.5_env8_var2_low	replicate_14	0	0	1	46_rust_env_BB0.5	environment	200	10000	70	0.5	0.07	0.44	0.3	0.71	0.9	1	0.81	1	0.88	1	0.75	0.5	0	1	0.97	0.87	8.8	12.8	10.3	8.7	0.5	8	2
46_rust_env_BB0.5	46_rust_env_BB0.5_env8_var2_low	46_rust_env_BB0.5_env8_var2_low	replicate_15	0	0	1	46_rust_env_BB0.5	environment	200	10000	70	0.5	0.07	0.44	0.3	0.71	0.9	1	0.81	1	0.88	1	0.75	0.5	0	1	0.97	0.87	8.8	12.8	10.3	8.7	0.5	8	2
46_rust_env_BB0.5	46_rust_env_BB0.5_env8_var2_low	46_rust_env_BB0.5_env8_var2_low	replicate_16	0	0	1	46_rust_env_BB0.5	environment	200	10000	70	0.5	0.07	0.44	0.3	0.71	0.9	1	0.81	1	0.88	1	0.75	0.5	0	1	0.97	0.87	8.8	12.8	10.3	8.7	0.5	8	2
46_rust_env_BB0.5	46_rust_env_BB0.5_env8_var2_low	46_rust_env_BB0.5_env8_var2_low	replicate_17	0	0	1	46_rust_env_BB0.5	environment	200	10000	70	0.5	0.07	0.44	0.3	0.71	0.9	1	0.81	1	0.88	1	0.75	0.5	0	1	0.97	0.87	8.8	12.8	10.3	8.7	0.5	8	2
46_rust_env_BB0.5	46_rust_env_BB0.5_env8_var2_low	46_rust_env_BB0.5_env8_var2_low	replicate_18	0	0	1	46_rust_env_BB0.5	environment	200	10000	70	0.5	0.07	0.44	0.3	0.71	0.9	1	0.81	1	0.88	1	0.75	0.5	0	1	0.97	0.87	8.8	12.8	10.3	8.7	0.5	8	2
46_rust_env_BB0.5	46_rust_env_BB0.5_env8_var2_low	46_rust_env_BB0.5_env8_var2_low	replicate_19	0	0	1	46_rust_env_BB0.5	environment	200	10000	70	0.5	0.07	0.44	0.3	0.71	0.9	1	0.81	1	0.88	1	0.75	0.5	0	1	0.97	0.87	8.8	12.8	10.3	8.7	0.5	8	2
46_rust_env_BB0.5	46_rust_env_BB0.5_env8_var2_low	46_rust_env_BB0.5_env8_var2_low	replicate_20	0	0	1	46_rust_env_BB0.5	environment	200	10000	70	0.5	0.07	0.44	0.3	0.71	0.9	1	0.81	1	0.88	1	0.75	0.5	0	1	0.97	0.87	8.8	12.8	10.3	8.7	0.5	8	2
46_rust_env_BB0.5	46_rust_env_BB0.5_env8_var2_low	46_rust_env_BB0.5_env8_var2_low	replicate_21	0	0	1	46_rust_env_BB0.5	environment	200	10000	70	0.5	0.07	0.44	0.3	0.71	0.9	1	0.81	1	0.88	1	0.75	0.5	0	1	0.97	0.87	8.8	12.8	10.3	8.7	0.5	8	2
46_rust_env_BB0.5	46_rust_env_BB0.5_env8_var2_low	46_rust_env_BB0.5_env8_var2_low	replicate_22	0	0	1	46_rust_env_BB0.5	environment	200	10000	70	0.5	0.07	0.44	0.3	0.71	0.9	1	0.81	1	0.88	1	0.75	0.5	0	1	0.97	0.87	8.8	12.8	10.3	8.7	0.5	8	2
46_rust_env_BB0.5	46_rust_env_BB0.5_env8_var2_low	46_rust_env_BB0.5_env8_var2_low	replicate_23	0	0	1	46_rust_env_BB0.5	environment	200	10000	70	0.5	0.07	0.44	0.3	0.71	0.9	1	0.81	1	0.88	1	0.75	0.5	0	1	0.97	0.87	8.8	12.8	10.3	8.7	0.5	8	2
46_rust_env_BB0.5	46_rust_env_BB0.5_env8_var2_low	46_rust_env_BB0.5_env8_var2_low	replicate_24	0	0	1	46_rust_env_BB0.5	environment	200	10000	70	0.5	0.07	0.44	0.3	0.71	0.9	1	0.81	1	0.88	1	0.75	0.5	0	1	0.97	0.87	8.8	12.8	10.3	8.7	0.5	8	2
46_rust_env_BB0.5	46_rust_env_BB0.5_env8_var2_low	46_rust_env_BB0.5_env8_var2_low	replicate_25	0	0	1	46_rust_env_BB0.5	environment	200	10000	70	0.5	0.07	0.44	0.3	0.71	0.9	1	0.81	1	0.88	1	0.75	0.5	0	1	0.97	0.87	8.8	12.8	10.3	8.7	0.5	8	2
46_rust_env_BB0.5	46_rust_env_BB0.5_env8_var2_low	46_rust_env_BB0.5_env8_var2_low	replicate_26	0	0	1	46_rust_env_BB0.5	environment	200	10000	70	0.5	0.07	0.44	0.3	0.71	0.9	1	0.81	1	0.88	1	0.75	0.5	0	1	0.97	0.87	8.8	12.8	10.3	8.7	0.5	8	2
46_rust_env_BB0.5	46_rust_env_BB0.5_env8_var2_low	46_rust_env_BB0.5_env8_var2_low	replicate_27	0	0	1	46_rust_env_BB0.5	environment	200	10000	70	0.5	0.07	0.44	0.3	0.71	0.9	1	0.81	1	0.88	1	0.75	0.5	0	1	0.97	0.87	8.8	12.8	10.3	8.7	0.5	8	2
46_rust_env_BB0.5	46_rust_env_BB0.5_env8_var2_low	46_rust_env_BB0.5_env8_var2_low	replicate_28	0	0	1	46_rust_env_BB0.5	environment	200	10000	70	0.5	0.07	0.44	0.3	0.71	0.9	1	0.81	1	0.88	1	0.75	0.5	0	1	0.97	0.87	8.8	12.8	10.3	8.7	0.5	8	2
46_rust_env_BB0.5	46_rust_env_BB0.5_env8_var2_low	46_rust_env_BB0.5_env8_var2_low	replicate_29	0	0	1	46_rust_env_BB0.5	environment	200	10000	70	0.5	0.07	0.44	0.3	0.71	0.9	1	0.81	1	0.88	1	0.75	0.5	0	1	0.97	0.87	8.8	12.8	10.3	8.7	0.5	8	2
46_rust_env_BB0.5	46_rust_env_BB0.5_env8_var2_low	46_rust_env_BB0.5_env8_var2_low	replicate_30	0	0	1	46_rust_env_BB0.5	environment	200	10000	70	0.5	0.07	0.44	0.3	0.71	0.9	1	0.81	1	0.88	1	0.75	0.5	0	1	0.97	0.87	8.8	12.8	10.3	8.7	0.5	8	2
46_rust_env_BB0.5	46_rust_env_BB0.5_env9_var2_low	46_rust_env_BB0.5_env9_var2_low	replicate_01	0	0	1	46_rust_env_BB0.5	environment	200	10000	70	0.5	0.07	0.44	0.3	0.71	0.9	1	0.81	1	0.88	1	0.75	0.5	0	1	0.97	0.87	8.8	12.8	10.3	8.7	0.5	9	2
46_rust_env_BB0.5	46_rust_env_BB0.5_env9_var2_low	46_rust_env_BB0.5_env9_var2_low	replicate_02	0	0	1	46_rust_env_BB0.5	environment	200	10000	70	0.5	0.07	0.44	0.3	0.71	0.9	1	0.81	1	0.88	1	0.75	0.5	0	1	0.97	0.87	8.8	12.8	10.3	8.7	0.5	9	2
46_rust_env_BB0.5	46_rust_env_BB0.5_env9_var2_low	46_rust_env_BB0.5_env9_var2_low	replicate_03	0	0	1	46_rust_env_BB0.5	environment	200	10000	70	0.5	0.07	0.44	0.3	0.71	0.9	1	0.81	1	0.88	1	0.75	0.5	0	1	0.97	0.87	8.8	12.8	10.3	8.7	0.5	9	2
46_rust_env_BB0.5	46_rust_env_BB0.5_env9_var2_low	46_rust_env_BB0.5_env9_var2_low	replicate_04	0	0	1	46_rust_env_BB0.5	environment	200	10000	70	0.5	0.07	0.44	0.3	0.71	0.9	1	0.81	1	0.88	1	0.75	0.5	0	1	0.97	0.87	8.8	12.8	10.3	8.7	0.5	9	2
46_rust_env_BB0.5	46_rust_env_BB0.5_env9_var2_low	46_rust_env_BB0.5_env9_var2_low	replicate_05	0	0	1	46_rust_env_BB0.5	environment	200	10000	70	0.5	0.07	0.44	0.3	0.71	0.9	1	0.81	1	0.88	1	0.75	0.5	0	1	0.97	0.87	8.8	12.8	10.3	8.7	0.5	9	2
46_rust_env_BB0.5	46_rust_env_BB0.5_env9_var2_low	46_rust_env_BB0.5_env9_var2_low	replicate_06	0	0	1	46_rust_env_BB0.5	environment	200	10000	70	0.5	0.07	0.44	0.3	0.71	0.9	1	0.81	1	0.88	1	0.75	0.5	0	1	0.97	0.87	8.8	12.8	10.3	8.7	0.5	9	2
46_rust_env_BB0.5	46_rust_env_BB0.5_env9_var2_low	46_rust_env_BB0.5_env9_var2_low	replicate_07	0	0	1	46_rust_env_BB0.5	environment	200	10000	70	0.5	0.07	0.44	0.3	0.71	0.9	1	0.81	1	0.88	1	0.75	0.5	0	1	0.97	0.87	8.8	12.8	10.3	8.7	0.5	9	2
46_rust_env_BB0.5	46_rust_env_BB0.5_env9_var2_low	46_rust_env_BB0.5_env9_var2_low	replicate_08	0	0	1	46_rust_env_BB0.5	environment	200	10000	70	0.5	0.07	0.44	0.3	0.71	0.9	1	0.81	1	0.88	1	0.75	0.5	0	1	0.97	0.87	8.8	12.8	10.3	8.7	0.5	9	2
46_rust_env_BB0.5	46_rust_env_BB0.5_env9_var2_low	46_rust_env_BB0.5_env9_var2_low	replicate_09	0	0	1	46_rust_env_BB0.5	environment	200	10000	70	0.5	0.07	0.44	0.3	0.71	0.9	1	0.81	1	0.88	1	0.75	0.5	0	1	0.97	0.87	8.8	12.8	10.3	8.7	0.5	9	2
46_rust_env_BB0.5	46_rust_env_BB0.5_env9_var2_low	46_rust_env_BB0.5_env9_var2_low	replicate_10	0	0	1	46_rust_env_BB0.5	environment	200	10000	70	0.5	0.07	0.44	0.3	0.71	0.9	1	0.81	1	0.88	1	0.75	0.5	0	1	0.97	0.87	8.8	12.8	10.3	8.7	0.5	9	2
46_rust_env_BB0.5	46_rust_env_BB0.5_env9_var2_low	46_rust_env_BB0.5_env9_var2_low	replicate_11	0	0	1	46_rust_env_BB0.5	environment	200	10000	70	0.5	0.07	0.44	0.3	0.71	0.9	1	0.81	1	0.88	1	0.75	0.5	0	1	0.97	0.87	8.8	12.8	10.3	8.7	0.5	9	2
46_rust_env_BB0.5	46_rust_env_BB0.5_env9_var2_low	46_rust_env_BB0.5_env9_var2_low	replicate_12	0	0	1	46_rust_env_BB0.5	environment	200	10000	70	0.5	0.07	0.44	0.3	0.71	0.9	1	0.81	1	0.88	1	0.75	0.5	0	1	0.97	0.87	8.8	12.8	10.3	8.7	0.5	9	2
46_rust_env_BB0.5	46_rust_env_BB0.5_env9_var2_low	46_rust_env_BB0.5_env9_var2_low	replicate_13	0	0	1	46_rust_env_BB0.5	environment	200	10000	70	0.5	0.07	0.44	0.3	0.71	0.9	1	0.81	1	0.88	1	0.75	0.5	0	1	0.97	0.87	8.8	12.8	10.3	8.7	0.5	9	2
46_rust_env_BB0.5	46_rust_env_BB0.5_env9_var2_low	46_rust_env_BB0.5_env9_var2_low	replicate_14	0	0	1	46_rust_env_BB0.5	environment	200	10000	70	0.5	0.07	0.44	0.3	0.71	0.9	1	0.81	1	0.88	1	0.75	0.5	0	1	0.97	0.87	8.8	12.8	10.3	8.7	0.5	9	2
46_rust_env_BB0.5	46_rust_env_BB0.5_env9_var2_low	46_rust_env_BB0.5_env9_var2_low	replicate_15	0	0	1	46_rust_env_BB0.5	environment	200	10000	70	0.5	0.07	0.44	0.3	0.71	0.9	1	0.81	1	0.88	1	0.75	0.5	0	1	0.97	0.87	8.8	12.8	10.3	8.7	0.5	9	2
46_rust_env_BB0.5	46_rust_env_BB0.5_env9_var2_low	46_rust_env_BB0.5_env9_var2_low	replicate_16	0	0	1	46_rust_env_BB0.5	environment	200	10000	70	0.5	0.07	0.44	0.3	0.71	0.9	1	0.81	1	0.88	1	0.75	0.5	0	1	0.97	0.87	8.8	12.8	10.3	8.7	0.5	9	2
46_rust_env_BB0.5	46_rust_env_BB0.5_env9_var2_low	46_rust_env_BB0.5_env9_var2_low	replicate_17	0	0	1	46_rust_env_BB0.5	environment	200	10000	70	0.5	0.07	0.44	0.3	0.71	0.9	1	0.81	1	0.88	1	0.75	0.5	0	1	0.97	0.87	8.8	12.8	10.3	8.7	0.5	9	2
46_rust_env_BB0.5	46_rust_env_BB0.5_env9_var2_low	46_rust_env_BB0.5_env9_var2_low	replicate_18	0	0	1	46_rust_env_BB0.5	environment	200	10000	70	0.5	0.07	0.44	0.3	0.71	0.9	1	0.81	1	0.88	1	0.75	0.5	0	1	0.97	0.87	8.8	12.8	10.3	8.7	0.5	9	2
46_rust_env_BB0.5	46_rust_env_BB0.5_env9_var2_low	46_rust_env_BB0.5_env9_var2_low	replicate_19	0	0	1	46_rust_env_BB0.5	environment	200	10000	70	0.5	0.07	0.44	0.3	0.71	0.9	1	0.81	1	0.88	1	0.75	0.5	0	1	0.97	0.87	8.8	12.8	10.3	8.7	0.5	9	2
46_rust_env_BB0.5	46_rust_env_BB0.5_env9_var2_low	46_rust_env_BB0.5_env9_var2_low	replicate_20	0	0	1	46_rust_env_BB0.5	environment	200	10000	70	0.5	0.07	0.44	0.3	0.71	0.9	1	0.81	1	0.88	1	0.75	0.5	0	1	0.97	0.87	8.8	12.8	10.3	8.7	0.5	9	2
46_rust_env_BB0.5	46_rust_env_BB0.5_env9_var2_low	46_rust_env_BB0.5_env9_var2_low	replicate_21	0	0	1	46_rust_env_BB0.5	environment	200	10000	70	0.5	0.07	0.44	0.3	0.71	0.9	1	0.81	1	0.88	1	0.75	0.5	0	1	0.97	0.87	8.8	12.8	10.3	8.7	0.5	9	2
46_rust_env_BB0.5	46_rust_env_BB0.5_env9_var2_low	46_rust_env_BB0.5_env9_var2_low	replicate_22	0	0	1	46_rust_env_BB0.5	environment	200	10000	70	0.5	0.07	0.44	0.3	0.71	0.9	1	0.81	1	0.88	1	0.75	0.5	0	1	0.97	0.87	8.8	12.8	10.3	8.7	0.5	9	2
46_rust_env_BB0.5	46_rust_env_BB0.5_env9_var2_low	46_rust_env_BB0.5_env9_var2_low	replicate_23	0	0	1	46_rust_env_BB0.5	environment	200	10000	70	0.5	0.07	0.44	0.3	0.71	0.9	1	0.81	1	0.88	1	0.75	0.5	0	1	0.97	0.87	8.8	12.8	10.3	8.7	0.5	9	2
46_rust_env_BB0.5	46_rust_env_BB0.5_env9_var2_low	46_rust_env_BB0.5_env9_var2_low	replicate_24	0	0	1	46_rust_env_BB0.5	environment	200	10000	70	0.5	0.07	0.44	0.3	0.71	0.9	1	0.81	1	0.88	1	0.75	0.5	0	1	0.97	0.87	8.8	12.8	10.3	8.7	0.5	9	2
46_rust_env_BB0.5	46_rust_env_BB0.5_env9_var2_low	46_rust_env_BB0.5_env9_var2_low	replicate_25	0	0	1	46_rust_env_BB0.5	environment	200	10000	70	0.5	0.07	0.44	0.3	0.71	0.9	1	0.81	1	0.88	1	0.75	0.5	0	1	0.97	0.87	8.8	12.8	10.3	8.7	0.5	9	2
46_rust_env_BB0.5	46_rust_env_BB0.5_env9_var2_low	46_rust_env_BB0.5_env9_var2_low	replicate_26	0	0	1	46_rust_env_BB0.5	environment	200	10000	70	0.5	0.07	0.44	0.3	0.71	0.9	1	0.81	1	0.88	1	0.75	0.5	0	1	0.97	0.87	8.8	12.8	10.3	8.7	0.5	9	2
46_rust_env_BB0.5	46_rust_env_BB0.5_env9_var2_low	46_rust_env_BB0.5_env9_var2_low	replicate_27	0	0	1	46_rust_env_BB0.5	environment	200	10000	70	0.5	0.07	0.44	0.3	0.71	0.9	1	0.81	1	0.88	1	0.75	0.5	0	1	0.97	0.87	8.8	12.8	10.3	8.7	0.5	9	2
46_rust_env_BB0.5	46_rust_env_BB0.5_env9_var2_low	46_rust_env_BB0.5_env9_var2_low	replicate_28	0	0	1	46_rust_env_BB0.5	environment	200	10000	70	0.5	0.07	0.44	0.3	0.71	0.9	1	0.81	1	0.88	1	0.75	0.5	0	1	0.97	0.87	8.8	12.8	10.3	8.7	0.5	9	2
46_rust_env_BB0.5	46_rust_env_BB0.5_env9_var2_low	46_rust_env_BB0.5_env9_var2_low	replicate_29	0	0	1	46_rust_env_BB0.5	environment	200	10000	70	0.5	0.07	0.44	0.3	0.71	0.9	1	0.81	1	0.88	1	0.75	0.5	0	1	0.97	0.87	8.8	12.8	10.3	8.7	0.5	9	2
46_rust_env_BB0.5	46_rust_env_BB0.5_env9_var2_low	46_rust_env_BB0.5_env9_var2_low	replicate_30	0	0	1	46_rust_env_BB0.5	environment	200	10000	70	0.5	0.07	0.44	0.3	0.71	0.9	1	0.81	1	0.88	1	0.75	0.5	0	1	0.97	0.87	8.8	12.8	10.3	8.7	0.5	9	2
46_rust_env_BB0.5	46_rust_env_BB0.5_env10_var2_low	46_rust_env_BB0.5_env10_var2_low	replicate_01	0.00141043723554302	0.113775270333803	0.884814292430653	46_rust_env_BB0.5	environment	200	10000	70	0.5	0.07	0.44	0.3	0.71	0.9	1	0.81	1	0.88	1	0.75	0.5	0	1	0.97	0.87	8.8	12.8	10.3	8.7	0.5	10	2
46_rust_env_BB0.5	46_rust_env_BB0.5_env10_var2_low	46_rust_env_BB0.5_env10_var2_low	replicate_02	0.00187529301453352	0.120018752930145	0.878105954055321	46_rust_env_BB0.5	environment	200	10000	70	0.5	0.07	0.44	0.3	0.71	0.9	1	0.81	1	0.88	1	0.75	0.5	0	1	0.97	0.87	8.8	12.8	10.3	8.7	0.5	10	2
46_rust_env_BB0.5	46_rust_env_BB0.5_env10_var2_low	46_rust_env_BB0.5_env10_var2_low	replicate_03	0.00843091334894614	0.173302107728337	0.818266978922717	46_rust_env_BB0.5	environment	200	10000	70	0.5	0.07	0.44	0.3	0.71	0.9	1	0.81	1	0.88	1	0.75	0.5	0	1	0.97	0.87	8.8	12.8	10.3	8.7	0.5	10	2
46_rust_env_BB0.5	46_rust_env_BB0.5_env10_var2_low	46_rust_env_BB0.5_env10_var2_low	replicate_04	0.00780487804878049	0.180487804878049	0.811707317073171	46_rust_env_BB0.5	environment	200	10000	70	0.5	0.07	0.44	0.3	0.71	0.9	1	0.81	1	0.88	1	0.75	0.5	0	1	0.97	0.87	8.8	12.8	10.3	8.7	0.5	10	2
46_rust_env_BB0.5	46_rust_env_BB0.5_env10_var2_low	46_rust_env_BB0.5_env10_var2_low	replicate_05	0.00281030444964871	0.126463700234192	0.870725995316159	46_rust_env_BB0.5	environment	200	10000	70	0.5	0.07	0.44	0.3	0.71	0.9	1	0.81	1	0.88	1	0.75	0.5	0	1	0.97	0.87	8.8	12.8	10.3	8.7	0.5	10	2
46_rust_env_BB0.5	46_rust_env_BB0.5_env10_var2_low	46_rust_env_BB0.5_env10_var2_low	replicate_06	0.00469043151969981	0.118198874296435	0.877110694183865	46_rust_env_BB0.5	environment	200	10000	70	0.5	0.07	0.44	0.3	0.71	0.9	1	0.81	1	0.88	1	0.75	0.5	0	1	0.97	0.87	8.8	12.8	10.3	8.7	0.5	10	2
46_rust_env_BB0.5	46_rust_env_BB0.5_env10_var2_low	46_rust_env_BB0.5_env10_var2_low	replicate_07	0.00419972001866542	0.105926271581895	0.88987400839944	46_rust_env_BB0.5	environment	200	10000	70	0.5	0.07	0.44	0.3	0.71	0.9	1	0.81	1	0.88	1	0.75	0.5	0	1	0.97	0.87	8.8	12.8	10.3	8.7	0.5	10	2
46_rust_env_BB0.5	46_rust_env_BB0.5_env10_var2_low	46_rust_env_BB0.5_env10_var2_low	replicate_08	0.00138440239963083	0.0913705583756345	0.907245039224735	46_rust_env_BB0.5	environment	200	10000	70	0.5	0.07	0.44	0.3	0.71	0.9	1	0.81	1	0.88	1	0.75	0.5	0	1	0.97	0.87	8.8	12.8	10.3	8.7	0.5	10	2
46_rust_env_BB0.5	46_rust_env_BB0.5_env10_var2_low	46_rust_env_BB0.5_env10_var2_low	replicate_09	0.00649953574744661	0.15552460538533	0.837975858867224	46_rust_env_BB0.5	environment	200	10000	70	0.5	0.07	0.44	0.3	0.71	0.9	1	0.81	1	0.88	1	0.75	0.5	0	1	0.97	0.87	8.8	12.8	10.3	8.7	0.5	10	2
46_rust_env_BB0.5	46_rust_env_BB0.5_env10_var2_low	46_rust_env_BB0.5_env10_var2_low	replicate_10	0.00816914944738107	0.198942815953868	0.792888034598751	46_rust_env_BB0.5	environment	200	10000	70	0.5	0.07	0.44	0.3	0.71	0.9	1	0.81	1	0.88	1	0.75	0.5	0	1	0.97	0.87	8.8	12.8	10.3	8.7	0.5	10	2
46_rust_env_BB0.5	46_rust_env_BB0.5_env10_var2_low	46_rust_env_BB0.5_env10_var2_low	replicate_11	0.00701918577445016	0.149742629854937	0.843238184370613	46_rust_env_BB0.5	environment	200	10000	70	0.5	0.07	0.44	0.3	0.71	0.9	1	0.81	1	0.88	1	0.75	0.5	0	1	0.97	0.87	8.8	12.8	10.3	8.7	0.5	10	2
46_rust_env_BB0.5	46_rust_env_BB0.5_env10_var2_low	46_rust_env_BB0.5_env10_var2_low	replicate_12	0.00513538748832866	0.157329598506069	0.837535014005602	46_rust_env_BB0.5	environment	200	10000	70	0.5	0.07	0.44	0.3	0.71	0.9	1	0.81	1	0.88	1	0.75	0.5	0	1	0.97	0.87	8.8	12.8	10.3	8.7	0.5	10	2
46_rust_env_BB0.5	46_rust_env_BB0.5_env10_var2_low	46_rust_env_BB0.5_env10_var2_low	replicate_13	0.0051498127340824	0.172752808988764	0.822097378277154	46_rust_env_BB0.5	environment	200	10000	70	0.5	0.07	0.44	0.3	0.71	0.9	1	0.81	1	0.88	1	0.75	0.5	0	1	0.97	0.87	8.8	12.8	10.3	8.7	0.5	10	2
46_rust_env_BB0.5	46_rust_env_BB0.5_env10_var2_low	46_rust_env_BB0.5_env10_var2_low	replicate_14	0.00412276683463124	0.131012368300504	0.864864864864865	46_rust_env_BB0.5	environment	200	10000	70	0.5	0.07	0.44	0.3	0.71	0.9	1	0.81	1	0.88	1	0.75	0.5	0	1	0.97	0.87	8.8	12.8	10.3	8.7	0.5	10	2
46_rust_env_BB0.5	46_rust_env_BB0.5_env10_var2_low	46_rust_env_BB0.5_env10_var2_low	replicate_15	0.00270148581719946	0.127420081044575	0.869878433138226	46_rust_env_BB0.5	environment	200	10000	70	0.5	0.07	0.44	0.3	0.71	0.9	1	0.81	1	0.88	1	0.75	0.5	0	1	0.97	0.87	8.8	12.8	10.3	8.7	0.5	10	2
46_rust_env_BB0.5	46_rust_env_BB0.5_env10_var2_low	46_rust_env_BB0.5_env10_var2_low	replicate_16	0.00763358778625954	0.192748091603053	0.799618320610687	46_rust_env_BB0.5	environment	200	10000	70	0.5	0.07	0.44	0.3	0.71	0.9	1	0.81	1	0.88	1	0.75	0.5	0	1	0.97	0.87	8.8	12.8	10.3	8.7	0.5	10	2
46_rust_env_BB0.5	46_rust_env_BB0.5_env10_var2_low	46_rust_env_BB0.5_env10_var2_low	replicate_17	0.00384615384615385	0.135576923076923	0.860576923076923	46_rust_env_BB0.5	environment	200	10000	70	0.5	0.07	0.44	0.3	0.71	0.9	1	0.81	1	0.88	1	0.75	0.5	0	1	0.97	0.87	8.8	12.8	10.3	8.7	0.5	10	2
46_rust_env_BB0.5	46_rust_env_BB0.5_env10_var2_low	46_rust_env_BB0.5_env10_var2_low	replicate_18	0.00638977635782748	0.175262437243268	0.818347786398905	46_rust_env_BB0.5	environment	200	10000	70	0.5	0.07	0.44	0.3	0.71	0.9	1	0.81	1	0.88	1	0.75	0.5	0	1	0.97	0.87	8.8	12.8	10.3	8.7	0.5	10	2
46_rust_env_BB0.5	46_rust_env_BB0.5_env10_var2_low	46_rust_env_BB0.5_env10_var2_low	replicate_19	0.00952380952380952	0.194761904761905	0.795714285714286	46_rust_env_BB0.5	environment	200	10000	70	0.5	0.07	0.44	0.3	0.71	0.9	1	0.81	1	0.88	1	0.75	0.5	0	1	0.97	0.87	8.8	12.8	10.3	8.7	0.5	10	2
46_rust_env_BB0.5	46_rust_env_BB0.5_env10_var2_low	46_rust_env_BB0.5_env10_var2_low	replicate_20	0.00673400673400673	0.197210197210197	0.796055796055796	46_rust_env_BB0.5	environment	200	10000	70	0.5	0.07	0.44	0.3	0.71	0.9	1	0.81	1	0.88	1	0.75	0.5	0	1	0.97	0.87	8.8	12.8	10.3	8.7	0.5	10	2
46_rust_env_BB0.5	46_rust_env_BB0.5_env10_var2_low	46_rust_env_BB0.5_env10_var2_low	replicate_21	0.00281822451855331	0.161108501643964	0.836073273837482	46_rust_env_BB0.5	environment	200	10000	70	0.5	0.07	0.44	0.3	0.71	0.9	1	0.81	1	0.88	1	0.75	0.5	0	1	0.97	0.87	8.8	12.8	10.3	8.7	0.5	10	2
46_rust_env_BB0.5	46_rust_env_BB0.5_env10_var2_low	46_rust_env_BB0.5_env10_var2_low	replicate_22	0.0018957345971564	0.13696682464455	0.861137440758294	46_rust_env_BB0.5	environment	200	10000	70	0.5	0.07	0.44	0.3	0.71	0.9	1	0.81	1	0.88	1	0.75	0.5	0	1	0.97	0.87	8.8	12.8	10.3	8.7	0.5	10	2
46_rust_env_BB0.5	46_rust_env_BB0.5_env10_var2_low	46_rust_env_BB0.5_env10_var2_low	replicate_23	0.00473036896877956	0.181646168401135	0.813623462630085	46_rust_env_BB0.5	environment	200	10000	70	0.5	0.07	0.44	0.3	0.71	0.9	1	0.81	1	0.88	1	0.75	0.5	0	1	0.97	0.87	8.8	12.8	10.3	8.7	0.5	10	2
46_rust_env_BB0.5	46_rust_env_BB0.5_env10_var2_low	46_rust_env_BB0.5_env10_var2_low	replicate_24	0.00670819357930043	0.164829899377096	0.828461907043603	46_rust_env_BB0.5	environment	200	10000	70	0.5	0.07	0.44	0.3	0.71	0.9	1	0.81	1	0.88	1	0.75	0.5	0	1	0.97	0.87	8.8	12.8	10.3	8.7	0.5	10	2
46_rust_env_BB0.5	46_rust_env_BB0.5_env10_var2_low	46_rust_env_BB0.5_env10_var2_low	replicate_25	0.00467508181393174	0.137447405329593	0.857877512856475	46_rust_env_BB0.5	environment	200	10000	70	0.5	0.07	0.44	0.3	0.71	0.9	1	0.81	1	0.88	1	0.75	0.5	0	1	0.97	0.87	8.8	12.8	10.3	8.7	0.5	10	2
46_rust_env_BB0.5	46_rust_env_BB0.5_env10_var2_low	46_rust_env_BB0.5_env10_var2_low	replicate_26	0.00627413127413127	0.168918918918919	0.82480694980695	46_rust_env_BB0.5	environment	200	10000	70	0.5	0.07	0.44	0.3	0.71	0.9	1	0.81	1	0.88	1	0.75	0.5	0	1	0.97	0.87	8.8	12.8	10.3	8.7	0.5	10	2
46_rust_env_BB0.5	46_rust_env_BB0.5_env10_var2_low	46_rust_env_BB0.5_env10_var2_low	replicate_27	0.00283018867924528	0.119339622641509	0.877830188679245	46_rust_env_BB0.5	environment	200	10000	70	0.5	0.07	0.44	0.3	0.71	0.9	1	0.81	1	0.88	1	0.75	0.5	0	1	0.97	0.87	8.8	12.8	10.3	8.7	0.5	10	2
46_rust_env_BB0.5	46_rust_env_BB0.5_env10_var2_low	46_rust_env_BB0.5_env10_var2_low	replicate_28	0.00574712643678161	0.156130268199234	0.838122605363985	46_rust_env_BB0.5	environment	200	10000	70	0.5	0.07	0.44	0.3	0.71	0.9	1	0.81	1	0.88	1	0.75	0.5	0	1	0.97	0.87	8.8	12.8	10.3	8.7	0.5	10	2
46_rust_env_BB0.5	46_rust_env_BB0.5_env10_var2_low	46_rust_env_BB0.5_env10_var2_low	replicate_29	0.00693160813308688	0.173752310536044	0.819316081330869	46_rust_env_BB0.5	environment	200	10000	70	0.5	0.07	0.44	0.3	0.71	0.9	1	0.81	1	0.88	1	0.75	0.5	0	1	0.97	0.87	8.8	12.8	10.3	8.7	0.5	10	2
46_rust_env_BB0.5	46_rust_env_BB0.5_env10_var2_low	46_rust_env_BB0.5_env10_var2_low	replicate_30	0.00552740672501152	0.157991708889912	0.836480884385076	46_rust_env_BB0.5	environment	200	10000	70	0.5	0.07	0.44	0.3	0.71	0.9	1	0.81	1	0.88	1	0.75	0.5	0	1	0.97	0.87	8.8	12.8	10.3	8.7	0.5	10	2
46_rust_env_BB0.5	46_rust_env_BB0.5_env11_var2_low	46_rust_env_BB0.5_env11_var2_low	replicate_01	0.0275229357798165	0.344036697247706	0.628440366972477	46_rust_env_BB0.5	environment	200	10000	70	0.5	0.07	0.44	0.3	0.71	0.9	1	0.81	1	0.88	1	0.75	0.5	0	1	0.97	0.87	8.8	12.8	10.3	8.7	0.5	11	2
46_rust_env_BB0.5	46_rust_env_BB0.5_env11_var2_low	46_rust_env_BB0.5_env11_var2_low	replicate_02	0.0373792524149517	0.368332633347333	0.594288114237715	46_rust_env_BB0.5	environment	200	10000	70	0.5	0.07	0.44	0.3	0.71	0.9	1	0.81	1	0.88	1	0.75	0.5	0	1	0.97	0.87	8.8	12.8	10.3	8.7	0.5	11	2
46_rust_env_BB0.5	46_rust_env_BB0.5_env11_var2_low	46_rust_env_BB0.5_env11_var2_low	replicate_03	0.0293103448275862	0.328879310344828	0.641810344827586	46_rust_env_BB0.5	environment	200	10000	70	0.5	0.07	0.44	0.3	0.71	0.9	1	0.81	1	0.88	1	0.75	0.5	0	1	0.97	0.87	8.8	12.8	10.3	8.7	0.5	11	2
46_rust_env_BB0.5	46_rust_env_BB0.5_env11_var2_low	46_rust_env_BB0.5_env11_var2_low	replicate_04	0.0460669274228596	0.380269448066058	0.573663624511082	46_rust_env_BB0.5	environment	200	10000	70	0.5	0.07	0.44	0.3	0.71	0.9	1	0.81	1	0.88	1	0.75	0.5	0	1	0.97	0.87	8.8	12.8	10.3	8.7	0.5	11	2
46_rust_env_BB0.5	46_rust_env_BB0.5_env11_var2_low	46_rust_env_BB0.5_env11_var2_low	replicate_05	0.0416666666666667	0.377631578947368	0.580701754385965	46_rust_env_BB0.5	environment	200	10000	70	0.5	0.07	0.44	0.3	0.71	0.9	1	0.81	1	0.88	1	0.75	0.5	0	1	0.97	0.87	8.8	12.8	10.3	8.7	0.5	11	2
46_rust_env_BB0.5	46_rust_env_BB0.5_env11_var2_low	46_rust_env_BB0.5_env11_var2_low	replicate_06	0.0368705035971223	0.380845323741007	0.58228417266187	46_rust_env_BB0.5	environment	200	10000	70	0.5	0.07	0.44	0.3	0.71	0.9	1	0.81	1	0.88	1	0.75	0.5	0	1	0.97	0.87	8.8	12.8	10.3	8.7	0.5	11	2
46_rust_env_BB0.5	46_rust_env_BB0.5_env11_var2_low	46_rust_env_BB0.5_env11_var2_low	replicate_07	0.0322303394929093	0.355822948001719	0.611946712505372	46_rust_env_BB0.5	environment	200	10000	70	0.5	0.07	0.44	0.3	0.71	0.9	1	0.81	1	0.88	1	0.75	0.5	0	1	0.97	0.87	8.8	12.8	10.3	8.7	0.5	11	2
46_rust_env_BB0.5	46_rust_env_BB0.5_env11_var2_low	46_rust_env_BB0.5_env11_var2_low	replicate_08	0.0457488131204143	0.38541217091066	0.568839015968925	46_rust_env_BB0.5	environment	200	10000	70	0.5	0.07	0.44	0.3	0.71	0.9	1	0.81	1	0.88	1	0.75	0.5	0	1	0.97	0.87	8.8	12.8	10.3	8.7	0.5	11	2
46_rust_env_BB0.5	46_rust_env_BB0.5_env11_var2_low	46_rust_env_BB0.5_env11_var2_low	replicate_09	0.039147455415398	0.375380600260983	0.585471944323619	46_rust_env_BB0.5	environment	200	10000	70	0.5	0.07	0.44	0.3	0.71	0.9	1	0.81	1	0.88	1	0.75	0.5	0	1	0.97	0.87	8.8	12.8	10.3	8.7	0.5	11	2
46_rust_env_BB0.5	46_rust_env_BB0.5_env11_var2_low	46_rust_env_BB0.5_env11_var2_low	replicate_10	0.0284115368058545	0.386138613861386	0.585449849332759	46_rust_env_BB0.5	environment	200	10000	70	0.5	0.07	0.44	0.3	0.71	0.9	1	0.81	1	0.88	1	0.75	0.5	0	1	0.97	0.87	8.8	12.8	10.3	8.7	0.5	11	2
46_rust_env_BB0.5	46_rust_env_BB0.5_env11_var2_low	46_rust_env_BB0.5_env11_var2_low	replicate_11	0.0366933783213834	0.375790805567271	0.587515816111345	46_rust_env_BB0.5	environment	200	10000	70	0.5	0.07	0.44	0.3	0.71	0.9	1	0.81	1	0.88	1	0.75	0.5	0	1	0.97	0.87	8.8	12.8	10.3	8.7	0.5	11	2
46_rust_env_BB0.5	46_rust_env_BB0.5_env11_var2_low	46_rust_env_BB0.5_env11_var2_low	replicate_12	0.0386266094420601	0.347639484978541	0.613733905579399	46_rust_env_BB0.5	environment	200	10000	70	0.5	0.07	0.44	0.3	0.71	0.9	1	0.81	1	0.88	1	0.75	0.5	0	1	0.97	0.87	8.8	12.8	10.3	8.7	0.5	11	2
46_rust_env_BB0.5	46_rust_env_BB0.5_env11_var2_low	46_rust_env_BB0.5_env11_var2_low	replicate_13	0.0345408593091828	0.363100252737995	0.602358887952822	46_rust_env_BB0.5	environment	200	10000	70	0.5	0.07	0.44	0.3	0.71	0.9	1	0.81	1	0.88	1	0.75	0.5	0	1	0.97	0.87	8.8	12.8	10.3	8.7	0.5	11	2
46_rust_env_BB0.5	46_rust_env_BB0.5_env11_var2_low	46_rust_env_BB0.5_env11_var2_low	replicate_14	0.0293752585850228	0.353330575093091	0.617294166321887	46_rust_env_BB0.5	environment	200	10000	70	0.5	0.07	0.44	0.3	0.71	0.9	1	0.81	1	0.88	1	0.75	0.5	0	1	0.97	0.87	8.8	12.8	10.3	8.7	0.5	11	2
46_rust_env_BB0.5	46_rust_env_BB0.5_env11_var2_low	46_rust_env_BB0.5_env11_var2_low	replicate_15	0.0300974989402289	0.328952946163629	0.640949554896142	46_rust_env_BB0.5	environment	200	10000	70	0.5	0.07	0.44	0.3	0.71	0.9	1	0.81	1	0.88	1	0.75	0.5	0	1	0.97	0.87	8.8	12.8	10.3	8.7	0.5	11	2
46_rust_env_BB0.5	46_rust_env_BB0.5_env11_var2_low	46_rust_env_BB0.5_env11_var2_low	replicate_16	0.0455495194316757	0.369410781445884	0.58503969912244	46_rust_env_BB0.5	environment	200	10000	70	0.5	0.07	0.44	0.3	0.71	0.9	1	0.81	1	0.88	1	0.75	0.5	0	1	0.97	0.87	8.8	12.8	10.3	8.7	0.5	11	2
46_rust_env_BB0.5	46_rust_env_BB0.5_env11_var2_low	46_rust_env_BB0.5_env11_var2_low	replicate_17	0.0354700854700855	0.367521367521368	0.597008547008547	46_rust_env_BB0.5	environment	200	10000	70	0.5	0.07	0.44	0.3	0.71	0.9	1	0.81	1	0.88	1	0.75	0.5	0	1	0.97	0.87	8.8	12.8	10.3	8.7	0.5	11	2
46_rust_env_BB0.5	46_rust_env_BB0.5_env11_var2_low	46_rust_env_BB0.5_env11_var2_low	replicate_18	0.0287307032590051	0.327615780445969	0.643653516295026	46_rust_env_BB0.5	environment	200	10000	70	0.5	0.07	0.44	0.3	0.71	0.9	1	0.81	1	0.88	1	0.75	0.5	0	1	0.97	0.87	8.8	12.8	10.3	8.7	0.5	11	2
46_rust_env_BB0.5	46_rust_env_BB0.5_env11_var2_low	46_rust_env_BB0.5_env11_var2_low	replicate_19	0.0288898060255881	0.379281881964507	0.591828312009905	46_rust_env_BB0.5	environment	200	10000	70	0.5	0.07	0.44	0.3	0.71	0.9	1	0.81	1	0.88	1	0.75	0.5	0	1	0.97	0.87	8.8	12.8	10.3	8.7	0.5	11	2
46_rust_env_BB0.5	46_rust_env_BB0.5_env11_var2_low	46_rust_env_BB0.5_env11_var2_low	replicate_20	0.0313439244310863	0.347788750536711	0.620867325032203	46_rust_env_BB0.5	environment	200	10000	70	0.5	0.07	0.44	0.3	0.71	0.9	1	0.81	1	0.88	1	0.75	0.5	0	1	0.97	0.87	8.8	12.8	10.3	8.7	0.5	11	2
46_rust_env_BB0.5	46_rust_env_BB0.5_env11_var2_low	46_rust_env_BB0.5_env11_var2_low	replicate_21	0.0351248413034278	0.313161235717309	0.651713922979264	46_rust_env_BB0.5	environment	200	10000	70	0.5	0.07	0.44	0.3	0.71	0.9	1	0.81	1	0.88	1	0.75	0.5	0	1	0.97	0.87	8.8	12.8	10.3	8.7	0.5	11	2
46_rust_env_BB0.5	46_rust_env_BB0.5_env11_var2_low	46_rust_env_BB0.5_env11_var2_low	replicate_22	0.0456521739130435	0.386521739130435	0.567826086956522	46_rust_env_BB0.5	environment	200	10000	70	0.5	0.07	0.44	0.3	0.71	0.9	1	0.81	1	0.88	1	0.75	0.5	0	1	0.97	0.87	8.8	12.8	10.3	8.7	0.5	11	2
46_rust_env_BB0.5	46_rust_env_BB0.5_env11_var2_low	46_rust_env_BB0.5_env11_var2_low	replicate_23	0.0331914893617021	0.351914893617021	0.614893617021277	46_rust_env_BB0.5	environment	200	10000	70	0.5	0.07	0.44	0.3	0.71	0.9	1	0.81	1	0.88	1	0.75	0.5	0	1	0.97	0.87	8.8	12.8	10.3	8.7	0.5	11	2
46_rust_env_BB0.5	46_rust_env_BB0.5_env11_var2_low	46_rust_env_BB0.5_env11_var2_low	replicate_24	0.0392405063291139	0.334177215189873	0.626582278481013	46_rust_env_BB0.5	environment	200	10000	70	0.5	0.07	0.44	0.3	0.71	0.9	1	0.81	1	0.88	1	0.75	0.5	0	1	0.97	0.87	8.8	12.8	10.3	8.7	0.5	11	2
46_rust_env_BB0.5	46_rust_env_BB0.5_env11_var2_low	46_rust_env_BB0.5_env11_var2_low	replicate_25	0.0345263157894737	0.345263157894737	0.620210526315789	46_rust_env_BB0.5	environment	200	10000	70	0.5	0.07	0.44	0.3	0.71	0.9	1	0.81	1	0.88	1	0.75	0.5	0	1	0.97	0.87	8.8	12.8	10.3	8.7	0.5	11	2
46_rust_env_BB0.5	46_rust_env_BB0.5_env11_var2_low	46_rust_env_BB0.5_env11_var2_low	replicate_26	0.0305732484076433	0.33927813163482	0.630148619957537	46_rust_env_BB0.5	environment	200	10000	70	0.5	0.07	0.44	0.3	0.71	0.9	1	0.81	1	0.88	1	0.75	0.5	0	1	0.97	0.87	8.8	12.8	10.3	8.7	0.5	11	2
46_rust_env_BB0.5	46_rust_env_BB0.5_env11_var2_low	46_rust_env_BB0.5_env11_var2_low	replicate_27	0.03125	0.363116197183099	0.605633802816901	46_rust_env_BB0.5	environment	200	10000	70	0.5	0.07	0.44	0.3	0.71	0.9	1	0.81	1	0.88	1	0.75	0.5	0	1	0.97	0.87	8.8	12.8	10.3	8.7	0.5	11	2
46_rust_env_BB0.5	46_rust_env_BB0.5_env11_var2_low	46_rust_env_BB0.5_env11_var2_low	replicate_28	0.0278716216216216	0.353885135135135	0.618243243243243	46_rust_env_BB0.5	environment	200	10000	70	0.5	0.07	0.44	0.3	0.71	0.9	1	0.81	1	0.88	1	0.75	0.5	0	1	0.97	0.87	8.8	12.8	10.3	8.7	0.5	11	2
46_rust_env_BB0.5	46_rust_env_BB0.5_env11_var2_low	46_rust_env_BB0.5_env11_var2_low	replicate_29	0.0430887372013652	0.369880546075085	0.587030716723549	46_rust_env_BB0.5	environment	200	10000	70	0.5	0.07	0.44	0.3	0.71	0.9	1	0.81	1	0.88	1	0.75	0.5	0	1	0.97	0.87	8.8	12.8	10.3	8.7	0.5	11	2
46_rust_env_BB0.5	46_rust_env_BB0.5_env11_var2_low	46_rust_env_BB0.5_env11_var2_low	replicate_30	0.0328482328482329	0.356340956340956	0.610810810810811	46_rust_env_BB0.5	environment	200	10000	70	0.5	0.07	0.44	0.3	0.71	0.9	1	0.81	1	0.88	1	0.75	0.5	0	1	0.97	0.87	8.8	12.8	10.3	8.7	0.5	11	2
46_rust_env_BB0.5	46_rust_env_BB0.5_env12_var2_low	46_rust_env_BB0.5_env12_var2_low	replicate_01	0.0713716108452951	0.446969696969697	0.481658692185008	46_rust_env_BB0.5	environment	200	10000	70	0.5	0.07	0.44	0.3	0.71	0.9	1	0.81	1	0.88	1	0.75	0.5	0	1	0.97	0.87	8.8	12.8	10.3	8.7	0.5	12	2
46_rust_env_BB0.5	46_rust_env_BB0.5_env12_var2_low	46_rust_env_BB0.5_env12_var2_low	replicate_02	0.0741331207652451	0.468314069350339	0.457552809884416	46_rust_env_BB0.5	environment	200	10000	70	0.5	0.07	0.44	0.3	0.71	0.9	1	0.81	1	0.88	1	0.75	0.5	0	1	0.97	0.87	8.8	12.8	10.3	8.7	0.5	12	2
46_rust_env_BB0.5	46_rust_env_BB0.5_env12_var2_low	46_rust_env_BB0.5_env12_var2_low	replicate_03	0.0864691753402722	0.447157726180945	0.466373098478783	46_rust_env_BB0.5	environment	200	10000	70	0.5	0.07	0.44	0.3	0.71	0.9	1	0.81	1	0.88	1	0.75	0.5	0	1	0.97	0.87	8.8	12.8	10.3	8.7	0.5	12	2
46_rust_env_BB0.5	46_rust_env_BB0.5_env12_var2_low	46_rust_env_BB0.5_env12_var2_low	replicate_04	0.0815433571996818	0.468973747016706	0.449482895783612	46_rust_env_BB0.5	environment	200	10000	70	0.5	0.07	0.44	0.3	0.71	0.9	1	0.81	1	0.88	1	0.75	0.5	0	1	0.97	0.87	8.8	12.8	10.3	8.7	0.5	12	2
46_rust_env_BB0.5	46_rust_env_BB0.5_env12_var2_low	46_rust_env_BB0.5_env12_var2_low	replicate_05	0.0700372979693328	0.453377538334024	0.476585163696643	46_rust_env_BB0.5	environment	200	10000	70	0.5	0.07	0.44	0.3	0.71	0.9	1	0.81	1	0.88	1	0.75	0.5	0	1	0.97	0.87	8.8	12.8	10.3	8.7	0.5	12	2
46_rust_env_BB0.5	46_rust_env_BB0.5_env12_var2_low	46_rust_env_BB0.5_env12_var2_low	replicate_06	0.0895289996107435	0.463993771895679	0.446477228493577	46_rust_env_BB0.5	environment	200	10000	70	0.5	0.07	0.44	0.3	0.71	0.9	1	0.81	1	0.88	1	0.75	0.5	0	1	0.97	0.87	8.8	12.8	10.3	8.7	0.5	12	2
46_rust_env_BB0.5	46_rust_env_BB0.5_env12_var2_low	46_rust_env_BB0.5_env12_var2_low	replicate_07	0.0961770623742455	0.492555331991952	0.411267605633803	46_rust_env_BB0.5	environment	200	10000	70	0.5	0.07	0.44	0.3	0.71	0.9	1	0.81	1	0.88	1	0.75	0.5	0	1	0.97	0.87	8.8	12.8	10.3	8.7	0.5	12	2
46_rust_env_BB0.5	46_rust_env_BB0.5_env12_var2_low	46_rust_env_BB0.5_env12_var2_low	replicate_08	0.0845184884193417	0.465258025193011	0.450223486387647	46_rust_env_BB0.5	environment	200	10000	70	0.5	0.07	0.44	0.3	0.71	0.9	1	0.81	1	0.88	1	0.75	0.5	0	1	0.97	0.87	8.8	12.8	10.3	8.7	0.5	12	2
46_rust_env_BB0.5	46_rust_env_BB0.5_env12_var2_low	46_rust_env_BB0.5_env12_var2_low	replicate_09	0.0915605095541401	0.483678343949045	0.424761146496815	46_rust_env_BB0.5	environment	200	10000	70	0.5	0.07	0.44	0.3	0.71	0.9	1	0.81	1	0.88	1	0.75	0.5	0	1	0.97	0.87	8.8	12.8	10.3	8.7	0.5	12	2
46_rust_env_BB0.5	46_rust_env_BB0.5_env12_var2_low	46_rust_env_BB0.5_env12_var2_low	replicate_10	0.0805934242181235	0.445068163592622	0.474338412189254	46_rust_env_BB0.5	environment	200	10000	70	0.5	0.07	0.44	0.3	0.71	0.9	1	0.81	1	0.88	1	0.75	0.5	0	1	0.97	0.87	8.8	12.8	10.3	8.7	0.5	12	2
46_rust_env_BB0.5	46_rust_env_BB0.5_env12_var2_low	46_rust_env_BB0.5_env12_var2_low	replicate_11	0.0867489056904099	0.465976920015917	0.447274174293673	46_rust_env_BB0.5	environment	200	10000	70	0.5	0.07	0.44	0.3	0.71	0.9	1	0.81	1	0.88	1	0.75	0.5	0	1	0.97	0.87	8.8	12.8	10.3	8.7	0.5	12	2
46_rust_env_BB0.5	46_rust_env_BB0.5_env12_var2_low	46_rust_env_BB0.5_env12_var2_low	replicate_12	0.0783686525389844	0.458216713314674	0.463414634146341	46_rust_env_BB0.5	environment	200	10000	70	0.5	0.07	0.44	0.3	0.71	0.9	1	0.81	1	0.88	1	0.75	0.5	0	1	0.97	0.87	8.8	12.8	10.3	8.7	0.5	12	2
46_rust_env_BB0.5	46_rust_env_BB0.5_env12_var2_low	46_rust_env_BB0.5_env12_var2_low	replicate_13	0.0816647035728308	0.422457793482528	0.495877502944641	46_rust_env_BB0.5	environment	200	10000	70	0.5	0.07	0.44	0.3	0.71	0.9	1	0.81	1	0.88	1	0.75	0.5	0	1	0.97	0.87	8.8	12.8	10.3	8.7	0.5	12	2
46_rust_env_BB0.5	46_rust_env_BB0.5_env12_var2_low	46_rust_env_BB0.5_env12_var2_low	replicate_14	0.0808323329331733	0.46578631452581	0.453381352541016	46_rust_env_BB0.5	environment	200	10000	70	0.5	0.07	0.44	0.3	0.71	0.9	1	0.81	1	0.88	1	0.75	0.5	0	1	0.97	0.87	8.8	12.8	10.3	8.7	0.5	12	2
46_rust_env_BB0.5	46_rust_env_BB0.5_env12_var2_low	46_rust_env_BB0.5_env12_var2_low	replicate_15	0.0770491803278689	0.459016393442623	0.463934426229508	46_rust_env_BB0.5	environment	200	10000	70	0.5	0.07	0.44	0.3	0.71	0.9	1	0.81	1	0.88	1	0.75	0.5	0	1	0.97	0.87	8.8	12.8	10.3	8.7	0.5	12	2
46_rust_env_BB0.5	46_rust_env_BB0.5_env12_var2_low	46_rust_env_BB0.5_env12_var2_low	replicate_16	0.0874743326488706	0.460369609856263	0.452156057494867	46_rust_env_BB0.5	environment	200	10000	70	0.5	0.07	0.44	0.3	0.71	0.9	1	0.81	1	0.88	1	0.75	0.5	0	1	0.97	0.87	8.8	12.8	10.3	8.7	0.5	12	2
46_rust_env_BB0.5	46_rust_env_BB0.5_env12_var2_low	46_rust_env_BB0.5_env12_var2_low	replicate_17	0.0846123573396301	0.478945297127115	0.436442345533255	46_rust_env_BB0.5	environment	200	10000	70	0.5	0.07	0.44	0.3	0.71	0.9	1	0.81	1	0.88	1	0.75	0.5	0	1	0.97	0.87	8.8	12.8	10.3	8.7	0.5	12	2
46_rust_env_BB0.5	46_rust_env_BB0.5_env12_var2_low	46_rust_env_BB0.5_env12_var2_low	replicate_18	0.0943627450980392	0.460375816993464	0.445261437908497	46_rust_env_BB0.5	environment	200	10000	70	0.5	0.07	0.44	0.3	0.71	0.9	1	0.81	1	0.88	1	0.75	0.5	0	1	0.97	0.87	8.8	12.8	10.3	8.7	0.5	12	2
46_rust_env_BB0.5	46_rust_env_BB0.5_env12_var2_low	46_rust_env_BB0.5_env12_var2_low	replicate_19	0.0788098110172899	0.487334137515078	0.433856051467632	46_rust_env_BB0.5	environment	200	10000	70	0.5	0.07	0.44	0.3	0.71	0.9	1	0.81	1	0.88	1	0.75	0.5	0	1	0.97	0.87	8.8	12.8	10.3	8.7	0.5	12	2
46_rust_env_BB0.5	46_rust_env_BB0.5_env12_var2_low	46_rust_env_BB0.5_env12_var2_low	replicate_20	0.0876059749697214	0.472749293500202	0.439644731530077	46_rust_env_BB0.5	environment	200	10000	70	0.5	0.07	0.44	0.3	0.71	0.9	1	0.81	1	0.88	1	0.75	0.5	0	1	0.97	0.87	8.8	12.8	10.3	8.7	0.5	12	2
46_rust_env_BB0.5	46_rust_env_BB0.5_env12_var2_low	46_rust_env_BB0.5_env12_var2_low	replicate_21	0.0799095363739163	0.460233697700716	0.459856765925368	46_rust_env_BB0.5	environment	200	10000	70	0.5	0.07	0.44	0.3	0.71	0.9	1	0.81	1	0.88	1	0.75	0.5	0	1	0.97	0.87	8.8	12.8	10.3	8.7	0.5	12	2
46_rust_env_BB0.5	46_rust_env_BB0.5_env12_var2_low	46_rust_env_BB0.5_env12_var2_low	replicate_22	0.0901374292643492	0.491511721907842	0.418350848827809	46_rust_env_BB0.5	environment	200	10000	70	0.5	0.07	0.44	0.3	0.71	0.9	1	0.81	1	0.88	1	0.75	0.5	0	1	0.97	0.87	8.8	12.8	10.3	8.7	0.5	12	2
46_rust_env_BB0.5	46_rust_env_BB0.5_env12_var2_low	46_rust_env_BB0.5_env12_var2_low	replicate_23	0.0688563514048279	0.470122675108825	0.461020973486347	46_rust_env_BB0.5	environment	200	10000	70	0.5	0.07	0.44	0.3	0.71	0.9	1	0.81	1	0.88	1	0.75	0.5	0	1	0.97	0.87	8.8	12.8	10.3	8.7	0.5	12	2
46_rust_env_BB0.5	46_rust_env_BB0.5_env12_var2_low	46_rust_env_BB0.5_env12_var2_low	replicate_24	0.0958250497017893	0.49662027833002	0.407554671968191	46_rust_env_BB0.5	environment	200	10000	70	0.5	0.07	0.44	0.3	0.71	0.9	1	0.81	1	0.88	1	0.75	0.5	0	1	0.97	0.87	8.8	12.8	10.3	8.7	0.5	12	2
46_rust_env_BB0.5	46_rust_env_BB0.5_env12_var2_low	46_rust_env_BB0.5_env12_var2_low	replicate_25	0.0826740506329114	0.480221518987342	0.437104430379747	46_rust_env_BB0.5	environment	200	10000	70	0.5	0.07	0.44	0.3	0.71	0.9	1	0.81	1	0.88	1	0.75	0.5	0	1	0.97	0.87	8.8	12.8	10.3	8.7	0.5	12	2
46_rust_env_BB0.5	46_rust_env_BB0.5_env12_var2_low	46_rust_env_BB0.5_env12_var2_low	replicate_26	0.0842651757188498	0.453674121405751	0.462060702875399	46_rust_env_BB0.5	environment	200	10000	70	0.5	0.07	0.44	0.3	0.71	0.9	1	0.81	1	0.88	1	0.75	0.5	0	1	0.97	0.87	8.8	12.8	10.3	8.7	0.5	12	2
46_rust_env_BB0.5	46_rust_env_BB0.5_env12_var2_low	46_rust_env_BB0.5_env12_var2_low	replicate_27	0.0768608414239482	0.495145631067961	0.427993527508091	46_rust_env_BB0.5	environment	200	10000	70	0.5	0.07	0.44	0.3	0.71	0.9	1	0.81	1	0.88	1	0.75	0.5	0	1	0.97	0.87	8.8	12.8	10.3	8.7	0.5	12	2
46_rust_env_BB0.5	46_rust_env_BB0.5_env12_var2_low	46_rust_env_BB0.5_env12_var2_low	replicate_28	0.0803715670436187	0.47172859450727	0.447899838449111	46_rust_env_BB0.5	environment	200	10000	70	0.5	0.07	0.44	0.3	0.71	0.9	1	0.81	1	0.88	1	0.75	0.5	0	1	0.97	0.87	8.8	12.8	10.3	8.7	0.5	12	2
46_rust_env_BB0.5	46_rust_env_BB0.5_env12_var2_low	46_rust_env_BB0.5_env12_var2_low	replicate_29	0.0908363345338135	0.483393357342937	0.425770308123249	46_rust_env_BB0.5	environment	200	10000	70	0.5	0.07	0.44	0.3	0.71	0.9	1	0.81	1	0.88	1	0.75	0.5	0	1	0.97	0.87	8.8	12.8	10.3	8.7	0.5	12	2
46_rust_env_BB0.5	46_rust_env_BB0.5_env12_var2_low	46_rust_env_BB0.5_env12_var2_low	replicate_30	0.0979757085020243	0.488663967611336	0.41336032388664	46_rust_env_BB0.5	environment	200	10000	70	0.5	0.07	0.44	0.3	0.71	0.9	1	0.81	1	0.88	1	0.75	0.5	0	1	0.97	0.87	8.8	12.8	10.3	8.7	0.5	12	2
46_rust_env_BB0.5	46_rust_env_BB0.5_env13_var2_low	46_rust_env_BB0.5_env13_var2_low	replicate_01	0.134398130112972	0.526295286326451	0.339306583560577	46_rust_env_BB0.5	environment	200	10000	70	0.5	0.07	0.44	0.3	0.71	0.9	1	0.81	1	0.88	1	0.75	0.5	0	1	0.97	0.87	8.8	12.8	10.3	8.7	0.5	13	2
46_rust_env_BB0.5	46_rust_env_BB0.5_env13_var2_low	46_rust_env_BB0.5_env13_var2_low	replicate_02	0.12577399380805	0.547600619195046	0.326625386996904	46_rust_env_BB0.5	environment	200	10000	70	0.5	0.07	0.44	0.3	0.71	0.9	1	0.81	1	0.88	1	0.75	0.5	0	1	0.97	0.87	8.8	12.8	10.3	8.7	0.5	13	2
46_rust_env_BB0.5	46_rust_env_BB0.5_env13_var2_low	46_rust_env_BB0.5_env13_var2_low	replicate_03	0.151280062063615	0.512800620636152	0.335919317300233	46_rust_env_BB0.5	environment	200	10000	70	0.5	0.07	0.44	0.3	0.71	0.9	1	0.81	1	0.88	1	0.75	0.5	0	1	0.97	0.87	8.8	12.8	10.3	8.7	0.5	13	2
46_rust_env_BB0.5	46_rust_env_BB0.5_env13_var2_low	46_rust_env_BB0.5_env13_var2_low	replicate_04	0.134862028760202	0.534006995724835	0.331130975514963	46_rust_env_BB0.5	environment	200	10000	70	0.5	0.07	0.44	0.3	0.71	0.9	1	0.81	1	0.88	1	0.75	0.5	0	1	0.97	0.87	8.8	12.8	10.3	8.7	0.5	13	2
46_rust_env_BB0.5	46_rust_env_BB0.5_env13_var2_low	46_rust_env_BB0.5_env13_var2_low	replicate_05	0.136381553015372	0.51793456838786	0.345683878596768	46_rust_env_BB0.5	environment	200	10000	70	0.5	0.07	0.44	0.3	0.71	0.9	1	0.81	1	0.88	1	0.75	0.5	0	1	0.97	0.87	8.8	12.8	10.3	8.7	0.5	13	2
46_rust_env_BB0.5	46_rust_env_BB0.5_env13_var2_low	46_rust_env_BB0.5_env13_var2_low	replicate_06	0.1540293767368	0.525605398967844	0.320365224295355	46_rust_env_BB0.5	environment	200	10000	70	0.5	0.07	0.44	0.3	0.71	0.9	1	0.81	1	0.88	1	0.75	0.5	0	1	0.97	0.87	8.8	12.8	10.3	8.7	0.5	13	2
46_rust_env_BB0.5	46_rust_env_BB0.5_env13_var2_low	46_rust_env_BB0.5_env13_var2_low	replicate_07	0.145167500962649	0.552945706584521	0.30188679245283	46_rust_env_BB0.5	environment	200	10000	70	0.5	0.07	0.44	0.3	0.71	0.9	1	0.81	1	0.88	1	0.75	0.5	0	1	0.97	0.87	8.8	12.8	10.3	8.7	0.5	13	2
46_rust_env_BB0.5	46_rust_env_BB0.5_env13_var2_low	46_rust_env_BB0.5_env13_var2_low	replicate_08	0.151883830455259	0.506671899529042	0.341444270015699	46_rust_env_BB0.5	environment	200	10000	70	0.5	0.07	0.44	0.3	0.71	0.9	1	0.81	1	0.88	1	0.75	0.5	0	1	0.97	0.87	8.8	12.8	10.3	8.7	0.5	13	2
46_rust_env_BB0.5	46_rust_env_BB0.5_env13_var2_low	46_rust_env_BB0.5_env13_var2_low	replicate_09	0.156983455175067	0.518661023470566	0.324355521354367	46_rust_env_BB0.5	environment	200	10000	70	0.5	0.07	0.44	0.3	0.71	0.9	1	0.81	1	0.88	1	0.75	0.5	0	1	0.97	0.87	8.8	12.8	10.3	8.7	0.5	13	2
46_rust_env_BB0.5	46_rust_env_BB0.5_env13_var2_low	46_rust_env_BB0.5_env13_var2_low	replicate_10	0.122827346465817	0.506373117033604	0.370799536500579	46_rust_env_BB0.5	environment	200	10000	70	0.5	0.07	0.44	0.3	0.71	0.9	1	0.81	1	0.88	1	0.75	0.5	0	1	0.97	0.87	8.8	12.8	10.3	8.7	0.5	13	2
46_rust_env_BB0.5	46_rust_env_BB0.5_env13_var2_low	46_rust_env_BB0.5_env13_var2_low	replicate_11	0.137431480031323	0.51840250587314	0.344166014095536	46_rust_env_BB0.5	environment	200	10000	70	0.5	0.07	0.44	0.3	0.71	0.9	1	0.81	1	0.88	1	0.75	0.5	0	1	0.97	0.87	8.8	12.8	10.3	8.7	0.5	13	2
46_rust_env_BB0.5	46_rust_env_BB0.5_env13_var2_low	46_rust_env_BB0.5_env13_var2_low	replicate_12	0.141857753595025	0.536338904003109	0.321803342401866	46_rust_env_BB0.5	environment	200	10000	70	0.5	0.07	0.44	0.3	0.71	0.9	1	0.81	1	0.88	1	0.75	0.5	0	1	0.97	0.87	8.8	12.8	10.3	8.7	0.5	13	2
46_rust_env_BB0.5	46_rust_env_BB0.5_env13_var2_low	46_rust_env_BB0.5_env13_var2_low	replicate_13	0.123180291153415	0.52220977976857	0.354609929078014	46_rust_env_BB0.5	environment	200	10000	70	0.5	0.07	0.44	0.3	0.71	0.9	1	0.81	1	0.88	1	0.75	0.5	0	1	0.97	0.87	8.8	12.8	10.3	8.7	0.5	13	2
46_rust_env_BB0.5	46_rust_env_BB0.5_env13_var2_low	46_rust_env_BB0.5_env13_var2_low	replicate_14	0.149482560367957	0.524338827136834	0.326178612495209	46_rust_env_BB0.5	environment	200	10000	70	0.5	0.07	0.44	0.3	0.71	0.9	1	0.81	1	0.88	1	0.75	0.5	0	1	0.97	0.87	8.8	12.8	10.3	8.7	0.5	13	2
46_rust_env_BB0.5	46_rust_env_BB0.5_env13_var2_low	46_rust_env_BB0.5_env13_var2_low	replicate_15	0.108602569093032	0.516154145581939	0.375243285325029	46_rust_env_BB0.5	environment	200	10000	70	0.5	0.07	0.44	0.3	0.71	0.9	1	0.81	1	0.88	1	0.75	0.5	0	1	0.97	0.87	8.8	12.8	10.3	8.7	0.5	13	2
46_rust_env_BB0.5	46_rust_env_BB0.5_env13_var2_low	46_rust_env_BB0.5_env13_var2_low	replicate_16	0.143907156673114	0.519148936170213	0.336943907156673	46_rust_env_BB0.5	environment	200	10000	70	0.5	0.07	0.44	0.3	0.71	0.9	1	0.81	1	0.88	1	0.75	0.5	0	1	0.97	0.87	8.8	12.8	10.3	8.7	0.5	13	2
46_rust_env_BB0.5	46_rust_env_BB0.5_env13_var2_low	46_rust_env_BB0.5_env13_var2_low	replicate_17	0.137666532095277	0.517965280581348	0.344368187323375	46_rust_env_BB0.5	environment	200	10000	70	0.5	0.07	0.44	0.3	0.71	0.9	1	0.81	1	0.88	1	0.75	0.5	0	1	0.97	0.87	8.8	12.8	10.3	8.7	0.5	13	2
46_rust_env_BB0.5	46_rust_env_BB0.5_env13_var2_low	46_rust_env_BB0.5_env13_var2_low	replicate_18	0.18192627824019	0.523186682520809	0.294887039239001	46_rust_env_BB0.5	environment	200	10000	70	0.5	0.07	0.44	0.3	0.71	0.9	1	0.81	1	0.88	1	0.75	0.5	0	1	0.97	0.87	8.8	12.8	10.3	8.7	0.5	13	2
46_rust_env_BB0.5	46_rust_env_BB0.5_env13_var2_low	46_rust_env_BB0.5_env13_var2_low	replicate_19	0.153244722439406	0.548084440969507	0.298670836591087	46_rust_env_BB0.5	environment	200	10000	70	0.5	0.07	0.44	0.3	0.71	0.9	1	0.81	1	0.88	1	0.75	0.5	0	1	0.97	0.87	8.8	12.8	10.3	8.7	0.5	13	2
46_rust_env_BB0.5	46_rust_env_BB0.5_env13_var2_low	46_rust_env_BB0.5_env13_var2_low	replicate_20	0.135367762128326	0.518388106416275	0.346244131455399	46_rust_env_BB0.5	environment	200	10000	70	0.5	0.07	0.44	0.3	0.71	0.9	1	0.81	1	0.88	1	0.75	0.5	0	1	0.97	0.87	8.8	12.8	10.3	8.7	0.5	13	2
46_rust_env_BB0.5	46_rust_env_BB0.5_env13_var2_low	46_rust_env_BB0.5_env13_var2_low	replicate_21	0.121366849960723	0.545954438334643	0.332678711704635	46_rust_env_BB0.5	environment	200	10000	70	0.5	0.07	0.44	0.3	0.71	0.9	1	0.81	1	0.88	1	0.75	0.5	0	1	0.97	0.87	8.8	12.8	10.3	8.7	0.5	13	2
46_rust_env_BB0.5	46_rust_env_BB0.5_env13_var2_low	46_rust_env_BB0.5_env13_var2_low	replicate_22	0.133255633255633	0.542735042735043	0.324009324009324	46_rust_env_BB0.5	environment	200	10000	70	0.5	0.07	0.44	0.3	0.71	0.9	1	0.81	1	0.88	1	0.75	0.5	0	1	0.97	0.87	8.8	12.8	10.3	8.7	0.5	13	2
46_rust_env_BB0.5	46_rust_env_BB0.5_env13_var2_low	46_rust_env_BB0.5_env13_var2_low	replicate_23	0.133973128598848	0.523992322456814	0.342034548944338	46_rust_env_BB0.5	environment	200	10000	70	0.5	0.07	0.44	0.3	0.71	0.9	1	0.81	1	0.88	1	0.75	0.5	0	1	0.97	0.87	8.8	12.8	10.3	8.7	0.5	13	2
46_rust_env_BB0.5	46_rust_env_BB0.5_env13_var2_low	46_rust_env_BB0.5_env13_var2_low	replicate_24	0.133867735470942	0.534669338677355	0.331462925851703	46_rust_env_BB0.5	environment	200	10000	70	0.5	0.07	0.44	0.3	0.71	0.9	1	0.81	1	0.88	1	0.75	0.5	0	1	0.97	0.87	8.8	12.8	10.3	8.7	0.5	13	2
46_rust_env_BB0.5	46_rust_env_BB0.5_env13_var2_low	46_rust_env_BB0.5_env13_var2_low	replicate_25	0.143026941362916	0.548732171156894	0.30824088748019	46_rust_env_BB0.5	environment	200	10000	70	0.5	0.07	0.44	0.3	0.71	0.9	1	0.81	1	0.88	1	0.75	0.5	0	1	0.97	0.87	8.8	12.8	10.3	8.7	0.5	13	2
46_rust_env_BB0.5	46_rust_env_BB0.5_env13_var2_low	46_rust_env_BB0.5_env13_var2_low	replicate_26	0.130252100840336	0.524064171122995	0.345683728036669	46_rust_env_BB0.5	environment	200	10000	70	0.5	0.07	0.44	0.3	0.71	0.9	1	0.81	1	0.88	1	0.75	0.5	0	1	0.97	0.87	8.8	12.8	10.3	8.7	0.5	13	2
46_rust_env_BB0.5	46_rust_env_BB0.5_env13_var2_low	46_rust_env_BB0.5_env13_var2_low	replicate_27	0.142971887550201	0.513654618473896	0.343373493975904	46_rust_env_BB0.5	environment	200	10000	70	0.5	0.07	0.44	0.3	0.71	0.9	1	0.81	1	0.88	1	0.75	0.5	0	1	0.97	0.87	8.8	12.8	10.3	8.7	0.5	13	2
46_rust_env_BB0.5	46_rust_env_BB0.5_env13_var2_low	46_rust_env_BB0.5_env13_var2_low	replicate_28	0.154440154440154	0.547876447876448	0.297683397683398	46_rust_env_BB0.5	environment	200	10000	70	0.5	0.07	0.44	0.3	0.71	0.9	1	0.81	1	0.88	1	0.75	0.5	0	1	0.97	0.87	8.8	12.8	10.3	8.7	0.5	13	2
46_rust_env_BB0.5	46_rust_env_BB0.5_env13_var2_low	46_rust_env_BB0.5_env13_var2_low	replicate_29	0.14225134926754	0.534309946029298	0.323438704703161	46_rust_env_BB0.5	environment	200	10000	70	0.5	0.07	0.44	0.3	0.71	0.9	1	0.81	1	0.88	1	0.75	0.5	0	1	0.97	0.87	8.8	12.8	10.3	8.7	0.5	13	2
46_rust_env_BB0.5	46_rust_env_BB0.5_env13_var2_low	46_rust_env_BB0.5_env13_var2_low	replicate_30	0.163081736409855	0.527962456003129	0.308955807587016	46_rust_env_BB0.5	environment	200	10000	70	0.5	0.07	0.44	0.3	0.71	0.9	1	0.81	1	0.88	1	0.75	0.5	0	1	0.97	0.87	8.8	12.8	10.3	8.7	0.5	13	2
46_rust_env_BB0.5	46_rust_env_BB0.5_env14_var2_low	46_rust_env_BB0.5_env14_var2_low	replicate_01	0.232052774544043	0.553356616220411	0.214590609235545	46_rust_env_BB0.5	environment	200	10000	70	0.5	0.07	0.44	0.3	0.71	0.9	1	0.81	1	0.88	1	0.75	0.5	0	1	0.97	0.87	8.8	12.8	10.3	8.7	0.5	14	2
46_rust_env_BB0.5	46_rust_env_BB0.5_env14_var2_low	46_rust_env_BB0.5_env14_var2_low	replicate_02	0.25107379929715	0.543537680593518	0.205388520109332	46_rust_env_BB0.5	environment	200	10000	70	0.5	0.07	0.44	0.3	0.71	0.9	1	0.81	1	0.88	1	0.75	0.5	0	1	0.97	0.87	8.8	12.8	10.3	8.7	0.5	14	2
46_rust_env_BB0.5	46_rust_env_BB0.5_env14_var2_low	46_rust_env_BB0.5_env14_var2_low	replicate_03	0.205679201841903	0.550268610897928	0.244052187260169	46_rust_env_BB0.5	environment	200	10000	70	0.5	0.07	0.44	0.3	0.71	0.9	1	0.81	1	0.88	1	0.75	0.5	0	1	0.97	0.87	8.8	12.8	10.3	8.7	0.5	14	2
46_rust_env_BB0.5	46_rust_env_BB0.5_env14_var2_low	46_rust_env_BB0.5_env14_var2_low	replicate_04	0.216913158892681	0.511945392491468	0.271141448615851	46_rust_env_BB0.5	environment	200	10000	70	0.5	0.07	0.44	0.3	0.71	0.9	1	0.81	1	0.88	1	0.75	0.5	0	1	0.97	0.87	8.8	12.8	10.3	8.7	0.5	14	2
46_rust_env_BB0.5	46_rust_env_BB0.5_env14_var2_low	46_rust_env_BB0.5_env14_var2_low	replicate_05	0.250498603909055	0.534104507379338	0.215396888711608	46_rust_env_BB0.5	environment	200	10000	70	0.5	0.07	0.44	0.3	0.71	0.9	1	0.81	1	0.88	1	0.75	0.5	0	1	0.97	0.87	8.8	12.8	10.3	8.7	0.5	14	2
46_rust_env_BB0.5	46_rust_env_BB0.5_env14_var2_low	46_rust_env_BB0.5_env14_var2_low	replicate_06	0.231658692185008	0.543859649122807	0.224481658692185	46_rust_env_BB0.5	environment	200	10000	70	0.5	0.07	0.44	0.3	0.71	0.9	1	0.81	1	0.88	1	0.75	0.5	0	1	0.97	0.87	8.8	12.8	10.3	8.7	0.5	14	2
46_rust_env_BB0.5	46_rust_env_BB0.5_env14_var2_low	46_rust_env_BB0.5_env14_var2_low	replicate_07	0.225905936777178	0.553585196607556	0.220508866615266	46_rust_env_BB0.5	environment	200	10000	70	0.5	0.07	0.44	0.3	0.71	0.9	1	0.81	1	0.88	1	0.75	0.5	0	1	0.97	0.87	8.8	12.8	10.3	8.7	0.5	14	2
46_rust_env_BB0.5	46_rust_env_BB0.5_env14_var2_low	46_rust_env_BB0.5_env14_var2_low	replicate_08	0.204615384615385	0.551538461538462	0.243846153846154	46_rust_env_BB0.5	environment	200	10000	70	0.5	0.07	0.44	0.3	0.71	0.9	1	0.81	1	0.88	1	0.75	0.5	0	1	0.97	0.87	8.8	12.8	10.3	8.7	0.5	14	2
46_rust_env_BB0.5	46_rust_env_BB0.5_env14_var2_low	46_rust_env_BB0.5_env14_var2_low	replicate_09	0.206058190514149	0.546831406935034	0.247110402550817	46_rust_env_BB0.5	environment	200	10000	70	0.5	0.07	0.44	0.3	0.71	0.9	1	0.81	1	0.88	1	0.75	0.5	0	1	0.97	0.87	8.8	12.8	10.3	8.7	0.5	14	2
46_rust_env_BB0.5	46_rust_env_BB0.5_env14_var2_low	46_rust_env_BB0.5_env14_var2_low	replicate_10	0.231135822081017	0.54328832406672	0.225575853852264	46_rust_env_BB0.5	environment	200	10000	70	0.5	0.07	0.44	0.3	0.71	0.9	1	0.81	1	0.88	1	0.75	0.5	0	1	0.97	0.87	8.8	12.8	10.3	8.7	0.5	14	2
46_rust_env_BB0.5	46_rust_env_BB0.5_env14_var2_low	46_rust_env_BB0.5_env14_var2_low	replicate_11	0.211158465710965	0.528477334366525	0.260364199922511	46_rust_env_BB0.5	environment	200	10000	70	0.5	0.07	0.44	0.3	0.71	0.9	1	0.81	1	0.88	1	0.75	0.5	0	1	0.97	0.87	8.8	12.8	10.3	8.7	0.5	14	2
46_rust_env_BB0.5	46_rust_env_BB0.5_env14_var2_low	46_rust_env_BB0.5_env14_var2_low	replicate_12	0.236653386454183	0.547410358565737	0.21593625498008	46_rust_env_BB0.5	environment	200	10000	70	0.5	0.07	0.44	0.3	0.71	0.9	1	0.81	1	0.88	1	0.75	0.5	0	1	0.97	0.87	8.8	12.8	10.3	8.7	0.5	14	2
46_rust_env_BB0.5	46_rust_env_BB0.5_env14_var2_low	46_rust_env_BB0.5_env14_var2_low	replicate_13	0.245140817136057	0.544625148750496	0.210234034113447	46_rust_env_BB0.5	environment	200	10000	70	0.5	0.07	0.44	0.3	0.71	0.9	1	0.81	1	0.88	1	0.75	0.5	0	1	0.97	0.87	8.8	12.8	10.3	8.7	0.5	14	2
46_rust_env_BB0.5	46_rust_env_BB0.5_env14_var2_low	46_rust_env_BB0.5_env14_var2_low	replicate_14	0.221705426356589	0.552325581395349	0.225968992248062	46_rust_env_BB0.5	environment	200	10000	70	0.5	0.07	0.44	0.3	0.71	0.9	1	0.81	1	0.88	1	0.75	0.5	0	1	0.97	0.87	8.8	12.8	10.3	8.7	0.5	14	2
46_rust_env_BB0.5	46_rust_env_BB0.5_env14_var2_low	46_rust_env_BB0.5_env14_var2_low	replicate_15	0.213260953858085	0.531989143078713	0.254749903063203	46_rust_env_BB0.5	environment	200	10000	70	0.5	0.07	0.44	0.3	0.71	0.9	1	0.81	1	0.88	1	0.75	0.5	0	1	0.97	0.87	8.8	12.8	10.3	8.7	0.5	14	2
46_rust_env_BB0.5	46_rust_env_BB0.5_env14_var2_low	46_rust_env_BB0.5_env14_var2_low	replicate_16	0.204325994592507	0.551564310544612	0.244109694862881	46_rust_env_BB0.5	environment	200	10000	70	0.5	0.07	0.44	0.3	0.71	0.9	1	0.81	1	0.88	1	0.75	0.5	0	1	0.97	0.87	8.8	12.8	10.3	8.7	0.5	14	2
46_rust_env_BB0.5	46_rust_env_BB0.5_env14_var2_low	46_rust_env_BB0.5_env14_var2_low	replicate_17	0.241109808518953	0.533802266510356	0.225087924970692	46_rust_env_BB0.5	environment	200	10000	70	0.5	0.07	0.44	0.3	0.71	0.9	1	0.81	1	0.88	1	0.75	0.5	0	1	0.97	0.87	8.8	12.8	10.3	8.7	0.5	14	2
46_rust_env_BB0.5	46_rust_env_BB0.5_env14_var2_low	46_rust_env_BB0.5_env14_var2_low	replicate_18	0.230085073472544	0.54369682907966	0.226218097447796	46_rust_env_BB0.5	environment	200	10000	70	0.5	0.07	0.44	0.3	0.71	0.9	1	0.81	1	0.88	1	0.75	0.5	0	1	0.97	0.87	8.8	12.8	10.3	8.7	0.5	14	2
46_rust_env_BB0.5	46_rust_env_BB0.5_env14_var2_low	46_rust_env_BB0.5_env14_var2_low	replicate_19	0.243352135374698	0.542304593070105	0.214343271555197	46_rust_env_BB0.5	environment	200	10000	70	0.5	0.07	0.44	0.3	0.71	0.9	1	0.81	1	0.88	1	0.75	0.5	0	1	0.97	0.87	8.8	12.8	10.3	8.7	0.5	14	2
46_rust_env_BB0.5	46_rust_env_BB0.5_env14_var2_low	46_rust_env_BB0.5_env14_var2_low	replicate_20	0.193548387096774	0.534724857685009	0.271726755218216	46_rust_env_BB0.5	environment	200	10000	70	0.5	0.07	0.44	0.3	0.71	0.9	1	0.81	1	0.88	1	0.75	0.5	0	1	0.97	0.87	8.8	12.8	10.3	8.7	0.5	14	2
46_rust_env_BB0.5	46_rust_env_BB0.5_env14_var2_low	46_rust_env_BB0.5_env14_var2_low	replicate_21	0.234025872206978	0.560956487651901	0.205017640141121	46_rust_env_BB0.5	environment	200	10000	70	0.5	0.07	0.44	0.3	0.71	0.9	1	0.81	1	0.88	1	0.75	0.5	0	1	0.97	0.87	8.8	12.8	10.3	8.7	0.5	14	2
46_rust_env_BB0.5	46_rust_env_BB0.5_env14_var2_low	46_rust_env_BB0.5_env14_var2_low	replicate_22	0.186645841468177	0.545490042951972	0.267864115579852	46_rust_env_BB0.5	environment	200	10000	70	0.5	0.07	0.44	0.3	0.71	0.9	1	0.81	1	0.88	1	0.75	0.5	0	1	0.97	0.87	8.8	12.8	10.3	8.7	0.5	14	2
46_rust_env_BB0.5	46_rust_env_BB0.5_env14_var2_low	46_rust_env_BB0.5_env14_var2_low	replicate_23	0.189125295508274	0.540583136327817	0.270291568163909	46_rust_env_BB0.5	environment	200	10000	70	0.5	0.07	0.44	0.3	0.71	0.9	1	0.81	1	0.88	1	0.75	0.5	0	1	0.97	0.87	8.8	12.8	10.3	8.7	0.5	14	2
46_rust_env_BB0.5	46_rust_env_BB0.5_env14_var2_low	46_rust_env_BB0.5_env14_var2_low	replicate_24	0.255704169944925	0.52714398111723	0.217151848937844	46_rust_env_BB0.5	environment	200	10000	70	0.5	0.07	0.44	0.3	0.71	0.9	1	0.81	1	0.88	1	0.75	0.5	0	1	0.97	0.87	8.8	12.8	10.3	8.7	0.5	14	2
46_rust_env_BB0.5	46_rust_env_BB0.5_env14_var2_low	46_rust_env_BB0.5_env14_var2_low	replicate_25	0.220101285547332	0.539150759641605	0.240747954811064	46_rust_env_BB0.5	environment	200	10000	70	0.5	0.07	0.44	0.3	0.71	0.9	1	0.81	1	0.88	1	0.75	0.5	0	1	0.97	0.87	8.8	12.8	10.3	8.7	0.5	14	2
46_rust_env_BB0.5	46_rust_env_BB0.5_env14_var2_low	46_rust_env_BB0.5_env14_var2_low	replicate_26	0.203288490284006	0.550448430493274	0.24626307922272	46_rust_env_BB0.5	environment	200	10000	70	0.5	0.07	0.44	0.3	0.71	0.9	1	0.81	1	0.88	1	0.75	0.5	0	1	0.97	0.87	8.8	12.8	10.3	8.7	0.5	14	2
46_rust_env_BB0.5	46_rust_env_BB0.5_env14_var2_low	46_rust_env_BB0.5_env14_var2_low	replicate_27	0.218108651911469	0.542857142857143	0.239034205231388	46_rust_env_BB0.5	environment	200	10000	70	0.5	0.07	0.44	0.3	0.71	0.9	1	0.81	1	0.88	1	0.75	0.5	0	1	0.97	0.87	8.8	12.8	10.3	8.7	0.5	14	2
46_rust_env_BB0.5	46_rust_env_BB0.5_env14_var2_low	46_rust_env_BB0.5_env14_var2_low	replicate_28	0.251878212732305	0.519968366943456	0.228153420324239	46_rust_env_BB0.5	environment	200	10000	70	0.5	0.07	0.44	0.3	0.71	0.9	1	0.81	1	0.88	1	0.75	0.5	0	1	0.97	0.87	8.8	12.8	10.3	8.7	0.5	14	2
46_rust_env_BB0.5	46_rust_env_BB0.5_env14_var2_low	46_rust_env_BB0.5_env14_var2_low	replicate_29	0.19629057187017	0.543276661514683	0.260432766615147	46_rust_env_BB0.5	environment	200	10000	70	0.5	0.07	0.44	0.3	0.71	0.9	1	0.81	1	0.88	1	0.75	0.5	0	1	0.97	0.87	8.8	12.8	10.3	8.7	0.5	14	2
46_rust_env_BB0.5	46_rust_env_BB0.5_env14_var2_low	46_rust_env_BB0.5_env14_var2_low	replicate_30	0.243159922928709	0.557610789980732	0.199229287090559	46_rust_env_BB0.5	environment	200	10000	70	0.5	0.07	0.44	0.3	0.71	0.9	1	0.81	1	0.88	1	0.75	0.5	0	1	0.97	0.87	8.8	12.8	10.3	8.7	0.5	14	2
46_rust_env_BB0.5	46_rust_env_BB0.5_env15_var2_low	46_rust_env_BB0.5_env15_var2_low	replicate_01	0.29810298102981	0.523809523809524	0.178087495160666	46_rust_env_BB0.5	environment	200	10000	70	0.5	0.07	0.44	0.3	0.71	0.9	1	0.81	1	0.88	1	0.75	0.5	0	1	0.97	0.87	8.8	12.8	10.3	8.7	0.5	15	2
46_rust_env_BB0.5	46_rust_env_BB0.5_env15_var2_low	46_rust_env_BB0.5_env15_var2_low	replicate_02	0.291323125245387	0.52139772281115	0.187279151943463	46_rust_env_BB0.5	environment	200	10000	70	0.5	0.07	0.44	0.3	0.71	0.9	1	0.81	1	0.88	1	0.75	0.5	0	1	0.97	0.87	8.8	12.8	10.3	8.7	0.5	15	2
46_rust_env_BB0.5	46_rust_env_BB0.5_env15_var2_low	46_rust_env_BB0.5_env15_var2_low	replicate_03	0.326207442596991	0.520190023752969	0.15360253365004	46_rust_env_BB0.5	environment	200	10000	70	0.5	0.07	0.44	0.3	0.71	0.9	1	0.81	1	0.88	1	0.75	0.5	0	1	0.97	0.87	8.8	12.8	10.3	8.7	0.5	15	2
46_rust_env_BB0.5	46_rust_env_BB0.5_env15_var2_low	46_rust_env_BB0.5_env15_var2_low	replicate_04	0.285112897053196	0.539609644087256	0.175277458859548	46_rust_env_BB0.5	environment	200	10000	70	0.5	0.07	0.44	0.3	0.71	0.9	1	0.81	1	0.88	1	0.75	0.5	0	1	0.97	0.87	8.8	12.8	10.3	8.7	0.5	15	2
46_rust_env_BB0.5	46_rust_env_BB0.5_env15_var2_low	46_rust_env_BB0.5_env15_var2_low	replicate_05	0.318857142857143	0.536	0.145142857142857	46_rust_env_BB0.5	environment	200	10000	70	0.5	0.07	0.44	0.3	0.71	0.9	1	0.81	1	0.88	1	0.75	0.5	0	1	0.97	0.87	8.8	12.8	10.3	8.7	0.5	15	2
46_rust_env_BB0.5	46_rust_env_BB0.5_env15_var2_low	46_rust_env_BB0.5_env15_var2_low	replicate_06	0.309920634920635	0.53452380952381	0.155555555555556	46_rust_env_BB0.5	environment	200	10000	70	0.5	0.07	0.44	0.3	0.71	0.9	1	0.81	1	0.88	1	0.75	0.5	0	1	0.97	0.87	8.8	12.8	10.3	8.7	0.5	15	2
46_rust_env_BB0.5	46_rust_env_BB0.5_env15_var2_low	46_rust_env_BB0.5_env15_var2_low	replicate_07	0.288188976377953	0.551181102362205	0.160629921259843	46_rust_env_BB0.5	environment	200	10000	70	0.5	0.07	0.44	0.3	0.71	0.9	1	0.81	1	0.88	1	0.75	0.5	0	1	0.97	0.87	8.8	12.8	10.3	8.7	0.5	15	2
46_rust_env_BB0.5	46_rust_env_BB0.5_env15_var2_low	46_rust_env_BB0.5_env15_var2_low	replicate_08	0.313243457573354	0.519429024583664	0.167327517842982	46_rust_env_BB0.5	environment	200	10000	70	0.5	0.07	0.44	0.3	0.71	0.9	1	0.81	1	0.88	1	0.75	0.5	0	1	0.97	0.87	8.8	12.8	10.3	8.7	0.5	15	2
46_rust_env_BB0.5	46_rust_env_BB0.5_env15_var2_low	46_rust_env_BB0.5_env15_var2_low	replicate_09	0.303362001563722	0.525019546520719	0.171618451915559	46_rust_env_BB0.5	environment	200	10000	70	0.5	0.07	0.44	0.3	0.71	0.9	1	0.81	1	0.88	1	0.75	0.5	0	1	0.97	0.87	8.8	12.8	10.3	8.7	0.5	15	2
46_rust_env_BB0.5	46_rust_env_BB0.5_env15_var2_low	46_rust_env_BB0.5_env15_var2_low	replicate_10	0.328312089609888	0.538431826960216	0.133256083429896	46_rust_env_BB0.5	environment	200	10000	70	0.5	0.07	0.44	0.3	0.71	0.9	1	0.81	1	0.88	1	0.75	0.5	0	1	0.97	0.87	8.8	12.8	10.3	8.7	0.5	15	2
46_rust_env_BB0.5	46_rust_env_BB0.5_env15_var2_low	46_rust_env_BB0.5_env15_var2_low	replicate_11	0.354030080987273	0.500578480524489	0.145391438488238	46_rust_env_BB0.5	environment	200	10000	70	0.5	0.07	0.44	0.3	0.71	0.9	1	0.81	1	0.88	1	0.75	0.5	0	1	0.97	0.87	8.8	12.8	10.3	8.7	0.5	15	2
46_rust_env_BB0.5	46_rust_env_BB0.5_env15_var2_low	46_rust_env_BB0.5_env15_var2_low	replicate_12	0.348744519728976	0.517736149860502	0.133519330410522	46_rust_env_BB0.5	environment	200	10000	70	0.5	0.07	0.44	0.3	0.71	0.9	1	0.81	1	0.88	1	0.75	0.5	0	1	0.97	0.87	8.8	12.8	10.3	8.7	0.5	15	2
46_rust_env_BB0.5	46_rust_env_BB0.5_env15_var2_low	46_rust_env_BB0.5_env15_var2_low	replicate_13	0.331634653077225	0.524500196001568	0.143865150921207	46_rust_env_BB0.5	environment	200	10000	70	0.5	0.07	0.44	0.3	0.71	0.9	1	0.81	1	0.88	1	0.75	0.5	0	1	0.97	0.87	8.8	12.8	10.3	8.7	0.5	15	2
46_rust_env_BB0.5	46_rust_env_BB0.5_env15_var2_low	46_rust_env_BB0.5_env15_var2_low	replicate_14	0.301000769822941	0.526173979984604	0.172825250192456	46_rust_env_BB0.5	environment	200	10000	70	0.5	0.07	0.44	0.3	0.71	0.9	1	0.81	1	0.88	1	0.75	0.5	0	1	0.97	0.87	8.8	12.8	10.3	8.7	0.5	15	2
46_rust_env_BB0.5	46_rust_env_BB0.5_env15_var2_low	46_rust_env_BB0.5_env15_var2_low	replicate_15	0.290715372907154	0.539954337899543	0.169330289193303	46_rust_env_BB0.5	environment	200	10000	70	0.5	0.07	0.44	0.3	0.71	0.9	1	0.81	1	0.88	1	0.75	0.5	0	1	0.97	0.87	8.8	12.8	10.3	8.7	0.5	15	2
46_rust_env_BB0.5	46_rust_env_BB0.5_env15_var2_low	46_rust_env_BB0.5_env15_var2_low	replicate_16	0.284913965586234	0.530212084833934	0.184873949579832	46_rust_env_BB0.5	environment	200	10000	70	0.5	0.07	0.44	0.3	0.71	0.9	1	0.81	1	0.88	1	0.75	0.5	0	1	0.97	0.87	8.8	12.8	10.3	8.7	0.5	15	2
46_rust_env_BB0.5	46_rust_env_BB0.5_env15_var2_low	46_rust_env_BB0.5_env15_var2_low	replicate_17	0.340162350212601	0.514882102821801	0.144955546965597	46_rust_env_BB0.5	environment	200	10000	70	0.5	0.07	0.44	0.3	0.71	0.9	1	0.81	1	0.88	1	0.75	0.5	0	1	0.97	0.87	8.8	12.8	10.3	8.7	0.5	15	2
46_rust_env_BB0.5	46_rust_env_BB0.5_env15_var2_low	46_rust_env_BB0.5_env15_var2_low	replicate_18	0.324510932105869	0.513233601841197	0.162255466052934	46_rust_env_BB0.5	environment	200	10000	70	0.5	0.07	0.44	0.3	0.71	0.9	1	0.81	1	0.88	1	0.75	0.5	0	1	0.97	0.87	8.8	12.8	10.3	8.7	0.5	15	2
46_rust_env_BB0.5	46_rust_env_BB0.5_env15_var2_low	46_rust_env_BB0.5_env15_var2_low	replicate_19	0.289871944121071	0.529685681024447	0.180442374854482	46_rust_env_BB0.5	environment	200	10000	70	0.5	0.07	0.44	0.3	0.71	0.9	1	0.81	1	0.88	1	0.75	0.5	0	1	0.97	0.87	8.8	12.8	10.3	8.7	0.5	15	2
46_rust_env_BB0.5	46_rust_env_BB0.5_env15_var2_low	46_rust_env_BB0.5_env15_var2_low	replicate_20	0.327207351178586	0.526168597682781	0.146624051138634	46_rust_env_BB0.5	environment	200	10000	70	0.5	0.07	0.44	0.3	0.71	0.9	1	0.81	1	0.88	1	0.75	0.5	0	1	0.97	0.87	8.8	12.8	10.3	8.7	0.5	15	2
46_rust_env_BB0.5	46_rust_env_BB0.5_env15_var2_low	46_rust_env_BB0.5_env15_var2_low	replicate_21	0.3308	0.5224	0.1468	46_rust_env_BB0.5	environment	200	10000	70	0.5	0.07	0.44	0.3	0.71	0.9	1	0.81	1	0.88	1	0.75	0.5	0	1	0.97	0.87	8.8	12.8	10.3	8.7	0.5	15	2
46_rust_env_BB0.5	46_rust_env_BB0.5_env15_var2_low	46_rust_env_BB0.5_env15_var2_low	replicate_22	0.316499614494988	0.542020046260601	0.14148033924441	46_rust_env_BB0.5	environment	200	10000	70	0.5	0.07	0.44	0.3	0.71	0.9	1	0.81	1	0.88	1	0.75	0.5	0	1	0.97	0.87	8.8	12.8	10.3	8.7	0.5	15	2
46_rust_env_BB0.5	46_rust_env_BB0.5_env15_var2_low	46_rust_env_BB0.5_env15_var2_low	replicate_23	0.302562170308968	0.534287867370008	0.163149962321025	46_rust_env_BB0.5	environment	200	10000	70	0.5	0.07	0.44	0.3	0.71	0.9	1	0.81	1	0.88	1	0.75	0.5	0	1	0.97	0.87	8.8	12.8	10.3	8.7	0.5	15	2
46_rust_env_BB0.5	46_rust_env_BB0.5_env15_var2_low	46_rust_env_BB0.5_env15_var2_low	replicate_24	0.31076801266825	0.536817102137767	0.152414885193983	46_rust_env_BB0.5	environment	200	10000	70	0.5	0.07	0.44	0.3	0.71	0.9	1	0.81	1	0.88	1	0.75	0.5	0	1	0.97	0.87	8.8	12.8	10.3	8.7	0.5	15	2
46_rust_env_BB0.5	46_rust_env_BB0.5_env15_var2_low	46_rust_env_BB0.5_env15_var2_low	replicate_25	0.323633503735745	0.515926071569013	0.160440424695242	46_rust_env_BB0.5	environment	200	10000	70	0.5	0.07	0.44	0.3	0.71	0.9	1	0.81	1	0.88	1	0.75	0.5	0	1	0.97	0.87	8.8	12.8	10.3	8.7	0.5	15	2
46_rust_env_BB0.5	46_rust_env_BB0.5_env15_var2_low	46_rust_env_BB0.5_env15_var2_low	replicate_26	0.330613830613831	0.533411033411033	0.135975135975136	46_rust_env_BB0.5	environment	200	10000	70	0.5	0.07	0.44	0.3	0.71	0.9	1	0.81	1	0.88	1	0.75	0.5	0	1	0.97	0.87	8.8	12.8	10.3	8.7	0.5	15	2
46_rust_env_BB0.5	46_rust_env_BB0.5_env15_var2_low	46_rust_env_BB0.5_env15_var2_low	replicate_27	0.322479403687721	0.513534719497842	0.163985876814437	46_rust_env_BB0.5	environment	200	10000	70	0.5	0.07	0.44	0.3	0.71	0.9	1	0.81	1	0.88	1	0.75	0.5	0	1	0.97	0.87	8.8	12.8	10.3	8.7	0.5	15	2
46_rust_env_BB0.5	46_rust_env_BB0.5_env15_var2_low	46_rust_env_BB0.5_env15_var2_low	replicate_28	0.315995307000391	0.5267892061009	0.157215486898709	46_rust_env_BB0.5	environment	200	10000	70	0.5	0.07	0.44	0.3	0.71	0.9	1	0.81	1	0.88	1	0.75	0.5	0	1	0.97	0.87	8.8	12.8	10.3	8.7	0.5	15	2
46_rust_env_BB0.5	46_rust_env_BB0.5_env15_var2_low	46_rust_env_BB0.5_env15_var2_low	replicate_29	0.285826462504908	0.537887711032587	0.176285826462505	46_rust_env_BB0.5	environment	200	10000	70	0.5	0.07	0.44	0.3	0.71	0.9	1	0.81	1	0.88	1	0.75	0.5	0	1	0.97	0.87	8.8	12.8	10.3	8.7	0.5	15	2
46_rust_env_BB0.5	46_rust_env_BB0.5_env15_var2_low	46_rust_env_BB0.5_env15_var2_low	replicate_30	0.296194586112201	0.530011769321302	0.173793644566497	46_rust_env_BB0.5	environment	200	10000	70	0.5	0.07	0.44	0.3	0.71	0.9	1	0.81	1	0.88	1	0.75	0.5	0	1	0.97	0.87	8.8	12.8	10.3	8.7	0.5	15	2
46_rust_env_BB0.5	46_rust_env_BB0.5_env16_var2_low	46_rust_env_BB0.5_env16_var2_low	replicate_01	0.471544715447154	0.451800232288037	0.0766550522648084	46_rust_env_BB0.5	environment	200	10000	70	0.5	0.07	0.44	0.3	0.71	0.9	1	0.81	1	0.88	1	0.75	0.5	0	1	0.97	0.87	8.8	12.8	10.3	8.7	0.5	16	2
46_rust_env_BB0.5	46_rust_env_BB0.5_env16_var2_low	46_rust_env_BB0.5_env16_var2_low	replicate_02	0.412004899959167	0.481420988158432	0.106574111882401	46_rust_env_BB0.5	environment	200	10000	70	0.5	0.07	0.44	0.3	0.71	0.9	1	0.81	1	0.88	1	0.75	0.5	0	1	0.97	0.87	8.8	12.8	10.3	8.7	0.5	16	2
46_rust_env_BB0.5	46_rust_env_BB0.5_env16_var2_low	46_rust_env_BB0.5_env16_var2_low	replicate_03	0.431566455696203	0.463212025316456	0.105221518987342	46_rust_env_BB0.5	environment	200	10000	70	0.5	0.07	0.44	0.3	0.71	0.9	1	0.81	1	0.88	1	0.75	0.5	0	1	0.97	0.87	8.8	12.8	10.3	8.7	0.5	16	2
46_rust_env_BB0.5	46_rust_env_BB0.5_env16_var2_low	46_rust_env_BB0.5_env16_var2_low	replicate_04	0.350592885375494	0.504743083003953	0.144664031620553	46_rust_env_BB0.5	environment	200	10000	70	0.5	0.07	0.44	0.3	0.71	0.9	1	0.81	1	0.88	1	0.75	0.5	0	1	0.97	0.87	8.8	12.8	10.3	8.7	0.5	16	2
46_rust_env_BB0.5	46_rust_env_BB0.5_env16_var2_low	46_rust_env_BB0.5_env16_var2_low	replicate_05	0.399138268703486	0.481394437916177	0.119467293380337	46_rust_env_BB0.5	environment	200	10000	70	0.5	0.07	0.44	0.3	0.71	0.9	1	0.81	1	0.88	1	0.75	0.5	0	1	0.97	0.87	8.8	12.8	10.3	8.7	0.5	16	2
46_rust_env_BB0.5	46_rust_env_BB0.5_env16_var2_low	46_rust_env_BB0.5_env16_var2_low	replicate_06	0.43859649122807	0.470893141945774	0.0905103668261563	46_rust_env_BB0.5	environment	200	10000	70	0.5	0.07	0.44	0.3	0.71	0.9	1	0.81	1	0.88	1	0.75	0.5	0	1	0.97	0.87	8.8	12.8	10.3	8.7	0.5	16	2
46_rust_env_BB0.5	46_rust_env_BB0.5_env16_var2_low	46_rust_env_BB0.5_env16_var2_low	replicate_07	0.43563579277865	0.467032967032967	0.097331240188383	46_rust_env_BB0.5	environment	200	10000	70	0.5	0.07	0.44	0.3	0.71	0.9	1	0.81	1	0.88	1	0.75	0.5	0	1	0.97	0.87	8.8	12.8	10.3	8.7	0.5	16	2
46_rust_env_BB0.5	46_rust_env_BB0.5_env16_var2_low	46_rust_env_BB0.5_env16_var2_low	replicate_08	0.425788858589794	0.464744838332684	0.109466303077522	46_rust_env_BB0.5	environment	200	10000	70	0.5	0.07	0.44	0.3	0.71	0.9	1	0.81	1	0.88	1	0.75	0.5	0	1	0.97	0.87	8.8	12.8	10.3	8.7	0.5	16	2
46_rust_env_BB0.5	46_rust_env_BB0.5_env16_var2_low	46_rust_env_BB0.5_env16_var2_low	replicate_09	0.37514209928003	0.513452065176203	0.111405835543767	46_rust_env_BB0.5	environment	200	10000	70	0.5	0.07	0.44	0.3	0.71	0.9	1	0.81	1	0.88	1	0.75	0.5	0	1	0.97	0.87	8.8	12.8	10.3	8.7	0.5	16	2
46_rust_env_BB0.5	46_rust_env_BB0.5_env16_var2_low	46_rust_env_BB0.5_env16_var2_low	replicate_10	0.483346872461414	0.43216896831844	0.0844841592201462	46_rust_env_BB0.5	environment	200	10000	70	0.5	0.07	0.44	0.3	0.71	0.9	1	0.81	1	0.88	1	0.75	0.5	0	1	0.97	0.87	8.8	12.8	10.3	8.7	0.5	16	2
46_rust_env_BB0.5	46_rust_env_BB0.5_env16_var2_low	46_rust_env_BB0.5_env16_var2_low	replicate_11	0.435132957292506	0.467365028203062	0.0975020145044319	46_rust_env_BB0.5	environment	200	10000	70	0.5	0.07	0.44	0.3	0.71	0.9	1	0.81	1	0.88	1	0.75	0.5	0	1	0.97	0.87	8.8	12.8	10.3	8.7	0.5	16	2
46_rust_env_BB0.5	46_rust_env_BB0.5_env16_var2_low	46_rust_env_BB0.5_env16_var2_low	replicate_12	0.423851732473811	0.475825946817083	0.100322320709106	46_rust_env_BB0.5	environment	200	10000	70	0.5	0.07	0.44	0.3	0.71	0.9	1	0.81	1	0.88	1	0.75	0.5	0	1	0.97	0.87	8.8	12.8	10.3	8.7	0.5	16	2
46_rust_env_BB0.5	46_rust_env_BB0.5_env16_var2_low	46_rust_env_BB0.5_env16_var2_low	replicate_13	0.38300395256917	0.503162055335968	0.113833992094862	46_rust_env_BB0.5	environment	200	10000	70	0.5	0.07	0.44	0.3	0.71	0.9	1	0.81	1	0.88	1	0.75	0.5	0	1	0.97	0.87	8.8	12.8	10.3	8.7	0.5	16	2
46_rust_env_BB0.5	46_rust_env_BB0.5_env16_var2_low	46_rust_env_BB0.5_env16_var2_low	replicate_14	0.388018794048551	0.509397024275646	0.102584181675803	46_rust_env_BB0.5	environment	200	10000	70	0.5	0.07	0.44	0.3	0.71	0.9	1	0.81	1	0.88	1	0.75	0.5	0	1	0.97	0.87	8.8	12.8	10.3	8.7	0.5	16	2
46_rust_env_BB0.5	46_rust_env_BB0.5_env16_var2_low	46_rust_env_BB0.5_env16_var2_low	replicate_15	0.413138108428967	0.4800158290463	0.106846062524733	46_rust_env_BB0.5	environment	200	10000	70	0.5	0.07	0.44	0.3	0.71	0.9	1	0.81	1	0.88	1	0.75	0.5	0	1	0.97	0.87	8.8	12.8	10.3	8.7	0.5	16	2
46_rust_env_BB0.5	46_rust_env_BB0.5_env16_var2_low	46_rust_env_BB0.5_env16_var2_low	replicate_16	0.417189952904239	0.477629513343799	0.105180533751962	46_rust_env_BB0.5	environment	200	10000	70	0.5	0.07	0.44	0.3	0.71	0.9	1	0.81	1	0.88	1	0.75	0.5	0	1	0.97	0.87	8.8	12.8	10.3	8.7	0.5	16	2
46_rust_env_BB0.5	46_rust_env_BB0.5_env16_var2_low	46_rust_env_BB0.5_env16_var2_low	replicate_17	0.389018691588785	0.506230529595016	0.104750778816199	46_rust_env_BB0.5	environment	200	10000	70	0.5	0.07	0.44	0.3	0.71	0.9	1	0.81	1	0.88	1	0.75	0.5	0	1	0.97	0.87	8.8	12.8	10.3	8.7	0.5	16	2
46_rust_env_BB0.5	46_rust_env_BB0.5_env16_var2_low	46_rust_env_BB0.5_env16_var2_low	replicate_18	0.382454790303963	0.494420931127357	0.12312427856868	46_rust_env_BB0.5	environment	200	10000	70	0.5	0.07	0.44	0.3	0.71	0.9	1	0.81	1	0.88	1	0.75	0.5	0	1	0.97	0.87	8.8	12.8	10.3	8.7	0.5	16	2
46_rust_env_BB0.5	46_rust_env_BB0.5_env16_var2_low	46_rust_env_BB0.5_env16_var2_low	replicate_19	0.389436342136382	0.501773748521876	0.108789909341742	46_rust_env_BB0.5	environment	200	10000	70	0.5	0.07	0.44	0.3	0.71	0.9	1	0.81	1	0.88	1	0.75	0.5	0	1	0.97	0.87	8.8	12.8	10.3	8.7	0.5	16	2
46_rust_env_BB0.5	46_rust_env_BB0.5_env16_var2_low	46_rust_env_BB0.5_env16_var2_low	replicate_20	0.405437352245863	0.498423955870764	0.0961386918833727	46_rust_env_BB0.5	environment	200	10000	70	0.5	0.07	0.44	0.3	0.71	0.9	1	0.81	1	0.88	1	0.75	0.5	0	1	0.97	0.87	8.8	12.8	10.3	8.7	0.5	16	2
46_rust_env_BB0.5	46_rust_env_BB0.5_env16_var2_low	46_rust_env_BB0.5_env16_var2_low	replicate_21	0.380452342487884	0.517770597738288	0.101777059773829	46_rust_env_BB0.5	environment	200	10000	70	0.5	0.07	0.44	0.3	0.71	0.9	1	0.81	1	0.88	1	0.75	0.5	0	1	0.97	0.87	8.8	12.8	10.3	8.7	0.5	16	2
46_rust_env_BB0.5	46_rust_env_BB0.5_env16_var2_low	46_rust_env_BB0.5_env16_var2_low	replicate_22	0.47432859399684	0.446287519747235	0.0793838862559242	46_rust_env_BB0.5	environment	200	10000	70	0.5	0.07	0.44	0.3	0.71	0.9	1	0.81	1	0.88	1	0.75	0.5	0	1	0.97	0.87	8.8	12.8	10.3	8.7	0.5	16	2
46_rust_env_BB0.5	46_rust_env_BB0.5_env16_var2_low	46_rust_env_BB0.5_env16_var2_low	replicate_23	0.395145244727417	0.499403103859928	0.105451651412654	46_rust_env_BB0.5	environment	200	10000	70	0.5	0.07	0.44	0.3	0.71	0.9	1	0.81	1	0.88	1	0.75	0.5	0	1	0.97	0.87	8.8	12.8	10.3	8.7	0.5	16	2
46_rust_env_BB0.5	46_rust_env_BB0.5_env16_var2_low	46_rust_env_BB0.5_env16_var2_low	replicate_24	0.434189406099518	0.473515248796148	0.0922953451043339	46_rust_env_BB0.5	environment	200	10000	70	0.5	0.07	0.44	0.3	0.71	0.9	1	0.81	1	0.88	1	0.75	0.5	0	1	0.97	0.87	8.8	12.8	10.3	8.7	0.5	16	2
46_rust_env_BB0.5	46_rust_env_BB0.5_env16_var2_low	46_rust_env_BB0.5_env16_var2_low	replicate_25	0.415743670886076	0.48496835443038	0.0992879746835443	46_rust_env_BB0.5	environment	200	10000	70	0.5	0.07	0.44	0.3	0.71	0.9	1	0.81	1	0.88	1	0.75	0.5	0	1	0.97	0.87	8.8	12.8	10.3	8.7	0.5	16	2
46_rust_env_BB0.5	46_rust_env_BB0.5_env16_var2_low	46_rust_env_BB0.5_env16_var2_low	replicate_26	0.38860103626943	0.49820645675568	0.11319250697489	46_rust_env_BB0.5	environment	200	10000	70	0.5	0.07	0.44	0.3	0.71	0.9	1	0.81	1	0.88	1	0.75	0.5	0	1	0.97	0.87	8.8	12.8	10.3	8.7	0.5	16	2
46_rust_env_BB0.5	46_rust_env_BB0.5_env16_var2_low	46_rust_env_BB0.5_env16_var2_low	replicate_27	0.428686543110395	0.458098307816277	0.113215149073328	46_rust_env_BB0.5	environment	200	10000	70	0.5	0.07	0.44	0.3	0.71	0.9	1	0.81	1	0.88	1	0.75	0.5	0	1	0.97	0.87	8.8	12.8	10.3	8.7	0.5	16	2
46_rust_env_BB0.5	46_rust_env_BB0.5_env16_var2_low	46_rust_env_BB0.5_env16_var2_low	replicate_28	0.446783625730994	0.46588693957115	0.0873294346978558	46_rust_env_BB0.5	environment	200	10000	70	0.5	0.07	0.44	0.3	0.71	0.9	1	0.81	1	0.88	1	0.75	0.5	0	1	0.97	0.87	8.8	12.8	10.3	8.7	0.5	16	2
46_rust_env_BB0.5	46_rust_env_BB0.5_env16_var2_low	46_rust_env_BB0.5_env16_var2_low	replicate_29	0.450855551134103	0.456028651014723	0.0931157978511739	46_rust_env_BB0.5	environment	200	10000	70	0.5	0.07	0.44	0.3	0.71	0.9	1	0.81	1	0.88	1	0.75	0.5	0	1	0.97	0.87	8.8	12.8	10.3	8.7	0.5	16	2
46_rust_env_BB0.5	46_rust_env_BB0.5_env16_var2_low	46_rust_env_BB0.5_env16_var2_low	replicate_30	0.39429012345679	0.498456790123457	0.107253086419753	46_rust_env_BB0.5	environment	200	10000	70	0.5	0.07	0.44	0.3	0.71	0.9	1	0.81	1	0.88	1	0.75	0.5	0	1	0.97	0.87	8.8	12.8	10.3	8.7	0.5	16	2
46_rust_env_BB0.5	46_rust_env_BB0.5_env7_var2_medium	46_rust_env_BB0.5_env7_var2_medium	replicate_01	0.076056338028169	0.554929577464789	0.369014084507042	46_rust_env_BB0.5	environment	200	10000	70	0.5	0.07	0.44	0.3	0.52	1	0.63	0.4	1	0.35	1	0.75	0.5	0	1	0.97	0.87	8.8	12.8	10.3	8.7	0.5	7	2
46_rust_env_BB0.5	46_rust_env_BB0.5_env7_var2_medium	46_rust_env_BB0.5_env7_var2_medium	replicate_02	0.0603448275862069	0.580459770114943	0.359195402298851	46_rust_env_BB0.5	environment	200	10000	70	0.5	0.07	0.44	0.3	0.52	1	0.63	0.4	1	0.35	1	0.75	0.5	0	1	0.97	0.87	8.8	12.8	10.3	8.7	0.5	7	2
46_rust_env_BB0.5	46_rust_env_BB0.5_env7_var2_medium	46_rust_env_BB0.5_env7_var2_medium	replicate_03	0.0527777777777778	0.511111111111111	0.436111111111111	46_rust_env_BB0.5	environment	200	10000	70	0.5	0.07	0.44	0.3	0.52	1	0.63	0.4	1	0.35	1	0.75	0.5	0	1	0.97	0.87	8.8	12.8	10.3	8.7	0.5	7	2
46_rust_env_BB0.5	46_rust_env_BB0.5_env7_var2_medium	46_rust_env_BB0.5_env7_var2_medium	replicate_04	0.0710526315789474	0.597368421052632	0.331578947368421	46_rust_env_BB0.5	environment	200	10000	70	0.5	0.07	0.44	0.3	0.52	1	0.63	0.4	1	0.35	1	0.75	0.5	0	1	0.97	0.87	8.8	12.8	10.3	8.7	0.5	7	2
46_rust_env_BB0.5	46_rust_env_BB0.5_env7_var2_medium	46_rust_env_BB0.5_env7_var2_medium	replicate_05	0.0564516129032258	0.548387096774194	0.395161290322581	46_rust_env_BB0.5	environment	200	10000	70	0.5	0.07	0.44	0.3	0.52	1	0.63	0.4	1	0.35	1	0.75	0.5	0	1	0.97	0.87	8.8	12.8	10.3	8.7	0.5	7	2
46_rust_env_BB0.5	46_rust_env_BB0.5_env7_var2_medium	46_rust_env_BB0.5_env7_var2_medium	replicate_06	0.0527859237536657	0.536656891495601	0.410557184750733	46_rust_env_BB0.5	environment	200	10000	70	0.5	0.07	0.44	0.3	0.52	1	0.63	0.4	1	0.35	1	0.75	0.5	0	1	0.97	0.87	8.8	12.8	10.3	8.7	0.5	7	2
46_rust_env_BB0.5	46_rust_env_BB0.5_env7_var2_medium	46_rust_env_BB0.5_env7_var2_medium	replicate_07	0.046448087431694	0.576502732240437	0.377049180327869	46_rust_env_BB0.5	environment	200	10000	70	0.5	0.07	0.44	0.3	0.52	1	0.63	0.4	1	0.35	1	0.75	0.5	0	1	0.97	0.87	8.8	12.8	10.3	8.7	0.5	7	2
46_rust_env_BB0.5	46_rust_env_BB0.5_env7_var2_medium	46_rust_env_BB0.5_env7_var2_medium	replicate_08	0.0693333333333333	0.541333333333333	0.389333333333333	46_rust_env_BB0.5	environment	200	10000	70	0.5	0.07	0.44	0.3	0.52	1	0.63	0.4	1	0.35	1	0.75	0.5	0	1	0.97	0.87	8.8	12.8	10.3	8.7	0.5	7	2
46_rust_env_BB0.5	46_rust_env_BB0.5_env7_var2_medium	46_rust_env_BB0.5_env7_var2_medium	replicate_09	0.0675324675324675	0.571428571428571	0.361038961038961	46_rust_env_BB0.5	environment	200	10000	70	0.5	0.07	0.44	0.3	0.52	1	0.63	0.4	1	0.35	1	0.75	0.5	0	1	0.97	0.87	8.8	12.8	10.3	8.7	0.5	7	2
46_rust_env_BB0.5	46_rust_env_BB0.5_env7_var2_medium	46_rust_env_BB0.5_env7_var2_medium	replicate_10	0.0753246753246753	0.618181818181818	0.306493506493506	46_rust_env_BB0.5	environment	200	10000	70	0.5	0.07	0.44	0.3	0.52	1	0.63	0.4	1	0.35	1	0.75	0.5	0	1	0.97	0.87	8.8	12.8	10.3	8.7	0.5	7	2
46_rust_env_BB0.5	46_rust_env_BB0.5_env7_var2_medium	46_rust_env_BB0.5_env7_var2_medium	replicate_11	0.0840108401084011	0.59349593495935	0.322493224932249	46_rust_env_BB0.5	environment	200	10000	70	0.5	0.07	0.44	0.3	0.52	1	0.63	0.4	1	0.35	1	0.75	0.5	0	1	0.97	0.87	8.8	12.8	10.3	8.7	0.5	7	2
46_rust_env_BB0.5	46_rust_env_BB0.5_env7_var2_medium	46_rust_env_BB0.5_env7_var2_medium	replicate_12	0.0647668393782383	0.580310880829015	0.354922279792746	46_rust_env_BB0.5	environment	200	10000	70	0.5	0.07	0.44	0.3	0.52	1	0.63	0.4	1	0.35	1	0.75	0.5	0	1	0.97	0.87	8.8	12.8	10.3	8.7	0.5	7	2
46_rust_env_BB0.5	46_rust_env_BB0.5_env7_var2_medium	46_rust_env_BB0.5_env7_var2_medium	replicate_13	0.0412371134020619	0.561855670103093	0.396907216494845	46_rust_env_BB0.5	environment	200	10000	70	0.5	0.07	0.44	0.3	0.52	1	0.63	0.4	1	0.35	1	0.75	0.5	0	1	0.97	0.87	8.8	12.8	10.3	8.7	0.5	7	2
46_rust_env_BB0.5	46_rust_env_BB0.5_env7_var2_medium	46_rust_env_BB0.5_env7_var2_medium	replicate_14	0.0704225352112676	0.552112676056338	0.377464788732394	46_rust_env_BB0.5	environment	200	10000	70	0.5	0.07	0.44	0.3	0.52	1	0.63	0.4	1	0.35	1	0.75	0.5	0	1	0.97	0.87	8.8	12.8	10.3	8.7	0.5	7	2
46_rust_env_BB0.5	46_rust_env_BB0.5_env7_var2_medium	46_rust_env_BB0.5_env7_var2_medium	replicate_15	0.0923076923076923	0.556410256410256	0.351282051282051	46_rust_env_BB0.5	environment	200	10000	70	0.5	0.07	0.44	0.3	0.52	1	0.63	0.4	1	0.35	1	0.75	0.5	0	1	0.97	0.87	8.8	12.8	10.3	8.7	0.5	7	2
46_rust_env_BB0.5	46_rust_env_BB0.5_env7_var2_medium	46_rust_env_BB0.5_env7_var2_medium	replicate_16	0.0229226361031519	0.567335243553009	0.40974212034384	46_rust_env_BB0.5	environment	200	10000	70	0.5	0.07	0.44	0.3	0.52	1	0.63	0.4	1	0.35	1	0.75	0.5	0	1	0.97	0.87	8.8	12.8	10.3	8.7	0.5	7	2
46_rust_env_BB0.5	46_rust_env_BB0.5_env7_var2_medium	46_rust_env_BB0.5_env7_var2_medium	replicate_17	0.0545454545454545	0.581818181818182	0.363636363636364	46_rust_env_BB0.5	environment	200	10000	70	0.5	0.07	0.44	0.3	0.52	1	0.63	0.4	1	0.35	1	0.75	0.5	0	1	0.97	0.87	8.8	12.8	10.3	8.7	0.5	7	2
46_rust_env_BB0.5	46_rust_env_BB0.5_env7_var2_medium	46_rust_env_BB0.5_env7_var2_medium	replicate_18	0.0328282828282828	0.547979797979798	0.419191919191919	46_rust_env_BB0.5	environment	200	10000	70	0.5	0.07	0.44	0.3	0.52	1	0.63	0.4	1	0.35	1	0.75	0.5	0	1	0.97	0.87	8.8	12.8	10.3	8.7	0.5	7	2
46_rust_env_BB0.5	46_rust_env_BB0.5_env7_var2_medium	46_rust_env_BB0.5_env7_var2_medium	replicate_19	0.0614525139664804	0.634078212290503	0.304469273743017	46_rust_env_BB0.5	environment	200	10000	70	0.5	0.07	0.44	0.3	0.52	1	0.63	0.4	1	0.35	1	0.75	0.5	0	1	0.97	0.87	8.8	12.8	10.3	8.7	0.5	7	2
46_rust_env_BB0.5	46_rust_env_BB0.5_env7_var2_medium	46_rust_env_BB0.5_env7_var2_medium	replicate_20	0.0698924731182796	0.615591397849462	0.314516129032258	46_rust_env_BB0.5	environment	200	10000	70	0.5	0.07	0.44	0.3	0.52	1	0.63	0.4	1	0.35	1	0.75	0.5	0	1	0.97	0.87	8.8	12.8	10.3	8.7	0.5	7	2
46_rust_env_BB0.5	46_rust_env_BB0.5_env7_var2_medium	46_rust_env_BB0.5_env7_var2_medium	replicate_21	0.0593220338983051	0.615819209039548	0.324858757062147	46_rust_env_BB0.5	environment	200	10000	70	0.5	0.07	0.44	0.3	0.52	1	0.63	0.4	1	0.35	1	0.75	0.5	0	1	0.97	0.87	8.8	12.8	10.3	8.7	0.5	7	2
46_rust_env_BB0.5	46_rust_env_BB0.5_env7_var2_medium	46_rust_env_BB0.5_env7_var2_medium	replicate_22	0.0637119113573407	0.518005540166205	0.418282548476454	46_rust_env_BB0.5	environment	200	10000	70	0.5	0.07	0.44	0.3	0.52	1	0.63	0.4	1	0.35	1	0.75	0.5	0	1	0.97	0.87	8.8	12.8	10.3	8.7	0.5	7	2
46_rust_env_BB0.5	46_rust_env_BB0.5_env7_var2_medium	46_rust_env_BB0.5_env7_var2_medium	replicate_23	0.0459183673469388	0.614795918367347	0.339285714285714	46_rust_env_BB0.5	environment	200	10000	70	0.5	0.07	0.44	0.3	0.52	1	0.63	0.4	1	0.35	1	0.75	0.5	0	1	0.97	0.87	8.8	12.8	10.3	8.7	0.5	7	2
46_rust_env_BB0.5	46_rust_env_BB0.5_env7_var2_medium	46_rust_env_BB0.5_env7_var2_medium	replicate_24	0.0445682451253482	0.584958217270195	0.370473537604457	46_rust_env_BB0.5	environment	200	10000	70	0.5	0.07	0.44	0.3	0.52	1	0.63	0.4	1	0.35	1	0.75	0.5	0	1	0.97	0.87	8.8	12.8	10.3	8.7	0.5	7	2
46_rust_env_BB0.5	46_rust_env_BB0.5_env7_var2_medium	46_rust_env_BB0.5_env7_var2_medium	replicate_25	0.0564971751412429	0.567796610169492	0.375706214689266	46_rust_env_BB0.5	environment	200	10000	70	0.5	0.07	0.44	0.3	0.52	1	0.63	0.4	1	0.35	1	0.75	0.5	0	1	0.97	0.87	8.8	12.8	10.3	8.7	0.5	7	2
46_rust_env_BB0.5	46_rust_env_BB0.5_env7_var2_medium	46_rust_env_BB0.5_env7_var2_medium	replicate_26	0.078167115902965	0.582210242587601	0.339622641509434	46_rust_env_BB0.5	environment	200	10000	70	0.5	0.07	0.44	0.3	0.52	1	0.63	0.4	1	0.35	1	0.75	0.5	0	1	0.97	0.87	8.8	12.8	10.3	8.7	0.5	7	2
46_rust_env_BB0.5	46_rust_env_BB0.5_env7_var2_medium	46_rust_env_BB0.5_env7_var2_medium	replicate_27	0.0519125683060109	0.595628415300546	0.352459016393443	46_rust_env_BB0.5	environment	200	10000	70	0.5	0.07	0.44	0.3	0.52	1	0.63	0.4	1	0.35	1	0.75	0.5	0	1	0.97	0.87	8.8	12.8	10.3	8.7	0.5	7	2
46_rust_env_BB0.5	46_rust_env_BB0.5_env7_var2_medium	46_rust_env_BB0.5_env7_var2_medium	replicate_28	0.0449101796407186	0.535928143712575	0.419161676646707	46_rust_env_BB0.5	environment	200	10000	70	0.5	0.07	0.44	0.3	0.52	1	0.63	0.4	1	0.35	1	0.75	0.5	0	1	0.97	0.87	8.8	12.8	10.3	8.7	0.5	7	2
46_rust_env_BB0.5	46_rust_env_BB0.5_env7_var2_medium	46_rust_env_BB0.5_env7_var2_medium	replicate_29	0.0676056338028169	0.538028169014084	0.394366197183099	46_rust_env_BB0.5	environment	200	10000	70	0.5	0.07	0.44	0.3	0.52	1	0.63	0.4	1	0.35	1	0.75	0.5	0	1	0.97	0.87	8.8	12.8	10.3	8.7	0.5	7	2
46_rust_env_BB0.5	46_rust_env_BB0.5_env7_var2_medium	46_rust_env_BB0.5_env7_var2_medium	replicate_30	0.0523415977961433	0.581267217630854	0.366391184573003	46_rust_env_BB0.5	environment	200	10000	70	0.5	0.07	0.44	0.3	0.52	1	0.63	0.4	1	0.35	1	0.75	0.5	0	1	0.97	0.87	8.8	12.8	10.3	8.7	0.5	7	2
46_rust_env_BB0.5	46_rust_env_BB0.5_env8_var2_medium	46_rust_env_BB0.5_env8_var2_medium	replicate_01	0.0666666666666667	0.590909090909091	0.342424242424242	46_rust_env_BB0.5	environment	200	10000	70	0.5	0.07	0.44	0.3	0.52	1	0.63	0.4	1	0.35	1	0.75	0.5	0	1	0.97	0.87	8.8	12.8	10.3	8.7	0.5	8	2
46_rust_env_BB0.5	46_rust_env_BB0.5_env8_var2_medium	46_rust_env_BB0.5_env8_var2_medium	replicate_02	0.0570032573289902	0.609120521172638	0.333876221498371	46_rust_env_BB0.5	environment	200	10000	70	0.5	0.07	0.44	0.3	0.52	1	0.63	0.4	1	0.35	1	0.75	0.5	0	1	0.97	0.87	8.8	12.8	10.3	8.7	0.5	8	2
46_rust_env_BB0.5	46_rust_env_BB0.5_env8_var2_medium	46_rust_env_BB0.5_env8_var2_medium	replicate_03	0.0634005763688761	0.595100864553314	0.34149855907781	46_rust_env_BB0.5	environment	200	10000	70	0.5	0.07	0.44	0.3	0.52	1	0.63	0.4	1	0.35	1	0.75	0.5	0	1	0.97	0.87	8.8	12.8	10.3	8.7	0.5	8	2
46_rust_env_BB0.5	46_rust_env_BB0.5_env8_var2_medium	46_rust_env_BB0.5_env8_var2_medium	replicate_04	0.0890937019969278	0.608294930875576	0.302611367127496	46_rust_env_BB0.5	environment	200	10000	70	0.5	0.07	0.44	0.3	0.52	1	0.63	0.4	1	0.35	1	0.75	0.5	0	1	0.97	0.87	8.8	12.8	10.3	8.7	0.5	8	2
46_rust_env_BB0.5	46_rust_env_BB0.5_env8_var2_medium	46_rust_env_BB0.5_env8_var2_medium	replicate_05	0.0721357850070721	0.639321074964639	0.288543140028289	46_rust_env_BB0.5	environment	200	10000	70	0.5	0.07	0.44	0.3	0.52	1	0.63	0.4	1	0.35	1	0.75	0.5	0	1	0.97	0.87	8.8	12.8	10.3	8.7	0.5	8	2
46_rust_env_BB0.5	46_rust_env_BB0.5_env8_var2_medium	46_rust_env_BB0.5_env8_var2_medium	replicate_06	0.0573888091822095	0.631276901004304	0.311334289813486	46_rust_env_BB0.5	environment	200	10000	70	0.5	0.07	0.44	0.3	0.52	1	0.63	0.4	1	0.35	1	0.75	0.5	0	1	0.97	0.87	8.8	12.8	10.3	8.7	0.5	8	2
46_rust_env_BB0.5	46_rust_env_BB0.5_env8_var2_medium	46_rust_env_BB0.5_env8_var2_medium	replicate_07	0.102097902097902	0.641958041958042	0.255944055944056	46_rust_env_BB0.5	environment	200	10000	70	0.5	0.07	0.44	0.3	0.52	1	0.63	0.4	1	0.35	1	0.75	0.5	0	1	0.97	0.87	8.8	12.8	10.3	8.7	0.5	8	2
46_rust_env_BB0.5	46_rust_env_BB0.5_env8_var2_medium	46_rust_env_BB0.5_env8_var2_medium	replicate_08	0.0626822157434402	0.587463556851312	0.349854227405248	46_rust_env_BB0.5	environment	200	10000	70	0.5	0.07	0.44	0.3	0.52	1	0.63	0.4	1	0.35	1	0.75	0.5	0	1	0.97	0.87	8.8	12.8	10.3	8.7	0.5	8	2
46_rust_env_BB0.5	46_rust_env_BB0.5_env8_var2_medium	46_rust_env_BB0.5_env8_var2_medium	replicate_09	0.0814132104454685	0.637480798771121	0.28110599078341	46_rust_env_BB0.5	environment	200	10000	70	0.5	0.07	0.44	0.3	0.52	1	0.63	0.4	1	0.35	1	0.75	0.5	0	1	0.97	0.87	8.8	12.8	10.3	8.7	0.5	8	2
46_rust_env_BB0.5	46_rust_env_BB0.5_env8_var2_medium	46_rust_env_BB0.5_env8_var2_medium	replicate_10	0.0932330827067669	0.592481203007519	0.314285714285714	46_rust_env_BB0.5	environment	200	10000	70	0.5	0.07	0.44	0.3	0.52	1	0.63	0.4	1	0.35	1	0.75	0.5	0	1	0.97	0.87	8.8	12.8	10.3	8.7	0.5	8	2
46_rust_env_BB0.5	46_rust_env_BB0.5_env8_var2_medium	46_rust_env_BB0.5_env8_var2_medium	replicate_11	0.0573426573426573	0.583216783216783	0.359440559440559	46_rust_env_BB0.5	environment	200	10000	70	0.5	0.07	0.44	0.3	0.52	1	0.63	0.4	1	0.35	1	0.75	0.5	0	1	0.97	0.87	8.8	12.8	10.3	8.7	0.5	8	2
46_rust_env_BB0.5	46_rust_env_BB0.5_env8_var2_medium	46_rust_env_BB0.5_env8_var2_medium	replicate_12	0.0929919137466307	0.615902964959569	0.291105121293801	46_rust_env_BB0.5	environment	200	10000	70	0.5	0.07	0.44	0.3	0.52	1	0.63	0.4	1	0.35	1	0.75	0.5	0	1	0.97	0.87	8.8	12.8	10.3	8.7	0.5	8	2
46_rust_env_BB0.5	46_rust_env_BB0.5_env8_var2_medium	46_rust_env_BB0.5_env8_var2_medium	replicate_13	0.0693374422187981	0.580893682588598	0.349768875192604	46_rust_env_BB0.5	environment	200	10000	70	0.5	0.07	0.44	0.3	0.52	1	0.63	0.4	1	0.35	1	0.75	0.5	0	1	0.97	0.87	8.8	12.8	10.3	8.7	0.5	8	2
46_rust_env_BB0.5	46_rust_env_BB0.5_env8_var2_medium	46_rust_env_BB0.5_env8_var2_medium	replicate_14	0.0672645739910314	0.557548579970105	0.375186846038864	46_rust_env_BB0.5	environment	200	10000	70	0.5	0.07	0.44	0.3	0.52	1	0.63	0.4	1	0.35	1	0.75	0.5	0	1	0.97	0.87	8.8	12.8	10.3	8.7	0.5	8	2
46_rust_env_BB0.5	46_rust_env_BB0.5_env8_var2_medium	46_rust_env_BB0.5_env8_var2_medium	replicate_15	0.0631276901004304	0.629842180774749	0.307030129124821	46_rust_env_BB0.5	environment	200	10000	70	0.5	0.07	0.44	0.3	0.52	1	0.63	0.4	1	0.35	1	0.75	0.5	0	1	0.97	0.87	8.8	12.8	10.3	8.7	0.5	8	2
46_rust_env_BB0.5	46_rust_env_BB0.5_env8_var2_medium	46_rust_env_BB0.5_env8_var2_medium	replicate_16	0.0759312320916905	0.570200573065903	0.353868194842407	46_rust_env_BB0.5	environment	200	10000	70	0.5	0.07	0.44	0.3	0.52	1	0.63	0.4	1	0.35	1	0.75	0.5	0	1	0.97	0.87	8.8	12.8	10.3	8.7	0.5	8	2
46_rust_env_BB0.5	46_rust_env_BB0.5_env8_var2_medium	46_rust_env_BB0.5_env8_var2_medium	replicate_17	0.066951566951567	0.628205128205128	0.304843304843305	46_rust_env_BB0.5	environment	200	10000	70	0.5	0.07	0.44	0.3	0.52	1	0.63	0.4	1	0.35	1	0.75	0.5	0	1	0.97	0.87	8.8	12.8	10.3	8.7	0.5	8	2
46_rust_env_BB0.5	46_rust_env_BB0.5_env8_var2_medium	46_rust_env_BB0.5_env8_var2_medium	replicate_18	0.0674662668665667	0.638680659670165	0.293853073463268	46_rust_env_BB0.5	environment	200	10000	70	0.5	0.07	0.44	0.3	0.52	1	0.63	0.4	1	0.35	1	0.75	0.5	0	1	0.97	0.87	8.8	12.8	10.3	8.7	0.5	8	2
46_rust_env_BB0.5	46_rust_env_BB0.5_env8_var2_medium	46_rust_env_BB0.5_env8_var2_medium	replicate_19	0.066951566951567	0.61965811965812	0.313390313390313	46_rust_env_BB0.5	environment	200	10000	70	0.5	0.07	0.44	0.3	0.52	1	0.63	0.4	1	0.35	1	0.75	0.5	0	1	0.97	0.87	8.8	12.8	10.3	8.7	0.5	8	2
46_rust_env_BB0.5	46_rust_env_BB0.5_env8_var2_medium	46_rust_env_BB0.5_env8_var2_medium	replicate_20	0.0623188405797101	0.628985507246377	0.308695652173913	46_rust_env_BB0.5	environment	200	10000	70	0.5	0.07	0.44	0.3	0.52	1	0.63	0.4	1	0.35	1	0.75	0.5	0	1	0.97	0.87	8.8	12.8	10.3	8.7	0.5	8	2
46_rust_env_BB0.5	46_rust_env_BB0.5_env8_var2_medium	46_rust_env_BB0.5_env8_var2_medium	replicate_21	0.0742424242424242	0.610606060606061	0.315151515151515	46_rust_env_BB0.5	environment	200	10000	70	0.5	0.07	0.44	0.3	0.52	1	0.63	0.4	1	0.35	1	0.75	0.5	0	1	0.97	0.87	8.8	12.8	10.3	8.7	0.5	8	2
46_rust_env_BB0.5	46_rust_env_BB0.5_env8_var2_medium	46_rust_env_BB0.5_env8_var2_medium	replicate_22	0.0679468242245199	0.576070901033973	0.355982274741507	46_rust_env_BB0.5	environment	200	10000	70	0.5	0.07	0.44	0.3	0.52	1	0.63	0.4	1	0.35	1	0.75	0.5	0	1	0.97	0.87	8.8	12.8	10.3	8.7	0.5	8	2
46_rust_env_BB0.5	46_rust_env_BB0.5_env8_var2_medium	46_rust_env_BB0.5_env8_var2_medium	replicate_23	0.0878477306002928	0.620790629575403	0.291361639824305	46_rust_env_BB0.5	environment	200	10000	70	0.5	0.07	0.44	0.3	0.52	1	0.63	0.4	1	0.35	1	0.75	0.5	0	1	0.97	0.87	8.8	12.8	10.3	8.7	0.5	8	2
46_rust_env_BB0.5	46_rust_env_BB0.5_env8_var2_medium	46_rust_env_BB0.5_env8_var2_medium	replicate_24	0.0701754385964912	0.609250398724083	0.320574162679426	46_rust_env_BB0.5	environment	200	10000	70	0.5	0.07	0.44	0.3	0.52	1	0.63	0.4	1	0.35	1	0.75	0.5	0	1	0.97	0.87	8.8	12.8	10.3	8.7	0.5	8	2
46_rust_env_BB0.5	46_rust_env_BB0.5_env8_var2_medium	46_rust_env_BB0.5_env8_var2_medium	replicate_25	0.0714285714285714	0.569875776397516	0.358695652173913	46_rust_env_BB0.5	environment	200	10000	70	0.5	0.07	0.44	0.3	0.52	1	0.63	0.4	1	0.35	1	0.75	0.5	0	1	0.97	0.87	8.8	12.8	10.3	8.7	0.5	8	2
46_rust_env_BB0.5	46_rust_env_BB0.5_env8_var2_medium	46_rust_env_BB0.5_env8_var2_medium	replicate_26	0.0747282608695652	0.620923913043478	0.304347826086957	46_rust_env_BB0.5	environment	200	10000	70	0.5	0.07	0.44	0.3	0.52	1	0.63	0.4	1	0.35	1	0.75	0.5	0	1	0.97	0.87	8.8	12.8	10.3	8.7	0.5	8	2
46_rust_env_BB0.5	46_rust_env_BB0.5_env8_var2_medium	46_rust_env_BB0.5_env8_var2_medium	replicate_27	0.0610263522884882	0.593619972260749	0.345353675450763	46_rust_env_BB0.5	environment	200	10000	70	0.5	0.07	0.44	0.3	0.52	1	0.63	0.4	1	0.35	1	0.75	0.5	0	1	0.97	0.87	8.8	12.8	10.3	8.7	0.5	8	2
46_rust_env_BB0.5	46_rust_env_BB0.5_env8_var2_medium	46_rust_env_BB0.5_env8_var2_medium	replicate_28	0.0682492581602374	0.574183976261128	0.357566765578635	46_rust_env_BB0.5	environment	200	10000	70	0.5	0.07	0.44	0.3	0.52	1	0.63	0.4	1	0.35	1	0.75	0.5	0	1	0.97	0.87	8.8	12.8	10.3	8.7	0.5	8	2
46_rust_env_BB0.5	46_rust_env_BB0.5_env8_var2_medium	46_rust_env_BB0.5_env8_var2_medium	replicate_29	0.0499286733238231	0.639087018544936	0.310984308131241	46_rust_env_BB0.5	environment	200	10000	70	0.5	0.07	0.44	0.3	0.52	1	0.63	0.4	1	0.35	1	0.75	0.5	0	1	0.97	0.87	8.8	12.8	10.3	8.7	0.5	8	2
46_rust_env_BB0.5	46_rust_env_BB0.5_env8_var2_medium	46_rust_env_BB0.5_env8_var2_medium	replicate_30	0.0651851851851852	0.617777777777778	0.317037037037037	46_rust_env_BB0.5	environment	200	10000	70	0.5	0.07	0.44	0.3	0.52	1	0.63	0.4	1	0.35	1	0.75	0.5	0	1	0.97	0.87	8.8	12.8	10.3	8.7	0.5	8	2
46_rust_env_BB0.5	46_rust_env_BB0.5_env9_var2_medium	46_rust_env_BB0.5_env9_var2_medium	replicate_01	0.0935727788279773	0.623818525519849	0.282608695652174	46_rust_env_BB0.5	environment	200	10000	70	0.5	0.07	0.44	0.3	0.52	1	0.63	0.4	1	0.35	1	0.75	0.5	0	1	0.97	0.87	8.8	12.8	10.3	8.7	0.5	9	2
46_rust_env_BB0.5	46_rust_env_BB0.5_env9_var2_medium	46_rust_env_BB0.5_env9_var2_medium	replicate_02	0.087688219663419	0.643932683790965	0.268379096545616	46_rust_env_BB0.5	environment	200	10000	70	0.5	0.07	0.44	0.3	0.52	1	0.63	0.4	1	0.35	1	0.75	0.5	0	1	0.97	0.87	8.8	12.8	10.3	8.7	0.5	9	2
46_rust_env_BB0.5	46_rust_env_BB0.5_env9_var2_medium	46_rust_env_BB0.5_env9_var2_medium	replicate_03	0.103479853479853	0.622710622710623	0.273809523809524	46_rust_env_BB0.5	environment	200	10000	70	0.5	0.07	0.44	0.3	0.52	1	0.63	0.4	1	0.35	1	0.75	0.5	0	1	0.97	0.87	8.8	12.8	10.3	8.7	0.5	9	2
46_rust_env_BB0.5	46_rust_env_BB0.5_env9_var2_medium	46_rust_env_BB0.5_env9_var2_medium	replicate_04	0.0861568247821878	0.602129719264279	0.311713455953533	46_rust_env_BB0.5	environment	200	10000	70	0.5	0.07	0.44	0.3	0.52	1	0.63	0.4	1	0.35	1	0.75	0.5	0	1	0.97	0.87	8.8	12.8	10.3	8.7	0.5	9	2
46_rust_env_BB0.5	46_rust_env_BB0.5_env9_var2_medium	46_rust_env_BB0.5_env9_var2_medium	replicate_05	0.0945945945945946	0.644144144144144	0.261261261261261	46_rust_env_BB0.5	environment	200	10000	70	0.5	0.07	0.44	0.3	0.52	1	0.63	0.4	1	0.35	1	0.75	0.5	0	1	0.97	0.87	8.8	12.8	10.3	8.7	0.5	9	2
46_rust_env_BB0.5	46_rust_env_BB0.5_env9_var2_medium	46_rust_env_BB0.5_env9_var2_medium	replicate_06	0.0844155844155844	0.651205936920223	0.264378478664193	46_rust_env_BB0.5	environment	200	10000	70	0.5	0.07	0.44	0.3	0.52	1	0.63	0.4	1	0.35	1	0.75	0.5	0	1	0.97	0.87	8.8	12.8	10.3	8.7	0.5	9	2
46_rust_env_BB0.5	46_rust_env_BB0.5_env9_var2_medium	46_rust_env_BB0.5_env9_var2_medium	replicate_07	0.0872727272727273	0.623636363636364	0.289090909090909	46_rust_env_BB0.5	environment	200	10000	70	0.5	0.07	0.44	0.3	0.52	1	0.63	0.4	1	0.35	1	0.75	0.5	0	1	0.97	0.87	8.8	12.8	10.3	8.7	0.5	9	2
46_rust_env_BB0.5	46_rust_env_BB0.5_env9_var2_medium	46_rust_env_BB0.5_env9_var2_medium	replicate_08	0.0966228893058161	0.651031894934334	0.25234521575985	46_rust_env_BB0.5	environment	200	10000	70	0.5	0.07	0.44	0.3	0.52	1	0.63	0.4	1	0.35	1	0.75	0.5	0	1	0.97	0.87	8.8	12.8	10.3	8.7	0.5	9	2
46_rust_env_BB0.5	46_rust_env_BB0.5_env9_var2_medium	46_rust_env_BB0.5_env9_var2_medium	replicate_09	0.0906542056074766	0.64018691588785	0.269158878504673	46_rust_env_BB0.5	environment	200	10000	70	0.5	0.07	0.44	0.3	0.52	1	0.63	0.4	1	0.35	1	0.75	0.5	0	1	0.97	0.87	8.8	12.8	10.3	8.7	0.5	9	2
46_rust_env_BB0.5	46_rust_env_BB0.5_env9_var2_medium	46_rust_env_BB0.5_env9_var2_medium	replicate_10	0.0621468926553672	0.629943502824859	0.307909604519774	46_rust_env_BB0.5	environment	200	10000	70	0.5	0.07	0.44	0.3	0.52	1	0.63	0.4	1	0.35	1	0.75	0.5	0	1	0.97	0.87	8.8	12.8	10.3	8.7	0.5	9	2
46_rust_env_BB0.5	46_rust_env_BB0.5_env9_var2_medium	46_rust_env_BB0.5_env9_var2_medium	replicate_11	0.0812086874409821	0.632672332389046	0.286118980169972	46_rust_env_BB0.5	environment	200	10000	70	0.5	0.07	0.44	0.3	0.52	1	0.63	0.4	1	0.35	1	0.75	0.5	0	1	0.97	0.87	8.8	12.8	10.3	8.7	0.5	9	2
46_rust_env_BB0.5	46_rust_env_BB0.5_env9_var2_medium	46_rust_env_BB0.5_env9_var2_medium	replicate_12	0.0985915492957746	0.626291079812207	0.275117370892019	46_rust_env_BB0.5	environment	200	10000	70	0.5	0.07	0.44	0.3	0.52	1	0.63	0.4	1	0.35	1	0.75	0.5	0	1	0.97	0.87	8.8	12.8	10.3	8.7	0.5	9	2
46_rust_env_BB0.5	46_rust_env_BB0.5_env9_var2_medium	46_rust_env_BB0.5_env9_var2_medium	replicate_13	0.0833333333333333	0.660185185185185	0.256481481481481	46_rust_env_BB0.5	environment	200	10000	70	0.5	0.07	0.44	0.3	0.52	1	0.63	0.4	1	0.35	1	0.75	0.5	0	1	0.97	0.87	8.8	12.8	10.3	8.7	0.5	9	2
46_rust_env_BB0.5	46_rust_env_BB0.5_env9_var2_medium	46_rust_env_BB0.5_env9_var2_medium	replicate_14	0.0929577464788732	0.634741784037559	0.272300469483568	46_rust_env_BB0.5	environment	200	10000	70	0.5	0.07	0.44	0.3	0.52	1	0.63	0.4	1	0.35	1	0.75	0.5	0	1	0.97	0.87	8.8	12.8	10.3	8.7	0.5	9	2
46_rust_env_BB0.5	46_rust_env_BB0.5_env9_var2_medium	46_rust_env_BB0.5_env9_var2_medium	replicate_15	0.0864661654135338	0.661654135338346	0.25187969924812	46_rust_env_BB0.5	environment	200	10000	70	0.5	0.07	0.44	0.3	0.52	1	0.63	0.4	1	0.35	1	0.75	0.5	0	1	0.97	0.87	8.8	12.8	10.3	8.7	0.5	9	2
46_rust_env_BB0.5	46_rust_env_BB0.5_env9_var2_medium	46_rust_env_BB0.5_env9_var2_medium	replicate_16	0.0936902485659656	0.670172084130019	0.236137667304015	46_rust_env_BB0.5	environment	200	10000	70	0.5	0.07	0.44	0.3	0.52	1	0.63	0.4	1	0.35	1	0.75	0.5	0	1	0.97	0.87	8.8	12.8	10.3	8.7	0.5	9	2
46_rust_env_BB0.5	46_rust_env_BB0.5_env9_var2_medium	46_rust_env_BB0.5_env9_var2_medium	replicate_17	0.09375	0.660984848484849	0.245265151515152	46_rust_env_BB0.5	environment	200	10000	70	0.5	0.07	0.44	0.3	0.52	1	0.63	0.4	1	0.35	1	0.75	0.5	0	1	0.97	0.87	8.8	12.8	10.3	8.7	0.5	9	2
46_rust_env_BB0.5	46_rust_env_BB0.5_env9_var2_medium	46_rust_env_BB0.5_env9_var2_medium	replicate_18	0.10752688172043	0.613880742913001	0.278592375366569	46_rust_env_BB0.5	environment	200	10000	70	0.5	0.07	0.44	0.3	0.52	1	0.63	0.4	1	0.35	1	0.75	0.5	0	1	0.97	0.87	8.8	12.8	10.3	8.7	0.5	9	2
46_rust_env_BB0.5	46_rust_env_BB0.5_env9_var2_medium	46_rust_env_BB0.5_env9_var2_medium	replicate_19	0.0852428964252979	0.641613198900092	0.27314390467461	46_rust_env_BB0.5	environment	200	10000	70	0.5	0.07	0.44	0.3	0.52	1	0.63	0.4	1	0.35	1	0.75	0.5	0	1	0.97	0.87	8.8	12.8	10.3	8.7	0.5	9	2
46_rust_env_BB0.5	46_rust_env_BB0.5_env9_var2_medium	46_rust_env_BB0.5_env9_var2_medium	replicate_20	0.0975369458128079	0.651231527093596	0.251231527093596	46_rust_env_BB0.5	environment	200	10000	70	0.5	0.07	0.44	0.3	0.52	1	0.63	0.4	1	0.35	1	0.75	0.5	0	1	0.97	0.87	8.8	12.8	10.3	8.7	0.5	9	2
46_rust_env_BB0.5	46_rust_env_BB0.5_env9_var2_medium	46_rust_env_BB0.5_env9_var2_medium	replicate_21	0.0810329474621549	0.657168299198575	0.26179875333927	46_rust_env_BB0.5	environment	200	10000	70	0.5	0.07	0.44	0.3	0.52	1	0.63	0.4	1	0.35	1	0.75	0.5	0	1	0.97	0.87	8.8	12.8	10.3	8.7	0.5	9	2
46_rust_env_BB0.5	46_rust_env_BB0.5_env9_var2_medium	46_rust_env_BB0.5_env9_var2_medium	replicate_22	0.0800727934485896	0.641492265696087	0.278434940855323	46_rust_env_BB0.5	environment	200	10000	70	0.5	0.07	0.44	0.3	0.52	1	0.63	0.4	1	0.35	1	0.75	0.5	0	1	0.97	0.87	8.8	12.8	10.3	8.7	0.5	9	2
46_rust_env_BB0.5	46_rust_env_BB0.5_env9_var2_medium	46_rust_env_BB0.5_env9_var2_medium	replicate_23	0.0901328273244782	0.609108159392789	0.300759013282732	46_rust_env_BB0.5	environment	200	10000	70	0.5	0.07	0.44	0.3	0.52	1	0.63	0.4	1	0.35	1	0.75	0.5	0	1	0.97	0.87	8.8	12.8	10.3	8.7	0.5	9	2
46_rust_env_BB0.5	46_rust_env_BB0.5_env9_var2_medium	46_rust_env_BB0.5_env9_var2_medium	replicate_24	0.093984962406015	0.62406015037594	0.281954887218045	46_rust_env_BB0.5	environment	200	10000	70	0.5	0.07	0.44	0.3	0.52	1	0.63	0.4	1	0.35	1	0.75	0.5	0	1	0.97	0.87	8.8	12.8	10.3	8.7	0.5	9	2
46_rust_env_BB0.5	46_rust_env_BB0.5_env9_var2_medium	46_rust_env_BB0.5_env9_var2_medium	replicate_25	0.0978473581213307	0.643835616438356	0.258317025440313	46_rust_env_BB0.5	environment	200	10000	70	0.5	0.07	0.44	0.3	0.52	1	0.63	0.4	1	0.35	1	0.75	0.5	0	1	0.97	0.87	8.8	12.8	10.3	8.7	0.5	9	2
46_rust_env_BB0.5	46_rust_env_BB0.5_env9_var2_medium	46_rust_env_BB0.5_env9_var2_medium	replicate_26	0.0998043052837573	0.595890410958904	0.304305283757339	46_rust_env_BB0.5	environment	200	10000	70	0.5	0.07	0.44	0.3	0.52	1	0.63	0.4	1	0.35	1	0.75	0.5	0	1	0.97	0.87	8.8	12.8	10.3	8.7	0.5	9	2
46_rust_env_BB0.5	46_rust_env_BB0.5_env9_var2_medium	46_rust_env_BB0.5_env9_var2_medium	replicate_27	0.0823421774931382	0.653247941445563	0.264409881061299	46_rust_env_BB0.5	environment	200	10000	70	0.5	0.07	0.44	0.3	0.52	1	0.63	0.4	1	0.35	1	0.75	0.5	0	1	0.97	0.87	8.8	12.8	10.3	8.7	0.5	9	2
46_rust_env_BB0.5	46_rust_env_BB0.5_env9_var2_medium	46_rust_env_BB0.5_env9_var2_medium	replicate_28	0.0743494423791822	0.644981412639405	0.280669144981413	46_rust_env_BB0.5	environment	200	10000	70	0.5	0.07	0.44	0.3	0.52	1	0.63	0.4	1	0.35	1	0.75	0.5	0	1	0.97	0.87	8.8	12.8	10.3	8.7	0.5	9	2
46_rust_env_BB0.5	46_rust_env_BB0.5_env9_var2_medium	46_rust_env_BB0.5_env9_var2_medium	replicate_29	0.0874661857529306	0.645626690712353	0.266907123534716	46_rust_env_BB0.5	environment	200	10000	70	0.5	0.07	0.44	0.3	0.52	1	0.63	0.4	1	0.35	1	0.75	0.5	0	1	0.97	0.87	8.8	12.8	10.3	8.7	0.5	9	2
46_rust_env_BB0.5	46_rust_env_BB0.5_env9_var2_medium	46_rust_env_BB0.5_env9_var2_medium	replicate_30	0.106525911708253	0.651631477927063	0.241842610364683	46_rust_env_BB0.5	environment	200	10000	70	0.5	0.07	0.44	0.3	0.52	1	0.63	0.4	1	0.35	1	0.75	0.5	0	1	0.97	0.87	8.8	12.8	10.3	8.7	0.5	9	2
46_rust_env_BB0.5	46_rust_env_BB0.5_env10_var2_medium	46_rust_env_BB0.5_env10_var2_medium	replicate_01	0.114285714285714	0.645182724252492	0.240531561461794	46_rust_env_BB0.5	environment	200	10000	70	0.5	0.07	0.44	0.3	0.52	1	0.63	0.4	1	0.35	1	0.75	0.5	0	1	0.97	0.87	8.8	12.8	10.3	8.7	0.5	10	2
46_rust_env_BB0.5	46_rust_env_BB0.5_env10_var2_medium	46_rust_env_BB0.5_env10_var2_medium	replicate_02	0.104414856341976	0.66573230553609	0.229852838121934	46_rust_env_BB0.5	environment	200	10000	70	0.5	0.07	0.44	0.3	0.52	1	0.63	0.4	1	0.35	1	0.75	0.5	0	1	0.97	0.87	8.8	12.8	10.3	8.7	0.5	10	2
46_rust_env_BB0.5	46_rust_env_BB0.5_env10_var2_medium	46_rust_env_BB0.5_env10_var2_medium	replicate_03	0.0842618384401114	0.67966573816156	0.236072423398329	46_rust_env_BB0.5	environment	200	10000	70	0.5	0.07	0.44	0.3	0.52	1	0.63	0.4	1	0.35	1	0.75	0.5	0	1	0.97	0.87	8.8	12.8	10.3	8.7	0.5	10	2
46_rust_env_BB0.5	46_rust_env_BB0.5_env10_var2_medium	46_rust_env_BB0.5_env10_var2_medium	replicate_04	0.0966869506423259	0.674104124408384	0.22920892494929	46_rust_env_BB0.5	environment	200	10000	70	0.5	0.07	0.44	0.3	0.52	1	0.63	0.4	1	0.35	1	0.75	0.5	0	1	0.97	0.87	8.8	12.8	10.3	8.7	0.5	10	2
46_rust_env_BB0.5	46_rust_env_BB0.5_env10_var2_medium	46_rust_env_BB0.5_env10_var2_medium	replicate_05	0.0933147632311978	0.671309192200557	0.235376044568245	46_rust_env_BB0.5	environment	200	10000	70	0.5	0.07	0.44	0.3	0.52	1	0.63	0.4	1	0.35	1	0.75	0.5	0	1	0.97	0.87	8.8	12.8	10.3	8.7	0.5	10	2
46_rust_env_BB0.5	46_rust_env_BB0.5_env10_var2_medium	46_rust_env_BB0.5_env10_var2_medium	replicate_06	0.0860433604336043	0.668021680216802	0.245934959349594	46_rust_env_BB0.5	environment	200	10000	70	0.5	0.07	0.44	0.3	0.52	1	0.63	0.4	1	0.35	1	0.75	0.5	0	1	0.97	0.87	8.8	12.8	10.3	8.7	0.5	10	2
46_rust_env_BB0.5	46_rust_env_BB0.5_env10_var2_medium	46_rust_env_BB0.5_env10_var2_medium	replicate_07	0.108381502890173	0.651734104046243	0.239884393063584	46_rust_env_BB0.5	environment	200	10000	70	0.5	0.07	0.44	0.3	0.52	1	0.63	0.4	1	0.35	1	0.75	0.5	0	1	0.97	0.87	8.8	12.8	10.3	8.7	0.5	10	2
46_rust_env_BB0.5	46_rust_env_BB0.5_env10_var2_medium	46_rust_env_BB0.5_env10_var2_medium	replicate_08	0.102900552486188	0.660911602209945	0.236187845303867	46_rust_env_BB0.5	environment	200	10000	70	0.5	0.07	0.44	0.3	0.52	1	0.63	0.4	1	0.35	1	0.75	0.5	0	1	0.97	0.87	8.8	12.8	10.3	8.7	0.5	10	2
46_rust_env_BB0.5	46_rust_env_BB0.5_env10_var2_medium	46_rust_env_BB0.5_env10_var2_medium	replicate_09	0.0989884393063584	0.651011560693642	0.25	46_rust_env_BB0.5	environment	200	10000	70	0.5	0.07	0.44	0.3	0.52	1	0.63	0.4	1	0.35	1	0.75	0.5	0	1	0.97	0.87	8.8	12.8	10.3	8.7	0.5	10	2
46_rust_env_BB0.5	46_rust_env_BB0.5_env10_var2_medium	46_rust_env_BB0.5_env10_var2_medium	replicate_10	0.0907859078590786	0.647018970189702	0.26219512195122	46_rust_env_BB0.5	environment	200	10000	70	0.5	0.07	0.44	0.3	0.52	1	0.63	0.4	1	0.35	1	0.75	0.5	0	1	0.97	0.87	8.8	12.8	10.3	8.7	0.5	10	2
46_rust_env_BB0.5	46_rust_env_BB0.5_env10_var2_medium	46_rust_env_BB0.5_env10_var2_medium	replicate_11	0.107564191533657	0.671061762664816	0.221374045801527	46_rust_env_BB0.5	environment	200	10000	70	0.5	0.07	0.44	0.3	0.52	1	0.63	0.4	1	0.35	1	0.75	0.5	0	1	0.97	0.87	8.8	12.8	10.3	8.7	0.5	10	2
46_rust_env_BB0.5	46_rust_env_BB0.5_env10_var2_medium	46_rust_env_BB0.5_env10_var2_medium	replicate_12	0.100274725274725	0.661401098901099	0.238324175824176	46_rust_env_BB0.5	environment	200	10000	70	0.5	0.07	0.44	0.3	0.52	1	0.63	0.4	1	0.35	1	0.75	0.5	0	1	0.97	0.87	8.8	12.8	10.3	8.7	0.5	10	2
46_rust_env_BB0.5	46_rust_env_BB0.5_env10_var2_medium	46_rust_env_BB0.5_env10_var2_medium	replicate_13	0.11056338028169	0.654225352112676	0.235211267605634	46_rust_env_BB0.5	environment	200	10000	70	0.5	0.07	0.44	0.3	0.52	1	0.63	0.4	1	0.35	1	0.75	0.5	0	1	0.97	0.87	8.8	12.8	10.3	8.7	0.5	10	2
46_rust_env_BB0.5	46_rust_env_BB0.5_env10_var2_medium	46_rust_env_BB0.5_env10_var2_medium	replicate_14	0.0881378396288933	0.673293571901922	0.238568588469185	46_rust_env_BB0.5	environment	200	10000	70	0.5	0.07	0.44	0.3	0.52	1	0.63	0.4	1	0.35	1	0.75	0.5	0	1	0.97	0.87	8.8	12.8	10.3	8.7	0.5	10	2
46_rust_env_BB0.5	46_rust_env_BB0.5_env10_var2_medium	46_rust_env_BB0.5_env10_var2_medium	replicate_15	0.0910316925151719	0.693863789615644	0.215104517869184	46_rust_env_BB0.5	environment	200	10000	70	0.5	0.07	0.44	0.3	0.52	1	0.63	0.4	1	0.35	1	0.75	0.5	0	1	0.97	0.87	8.8	12.8	10.3	8.7	0.5	10	2
46_rust_env_BB0.5	46_rust_env_BB0.5_env10_var2_medium	46_rust_env_BB0.5_env10_var2_medium	replicate_16	0.0775510204081633	0.678231292517007	0.24421768707483	46_rust_env_BB0.5	environment	200	10000	70	0.5	0.07	0.44	0.3	0.52	1	0.63	0.4	1	0.35	1	0.75	0.5	0	1	0.97	0.87	8.8	12.8	10.3	8.7	0.5	10	2
46_rust_env_BB0.5	46_rust_env_BB0.5_env10_var2_medium	46_rust_env_BB0.5_env10_var2_medium	replicate_17	0.0985116938341602	0.668320340184266	0.233167965981573	46_rust_env_BB0.5	environment	200	10000	70	0.5	0.07	0.44	0.3	0.52	1	0.63	0.4	1	0.35	1	0.75	0.5	0	1	0.97	0.87	8.8	12.8	10.3	8.7	0.5	10	2
46_rust_env_BB0.5	46_rust_env_BB0.5_env10_var2_medium	46_rust_env_BB0.5_env10_var2_medium	replicate_18	0.0915395284327323	0.66504854368932	0.243411927877947	46_rust_env_BB0.5	environment	200	10000	70	0.5	0.07	0.44	0.3	0.52	1	0.63	0.4	1	0.35	1	0.75	0.5	0	1	0.97	0.87	8.8	12.8	10.3	8.7	0.5	10	2
46_rust_env_BB0.5	46_rust_env_BB0.5_env10_var2_medium	46_rust_env_BB0.5_env10_var2_medium	replicate_19	0.096816114359974	0.665367121507472	0.237816764132554	46_rust_env_BB0.5	environment	200	10000	70	0.5	0.07	0.44	0.3	0.52	1	0.63	0.4	1	0.35	1	0.75	0.5	0	1	0.97	0.87	8.8	12.8	10.3	8.7	0.5	10	2
46_rust_env_BB0.5	46_rust_env_BB0.5_env10_var2_medium	46_rust_env_BB0.5_env10_var2_medium	replicate_20	0.103448275862069	0.66643209007741	0.230119634060521	46_rust_env_BB0.5	environment	200	10000	70	0.5	0.07	0.44	0.3	0.52	1	0.63	0.4	1	0.35	1	0.75	0.5	0	1	0.97	0.87	8.8	12.8	10.3	8.7	0.5	10	2
46_rust_env_BB0.5	46_rust_env_BB0.5_env10_var2_medium	46_rust_env_BB0.5_env10_var2_medium	replicate_21	0.104225352112676	0.66056338028169	0.235211267605634	46_rust_env_BB0.5	environment	200	10000	70	0.5	0.07	0.44	0.3	0.52	1	0.63	0.4	1	0.35	1	0.75	0.5	0	1	0.97	0.87	8.8	12.8	10.3	8.7	0.5	10	2
46_rust_env_BB0.5	46_rust_env_BB0.5_env10_var2_medium	46_rust_env_BB0.5_env10_var2_medium	replicate_22	0.105006954102921	0.653685674547983	0.241307371349096	46_rust_env_BB0.5	environment	200	10000	70	0.5	0.07	0.44	0.3	0.52	1	0.63	0.4	1	0.35	1	0.75	0.5	0	1	0.97	0.87	8.8	12.8	10.3	8.7	0.5	10	2
46_rust_env_BB0.5	46_rust_env_BB0.5_env10_var2_medium	46_rust_env_BB0.5_env10_var2_medium	replicate_23	0.0928725701943845	0.65946724262059	0.247660187185025	46_rust_env_BB0.5	environment	200	10000	70	0.5	0.07	0.44	0.3	0.52	1	0.63	0.4	1	0.35	1	0.75	0.5	0	1	0.97	0.87	8.8	12.8	10.3	8.7	0.5	10	2
46_rust_env_BB0.5	46_rust_env_BB0.5_env10_var2_medium	46_rust_env_BB0.5_env10_var2_medium	replicate_24	0.0960108181203516	0.67342799188641	0.230561189993239	46_rust_env_BB0.5	environment	200	10000	70	0.5	0.07	0.44	0.3	0.52	1	0.63	0.4	1	0.35	1	0.75	0.5	0	1	0.97	0.87	8.8	12.8	10.3	8.7	0.5	10	2
46_rust_env_BB0.5	46_rust_env_BB0.5_env10_var2_medium	46_rust_env_BB0.5_env10_var2_medium	replicate_25	0.0932964754664824	0.646855563234278	0.25984796129924	46_rust_env_BB0.5	environment	200	10000	70	0.5	0.07	0.44	0.3	0.52	1	0.63	0.4	1	0.35	1	0.75	0.5	0	1	0.97	0.87	8.8	12.8	10.3	8.7	0.5	10	2
46_rust_env_BB0.5	46_rust_env_BB0.5_env10_var2_medium	46_rust_env_BB0.5_env10_var2_medium	replicate_26	0.105520614954577	0.645003494060098	0.249475890985325	46_rust_env_BB0.5	environment	200	10000	70	0.5	0.07	0.44	0.3	0.52	1	0.63	0.4	1	0.35	1	0.75	0.5	0	1	0.97	0.87	8.8	12.8	10.3	8.7	0.5	10	2
46_rust_env_BB0.5	46_rust_env_BB0.5_env10_var2_medium	46_rust_env_BB0.5_env10_var2_medium	replicate_27	0.109103078982597	0.653279785809906	0.237617135207497	46_rust_env_BB0.5	environment	200	10000	70	0.5	0.07	0.44	0.3	0.52	1	0.63	0.4	1	0.35	1	0.75	0.5	0	1	0.97	0.87	8.8	12.8	10.3	8.7	0.5	10	2
46_rust_env_BB0.5	46_rust_env_BB0.5_env10_var2_medium	46_rust_env_BB0.5_env10_var2_medium	replicate_28	0.0898491083676269	0.641289437585734	0.268861454046639	46_rust_env_BB0.5	environment	200	10000	70	0.5	0.07	0.44	0.3	0.52	1	0.63	0.4	1	0.35	1	0.75	0.5	0	1	0.97	0.87	8.8	12.8	10.3	8.7	0.5	10	2
46_rust_env_BB0.5	46_rust_env_BB0.5_env10_var2_medium	46_rust_env_BB0.5_env10_var2_medium	replicate_29	0.0848733744010951	0.663244353182752	0.251882272416153	46_rust_env_BB0.5	environment	200	10000	70	0.5	0.07	0.44	0.3	0.52	1	0.63	0.4	1	0.35	1	0.75	0.5	0	1	0.97	0.87	8.8	12.8	10.3	8.7	0.5	10	2
46_rust_env_BB0.5	46_rust_env_BB0.5_env10_var2_medium	46_rust_env_BB0.5_env10_var2_medium	replicate_30	0.0918653576437588	0.664796633941094	0.243338008415147	46_rust_env_BB0.5	environment	200	10000	70	0.5	0.07	0.44	0.3	0.52	1	0.63	0.4	1	0.35	1	0.75	0.5	0	1	0.97	0.87	8.8	12.8	10.3	8.7	0.5	10	2
46_rust_env_BB0.5	46_rust_env_BB0.5_env11_var2_medium	46_rust_env_BB0.5_env11_var2_medium	replicate_01	0.124256837098692	0.670035671819263	0.205707491082045	46_rust_env_BB0.5	environment	200	10000	70	0.5	0.07	0.44	0.3	0.52	1	0.63	0.4	1	0.35	1	0.75	0.5	0	1	0.97	0.87	8.8	12.8	10.3	8.7	0.5	11	2
46_rust_env_BB0.5	46_rust_env_BB0.5_env11_var2_medium	46_rust_env_BB0.5_env11_var2_medium	replicate_02	0.11561978877154	0.68260144524736	0.201778765981101	46_rust_env_BB0.5	environment	200	10000	70	0.5	0.07	0.44	0.3	0.52	1	0.63	0.4	1	0.35	1	0.75	0.5	0	1	0.97	0.87	8.8	12.8	10.3	8.7	0.5	11	2
46_rust_env_BB0.5	46_rust_env_BB0.5_env11_var2_medium	46_rust_env_BB0.5_env11_var2_medium	replicate_03	0.109172763083849	0.682048396173326	0.208778840742825	46_rust_env_BB0.5	environment	200	10000	70	0.5	0.07	0.44	0.3	0.52	1	0.63	0.4	1	0.35	1	0.75	0.5	0	1	0.97	0.87	8.8	12.8	10.3	8.7	0.5	11	2
46_rust_env_BB0.5	46_rust_env_BB0.5_env11_var2_medium	46_rust_env_BB0.5_env11_var2_medium	replicate_04	0.105499438832772	0.673961840628507	0.220538720538721	46_rust_env_BB0.5	environment	200	10000	70	0.5	0.07	0.44	0.3	0.52	1	0.63	0.4	1	0.35	1	0.75	0.5	0	1	0.97	0.87	8.8	12.8	10.3	8.7	0.5	11	2
46_rust_env_BB0.5	46_rust_env_BB0.5_env11_var2_medium	46_rust_env_BB0.5_env11_var2_medium	replicate_05	0.121853546910755	0.672196796338673	0.205949656750572	46_rust_env_BB0.5	environment	200	10000	70	0.5	0.07	0.44	0.3	0.52	1	0.63	0.4	1	0.35	1	0.75	0.5	0	1	0.97	0.87	8.8	12.8	10.3	8.7	0.5	11	2
46_rust_env_BB0.5	46_rust_env_BB0.5_env11_var2_medium	46_rust_env_BB0.5_env11_var2_medium	replicate_06	0.110918544194107	0.67475447718082	0.214326978625072	46_rust_env_BB0.5	environment	200	10000	70	0.5	0.07	0.44	0.3	0.52	1	0.63	0.4	1	0.35	1	0.75	0.5	0	1	0.97	0.87	8.8	12.8	10.3	8.7	0.5	11	2
46_rust_env_BB0.5	46_rust_env_BB0.5_env11_var2_medium	46_rust_env_BB0.5_env11_var2_medium	replicate_07	0.119584055459272	0.663778162911612	0.216637781629116	46_rust_env_BB0.5	environment	200	10000	70	0.5	0.07	0.44	0.3	0.52	1	0.63	0.4	1	0.35	1	0.75	0.5	0	1	0.97	0.87	8.8	12.8	10.3	8.7	0.5	11	2
46_rust_env_BB0.5	46_rust_env_BB0.5_env11_var2_medium	46_rust_env_BB0.5_env11_var2_medium	replicate_08	0.115083798882682	0.691620111731844	0.193296089385475	46_rust_env_BB0.5	environment	200	10000	70	0.5	0.07	0.44	0.3	0.52	1	0.63	0.4	1	0.35	1	0.75	0.5	0	1	0.97	0.87	8.8	12.8	10.3	8.7	0.5	11	2
46_rust_env_BB0.5	46_rust_env_BB0.5_env11_var2_medium	46_rust_env_BB0.5_env11_var2_medium	replicate_09	0.122377622377622	0.68997668997669	0.187645687645688	46_rust_env_BB0.5	environment	200	10000	70	0.5	0.07	0.44	0.3	0.52	1	0.63	0.4	1	0.35	1	0.75	0.5	0	1	0.97	0.87	8.8	12.8	10.3	8.7	0.5	11	2
46_rust_env_BB0.5	46_rust_env_BB0.5_env11_var2_medium	46_rust_env_BB0.5_env11_var2_medium	replicate_10	0.120949074074074	0.659722222222222	0.219328703703704	46_rust_env_BB0.5	environment	200	10000	70	0.5	0.07	0.44	0.3	0.52	1	0.63	0.4	1	0.35	1	0.75	0.5	0	1	0.97	0.87	8.8	12.8	10.3	8.7	0.5	11	2
46_rust_env_BB0.5	46_rust_env_BB0.5_env11_var2_medium	46_rust_env_BB0.5_env11_var2_medium	replicate_11	0.105323411562679	0.70406410990269	0.190612478534631	46_rust_env_BB0.5	environment	200	10000	70	0.5	0.07	0.44	0.3	0.52	1	0.63	0.4	1	0.35	1	0.75	0.5	0	1	0.97	0.87	8.8	12.8	10.3	8.7	0.5	11	2
46_rust_env_BB0.5	46_rust_env_BB0.5_env11_var2_medium	46_rust_env_BB0.5_env11_var2_medium	replicate_12	0.104225352112676	0.667605633802817	0.228169014084507	46_rust_env_BB0.5	environment	200	10000	70	0.5	0.07	0.44	0.3	0.52	1	0.63	0.4	1	0.35	1	0.75	0.5	0	1	0.97	0.87	8.8	12.8	10.3	8.7	0.5	11	2
46_rust_env_BB0.5	46_rust_env_BB0.5_env11_var2_medium	46_rust_env_BB0.5_env11_var2_medium	replicate_13	0.125291375291375	0.662587412587413	0.212121212121212	46_rust_env_BB0.5	environment	200	10000	70	0.5	0.07	0.44	0.3	0.52	1	0.63	0.4	1	0.35	1	0.75	0.5	0	1	0.97	0.87	8.8	12.8	10.3	8.7	0.5	11	2
46_rust_env_BB0.5	46_rust_env_BB0.5_env11_var2_medium	46_rust_env_BB0.5_env11_var2_medium	replicate_14	0.116213151927438	0.682539682539683	0.20124716553288	46_rust_env_BB0.5	environment	200	10000	70	0.5	0.07	0.44	0.3	0.52	1	0.63	0.4	1	0.35	1	0.75	0.5	0	1	0.97	0.87	8.8	12.8	10.3	8.7	0.5	11	2
46_rust_env_BB0.5	46_rust_env_BB0.5_env11_var2_medium	46_rust_env_BB0.5_env11_var2_medium	replicate_15	0.108967082860386	0.678206583427923	0.212826333711691	46_rust_env_BB0.5	environment	200	10000	70	0.5	0.07	0.44	0.3	0.52	1	0.63	0.4	1	0.35	1	0.75	0.5	0	1	0.97	0.87	8.8	12.8	10.3	8.7	0.5	11	2
46_rust_env_BB0.5	46_rust_env_BB0.5_env11_var2_medium	46_rust_env_BB0.5_env11_var2_medium	replicate_16	0.109243697478992	0.664425770308123	0.226330532212885	46_rust_env_BB0.5	environment	200	10000	70	0.5	0.07	0.44	0.3	0.52	1	0.63	0.4	1	0.35	1	0.75	0.5	0	1	0.97	0.87	8.8	12.8	10.3	8.7	0.5	11	2
46_rust_env_BB0.5	46_rust_env_BB0.5_env11_var2_medium	46_rust_env_BB0.5_env11_var2_medium	replicate_17	0.101408450704225	0.676619718309859	0.221971830985915	46_rust_env_BB0.5	environment	200	10000	70	0.5	0.07	0.44	0.3	0.52	1	0.63	0.4	1	0.35	1	0.75	0.5	0	1	0.97	0.87	8.8	12.8	10.3	8.7	0.5	11	2
46_rust_env_BB0.5	46_rust_env_BB0.5_env11_var2_medium	46_rust_env_BB0.5_env11_var2_medium	replicate_18	0.0951025056947608	0.691913439635535	0.212984054669704	46_rust_env_BB0.5	environment	200	10000	70	0.5	0.07	0.44	0.3	0.52	1	0.63	0.4	1	0.35	1	0.75	0.5	0	1	0.97	0.87	8.8	12.8	10.3	8.7	0.5	11	2
46_rust_env_BB0.5	46_rust_env_BB0.5_env11_var2_medium	46_rust_env_BB0.5_env11_var2_medium	replicate_19	0.117327539380771	0.667028788701792	0.215643671917436	46_rust_env_BB0.5	environment	200	10000	70	0.5	0.07	0.44	0.3	0.52	1	0.63	0.4	1	0.35	1	0.75	0.5	0	1	0.97	0.87	8.8	12.8	10.3	8.7	0.5	11	2
46_rust_env_BB0.5	46_rust_env_BB0.5_env11_var2_medium	46_rust_env_BB0.5_env11_var2_medium	replicate_20	0.115207373271889	0.68721198156682	0.19758064516129	46_rust_env_BB0.5	environment	200	10000	70	0.5	0.07	0.44	0.3	0.52	1	0.63	0.4	1	0.35	1	0.75	0.5	0	1	0.97	0.87	8.8	12.8	10.3	8.7	0.5	11	2
46_rust_env_BB0.5	46_rust_env_BB0.5_env11_var2_medium	46_rust_env_BB0.5_env11_var2_medium	replicate_21	0.123929183323815	0.676756139348943	0.199314677327242	46_rust_env_BB0.5	environment	200	10000	70	0.5	0.07	0.44	0.3	0.52	1	0.63	0.4	1	0.35	1	0.75	0.5	0	1	0.97	0.87	8.8	12.8	10.3	8.7	0.5	11	2
46_rust_env_BB0.5	46_rust_env_BB0.5_env11_var2_medium	46_rust_env_BB0.5_env11_var2_medium	replicate_22	0.115450890292935	0.681792073520965	0.2027570361861	46_rust_env_BB0.5	environment	200	10000	70	0.5	0.07	0.44	0.3	0.52	1	0.63	0.4	1	0.35	1	0.75	0.5	0	1	0.97	0.87	8.8	12.8	10.3	8.7	0.5	11	2
46_rust_env_BB0.5	46_rust_env_BB0.5_env11_var2_medium	46_rust_env_BB0.5_env11_var2_medium	replicate_23	0.10691458454387	0.678675188843695	0.214410226612435	46_rust_env_BB0.5	environment	200	10000	70	0.5	0.07	0.44	0.3	0.52	1	0.63	0.4	1	0.35	1	0.75	0.5	0	1	0.97	0.87	8.8	12.8	10.3	8.7	0.5	11	2
46_rust_env_BB0.5	46_rust_env_BB0.5_env11_var2_medium	46_rust_env_BB0.5_env11_var2_medium	replicate_24	0.115384615384615	0.686651583710407	0.197963800904977	46_rust_env_BB0.5	environment	200	10000	70	0.5	0.07	0.44	0.3	0.52	1	0.63	0.4	1	0.35	1	0.75	0.5	0	1	0.97	0.87	8.8	12.8	10.3	8.7	0.5	11	2
46_rust_env_BB0.5	46_rust_env_BB0.5_env11_var2_medium	46_rust_env_BB0.5_env11_var2_medium	replicate_25	0.11943793911007	0.690281030444965	0.190281030444965	46_rust_env_BB0.5	environment	200	10000	70	0.5	0.07	0.44	0.3	0.52	1	0.63	0.4	1	0.35	1	0.75	0.5	0	1	0.97	0.87	8.8	12.8	10.3	8.7	0.5	11	2
46_rust_env_BB0.5	46_rust_env_BB0.5_env11_var2_medium	46_rust_env_BB0.5_env11_var2_medium	replicate_26	0.101851851851852	0.665509259259259	0.232638888888889	46_rust_env_BB0.5	environment	200	10000	70	0.5	0.07	0.44	0.3	0.52	1	0.63	0.4	1	0.35	1	0.75	0.5	0	1	0.97	0.87	8.8	12.8	10.3	8.7	0.5	11	2
46_rust_env_BB0.5	46_rust_env_BB0.5_env11_var2_medium	46_rust_env_BB0.5_env11_var2_medium	replicate_27	0.105731775180857	0.689482470784641	0.204785754034502	46_rust_env_BB0.5	environment	200	10000	70	0.5	0.07	0.44	0.3	0.52	1	0.63	0.4	1	0.35	1	0.75	0.5	0	1	0.97	0.87	8.8	12.8	10.3	8.7	0.5	11	2
46_rust_env_BB0.5	46_rust_env_BB0.5_env11_var2_medium	46_rust_env_BB0.5_env11_var2_medium	replicate_28	0.131485849056604	0.669221698113208	0.199292452830189	46_rust_env_BB0.5	environment	200	10000	70	0.5	0.07	0.44	0.3	0.52	1	0.63	0.4	1	0.35	1	0.75	0.5	0	1	0.97	0.87	8.8	12.8	10.3	8.7	0.5	11	2
46_rust_env_BB0.5	46_rust_env_BB0.5_env11_var2_medium	46_rust_env_BB0.5_env11_var2_medium	replicate_29	0.107921928817451	0.658438576349024	0.233639494833525	46_rust_env_BB0.5	environment	200	10000	70	0.5	0.07	0.44	0.3	0.52	1	0.63	0.4	1	0.35	1	0.75	0.5	0	1	0.97	0.87	8.8	12.8	10.3	8.7	0.5	11	2
46_rust_env_BB0.5	46_rust_env_BB0.5_env11_var2_medium	46_rust_env_BB0.5_env11_var2_medium	replicate_30	0.103982300884956	0.676438053097345	0.219579646017699	46_rust_env_BB0.5	environment	200	10000	70	0.5	0.07	0.44	0.3	0.52	1	0.63	0.4	1	0.35	1	0.75	0.5	0	1	0.97	0.87	8.8	12.8	10.3	8.7	0.5	11	2
46_rust_env_BB0.5	46_rust_env_BB0.5_env12_var2_medium	46_rust_env_BB0.5_env12_var2_medium	replicate_01	0.134488028527764	0.683138053998981	0.182373917473255	46_rust_env_BB0.5	environment	200	10000	70	0.5	0.07	0.44	0.3	0.52	1	0.63	0.4	1	0.35	1	0.75	0.5	0	1	0.97	0.87	8.8	12.8	10.3	8.7	0.5	12	2
46_rust_env_BB0.5	46_rust_env_BB0.5_env12_var2_medium	46_rust_env_BB0.5_env12_var2_medium	replicate_02	0.143069306930693	0.661881188118812	0.195049504950495	46_rust_env_BB0.5	environment	200	10000	70	0.5	0.07	0.44	0.3	0.52	1	0.63	0.4	1	0.35	1	0.75	0.5	0	1	0.97	0.87	8.8	12.8	10.3	8.7	0.5	12	2
46_rust_env_BB0.5	46_rust_env_BB0.5_env12_var2_medium	46_rust_env_BB0.5_env12_var2_medium	replicate_03	0.140625	0.686422413793103	0.172952586206897	46_rust_env_BB0.5	environment	200	10000	70	0.5	0.07	0.44	0.3	0.52	1	0.63	0.4	1	0.35	1	0.75	0.5	0	1	0.97	0.87	8.8	12.8	10.3	8.7	0.5	12	2
46_rust_env_BB0.5	46_rust_env_BB0.5_env12_var2_medium	46_rust_env_BB0.5_env12_var2_medium	replicate_04	0.126379137412237	0.714142427281846	0.159478435305918	46_rust_env_BB0.5	environment	200	10000	70	0.5	0.07	0.44	0.3	0.52	1	0.63	0.4	1	0.35	1	0.75	0.5	0	1	0.97	0.87	8.8	12.8	10.3	8.7	0.5	12	2
46_rust_env_BB0.5	46_rust_env_BB0.5_env12_var2_medium	46_rust_env_BB0.5_env12_var2_medium	replicate_05	0.136295556665003	0.690963554667998	0.172740888666999	46_rust_env_BB0.5	environment	200	10000	70	0.5	0.07	0.44	0.3	0.52	1	0.63	0.4	1	0.35	1	0.75	0.5	0	1	0.97	0.87	8.8	12.8	10.3	8.7	0.5	12	2
46_rust_env_BB0.5	46_rust_env_BB0.5_env12_var2_medium	46_rust_env_BB0.5_env12_var2_medium	replicate_06	0.140010219724067	0.691364333163005	0.168625447112928	46_rust_env_BB0.5	environment	200	10000	70	0.5	0.07	0.44	0.3	0.52	1	0.63	0.4	1	0.35	1	0.75	0.5	0	1	0.97	0.87	8.8	12.8	10.3	8.7	0.5	12	2
46_rust_env_BB0.5	46_rust_env_BB0.5_env12_var2_medium	46_rust_env_BB0.5_env12_var2_medium	replicate_07	0.138033763654419	0.688182720953327	0.173783515392254	46_rust_env_BB0.5	environment	200	10000	70	0.5	0.07	0.44	0.3	0.52	1	0.63	0.4	1	0.35	1	0.75	0.5	0	1	0.97	0.87	8.8	12.8	10.3	8.7	0.5	12	2
46_rust_env_BB0.5	46_rust_env_BB0.5_env12_var2_medium	46_rust_env_BB0.5_env12_var2_medium	replicate_08	0.125817815802718	0.699043784599899	0.175138399597383	46_rust_env_BB0.5	environment	200	10000	70	0.5	0.07	0.44	0.3	0.52	1	0.63	0.4	1	0.35	1	0.75	0.5	0	1	0.97	0.87	8.8	12.8	10.3	8.7	0.5	12	2
46_rust_env_BB0.5	46_rust_env_BB0.5_env12_var2_medium	46_rust_env_BB0.5_env12_var2_medium	replicate_09	0.128712871287129	0.690463783220427	0.180823345492444	46_rust_env_BB0.5	environment	200	10000	70	0.5	0.07	0.44	0.3	0.52	1	0.63	0.4	1	0.35	1	0.75	0.5	0	1	0.97	0.87	8.8	12.8	10.3	8.7	0.5	12	2
46_rust_env_BB0.5	46_rust_env_BB0.5_env12_var2_medium	46_rust_env_BB0.5_env12_var2_medium	replicate_10	0.124678001030397	0.70994332818135	0.165378670788253	46_rust_env_BB0.5	environment	200	10000	70	0.5	0.07	0.44	0.3	0.52	1	0.63	0.4	1	0.35	1	0.75	0.5	0	1	0.97	0.87	8.8	12.8	10.3	8.7	0.5	12	2
46_rust_env_BB0.5	46_rust_env_BB0.5_env12_var2_medium	46_rust_env_BB0.5_env12_var2_medium	replicate_11	0.134397528321318	0.674562306900103	0.191040164778579	46_rust_env_BB0.5	environment	200	10000	70	0.5	0.07	0.44	0.3	0.52	1	0.63	0.4	1	0.35	1	0.75	0.5	0	1	0.97	0.87	8.8	12.8	10.3	8.7	0.5	12	2
46_rust_env_BB0.5	46_rust_env_BB0.5_env12_var2_medium	46_rust_env_BB0.5_env12_var2_medium	replicate_12	0.158656330749354	0.683720930232558	0.157622739018088	46_rust_env_BB0.5	environment	200	10000	70	0.5	0.07	0.44	0.3	0.52	1	0.63	0.4	1	0.35	1	0.75	0.5	0	1	0.97	0.87	8.8	12.8	10.3	8.7	0.5	12	2
46_rust_env_BB0.5	46_rust_env_BB0.5_env12_var2_medium	46_rust_env_BB0.5_env12_var2_medium	replicate_13	0.124375624375624	0.6998001998002	0.175824175824176	46_rust_env_BB0.5	environment	200	10000	70	0.5	0.07	0.44	0.3	0.52	1	0.63	0.4	1	0.35	1	0.75	0.5	0	1	0.97	0.87	8.8	12.8	10.3	8.7	0.5	12	2
46_rust_env_BB0.5	46_rust_env_BB0.5_env12_var2_medium	46_rust_env_BB0.5_env12_var2_medium	replicate_14	0.131390593047035	0.695807770961145	0.17280163599182	46_rust_env_BB0.5	environment	200	10000	70	0.5	0.07	0.44	0.3	0.52	1	0.63	0.4	1	0.35	1	0.75	0.5	0	1	0.97	0.87	8.8	12.8	10.3	8.7	0.5	12	2
46_rust_env_BB0.5	46_rust_env_BB0.5_env12_var2_medium	46_rust_env_BB0.5_env12_var2_medium	replicate_15	0.134304207119741	0.68824163969795	0.177454153182309	46_rust_env_BB0.5	environment	200	10000	70	0.5	0.07	0.44	0.3	0.52	1	0.63	0.4	1	0.35	1	0.75	0.5	0	1	0.97	0.87	8.8	12.8	10.3	8.7	0.5	12	2
46_rust_env_BB0.5	46_rust_env_BB0.5_env12_var2_medium	46_rust_env_BB0.5_env12_var2_medium	replicate_16	0.122407688416793	0.667172483560951	0.210419828022256	46_rust_env_BB0.5	environment	200	10000	70	0.5	0.07	0.44	0.3	0.52	1	0.63	0.4	1	0.35	1	0.75	0.5	0	1	0.97	0.87	8.8	12.8	10.3	8.7	0.5	12	2
46_rust_env_BB0.5	46_rust_env_BB0.5_env12_var2_medium	46_rust_env_BB0.5_env12_var2_medium	replicate_17	0.134133611691023	0.679540709812109	0.186325678496868	46_rust_env_BB0.5	environment	200	10000	70	0.5	0.07	0.44	0.3	0.52	1	0.63	0.4	1	0.35	1	0.75	0.5	0	1	0.97	0.87	8.8	12.8	10.3	8.7	0.5	12	2
46_rust_env_BB0.5	46_rust_env_BB0.5_env12_var2_medium	46_rust_env_BB0.5_env12_var2_medium	replicate_18	0.121676891615542	0.683537832310838	0.19478527607362	46_rust_env_BB0.5	environment	200	10000	70	0.5	0.07	0.44	0.3	0.52	1	0.63	0.4	1	0.35	1	0.75	0.5	0	1	0.97	0.87	8.8	12.8	10.3	8.7	0.5	12	2
46_rust_env_BB0.5	46_rust_env_BB0.5_env12_var2_medium	46_rust_env_BB0.5_env12_var2_medium	replicate_19	0.126936531734133	0.703148425787106	0.169915042478761	46_rust_env_BB0.5	environment	200	10000	70	0.5	0.07	0.44	0.3	0.52	1	0.63	0.4	1	0.35	1	0.75	0.5	0	1	0.97	0.87	8.8	12.8	10.3	8.7	0.5	12	2
46_rust_env_BB0.5	46_rust_env_BB0.5_env12_var2_medium	46_rust_env_BB0.5_env12_var2_medium	replicate_20	0.128125	0.692708333333333	0.179166666666667	46_rust_env_BB0.5	environment	200	10000	70	0.5	0.07	0.44	0.3	0.52	1	0.63	0.4	1	0.35	1	0.75	0.5	0	1	0.97	0.87	8.8	12.8	10.3	8.7	0.5	12	2
46_rust_env_BB0.5	46_rust_env_BB0.5_env12_var2_medium	46_rust_env_BB0.5_env12_var2_medium	replicate_21	0.143371017471737	0.678828365878726	0.177800616649538	46_rust_env_BB0.5	environment	200	10000	70	0.5	0.07	0.44	0.3	0.52	1	0.63	0.4	1	0.35	1	0.75	0.5	0	1	0.97	0.87	8.8	12.8	10.3	8.7	0.5	12	2
46_rust_env_BB0.5	46_rust_env_BB0.5_env12_var2_medium	46_rust_env_BB0.5_env12_var2_medium	replicate_22	0.134224598930481	0.672727272727273	0.193048128342246	46_rust_env_BB0.5	environment	200	10000	70	0.5	0.07	0.44	0.3	0.52	1	0.63	0.4	1	0.35	1	0.75	0.5	0	1	0.97	0.87	8.8	12.8	10.3	8.7	0.5	12	2
46_rust_env_BB0.5	46_rust_env_BB0.5_env12_var2_medium	46_rust_env_BB0.5_env12_var2_medium	replicate_23	0.120939530234883	0.688655672163918	0.190404797601199	46_rust_env_BB0.5	environment	200	10000	70	0.5	0.07	0.44	0.3	0.52	1	0.63	0.4	1	0.35	1	0.75	0.5	0	1	0.97	0.87	8.8	12.8	10.3	8.7	0.5	12	2
46_rust_env_BB0.5	46_rust_env_BB0.5_env12_var2_medium	46_rust_env_BB0.5_env12_var2_medium	replicate_24	0.131408661025386	0.689397710303634	0.179193628670981	46_rust_env_BB0.5	environment	200	10000	70	0.5	0.07	0.44	0.3	0.52	1	0.63	0.4	1	0.35	1	0.75	0.5	0	1	0.97	0.87	8.8	12.8	10.3	8.7	0.5	12	2
46_rust_env_BB0.5	46_rust_env_BB0.5_env12_var2_medium	46_rust_env_BB0.5_env12_var2_medium	replicate_25	0.128932439401753	0.681794739556472	0.189272821041774	46_rust_env_BB0.5	environment	200	10000	70	0.5	0.07	0.44	0.3	0.52	1	0.63	0.4	1	0.35	1	0.75	0.5	0	1	0.97	0.87	8.8	12.8	10.3	8.7	0.5	12	2
46_rust_env_BB0.5	46_rust_env_BB0.5_env12_var2_medium	46_rust_env_BB0.5_env12_var2_medium	replicate_26	0.128586065573771	0.6875	0.183913934426229	46_rust_env_BB0.5	environment	200	10000	70	0.5	0.07	0.44	0.3	0.52	1	0.63	0.4	1	0.35	1	0.75	0.5	0	1	0.97	0.87	8.8	12.8	10.3	8.7	0.5	12	2
46_rust_env_BB0.5	46_rust_env_BB0.5_env12_var2_medium	46_rust_env_BB0.5_env12_var2_medium	replicate_27	0.123695198329854	0.710855949895616	0.16544885177453	46_rust_env_BB0.5	environment	200	10000	70	0.5	0.07	0.44	0.3	0.52	1	0.63	0.4	1	0.35	1	0.75	0.5	0	1	0.97	0.87	8.8	12.8	10.3	8.7	0.5	12	2
46_rust_env_BB0.5	46_rust_env_BB0.5_env12_var2_medium	46_rust_env_BB0.5_env12_var2_medium	replicate_28	0.135309973045822	0.686792452830189	0.177897574123989	46_rust_env_BB0.5	environment	200	10000	70	0.5	0.07	0.44	0.3	0.52	1	0.63	0.4	1	0.35	1	0.75	0.5	0	1	0.97	0.87	8.8	12.8	10.3	8.7	0.5	12	2
46_rust_env_BB0.5	46_rust_env_BB0.5_env12_var2_medium	46_rust_env_BB0.5_env12_var2_medium	replicate_29	0.128454452405322	0.683213920163767	0.188331627430911	46_rust_env_BB0.5	environment	200	10000	70	0.5	0.07	0.44	0.3	0.52	1	0.63	0.4	1	0.35	1	0.75	0.5	0	1	0.97	0.87	8.8	12.8	10.3	8.7	0.5	12	2
46_rust_env_BB0.5	46_rust_env_BB0.5_env12_var2_medium	46_rust_env_BB0.5_env12_var2_medium	replicate_30	0.128367670364501	0.684627575277338	0.187004754358162	46_rust_env_BB0.5	environment	200	10000	70	0.5	0.07	0.44	0.3	0.52	1	0.63	0.4	1	0.35	1	0.75	0.5	0	1	0.97	0.87	8.8	12.8	10.3	8.7	0.5	12	2
46_rust_env_BB0.5	46_rust_env_BB0.5_env13_var2_medium	46_rust_env_BB0.5_env13_var2_medium	replicate_01	0.136297728371194	0.702754954084099	0.160947317544708	46_rust_env_BB0.5	environment	200	10000	70	0.5	0.07	0.44	0.3	0.52	1	0.63	0.4	1	0.35	1	0.75	0.5	0	1	0.97	0.87	8.8	12.8	10.3	8.7	0.5	13	2
46_rust_env_BB0.5	46_rust_env_BB0.5_env13_var2_medium	46_rust_env_BB0.5_env13_var2_medium	replicate_02	0.16030174446016	0.677982083922678	0.161716171617162	46_rust_env_BB0.5	environment	200	10000	70	0.5	0.07	0.44	0.3	0.52	1	0.63	0.4	1	0.35	1	0.75	0.5	0	1	0.97	0.87	8.8	12.8	10.3	8.7	0.5	13	2
46_rust_env_BB0.5	46_rust_env_BB0.5_env13_var2_medium	46_rust_env_BB0.5_env13_var2_medium	replicate_03	0.136862184072484	0.697186456843109	0.165951359084406	46_rust_env_BB0.5	environment	200	10000	70	0.5	0.07	0.44	0.3	0.52	1	0.63	0.4	1	0.35	1	0.75	0.5	0	1	0.97	0.87	8.8	12.8	10.3	8.7	0.5	13	2
46_rust_env_BB0.5	46_rust_env_BB0.5_env13_var2_medium	46_rust_env_BB0.5_env13_var2_medium	replicate_04	0.162724692526017	0.686849574266793	0.15042573320719	46_rust_env_BB0.5	environment	200	10000	70	0.5	0.07	0.44	0.3	0.52	1	0.63	0.4	1	0.35	1	0.75	0.5	0	1	0.97	0.87	8.8	12.8	10.3	8.7	0.5	13	2
46_rust_env_BB0.5	46_rust_env_BB0.5_env13_var2_medium	46_rust_env_BB0.5_env13_var2_medium	replicate_05	0.138823529411765	0.688941176470588	0.172235294117647	46_rust_env_BB0.5	environment	200	10000	70	0.5	0.07	0.44	0.3	0.52	1	0.63	0.4	1	0.35	1	0.75	0.5	0	1	0.97	0.87	8.8	12.8	10.3	8.7	0.5	13	2
46_rust_env_BB0.5	46_rust_env_BB0.5_env13_var2_medium	46_rust_env_BB0.5_env13_var2_medium	replicate_06	0.139434595112602	0.701006229036895	0.159559175850503	46_rust_env_BB0.5	environment	200	10000	70	0.5	0.07	0.44	0.3	0.52	1	0.63	0.4	1	0.35	1	0.75	0.5	0	1	0.97	0.87	8.8	12.8	10.3	8.7	0.5	13	2
46_rust_env_BB0.5	46_rust_env_BB0.5_env13_var2_medium	46_rust_env_BB0.5_env13_var2_medium	replicate_07	0.131017369727047	0.700744416873449	0.168238213399504	46_rust_env_BB0.5	environment	200	10000	70	0.5	0.07	0.44	0.3	0.52	1	0.63	0.4	1	0.35	1	0.75	0.5	0	1	0.97	0.87	8.8	12.8	10.3	8.7	0.5	13	2
46_rust_env_BB0.5	46_rust_env_BB0.5_env13_var2_medium	46_rust_env_BB0.5_env13_var2_medium	replicate_08	0.150562851782364	0.670731707317073	0.178705440900563	46_rust_env_BB0.5	environment	200	10000	70	0.5	0.07	0.44	0.3	0.52	1	0.63	0.4	1	0.35	1	0.75	0.5	0	1	0.97	0.87	8.8	12.8	10.3	8.7	0.5	13	2
46_rust_env_BB0.5	46_rust_env_BB0.5_env13_var2_medium	46_rust_env_BB0.5_env13_var2_medium	replicate_09	0.134995296331138	0.691909689557855	0.173095014111007	46_rust_env_BB0.5	environment	200	10000	70	0.5	0.07	0.44	0.3	0.52	1	0.63	0.4	1	0.35	1	0.75	0.5	0	1	0.97	0.87	8.8	12.8	10.3	8.7	0.5	13	2
46_rust_env_BB0.5	46_rust_env_BB0.5_env13_var2_medium	46_rust_env_BB0.5_env13_var2_medium	replicate_10	0.153206069505629	0.676945668135095	0.169848262359276	46_rust_env_BB0.5	environment	200	10000	70	0.5	0.07	0.44	0.3	0.52	1	0.63	0.4	1	0.35	1	0.75	0.5	0	1	0.97	0.87	8.8	12.8	10.3	8.7	0.5	13	2
46_rust_env_BB0.5	46_rust_env_BB0.5_env13_var2_medium	46_rust_env_BB0.5_env13_var2_medium	replicate_11	0.15	0.677941176470588	0.172058823529412	46_rust_env_BB0.5	environment	200	10000	70	0.5	0.07	0.44	0.3	0.52	1	0.63	0.4	1	0.35	1	0.75	0.5	0	1	0.97	0.87	8.8	12.8	10.3	8.7	0.5	13	2
46_rust_env_BB0.5	46_rust_env_BB0.5_env13_var2_medium	46_rust_env_BB0.5_env13_var2_medium	replicate_12	0.162937743190661	0.692120622568093	0.144941634241245	46_rust_env_BB0.5	environment	200	10000	70	0.5	0.07	0.44	0.3	0.52	1	0.63	0.4	1	0.35	1	0.75	0.5	0	1	0.97	0.87	8.8	12.8	10.3	8.7	0.5	13	2
46_rust_env_BB0.5	46_rust_env_BB0.5_env13_var2_medium	46_rust_env_BB0.5_env13_var2_medium	replicate_13	0.148359486447932	0.690917736566809	0.160722776985259	46_rust_env_BB0.5	environment	200	10000	70	0.5	0.07	0.44	0.3	0.52	1	0.63	0.4	1	0.35	1	0.75	0.5	0	1	0.97	0.87	8.8	12.8	10.3	8.7	0.5	13	2
46_rust_env_BB0.5	46_rust_env_BB0.5_env13_var2_medium	46_rust_env_BB0.5_env13_var2_medium	replicate_14	0.141342756183746	0.695608278647148	0.163048965169107	46_rust_env_BB0.5	environment	200	10000	70	0.5	0.07	0.44	0.3	0.52	1	0.63	0.4	1	0.35	1	0.75	0.5	0	1	0.97	0.87	8.8	12.8	10.3	8.7	0.5	13	2
46_rust_env_BB0.5	46_rust_env_BB0.5_env13_var2_medium	46_rust_env_BB0.5_env13_var2_medium	replicate_15	0.153960396039604	0.689108910891089	0.156930693069307	46_rust_env_BB0.5	environment	200	10000	70	0.5	0.07	0.44	0.3	0.52	1	0.63	0.4	1	0.35	1	0.75	0.5	0	1	0.97	0.87	8.8	12.8	10.3	8.7	0.5	13	2
46_rust_env_BB0.5	46_rust_env_BB0.5_env13_var2_medium	46_rust_env_BB0.5_env13_var2_medium	replicate_16	0.126152353226589	0.696749150897622	0.177098495875788	46_rust_env_BB0.5	environment	200	10000	70	0.5	0.07	0.44	0.3	0.52	1	0.63	0.4	1	0.35	1	0.75	0.5	0	1	0.97	0.87	8.8	12.8	10.3	8.7	0.5	13	2
46_rust_env_BB0.5	46_rust_env_BB0.5_env13_var2_medium	46_rust_env_BB0.5_env13_var2_medium	replicate_17	0.153031761308951	0.678055822906641	0.168912415784408	46_rust_env_BB0.5	environment	200	10000	70	0.5	0.07	0.44	0.3	0.52	1	0.63	0.4	1	0.35	1	0.75	0.5	0	1	0.97	0.87	8.8	12.8	10.3	8.7	0.5	13	2
46_rust_env_BB0.5	46_rust_env_BB0.5_env13_var2_medium	46_rust_env_BB0.5_env13_var2_medium	replicate_18	0.146224146224146	0.697450697450697	0.156325156325156	46_rust_env_BB0.5	environment	200	10000	70	0.5	0.07	0.44	0.3	0.52	1	0.63	0.4	1	0.35	1	0.75	0.5	0	1	0.97	0.87	8.8	12.8	10.3	8.7	0.5	13	2
46_rust_env_BB0.5	46_rust_env_BB0.5_env13_var2_medium	46_rust_env_BB0.5_env13_var2_medium	replicate_19	0.148418491484185	0.68661800486618	0.164963503649635	46_rust_env_BB0.5	environment	200	10000	70	0.5	0.07	0.44	0.3	0.52	1	0.63	0.4	1	0.35	1	0.75	0.5	0	1	0.97	0.87	8.8	12.8	10.3	8.7	0.5	13	2
46_rust_env_BB0.5	46_rust_env_BB0.5_env13_var2_medium	46_rust_env_BB0.5_env13_var2_medium	replicate_20	0.145410628019324	0.685024154589372	0.169565217391304	46_rust_env_BB0.5	environment	200	10000	70	0.5	0.07	0.44	0.3	0.52	1	0.63	0.4	1	0.35	1	0.75	0.5	0	1	0.97	0.87	8.8	12.8	10.3	8.7	0.5	13	2
46_rust_env_BB0.5	46_rust_env_BB0.5_env13_var2_medium	46_rust_env_BB0.5_env13_var2_medium	replicate_21	0.141210374639769	0.705091258405379	0.153698366954851	46_rust_env_BB0.5	environment	200	10000	70	0.5	0.07	0.44	0.3	0.52	1	0.63	0.4	1	0.35	1	0.75	0.5	0	1	0.97	0.87	8.8	12.8	10.3	8.7	0.5	13	2
46_rust_env_BB0.5	46_rust_env_BB0.5_env13_var2_medium	46_rust_env_BB0.5_env13_var2_medium	replicate_22	0.138151425762045	0.682399213372665	0.17944936086529	46_rust_env_BB0.5	environment	200	10000	70	0.5	0.07	0.44	0.3	0.52	1	0.63	0.4	1	0.35	1	0.75	0.5	0	1	0.97	0.87	8.8	12.8	10.3	8.7	0.5	13	2
46_rust_env_BB0.5	46_rust_env_BB0.5_env13_var2_medium	46_rust_env_BB0.5_env13_var2_medium	replicate_23	0.154504277805737	0.68193256165073	0.163563160543533	46_rust_env_BB0.5	environment	200	10000	70	0.5	0.07	0.44	0.3	0.52	1	0.63	0.4	1	0.35	1	0.75	0.5	0	1	0.97	0.87	8.8	12.8	10.3	8.7	0.5	13	2
46_rust_env_BB0.5	46_rust_env_BB0.5_env13_var2_medium	46_rust_env_BB0.5_env13_var2_medium	replicate_24	0.156099903938521	0.688760806916426	0.155139289145053	46_rust_env_BB0.5	environment	200	10000	70	0.5	0.07	0.44	0.3	0.52	1	0.63	0.4	1	0.35	1	0.75	0.5	0	1	0.97	0.87	8.8	12.8	10.3	8.7	0.5	13	2
46_rust_env_BB0.5	46_rust_env_BB0.5_env13_var2_medium	46_rust_env_BB0.5_env13_var2_medium	replicate_25	0.151824817518248	0.669586374695864	0.178588807785888	46_rust_env_BB0.5	environment	200	10000	70	0.5	0.07	0.44	0.3	0.52	1	0.63	0.4	1	0.35	1	0.75	0.5	0	1	0.97	0.87	8.8	12.8	10.3	8.7	0.5	13	2
46_rust_env_BB0.5	46_rust_env_BB0.5_env13_var2_medium	46_rust_env_BB0.5_env13_var2_medium	replicate_26	0.133301017935046	0.698982064953951	0.167716917111003	46_rust_env_BB0.5	environment	200	10000	70	0.5	0.07	0.44	0.3	0.52	1	0.63	0.4	1	0.35	1	0.75	0.5	0	1	0.97	0.87	8.8	12.8	10.3	8.7	0.5	13	2
46_rust_env_BB0.5	46_rust_env_BB0.5_env13_var2_medium	46_rust_env_BB0.5_env13_var2_medium	replicate_27	0.161735700197239	0.690335305719921	0.14792899408284	46_rust_env_BB0.5	environment	200	10000	70	0.5	0.07	0.44	0.3	0.52	1	0.63	0.4	1	0.35	1	0.75	0.5	0	1	0.97	0.87	8.8	12.8	10.3	8.7	0.5	13	2
46_rust_env_BB0.5	46_rust_env_BB0.5_env13_var2_medium	46_rust_env_BB0.5_env13_var2_medium	replicate_28	0.165848871442591	0.684494602551521	0.149656526005888	46_rust_env_BB0.5	environment	200	10000	70	0.5	0.07	0.44	0.3	0.52	1	0.63	0.4	1	0.35	1	0.75	0.5	0	1	0.97	0.87	8.8	12.8	10.3	8.7	0.5	13	2
46_rust_env_BB0.5	46_rust_env_BB0.5_env13_var2_medium	46_rust_env_BB0.5_env13_var2_medium	replicate_29	0.1496138996139	0.682915057915058	0.167471042471042	46_rust_env_BB0.5	environment	200	10000	70	0.5	0.07	0.44	0.3	0.52	1	0.63	0.4	1	0.35	1	0.75	0.5	0	1	0.97	0.87	8.8	12.8	10.3	8.7	0.5	13	2
46_rust_env_BB0.5	46_rust_env_BB0.5_env13_var2_medium	46_rust_env_BB0.5_env13_var2_medium	replicate_30	0.142451490771415	0.689540937056318	0.168007572172267	46_rust_env_BB0.5	environment	200	10000	70	0.5	0.07	0.44	0.3	0.52	1	0.63	0.4	1	0.35	1	0.75	0.5	0	1	0.97	0.87	8.8	12.8	10.3	8.7	0.5	13	2
46_rust_env_BB0.5	46_rust_env_BB0.5_env14_var2_medium	46_rust_env_BB0.5_env14_var2_medium	replicate_01	0.154591601292109	0.699123211813567	0.146285186894324	46_rust_env_BB0.5	environment	200	10000	70	0.5	0.07	0.44	0.3	0.52	1	0.63	0.4	1	0.35	1	0.75	0.5	0	1	0.97	0.87	8.8	12.8	10.3	8.7	0.5	14	2
46_rust_env_BB0.5	46_rust_env_BB0.5_env14_var2_medium	46_rust_env_BB0.5_env14_var2_medium	replicate_02	0.151288056206089	0.698360655737705	0.150351288056206	46_rust_env_BB0.5	environment	200	10000	70	0.5	0.07	0.44	0.3	0.52	1	0.63	0.4	1	0.35	1	0.75	0.5	0	1	0.97	0.87	8.8	12.8	10.3	8.7	0.5	14	2
46_rust_env_BB0.5	46_rust_env_BB0.5_env14_var2_medium	46_rust_env_BB0.5_env14_var2_medium	replicate_03	0.170549860205033	0.675675675675676	0.153774464119292	46_rust_env_BB0.5	environment	200	10000	70	0.5	0.07	0.44	0.3	0.52	1	0.63	0.4	1	0.35	1	0.75	0.5	0	1	0.97	0.87	8.8	12.8	10.3	8.7	0.5	14	2
46_rust_env_BB0.5	46_rust_env_BB0.5_env14_var2_medium	46_rust_env_BB0.5_env14_var2_medium	replicate_04	0.152385363594257	0.687818434460398	0.159796201945345	46_rust_env_BB0.5	environment	200	10000	70	0.5	0.07	0.44	0.3	0.52	1	0.63	0.4	1	0.35	1	0.75	0.5	0	1	0.97	0.87	8.8	12.8	10.3	8.7	0.5	14	2
46_rust_env_BB0.5	46_rust_env_BB0.5_env14_var2_medium	46_rust_env_BB0.5_env14_var2_medium	replicate_05	0.162286768095897	0.692946058091286	0.144767173812817	46_rust_env_BB0.5	environment	200	10000	70	0.5	0.07	0.44	0.3	0.52	1	0.63	0.4	1	0.35	1	0.75	0.5	0	1	0.97	0.87	8.8	12.8	10.3	8.7	0.5	14	2
46_rust_env_BB0.5	46_rust_env_BB0.5_env14_var2_medium	46_rust_env_BB0.5_env14_var2_medium	replicate_06	0.166512915129151	0.684963099630996	0.148523985239852	46_rust_env_BB0.5	environment	200	10000	70	0.5	0.07	0.44	0.3	0.52	1	0.63	0.4	1	0.35	1	0.75	0.5	0	1	0.97	0.87	8.8	12.8	10.3	8.7	0.5	14	2
46_rust_env_BB0.5	46_rust_env_BB0.5_env14_var2_medium	46_rust_env_BB0.5_env14_var2_medium	replicate_07	0.161229314420804	0.667139479905437	0.171631205673759	46_rust_env_BB0.5	environment	200	10000	70	0.5	0.07	0.44	0.3	0.52	1	0.63	0.4	1	0.35	1	0.75	0.5	0	1	0.97	0.87	8.8	12.8	10.3	8.7	0.5	14	2
46_rust_env_BB0.5	46_rust_env_BB0.5_env14_var2_medium	46_rust_env_BB0.5_env14_var2_medium	replicate_08	0.176277543366151	0.678387248007501	0.145335208626348	46_rust_env_BB0.5	environment	200	10000	70	0.5	0.07	0.44	0.3	0.52	1	0.63	0.4	1	0.35	1	0.75	0.5	0	1	0.97	0.87	8.8	12.8	10.3	8.7	0.5	14	2
46_rust_env_BB0.5	46_rust_env_BB0.5_env14_var2_medium	46_rust_env_BB0.5_env14_var2_medium	replicate_09	0.176553012610929	0.679588977113498	0.143858010275572	46_rust_env_BB0.5	environment	200	10000	70	0.5	0.07	0.44	0.3	0.52	1	0.63	0.4	1	0.35	1	0.75	0.5	0	1	0.97	0.87	8.8	12.8	10.3	8.7	0.5	14	2
46_rust_env_BB0.5	46_rust_env_BB0.5_env14_var2_medium	46_rust_env_BB0.5_env14_var2_medium	replicate_10	0.165869980879541	0.675908221797323	0.158221797323136	46_rust_env_BB0.5	environment	200	10000	70	0.5	0.07	0.44	0.3	0.52	1	0.63	0.4	1	0.35	1	0.75	0.5	0	1	0.97	0.87	8.8	12.8	10.3	8.7	0.5	14	2
46_rust_env_BB0.5	46_rust_env_BB0.5_env14_var2_medium	46_rust_env_BB0.5_env14_var2_medium	replicate_11	0.170068027210884	0.696793002915452	0.133138969873664	46_rust_env_BB0.5	environment	200	10000	70	0.5	0.07	0.44	0.3	0.52	1	0.63	0.4	1	0.35	1	0.75	0.5	0	1	0.97	0.87	8.8	12.8	10.3	8.7	0.5	14	2
46_rust_env_BB0.5	46_rust_env_BB0.5_env14_var2_medium	46_rust_env_BB0.5_env14_var2_medium	replicate_12	0.157162726008345	0.696337505795086	0.146499768196569	46_rust_env_BB0.5	environment	200	10000	70	0.5	0.07	0.44	0.3	0.52	1	0.63	0.4	1	0.35	1	0.75	0.5	0	1	0.97	0.87	8.8	12.8	10.3	8.7	0.5	14	2
46_rust_env_BB0.5	46_rust_env_BB0.5_env14_var2_medium	46_rust_env_BB0.5_env14_var2_medium	replicate_13	0.155408597071327	0.700519603212093	0.14407179971658	46_rust_env_BB0.5	environment	200	10000	70	0.5	0.07	0.44	0.3	0.52	1	0.63	0.4	1	0.35	1	0.75	0.5	0	1	0.97	0.87	8.8	12.8	10.3	8.7	0.5	14	2
46_rust_env_BB0.5	46_rust_env_BB0.5_env14_var2_medium	46_rust_env_BB0.5_env14_var2_medium	replicate_14	0.168952007835455	0.669931439764936	0.161116552399608	46_rust_env_BB0.5	environment	200	10000	70	0.5	0.07	0.44	0.3	0.52	1	0.63	0.4	1	0.35	1	0.75	0.5	0	1	0.97	0.87	8.8	12.8	10.3	8.7	0.5	14	2
46_rust_env_BB0.5	46_rust_env_BB0.5_env14_var2_medium	46_rust_env_BB0.5_env14_var2_medium	replicate_15	0.148182665424045	0.692451071761417	0.159366262814539	46_rust_env_BB0.5	environment	200	10000	70	0.5	0.07	0.44	0.3	0.52	1	0.63	0.4	1	0.35	1	0.75	0.5	0	1	0.97	0.87	8.8	12.8	10.3	8.7	0.5	14	2
46_rust_env_BB0.5	46_rust_env_BB0.5_env14_var2_medium	46_rust_env_BB0.5_env14_var2_medium	replicate_16	0.158664837677183	0.684042066758116	0.157293095564701	46_rust_env_BB0.5	environment	200	10000	70	0.5	0.07	0.44	0.3	0.52	1	0.63	0.4	1	0.35	1	0.75	0.5	0	1	0.97	0.87	8.8	12.8	10.3	8.7	0.5	14	2
46_rust_env_BB0.5	46_rust_env_BB0.5_env14_var2_medium	46_rust_env_BB0.5_env14_var2_medium	replicate_17	0.177450047573739	0.679352997145576	0.143196955280685	46_rust_env_BB0.5	environment	200	10000	70	0.5	0.07	0.44	0.3	0.52	1	0.63	0.4	1	0.35	1	0.75	0.5	0	1	0.97	0.87	8.8	12.8	10.3	8.7	0.5	14	2
46_rust_env_BB0.5	46_rust_env_BB0.5_env14_var2_medium	46_rust_env_BB0.5_env14_var2_medium	replicate_18	0.167141500474834	0.677113010446344	0.155745489078822	46_rust_env_BB0.5	environment	200	10000	70	0.5	0.07	0.44	0.3	0.52	1	0.63	0.4	1	0.35	1	0.75	0.5	0	1	0.97	0.87	8.8	12.8	10.3	8.7	0.5	14	2
46_rust_env_BB0.5	46_rust_env_BB0.5_env14_var2_medium	46_rust_env_BB0.5_env14_var2_medium	replicate_19	0.1827478879502	0.678968430413517	0.138283681636283	46_rust_env_BB0.5	environment	200	10000	70	0.5	0.07	0.44	0.3	0.52	1	0.63	0.4	1	0.35	1	0.75	0.5	0	1	0.97	0.87	8.8	12.8	10.3	8.7	0.5	14	2
46_rust_env_BB0.5	46_rust_env_BB0.5_env14_var2_medium	46_rust_env_BB0.5_env14_var2_medium	replicate_20	0.164716892840431	0.683200748713149	0.15208235844642	46_rust_env_BB0.5	environment	200	10000	70	0.5	0.07	0.44	0.3	0.52	1	0.63	0.4	1	0.35	1	0.75	0.5	0	1	0.97	0.87	8.8	12.8	10.3	8.7	0.5	14	2
46_rust_env_BB0.5	46_rust_env_BB0.5_env14_var2_medium	46_rust_env_BB0.5_env14_var2_medium	replicate_21	0.156736938588451	0.683318056828598	0.159945004582951	46_rust_env_BB0.5	environment	200	10000	70	0.5	0.07	0.44	0.3	0.52	1	0.63	0.4	1	0.35	1	0.75	0.5	0	1	0.97	0.87	8.8	12.8	10.3	8.7	0.5	14	2
46_rust_env_BB0.5	46_rust_env_BB0.5_env14_var2_medium	46_rust_env_BB0.5_env14_var2_medium	replicate_22	0.153354632587859	0.685988133272478	0.160657234139662	46_rust_env_BB0.5	environment	200	10000	70	0.5	0.07	0.44	0.3	0.52	1	0.63	0.4	1	0.35	1	0.75	0.5	0	1	0.97	0.87	8.8	12.8	10.3	8.7	0.5	14	2
46_rust_env_BB0.5	46_rust_env_BB0.5_env14_var2_medium	46_rust_env_BB0.5_env14_var2_medium	replicate_23	0.150393336418325	0.698287829708468	0.151318833873207	46_rust_env_BB0.5	environment	200	10000	70	0.5	0.07	0.44	0.3	0.52	1	0.63	0.4	1	0.35	1	0.75	0.5	0	1	0.97	0.87	8.8	12.8	10.3	8.7	0.5	14	2
46_rust_env_BB0.5	46_rust_env_BB0.5_env14_var2_medium	46_rust_env_BB0.5_env14_var2_medium	replicate_24	0.150952159777055	0.683232698560149	0.165815141662796	46_rust_env_BB0.5	environment	200	10000	70	0.5	0.07	0.44	0.3	0.52	1	0.63	0.4	1	0.35	1	0.75	0.5	0	1	0.97	0.87	8.8	12.8	10.3	8.7	0.5	14	2
46_rust_env_BB0.5	46_rust_env_BB0.5_env14_var2_medium	46_rust_env_BB0.5_env14_var2_medium	replicate_25	0.171373863092389	0.67496409765438	0.153662039253231	46_rust_env_BB0.5	environment	200	10000	70	0.5	0.07	0.44	0.3	0.52	1	0.63	0.4	1	0.35	1	0.75	0.5	0	1	0.97	0.87	8.8	12.8	10.3	8.7	0.5	14	2
46_rust_env_BB0.5	46_rust_env_BB0.5_env14_var2_medium	46_rust_env_BB0.5_env14_var2_medium	replicate_26	0.150429799426934	0.709646609360076	0.13992359121299	46_rust_env_BB0.5	environment	200	10000	70	0.5	0.07	0.44	0.3	0.52	1	0.63	0.4	1	0.35	1	0.75	0.5	0	1	0.97	0.87	8.8	12.8	10.3	8.7	0.5	14	2
46_rust_env_BB0.5	46_rust_env_BB0.5_env14_var2_medium	46_rust_env_BB0.5_env14_var2_medium	replicate_27	0.151612903225806	0.697695852534562	0.150691244239631	46_rust_env_BB0.5	environment	200	10000	70	0.5	0.07	0.44	0.3	0.52	1	0.63	0.4	1	0.35	1	0.75	0.5	0	1	0.97	0.87	8.8	12.8	10.3	8.7	0.5	14	2
46_rust_env_BB0.5	46_rust_env_BB0.5_env14_var2_medium	46_rust_env_BB0.5_env14_var2_medium	replicate_28	0.160437556973564	0.692798541476755	0.146763901549681	46_rust_env_BB0.5	environment	200	10000	70	0.5	0.07	0.44	0.3	0.52	1	0.63	0.4	1	0.35	1	0.75	0.5	0	1	0.97	0.87	8.8	12.8	10.3	8.7	0.5	14	2
46_rust_env_BB0.5	46_rust_env_BB0.5_env14_var2_medium	46_rust_env_BB0.5_env14_var2_medium	replicate_29	0.170811825434069	0.681370248709526	0.147817925856405	46_rust_env_BB0.5	environment	200	10000	70	0.5	0.07	0.44	0.3	0.52	1	0.63	0.4	1	0.35	1	0.75	0.5	0	1	0.97	0.87	8.8	12.8	10.3	8.7	0.5	14	2
46_rust_env_BB0.5	46_rust_env_BB0.5_env14_var2_medium	46_rust_env_BB0.5_env14_var2_medium	replicate_30	0.173460144927536	0.675724637681159	0.150815217391304	46_rust_env_BB0.5	environment	200	10000	70	0.5	0.07	0.44	0.3	0.52	1	0.63	0.4	1	0.35	1	0.75	0.5	0	1	0.97	0.87	8.8	12.8	10.3	8.7	0.5	14	2
46_rust_env_BB0.5	46_rust_env_BB0.5_env15_var2_medium	46_rust_env_BB0.5_env15_var2_medium	replicate_01	0.181091251175917	0.670272812793979	0.148635936030103	46_rust_env_BB0.5	environment	200	10000	70	0.5	0.07	0.44	0.3	0.52	1	0.63	0.4	1	0.35	1	0.75	0.5	0	1	0.97	0.87	8.8	12.8	10.3	8.7	0.5	15	2
46_rust_env_BB0.5	46_rust_env_BB0.5_env15_var2_medium	46_rust_env_BB0.5_env15_var2_medium	replicate_02	0.182072829131653	0.69140989729225	0.126517273576097	46_rust_env_BB0.5	environment	200	10000	70	0.5	0.07	0.44	0.3	0.52	1	0.63	0.4	1	0.35	1	0.75	0.5	0	1	0.97	0.87	8.8	12.8	10.3	8.7	0.5	15	2
46_rust_env_BB0.5	46_rust_env_BB0.5_env15_var2_medium	46_rust_env_BB0.5_env15_var2_medium	replicate_03	0.170377101317583	0.687414811449341	0.142208087233076	46_rust_env_BB0.5	environment	200	10000	70	0.5	0.07	0.44	0.3	0.52	1	0.63	0.4	1	0.35	1	0.75	0.5	0	1	0.97	0.87	8.8	12.8	10.3	8.7	0.5	15	2
46_rust_env_BB0.5	46_rust_env_BB0.5_env15_var2_medium	46_rust_env_BB0.5_env15_var2_medium	replicate_04	0.175045703839122	0.679159049360146	0.145795246800731	46_rust_env_BB0.5	environment	200	10000	70	0.5	0.07	0.44	0.3	0.52	1	0.63	0.4	1	0.35	1	0.75	0.5	0	1	0.97	0.87	8.8	12.8	10.3	8.7	0.5	15	2
46_rust_env_BB0.5	46_rust_env_BB0.5_env15_var2_medium	46_rust_env_BB0.5_env15_var2_medium	replicate_05	0.183820224719101	0.686741573033708	0.129438202247191	46_rust_env_BB0.5	environment	200	10000	70	0.5	0.07	0.44	0.3	0.52	1	0.63	0.4	1	0.35	1	0.75	0.5	0	1	0.97	0.87	8.8	12.8	10.3	8.7	0.5	15	2
46_rust_env_BB0.5	46_rust_env_BB0.5_env15_var2_medium	46_rust_env_BB0.5_env15_var2_medium	replicate_06	0.182023486901536	0.67163504968383	0.146341463414634	46_rust_env_BB0.5	environment	200	10000	70	0.5	0.07	0.44	0.3	0.52	1	0.63	0.4	1	0.35	1	0.75	0.5	0	1	0.97	0.87	8.8	12.8	10.3	8.7	0.5	15	2
46_rust_env_BB0.5	46_rust_env_BB0.5_env15_var2_medium	46_rust_env_BB0.5_env15_var2_medium	replicate_07	0.185167690127539	0.667926310817194	0.146905999055267	46_rust_env_BB0.5	environment	200	10000	70	0.5	0.07	0.44	0.3	0.52	1	0.63	0.4	1	0.35	1	0.75	0.5	0	1	0.97	0.87	8.8	12.8	10.3	8.7	0.5	15	2
46_rust_env_BB0.5	46_rust_env_BB0.5_env15_var2_medium	46_rust_env_BB0.5_env15_var2_medium	replicate_08	0.190679980979553	0.663338088445078	0.145981930575369	46_rust_env_BB0.5	environment	200	10000	70	0.5	0.07	0.44	0.3	0.52	1	0.63	0.4	1	0.35	1	0.75	0.5	0	1	0.97	0.87	8.8	12.8	10.3	8.7	0.5	15	2
46_rust_env_BB0.5	46_rust_env_BB0.5_env15_var2_medium	46_rust_env_BB0.5_env15_var2_medium	replicate_09	0.184963099630996	0.683579335793358	0.131457564575646	46_rust_env_BB0.5	environment	200	10000	70	0.5	0.07	0.44	0.3	0.52	1	0.63	0.4	1	0.35	1	0.75	0.5	0	1	0.97	0.87	8.8	12.8	10.3	8.7	0.5	15	2
46_rust_env_BB0.5	46_rust_env_BB0.5_env15_var2_medium	46_rust_env_BB0.5_env15_var2_medium	replicate_10	0.166741171211444	0.701385784532856	0.1318730442557	46_rust_env_BB0.5	environment	200	10000	70	0.5	0.07	0.44	0.3	0.52	1	0.63	0.4	1	0.35	1	0.75	0.5	0	1	0.97	0.87	8.8	12.8	10.3	8.7	0.5	15	2
46_rust_env_BB0.5	46_rust_env_BB0.5_env15_var2_medium	46_rust_env_BB0.5_env15_var2_medium	replicate_11	0.180253623188406	0.684329710144927	0.135416666666667	46_rust_env_BB0.5	environment	200	10000	70	0.5	0.07	0.44	0.3	0.52	1	0.63	0.4	1	0.35	1	0.75	0.5	0	1	0.97	0.87	8.8	12.8	10.3	8.7	0.5	15	2
46_rust_env_BB0.5	46_rust_env_BB0.5_env15_var2_medium	46_rust_env_BB0.5_env15_var2_medium	replicate_12	0.185820203892493	0.673308619091752	0.140871177015755	46_rust_env_BB0.5	environment	200	10000	70	0.5	0.07	0.44	0.3	0.52	1	0.63	0.4	1	0.35	1	0.75	0.5	0	1	0.97	0.87	8.8	12.8	10.3	8.7	0.5	15	2
46_rust_env_BB0.5	46_rust_env_BB0.5_env15_var2_medium	46_rust_env_BB0.5_env15_var2_medium	replicate_13	0.19256120527307	0.681732580037665	0.125706214689266	46_rust_env_BB0.5	environment	200	10000	70	0.5	0.07	0.44	0.3	0.52	1	0.63	0.4	1	0.35	1	0.75	0.5	0	1	0.97	0.87	8.8	12.8	10.3	8.7	0.5	15	2
46_rust_env_BB0.5	46_rust_env_BB0.5_env15_var2_medium	46_rust_env_BB0.5_env15_var2_medium	replicate_14	0.184651162790698	0.667441860465116	0.147906976744186	46_rust_env_BB0.5	environment	200	10000	70	0.5	0.07	0.44	0.3	0.52	1	0.63	0.4	1	0.35	1	0.75	0.5	0	1	0.97	0.87	8.8	12.8	10.3	8.7	0.5	15	2
46_rust_env_BB0.5	46_rust_env_BB0.5_env15_var2_medium	46_rust_env_BB0.5_env15_var2_medium	replicate_15	0.183041722745626	0.67205024674742	0.144908030506954	46_rust_env_BB0.5	environment	200	10000	70	0.5	0.07	0.44	0.3	0.52	1	0.63	0.4	1	0.35	1	0.75	0.5	0	1	0.97	0.87	8.8	12.8	10.3	8.7	0.5	15	2
46_rust_env_BB0.5	46_rust_env_BB0.5_env15_var2_medium	46_rust_env_BB0.5_env15_var2_medium	replicate_16	0.175743707093822	0.678260869565217	0.145995423340961	46_rust_env_BB0.5	environment	200	10000	70	0.5	0.07	0.44	0.3	0.52	1	0.63	0.4	1	0.35	1	0.75	0.5	0	1	0.97	0.87	8.8	12.8	10.3	8.7	0.5	15	2
46_rust_env_BB0.5	46_rust_env_BB0.5_env15_var2_medium	46_rust_env_BB0.5_env15_var2_medium	replicate_17	0.17840593141798	0.699258572752549	0.122335495829472	46_rust_env_BB0.5	environment	200	10000	70	0.5	0.07	0.44	0.3	0.52	1	0.63	0.4	1	0.35	1	0.75	0.5	0	1	0.97	0.87	8.8	12.8	10.3	8.7	0.5	15	2
46_rust_env_BB0.5	46_rust_env_BB0.5_env15_var2_medium	46_rust_env_BB0.5_env15_var2_medium	replicate_18	0.170967741935484	0.687557603686636	0.14147465437788	46_rust_env_BB0.5	environment	200	10000	70	0.5	0.07	0.44	0.3	0.52	1	0.63	0.4	1	0.35	1	0.75	0.5	0	1	0.97	0.87	8.8	12.8	10.3	8.7	0.5	15	2
46_rust_env_BB0.5	46_rust_env_BB0.5_env15_var2_medium	46_rust_env_BB0.5_env15_var2_medium	replicate_19	0.171519563239308	0.685623293903549	0.142857142857143	46_rust_env_BB0.5	environment	200	10000	70	0.5	0.07	0.44	0.3	0.52	1	0.63	0.4	1	0.35	1	0.75	0.5	0	1	0.97	0.87	8.8	12.8	10.3	8.7	0.5	15	2
46_rust_env_BB0.5	46_rust_env_BB0.5_env15_var2_medium	46_rust_env_BB0.5_env15_var2_medium	replicate_20	0.201503053076562	0.654767496477219	0.143729450446219	46_rust_env_BB0.5	environment	200	10000	70	0.5	0.07	0.44	0.3	0.52	1	0.63	0.4	1	0.35	1	0.75	0.5	0	1	0.97	0.87	8.8	12.8	10.3	8.7	0.5	15	2
46_rust_env_BB0.5	46_rust_env_BB0.5_env15_var2_medium	46_rust_env_BB0.5_env15_var2_medium	replicate_21	0.174074074074074	0.698611111111111	0.127314814814815	46_rust_env_BB0.5	environment	200	10000	70	0.5	0.07	0.44	0.3	0.52	1	0.63	0.4	1	0.35	1	0.75	0.5	0	1	0.97	0.87	8.8	12.8	10.3	8.7	0.5	15	2
46_rust_env_BB0.5	46_rust_env_BB0.5_env15_var2_medium	46_rust_env_BB0.5_env15_var2_medium	replicate_22	0.173148148148148	0.67037037037037	0.156481481481481	46_rust_env_BB0.5	environment	200	10000	70	0.5	0.07	0.44	0.3	0.52	1	0.63	0.4	1	0.35	1	0.75	0.5	0	1	0.97	0.87	8.8	12.8	10.3	8.7	0.5	15	2
46_rust_env_BB0.5	46_rust_env_BB0.5_env15_var2_medium	46_rust_env_BB0.5_env15_var2_medium	replicate_23	0.186549976969139	0.679410409949332	0.134039613081529	46_rust_env_BB0.5	environment	200	10000	70	0.5	0.07	0.44	0.3	0.52	1	0.63	0.4	1	0.35	1	0.75	0.5	0	1	0.97	0.87	8.8	12.8	10.3	8.7	0.5	15	2
46_rust_env_BB0.5	46_rust_env_BB0.5_env15_var2_medium	46_rust_env_BB0.5_env15_var2_medium	replicate_24	0.174418604651163	0.698604651162791	0.126976744186047	46_rust_env_BB0.5	environment	200	10000	70	0.5	0.07	0.44	0.3	0.52	1	0.63	0.4	1	0.35	1	0.75	0.5	0	1	0.97	0.87	8.8	12.8	10.3	8.7	0.5	15	2
46_rust_env_BB0.5	46_rust_env_BB0.5_env15_var2_medium	46_rust_env_BB0.5_env15_var2_medium	replicate_25	0.180745634733365	0.689476168003775	0.12977819726286	46_rust_env_BB0.5	environment	200	10000	70	0.5	0.07	0.44	0.3	0.52	1	0.63	0.4	1	0.35	1	0.75	0.5	0	1	0.97	0.87	8.8	12.8	10.3	8.7	0.5	15	2
46_rust_env_BB0.5	46_rust_env_BB0.5_env15_var2_medium	46_rust_env_BB0.5_env15_var2_medium	replicate_26	0.174012855831038	0.682277318640955	0.143709825528007	46_rust_env_BB0.5	environment	200	10000	70	0.5	0.07	0.44	0.3	0.52	1	0.63	0.4	1	0.35	1	0.75	0.5	0	1	0.97	0.87	8.8	12.8	10.3	8.7	0.5	15	2
46_rust_env_BB0.5	46_rust_env_BB0.5_env15_var2_medium	46_rust_env_BB0.5_env15_var2_medium	replicate_27	0.162223226389517	0.70040668775418	0.137370085856304	46_rust_env_BB0.5	environment	200	10000	70	0.5	0.07	0.44	0.3	0.52	1	0.63	0.4	1	0.35	1	0.75	0.5	0	1	0.97	0.87	8.8	12.8	10.3	8.7	0.5	15	2
46_rust_env_BB0.5	46_rust_env_BB0.5_env15_var2_medium	46_rust_env_BB0.5_env15_var2_medium	replicate_28	0.174932371505861	0.684851217312894	0.140216411181244	46_rust_env_BB0.5	environment	200	10000	70	0.5	0.07	0.44	0.3	0.52	1	0.63	0.4	1	0.35	1	0.75	0.5	0	1	0.97	0.87	8.8	12.8	10.3	8.7	0.5	15	2
46_rust_env_BB0.5	46_rust_env_BB0.5_env15_var2_medium	46_rust_env_BB0.5_env15_var2_medium	replicate_29	0.1926817971283	0.673459935155164	0.133858267716535	46_rust_env_BB0.5	environment	200	10000	70	0.5	0.07	0.44	0.3	0.52	1	0.63	0.4	1	0.35	1	0.75	0.5	0	1	0.97	0.87	8.8	12.8	10.3	8.7	0.5	15	2
46_rust_env_BB0.5	46_rust_env_BB0.5_env15_var2_medium	46_rust_env_BB0.5_env15_var2_medium	replicate_30	0.18667275216796	0.684618895481515	0.128708352350525	46_rust_env_BB0.5	environment	200	10000	70	0.5	0.07	0.44	0.3	0.52	1	0.63	0.4	1	0.35	1	0.75	0.5	0	1	0.97	0.87	8.8	12.8	10.3	8.7	0.5	15	2
46_rust_env_BB0.5	46_rust_env_BB0.5_env16_var2_medium	46_rust_env_BB0.5_env16_var2_medium	replicate_01	0.178249097472924	0.702617328519856	0.11913357400722	46_rust_env_BB0.5	environment	200	10000	70	0.5	0.07	0.44	0.3	0.52	1	0.63	0.4	1	0.35	1	0.75	0.5	0	1	0.97	0.87	8.8	12.8	10.3	8.7	0.5	16	2
46_rust_env_BB0.5	46_rust_env_BB0.5_env16_var2_medium	46_rust_env_BB0.5_env16_var2_medium	replicate_02	0.190783410138249	0.682027649769585	0.127188940092166	46_rust_env_BB0.5	environment	200	10000	70	0.5	0.07	0.44	0.3	0.52	1	0.63	0.4	1	0.35	1	0.75	0.5	0	1	0.97	0.87	8.8	12.8	10.3	8.7	0.5	16	2
46_rust_env_BB0.5	46_rust_env_BB0.5_env16_var2_medium	46_rust_env_BB0.5_env16_var2_medium	replicate_03	0.16970802919708	0.696624087591241	0.133667883211679	46_rust_env_BB0.5	environment	200	10000	70	0.5	0.07	0.44	0.3	0.52	1	0.63	0.4	1	0.35	1	0.75	0.5	0	1	0.97	0.87	8.8	12.8	10.3	8.7	0.5	16	2
46_rust_env_BB0.5	46_rust_env_BB0.5_env16_var2_medium	46_rust_env_BB0.5_env16_var2_medium	replicate_04	0.184138559708295	0.68003646308113	0.135824977210574	46_rust_env_BB0.5	environment	200	10000	70	0.5	0.07	0.44	0.3	0.52	1	0.63	0.4	1	0.35	1	0.75	0.5	0	1	0.97	0.87	8.8	12.8	10.3	8.7	0.5	16	2
46_rust_env_BB0.5	46_rust_env_BB0.5_env16_var2_medium	46_rust_env_BB0.5_env16_var2_medium	replicate_05	0.187822014051522	0.666510538641686	0.145667447306792	46_rust_env_BB0.5	environment	200	10000	70	0.5	0.07	0.44	0.3	0.52	1	0.63	0.4	1	0.35	1	0.75	0.5	0	1	0.97	0.87	8.8	12.8	10.3	8.7	0.5	16	2
46_rust_env_BB0.5	46_rust_env_BB0.5_env16_var2_medium	46_rust_env_BB0.5_env16_var2_medium	replicate_06	0.176088971269694	0.677942539388322	0.145968489341983	46_rust_env_BB0.5	environment	200	10000	70	0.5	0.07	0.44	0.3	0.52	1	0.63	0.4	1	0.35	1	0.75	0.5	0	1	0.97	0.87	8.8	12.8	10.3	8.7	0.5	16	2
46_rust_env_BB0.5	46_rust_env_BB0.5_env16_var2_medium	46_rust_env_BB0.5_env16_var2_medium	replicate_07	0.200276880479926	0.669127826488233	0.130595293031841	46_rust_env_BB0.5	environment	200	10000	70	0.5	0.07	0.44	0.3	0.52	1	0.63	0.4	1	0.35	1	0.75	0.5	0	1	0.97	0.87	8.8	12.8	10.3	8.7	0.5	16	2
46_rust_env_BB0.5	46_rust_env_BB0.5_env16_var2_medium	46_rust_env_BB0.5_env16_var2_medium	replicate_08	0.193320790216369	0.665569143932267	0.141110065851364	46_rust_env_BB0.5	environment	200	10000	70	0.5	0.07	0.44	0.3	0.52	1	0.63	0.4	1	0.35	1	0.75	0.5	0	1	0.97	0.87	8.8	12.8	10.3	8.7	0.5	16	2
46_rust_env_BB0.5	46_rust_env_BB0.5_env16_var2_medium	46_rust_env_BB0.5_env16_var2_medium	replicate_09	0.206542056074766	0.669158878504673	0.124299065420561	46_rust_env_BB0.5	environment	200	10000	70	0.5	0.07	0.44	0.3	0.52	1	0.63	0.4	1	0.35	1	0.75	0.5	0	1	0.97	0.87	8.8	12.8	10.3	8.7	0.5	16	2
46_rust_env_BB0.5	46_rust_env_BB0.5_env16_var2_medium	46_rust_env_BB0.5_env16_var2_medium	replicate_10	0.183719872669395	0.67212369258754	0.144156434743065	46_rust_env_BB0.5	environment	200	10000	70	0.5	0.07	0.44	0.3	0.52	1	0.63	0.4	1	0.35	1	0.75	0.5	0	1	0.97	0.87	8.8	12.8	10.3	8.7	0.5	16	2
46_rust_env_BB0.5	46_rust_env_BB0.5_env16_var2_medium	46_rust_env_BB0.5_env16_var2_medium	replicate_11	0.196396396396396	0.668468468468468	0.135135135135135	46_rust_env_BB0.5	environment	200	10000	70	0.5	0.07	0.44	0.3	0.52	1	0.63	0.4	1	0.35	1	0.75	0.5	0	1	0.97	0.87	8.8	12.8	10.3	8.7	0.5	16	2
46_rust_env_BB0.5	46_rust_env_BB0.5_env16_var2_medium	46_rust_env_BB0.5_env16_var2_medium	replicate_12	0.193620844564241	0.669811320754717	0.136567834681042	46_rust_env_BB0.5	environment	200	10000	70	0.5	0.07	0.44	0.3	0.52	1	0.63	0.4	1	0.35	1	0.75	0.5	0	1	0.97	0.87	8.8	12.8	10.3	8.7	0.5	16	2
46_rust_env_BB0.5	46_rust_env_BB0.5_env16_var2_medium	46_rust_env_BB0.5_env16_var2_medium	replicate_13	0.200941176470588	0.676235294117647	0.122823529411765	46_rust_env_BB0.5	environment	200	10000	70	0.5	0.07	0.44	0.3	0.52	1	0.63	0.4	1	0.35	1	0.75	0.5	0	1	0.97	0.87	8.8	12.8	10.3	8.7	0.5	16	2
46_rust_env_BB0.5	46_rust_env_BB0.5_env16_var2_medium	46_rust_env_BB0.5_env16_var2_medium	replicate_14	0.177942539388323	0.689990732159407	0.132066728452271	46_rust_env_BB0.5	environment	200	10000	70	0.5	0.07	0.44	0.3	0.52	1	0.63	0.4	1	0.35	1	0.75	0.5	0	1	0.97	0.87	8.8	12.8	10.3	8.7	0.5	16	2
46_rust_env_BB0.5	46_rust_env_BB0.5_env16_var2_medium	46_rust_env_BB0.5_env16_var2_medium	replicate_15	0.216867469879518	0.667747914735867	0.115384615384615	46_rust_env_BB0.5	environment	200	10000	70	0.5	0.07	0.44	0.3	0.52	1	0.63	0.4	1	0.35	1	0.75	0.5	0	1	0.97	0.87	8.8	12.8	10.3	8.7	0.5	16	2
46_rust_env_BB0.5	46_rust_env_BB0.5_env16_var2_medium	46_rust_env_BB0.5_env16_var2_medium	replicate_16	0.191519771319676	0.66031443544545	0.148165793234874	46_rust_env_BB0.5	environment	200	10000	70	0.5	0.07	0.44	0.3	0.52	1	0.63	0.4	1	0.35	1	0.75	0.5	0	1	0.97	0.87	8.8	12.8	10.3	8.7	0.5	16	2
46_rust_env_BB0.5	46_rust_env_BB0.5_env16_var2_medium	46_rust_env_BB0.5_env16_var2_medium	replicate_17	0.184029371271225	0.672785681505278	0.143184947223497	46_rust_env_BB0.5	environment	200	10000	70	0.5	0.07	0.44	0.3	0.52	1	0.63	0.4	1	0.35	1	0.75	0.5	0	1	0.97	0.87	8.8	12.8	10.3	8.7	0.5	16	2
46_rust_env_BB0.5	46_rust_env_BB0.5_env16_var2_medium	46_rust_env_BB0.5_env16_var2_medium	replicate_18	0.19522091974752	0.68214607754734	0.12263300270514	46_rust_env_BB0.5	environment	200	10000	70	0.5	0.07	0.44	0.3	0.52	1	0.63	0.4	1	0.35	1	0.75	0.5	0	1	0.97	0.87	8.8	12.8	10.3	8.7	0.5	16	2
46_rust_env_BB0.5	46_rust_env_BB0.5_env16_var2_medium	46_rust_env_BB0.5_env16_var2_medium	replicate_19	0.185338865836791	0.674043337943753	0.140617796219456	46_rust_env_BB0.5	environment	200	10000	70	0.5	0.07	0.44	0.3	0.52	1	0.63	0.4	1	0.35	1	0.75	0.5	0	1	0.97	0.87	8.8	12.8	10.3	8.7	0.5	16	2
46_rust_env_BB0.5	46_rust_env_BB0.5_env16_var2_medium	46_rust_env_BB0.5_env16_var2_medium	replicate_20	0.200902934537246	0.676749435665914	0.12234762979684	46_rust_env_BB0.5	environment	200	10000	70	0.5	0.07	0.44	0.3	0.52	1	0.63	0.4	1	0.35	1	0.75	0.5	0	1	0.97	0.87	8.8	12.8	10.3	8.7	0.5	16	2
46_rust_env_BB0.5	46_rust_env_BB0.5_env16_var2_medium	46_rust_env_BB0.5_env16_var2_medium	replicate_21	0.178986517898652	0.693630869363087	0.127382612738261	46_rust_env_BB0.5	environment	200	10000	70	0.5	0.07	0.44	0.3	0.52	1	0.63	0.4	1	0.35	1	0.75	0.5	0	1	0.97	0.87	8.8	12.8	10.3	8.7	0.5	16	2
46_rust_env_BB0.5	46_rust_env_BB0.5_env16_var2_medium	46_rust_env_BB0.5_env16_var2_medium	replicate_22	0.182226211849192	0.686714542190305	0.131059245960503	46_rust_env_BB0.5	environment	200	10000	70	0.5	0.07	0.44	0.3	0.52	1	0.63	0.4	1	0.35	1	0.75	0.5	0	1	0.97	0.87	8.8	12.8	10.3	8.7	0.5	16	2
46_rust_env_BB0.5	46_rust_env_BB0.5_env16_var2_medium	46_rust_env_BB0.5_env16_var2_medium	replicate_23	0.165819861431871	0.690069284064665	0.144110854503464	46_rust_env_BB0.5	environment	200	10000	70	0.5	0.07	0.44	0.3	0.52	1	0.63	0.4	1	0.35	1	0.75	0.5	0	1	0.97	0.87	8.8	12.8	10.3	8.7	0.5	16	2
46_rust_env_BB0.5	46_rust_env_BB0.5_env16_var2_medium	46_rust_env_BB0.5_env16_var2_medium	replicate_24	0.18956043956044	0.681318681318681	0.129120879120879	46_rust_env_BB0.5	environment	200	10000	70	0.5	0.07	0.44	0.3	0.52	1	0.63	0.4	1	0.35	1	0.75	0.5	0	1	0.97	0.87	8.8	12.8	10.3	8.7	0.5	16	2
46_rust_env_BB0.5	46_rust_env_BB0.5_env16_var2_medium	46_rust_env_BB0.5_env16_var2_medium	replicate_25	0.192490494296578	0.686787072243346	0.120722433460076	46_rust_env_BB0.5	environment	200	10000	70	0.5	0.07	0.44	0.3	0.52	1	0.63	0.4	1	0.35	1	0.75	0.5	0	1	0.97	0.87	8.8	12.8	10.3	8.7	0.5	16	2
46_rust_env_BB0.5	46_rust_env_BB0.5_env16_var2_medium	46_rust_env_BB0.5_env16_var2_medium	replicate_26	0.180700955848885	0.680928538916705	0.138370505234411	46_rust_env_BB0.5	environment	200	10000	70	0.5	0.07	0.44	0.3	0.52	1	0.63	0.4	1	0.35	1	0.75	0.5	0	1	0.97	0.87	8.8	12.8	10.3	8.7	0.5	16	2
46_rust_env_BB0.5	46_rust_env_BB0.5_env16_var2_medium	46_rust_env_BB0.5_env16_var2_medium	replicate_27	0.188958707360862	0.68850987432675	0.122531418312388	46_rust_env_BB0.5	environment	200	10000	70	0.5	0.07	0.44	0.3	0.52	1	0.63	0.4	1	0.35	1	0.75	0.5	0	1	0.97	0.87	8.8	12.8	10.3	8.7	0.5	16	2
46_rust_env_BB0.5	46_rust_env_BB0.5_env16_var2_medium	46_rust_env_BB0.5_env16_var2_medium	replicate_28	0.194934418815016	0.678878335594754	0.126187245590231	46_rust_env_BB0.5	environment	200	10000	70	0.5	0.07	0.44	0.3	0.52	1	0.63	0.4	1	0.35	1	0.75	0.5	0	1	0.97	0.87	8.8	12.8	10.3	8.7	0.5	16	2
46_rust_env_BB0.5	46_rust_env_BB0.5_env16_var2_medium	46_rust_env_BB0.5_env16_var2_medium	replicate_29	0.190364826941066	0.672123479887746	0.137511693171188	46_rust_env_BB0.5	environment	200	10000	70	0.5	0.07	0.44	0.3	0.52	1	0.63	0.4	1	0.35	1	0.75	0.5	0	1	0.97	0.87	8.8	12.8	10.3	8.7	0.5	16	2
46_rust_env_BB0.5	46_rust_env_BB0.5_env16_var2_medium	46_rust_env_BB0.5_env16_var2_medium	replicate_30	0.175090252707581	0.685920577617328	0.13898916967509	46_rust_env_BB0.5	environment	200	10000	70	0.5	0.07	0.44	0.3	0.52	1	0.63	0.4	1	0.35	1	0.75	0.5	0	1	0.97	0.87	8.8	12.8	10.3	8.7	0.5	16	2
