# Supplementary material for: Balancing selection via life-history trade-offs maintains an inversion polymorphism in a seaweed fly
Source: Nat Commun. 2020 Feb 3;11:670. doi: 10.1038/s41467-020-14479-7 (PMC6997199; doi:10.1038/s41467-020-14479-7)
Supplement: Supplementary file 4 — Source Data [file 41467_2020_14479_MOESM4_ESM.zip › source_data/Fig_5A_S7.txt]

X.ensemble experience parametersChanging survivalFemalesAA survivalFemalesAB survivalFemalesBB survivalMalesAA survivalMalesAB survivalMalesBB reprodMalesAA reprodMalesAB reprodMalesBB malesFreqDepCoef environmentTime environmentTimeVariation freq_AA freq_AB freq_BB freq_a
47_rust_env_repro 47_rust_env_repro_BB1_env7_var2_low environment 0.71 0.9 1 0.81 1 0.88 1 1 1 0 7 2 0 0 1 0
47_rust_env_repro 47_rust_env_repro_BB1_env8_var2_low environment 0.71 0.9 1 0.81 1 0.88 1 1 1 0 8 2 0 0 1 0
47_rust_env_repro 47_rust_env_repro_BB1_env9_var2_low environment 0.71 0.9 1 0.81 1 0.88 1 1 1 0 9 2 0 0 1 0
47_rust_env_repro 47_rust_env_repro_BB1_env10_var2_low environment 0.71 0.9 1 0.81 1 0.88 1 1 1 0 10 2 0 0 1 0
47_rust_env_repro 47_rust_env_repro_BB1_env11_var2_low environment 0.71 0.9 1 0.81 1 0.88 1 1 1 0 11 2 0 0 1 0
47_rust_env_repro 47_rust_env_repro_BB1_env12_var2_low environment 0.71 0.9 1 0.81 1 0.88 1 1 1 0 12 2 1.84046221144604e-05 0.00332848345391539 0.99665311192397 0.00168264634907215
47_rust_env_repro 47_rust_env_repro_BB1_env13_var2_low environment 0.71 0.9 1 0.81 1 0.88 1 1 1 0 13 2 0.00327664036600704 0.124254181518457 0.872469178115536 0.0654037311252357
47_rust_env_repro 47_rust_env_repro_BB1_env14_var2_low environment 0.71 0.9 1 0.81 1 0.88 1 1 1 0 14 2 0.0161210492828133 0.25441624305661 0.729462707660577 0.143329170811118
47_rust_env_repro 47_rust_env_repro_BB1_env15_var2_low environment 0.71 0.9 1 0.81 1 0.88 1 1 1 0 15 2 0.0289992240438102 0.317805843114324 0.653194932841866 0.187902145600972
47_rust_env_repro 47_rust_env_repro_BB1_env16_var2_low environment 0.71 0.9 1 0.81 1 0.88 1 1 1 0 16 2 0.0397371320151105 0.353765486383154 0.606497381601736 0.216619875206687
47_rust_env_repro 47_rust_env_repro_BB1_env17_var2_low environment 0.71 0.9 1 0.81 1 0.88 1 1 1 0 17 2 0.0477825862772291 0.375789169145317 0.576428244577454 0.235677170849888
47_rust_env_repro 47_rust_env_repro_BB1_env18_var2_low environment 0.71 0.9 1 0.81 1 0.88 1 1 1 0 18 2 0.0533693500959244 0.387039450845822 0.559591199058253 0.246889075518836
47_rust_env_repro 47_rust_env_repro_BB1_env19_var2_low environment 0.71 0.9 1 0.81 1 0.88 1 1 1 0 19 2 0.0555753226860673 0.392528137028762 0.551896540285171 0.251839391200448
47_rust_env_repro 47_rust_env_repro_BB1_env20_var2_low environment 0.71 0.9 1 0.81 1 0.88 1 1 1 0 20 2 0.0561877030539142 0.394254461197364 0.549557835748722 0.253314933652596
47_rust_env_repro 47_rust_env_repro_BB0.9_env7_var2_low environment 0.71 0.9 1 0.81 1 0.88 1 0.95 0.9 0 7 2 0 0 1 0
47_rust_env_repro 47_rust_env_repro_BB0.9_env8_var2_low environment 0.71 0.9 1 0.81 1 0.88 1 0.95 0.9 0 8 2 0 0 1 0
47_rust_env_repro 47_rust_env_repro_BB0.9_env9_var2_low environment 0.71 0.9 1 0.81 1 0.88 1 0.95 0.9 0 9 2 0 0 1 0
47_rust_env_repro 47_rust_env_repro_BB0.9_env10_var2_low environment 0.71 0.9 1 0.81 1 0.88 1 0.95 0.9 0 10 2 0 0 1 0
47_rust_env_repro 47_rust_env_repro_BB0.9_env11_var2_low environment 0.71 0.9 1 0.81 1 0.88 1 0.95 0.9 0 11 2 0 3.97298371076679e-06 0.999996027016289 1.98649185538339e-06
47_rust_env_repro 47_rust_env_repro_BB0.9_env12_var2_low environment 0.71 0.9 1 0.81 1 0.88 1 0.95 0.9 0 12 2 0.00078122595908668 0.0561862106929816 0.943032563347932 0.0288743313055775
47_rust_env_repro 47_rust_env_repro_BB0.9_env13_var2_low environment 0.71 0.9 1 0.81 1 0.88 1 0.95 0.9 0 13 2 0.0129978211169501 0.235611985877296 0.751390193005754 0.130803814055598
47_rust_env_repro 47_rust_env_repro_BB0.9_env14_var2_low environment 0.71 0.9 1 0.81 1 0.88 1 0.95 0.9 0 14 2 0.0333559366145204 0.343376948674266 0.623267114711214 0.205044410951653
47_rust_env_repro 47_rust_env_repro_BB0.9_env15_var2_low environment 0.71 0.9 1 0.81 1 0.88 1 0.95 0.9 0 15 2 0.0577210279814991 0.406947217651019 0.535331754367482 0.261194636807009
47_rust_env_repro 47_rust_env_repro_BB0.9_env16_var2_low environment 0.71 0.9 1 0.81 1 0.88 1 0.95 0.9 0 16 2 0.0786865317740407 0.440627153452609 0.48068631477335 0.299000108500345
47_rust_env_repro 47_rust_env_repro_BB0.9_env17_var2_low environment 0.71 0.9 1 0.81 1 0.88 1 0.95 0.9 0 17 2 0.0899952673430125 0.45609630368758 0.453908428969408 0.318043419186802
47_rust_env_repro 47_rust_env_repro_BB0.9_env18_var2_low environment 0.71 0.9 1 0.81 1 0.88 1 0.95 0.9 0 18 2 0.0998249405819569 0.46730972290461 0.432865336513433 0.333479802034262
47_rust_env_repro 47_rust_env_repro_BB0.9_env19_var2_low environment 0.71 0.9 1 0.81 1 0.88 1 0.95 0.9 0 19 2 0.104537223889265 0.471763233684968 0.423699542425767 0.340418840731749
47_rust_env_repro 47_rust_env_repro_BB0.9_env20_var2_low environment 0.71 0.9 1 0.81 1 0.88 1 0.95 0.9 0 20 2 0.105383910945878 0.473337253448372 0.421278835605749 0.342052537670064
47_rust_env_repro 47_rust_env_repro_BB0.8_env7_var2_low environment 0.71 0.9 1 0.81 1 0.88 1 0.9 0.8 0 7 2 0 0 1 0
47_rust_env_repro 47_rust_env_repro_BB0.8_env8_var2_low environment 0.71 0.9 1 0.81 1 0.88 1 0.9 0.8 0 8 2 0 0 1 0
47_rust_env_repro 47_rust_env_repro_BB0.8_env9_var2_low environment 0.71 0.9 1 0.81 1 0.88 1 0.9 0.8 0 9 2 0 0 1 0
47_rust_env_repro 47_rust_env_repro_BB0.8_env10_var2_low environment 0.71 0.9 1 0.81 1 0.88 1 0.9 0.8 0 10 2 0 0 1 0
47_rust_env_repro 47_rust_env_repro_BB0.8_env11_var2_low environment 0.71 0.9 1 0.81 1 0.88 1 0.9 0.8 0 11 2 3.62127447803589e-05 0.00244690009186761 0.997516887163352 0.00125966279071416
47_rust_env_repro 47_rust_env_repro_BB0.8_env12_var2_low environment 0.71 0.9 1 0.81 1 0.88 1 0.9 0.8 0 12 2 0.00683185945065897 0.180950368911874 0.812217771637467 0.0973070439065958
47_rust_env_repro 47_rust_env_repro_BB0.8_env13_var2_low environment 0.71 0.9 1 0.81 1 0.88 1 0.9 0.8 0 13 2 0.0315122356459896 0.339495597743598 0.628992166610413 0.201260034517788
47_rust_env_repro 47_rust_env_repro_BB0.8_env14_var2_low environment 0.71 0.9 1 0.81 1 0.88 1 0.9 0.8 0 14 2 0.0616509454667521 0.425953478483922 0.512395576049326 0.274627684708713
47_rust_env_repro 47_rust_env_repro_BB0.8_env15_var2_low environment 0.71 0.9 1 0.81 1 0.88 1 0.9 0.8 0 15 2 0.0978280398083 0.474777386236193 0.427394573955507 0.335216732926397
47_rust_env_repro 47_rust_env_repro_BB0.8_env16_var2_low environment 0.71 0.9 1 0.81 1 0.88 1 0.9 0.8 0 16 2 0.125784572865436 0.496949975146325 0.377265451988238 0.374259560438599
47_rust_env_repro 47_rust_env_repro_BB0.8_env17_var2_low environment 0.71 0.9 1 0.81 1 0.88 1 0.9 0.8 0 17 2 0.151929891114913 0.511514468466127 0.33655564041896 0.407687125347977
47_rust_env_repro 47_rust_env_repro_BB0.8_env18_var2_low environment 0.71 0.9 1 0.81 1 0.88 1 0.9 0.8 0 18 2 0.162477561780958 0.517397102811051 0.320125335407991 0.421176113186483
47_rust_env_repro 47_rust_env_repro_BB0.8_env19_var2_low environment 0.71 0.9 1 0.81 1 0.88 1 0.9 0.8 0 19 2 0.171282186260193 0.519003013150414 0.309714800589393 0.4307836928354
47_rust_env_repro 47_rust_env_repro_BB0.8_env20_var2_low environment 0.71 0.9 1 0.81 1 0.88 1 0.9 0.8 0 20 2 0.16873271317391 0.518340573349964 0.312926713476126 0.427902999848892
47_rust_env_repro 47_rust_env_repro_BB0.7_env7_var2_low environment 0.71 0.9 1 0.81 1 0.88 1 0.85 0.7 0 7 2 0 0 1 0
47_rust_env_repro 47_rust_env_repro_BB0.7_env8_var2_low environment 0.71 0.9 1 0.81 1 0.88 1 0.85 0.7 0 8 2 0 0 1 0
47_rust_env_repro 47_rust_env_repro_BB0.7_env9_var2_low environment 0.71 0.9 1 0.81 1 0.88 1 0.85 0.7 0 9 2 0 0 1 0
47_rust_env_repro 47_rust_env_repro_BB0.7_env10_var2_low environment 0.71 0.9 1 0.81 1 0.88 1 0.85 0.7 0 10 2 0 0 1 0
47_rust_env_repro 47_rust_env_repro_BB0.7_env11_var2_low environment 0.71 0.9 1 0.81 1 0.88 1 0.85 0.7 0 11 2 0.0012000667252849 0.0801806315630333 0.918619301711682 0.0412903825068016
47_rust_env_repro 47_rust_env_repro_BB0.7_env12_var2_low environment 0.71 0.9 1 0.81 1 0.88 1 0.85 0.7 0 12 2 0.0216148189180524 0.295512835798868 0.682872345283079 0.169371236817486
47_rust_env_repro 47_rust_env_repro_BB0.7_env13_var2_low environment 0.71 0.9 1 0.81 1 0.88 1 0.85 0.7 0 13 2 0.0555180011093441 0.414191014849895 0.530290984040761 0.262613508534292
47_rust_env_repro 47_rust_env_repro_BB0.7_env14_var2_low environment 0.71 0.9 1 0.81 1 0.88 1 0.85 0.7 0 14 2 0.101900315045807 0.48774962771536 0.410350057238834 0.345775128903487
47_rust_env_repro 47_rust_env_repro_BB0.7_env15_var2_low environment 0.71 0.9 1 0.81 1 0.88 1 0.85 0.7 0 15 2 0.150808358215946 0.518135121222778 0.331056520561276 0.409875918827335
47_rust_env_repro 47_rust_env_repro_BB0.7_env16_var2_low environment 0.71 0.9 1 0.81 1 0.88 1 0.85 0.7 0 16 2 0.195542288979687 0.532208655783706 0.272249055236607 0.46164661687154
47_rust_env_repro 47_rust_env_repro_BB0.7_env17_var2_low environment 0.71 0.9 1 0.81 1 0.88 1 0.85 0.7 0 17 2 0.231100860237592 0.531242749574595 0.237656390187813 0.496722235024889
47_rust_env_repro 47_rust_env_repro_BB0.7_env18_var2_low environment 0.71 0.9 1 0.81 1 0.88 1 0.85 0.7 0 18 2 0.25796302269221 0.530306508273594 0.211730469034196 0.523116276829007
47_rust_env_repro 47_rust_env_repro_BB0.7_env19_var2_low environment 0.71 0.9 1 0.81 1 0.88 1 0.85 0.7 0 19 2 0.264612354657831 0.528820209081097 0.206567436261072 0.52902245919838
47_rust_env_repro 47_rust_env_repro_BB0.7_env20_var2_low environment 0.71 0.9 1 0.81 1 0.88 1 0.85 0.7 0 20 2 0.264779953285242 0.527991721402481 0.207228325312277 0.528775813986482
47_rust_env_repro 47_rust_env_repro_BB0.6_env7_var2_low environment 0.71 0.9 1 0.81 1 0.88 1 0.8 0.6 0 7 2 0 0 1 0
47_rust_env_repro 47_rust_env_repro_BB0.6_env8_var2_low environment 0.71 0.9 1 0.81 1 0.88 1 0.8 0.6 0 8 2 0 0 1 0
47_rust_env_repro 47_rust_env_repro_BB0.6_env9_var2_low environment 0.71 0.9 1 0.81 1 0.88 1 0.8 0.6 0 9 2 0 0 1 0
47_rust_env_repro 47_rust_env_repro_BB0.6_env10_var2_low environment 0.71 0.9 1 0.81 1 0.88 1 0.8 0.6 0 10 2 1.85527703847352e-05 0.00344240251861327 0.996539044711002 0.00173975402969137
47_rust_env_repro 47_rust_env_repro_BB0.6_env11_var2_low environment 0.71 0.9 1 0.81 1 0.88 1 0.8 0.6 0 11 2 0.0126170643534668 0.233763583608629 0.753619352037904 0.129498856157781
47_rust_env_repro 47_rust_env_repro_BB0.6_env12_var2_low environment 0.71 0.9 1 0.81 1 0.88 1 0.8 0.6 0 12 2 0.0446864489955509 0.389700942624442 0.565612608380007 0.239536920307772
47_rust_env_repro 47_rust_env_repro_BB0.6_env13_var2_low environment 0.71 0.9 1 0.81 1 0.88 1 0.8 0.6 0 13 2 0.0950019281825409 0.484467637145983 0.420530434671476 0.337235746755533
47_rust_env_repro 47_rust_env_repro_BB0.6_env14_var2_low environment 0.71 0.9 1 0.81 1 0.88 1 0.8 0.6 0 14 2 0.154549810672774 0.529549992884464 0.315900196442762 0.419324807115006
47_rust_env_repro 47_rust_env_repro_BB0.6_env15_var2_low environment 0.71 0.9 1 0.81 1 0.88 1 0.8 0.6 0 15 2 0.224536948678052 0.53828642650608 0.237176624815868 0.493680161931092
47_rust_env_repro 47_rust_env_repro_BB0.6_env16_var2_low environment 0.71 0.9 1 0.81 1 0.88 1 0.8 0.6 0 16 2 0.284970420467985 0.528394664349659 0.186634915182356 0.549167752642814
47_rust_env_repro 47_rust_env_repro_BB0.6_env17_var2_low environment 0.71 0.9 1 0.81 1 0.88 1 0.8 0.6 0 17 2 0.342981487676482 0.50918968886506 0.147828823458458 0.597576332109012
47_rust_env_repro 47_rust_env_repro_BB0.6_env18_var2_low environment 0.71 0.9 1 0.81 1 0.88 1 0.8 0.6 0 18 2 0.376078528689916 0.495013347378748 0.128908123931336 0.62358520237929
47_rust_env_repro 47_rust_env_repro_BB0.6_env19_var2_low environment 0.71 0.9 1 0.81 1 0.88 1 0.8 0.6 0 19 2 0.384745570743358 0.491806695996905 0.123447733259737 0.63064891874181
47_rust_env_repro 47_rust_env_repro_BB0.6_env20_var2_low environment 0.71 0.9 1 0.81 1 0.88 1 0.8 0.6 0 20 2 0.392209007286075 0.4886973860514 0.119093606662525 0.636557700311775
47_rust_env_repro 47_rust_env_repro_BB0.5_env7_var2_low environment 0.71 0.9 1 0.81 1 0.88 1 0.75 0.5 0 7 2 0 0 1 0
47_rust_env_repro 47_rust_env_repro_BB0.5_env8_var2_low environment 0.71 0.9 1 0.81 1 0.88 1 0.75 0.5 0 8 2 0 0 1 0
47_rust_env_repro 47_rust_env_repro_BB0.5_env9_var2_low environment 0.71 0.9 1 0.81 1 0.88 1 0.75 0.5 0 9 2 0 0 1 0
47_rust_env_repro 47_rust_env_repro_BB0.5_env10_var2_low environment 0.71 0.9 1 0.81 1 0.88 1 0.75 0.5 0 10 2 0.00444499434822187 0.150086676348722 0.845468329303056 0.0794883325225831
47_rust_env_repro 47_rust_env_repro_BB0.5_env11_var2_low environment 0.71 0.9 1 0.81 1 0.88 1 0.75 0.5 0 11 2 0.0338709175224408 0.351427353624225 0.614701728853335 0.209584594334553
47_rust_env_repro 47_rust_env_repro_BB0.5_env12_var2_low environment 0.71 0.9 1 0.81 1 0.88 1 0.75 0.5 0 12 2 0.0800568644439031 0.470457736578192 0.449485398977905 0.315285732732999
47_rust_env_repro 47_rust_env_repro_BB0.5_env13_var2_low environment 0.71 0.9 1 0.81 1 0.88 1 0.75 0.5 0 13 2 0.143012378438162 0.526765826852119 0.330221794709719 0.406395291864221
47_rust_env_repro 47_rust_env_repro_BB0.5_env14_var2_low environment 0.71 0.9 1 0.81 1 0.88 1 0.75 0.5 0 14 2 0.223432523110859 0.543717836563216 0.232849640325924 0.495291441392467
47_rust_env_repro 47_rust_env_repro_BB0.5_env15_var2_low environment 0.71 0.9 1 0.81 1 0.88 1 0.75 0.5 0 15 2 0.31136887152984 0.526635950292429 0.161995178177731 0.574686846676054
47_rust_env_repro 47_rust_env_repro_BB0.5_env16_var2_low environment 0.71 0.9 1 0.81 1 0.88 1 0.75 0.5 0 16 2 0.40505066631475 0.48520624213739 0.10974309154786 0.647653787383445
47_rust_env_repro 47_rust_env_repro_BB0.5_env17_var2_low environment 0.71 0.9 1 0.81 1 0.88 1 0.75 0.5 0 17 2 0.479862896427601 0.441037556234816 0.0790995473375828 0.700381674545009
47_rust_env_repro 47_rust_env_repro_BB0.5_env18_var2_low environment 0.71 0.9 1 0.81 1 0.88 1 0.75 0.5 0 18 2 0.512095791781007 0.421672354737386 0.0662318534816072 0.7229319691497
47_rust_env_repro 47_rust_env_repro_BB0.5_env19_var2_low environment 0.71 0.9 1 0.81 1 0.88 1 0.75 0.5 0 19 2 0.542749092238819 0.400152678453859 0.0570982293073216 0.742825431465749
47_rust_env_repro 47_rust_env_repro_BB0.5_env20_var2_low environment 0.71 0.9 1 0.81 1 0.88 1 0.75 0.5 0 20 2 0.54776261396782 0.396241841576595 0.0559955444555849 0.745883534756117
47_rust_env_repro 47_rust_env_repro_BB0.4_env7_var2_low environment 0.71 0.9 1 0.81 1 0.88 1 0.7 0.4 0 7 2 0 0 1 0
47_rust_env_repro 47_rust_env_repro_BB0.4_env8_var2_low environment 0.71 0.9 1 0.81 1 0.88 1 0.7 0.4 0 8 2 0 0 1 0
47_rust_env_repro 47_rust_env_repro_BB0.4_env9_var2_low environment 0.71 0.9 1 0.81 1 0.88 1 0.7 0.4 0 9 2 0.0017605357981037 0.0826862055335978 0.915553258668299 0.0431036385649026
47_rust_env_repro 47_rust_env_repro_BB0.4_env10_var2_low environment 0.71 0.9 1 0.81 1 0.88 1 0.7 0.4 0 10 2 0.026389496673356 0.313769141550083 0.659841361776561 0.183274067448397
47_rust_env_repro 47_rust_env_repro_BB0.4_env11_var2_low environment 0.71 0.9 1 0.81 1 0.88 1 0.7 0.4 0 11 2 0.0684415033688673 0.44914361961546 0.482414877015673 0.293013313176597
47_rust_env_repro 47_rust_env_repro_BB0.4_env12_var2_low environment 0.71 0.9 1 0.81 1 0.88 1 0.7 0.4 0 12 2 0.129209535051329 0.521317866901864 0.349472598046807 0.389868468502261
47_rust_env_repro 47_rust_env_repro_BB0.4_env13_var2_low environment 0.71 0.9 1 0.81 1 0.88 1 0.7 0.4 0 13 2 0.207008272910747 0.549564985721496 0.243426741367757 0.481790765771495
47_rust_env_repro 47_rust_env_repro_BB0.4_env14_var2_low environment 0.71 0.9 1 0.81 1 0.88 1 0.7 0.4 0 14 2 0.308730670125928 0.531716148807672 0.159553181066399 0.574588744529764
47_rust_env_repro 47_rust_env_repro_BB0.4_env15_var2_low environment 0.71 0.9 1 0.81 1 0.88 1 0.7 0.4 0 15 2 0.429353451314097 0.474305737616884 0.0963408110690195 0.666506320122539
47_rust_env_repro 47_rust_env_repro_BB0.4_env16_var2_low environment 0.71 0.9 1 0.81 1 0.88 1 0.7 0.4 0 16 2 0.548260914083088 0.397884587391815 0.0538544985250968 0.747203207778996
47_rust_env_repro 47_rust_env_repro_BB0.4_env17_var2_low environment 0.71 0.9 1 0.81 1 0.88 1 0.7 0.4 0 17 2 0.642435322807032 0.326209927733171 0.031354749459797 0.805540286673617
47_rust_env_repro 47_rust_env_repro_BB0.4_env18_var2_low environment 0.71 0.9 1 0.81 1 0.88 1 0.7 0.4 0 18 2 0.703593329374282 0.275837337814298 0.0205693328114205 0.841511998281431
47_rust_env_repro 47_rust_env_repro_BB0.4_env19_var2_low environment 0.71 0.9 1 0.81 1 0.88 1 0.7 0.4 0 19 2 0.727236468364328 0.254288432272058 0.0184750993636138 0.854380684500357
47_rust_env_repro 47_rust_env_repro_BB0.4_env20_var2_low environment 0.71 0.9 1 0.81 1 0.88 1 0.7 0.4 0 20 2 0.733924597452726 0.249275919721858 0.0167994828254157 0.858562557313655
47_rust_env_repro 47_rust_env_repro_BB0.3_env7_var2_low environment 0.71 0.9 1 0.81 1 0.88 1 0.65 0.3 0 7 2 0 0 1 0
47_rust_env_repro 47_rust_env_repro_BB0.3_env8_var2_low environment 0.71 0.9 1 0.81 1 0.88 1 0.65 0.3 0 8 2 0.000874931682292624 0.0457701933673651 0.953354874950342 0.0237600283659752
47_rust_env_repro 47_rust_env_repro_BB0.3_env9_var2_low environment 0.71 0.9 1 0.81 1 0.88 1 0.65 0.3 0 9 2 0.0236359032017368 0.294400315112485 0.681963781685779 0.170836060757979
47_rust_env_repro 47_rust_env_repro_BB0.3_env10_var2_low environment 0.71 0.9 1 0.81 1 0.88 1 0.65 0.3 0 10 2 0.0615184262794559 0.428798233579637 0.509683340140907 0.275917543069275
47_rust_env_repro 47_rust_env_repro_BB0.3_env11_var2_low environment 0.71 0.9 1 0.81 1 0.88 1 0.65 0.3 0 11 2 0.116388964275839 0.510702761871027 0.372908273853134 0.371740345211352
47_rust_env_repro 47_rust_env_repro_BB0.3_env12_var2_low environment 0.71 0.9 1 0.81 1 0.88 1 0.65 0.3 0 12 2 0.190965143525612 0.548846930351285 0.260187926123103 0.465388608701254
47_rust_env_repro 47_rust_env_repro_BB0.3_env13_var2_low environment 0.71 0.9 1 0.81 1 0.88 1 0.65 0.3 0 13 2 0.287263420384992 0.54167377459425 0.171062805020758 0.558100307682117
47_rust_env_repro 47_rust_env_repro_BB0.3_env14_var2_low environment 0.71 0.9 1 0.81 1 0.88 1 0.65 0.3 0 14 2 0.422840206382905 0.481304515547254 0.0958552780698409 0.663492464156532
47_rust_env_repro 47_rust_env_repro_BB0.3_env15_var2_low environment 0.71 0.9 1 0.81 1 0.88 1 0.65 0.3 0 15 2 0.578784543187848 0.37705962005556 0.0441558367565923 0.767314353215628
47_rust_env_repro 47_rust_env_repro_BB0.3_env16_var2_low environment 0.71 0.9 1 0.81 1 0.88 1 0.65 0.3 0 16 2 0.729213602570654 0.253978586837202 0.0168078105921431 0.856202895989256
47_rust_env_repro 47_rust_env_repro_BB0.3_env17_var2_low environment 0.71 0.9 1 0.81 1 0.88 1 0.65 0.3 0 17 2 0.849138185993243 0.145761810774551 0.00510000323220659 0.922019091380518
47_rust_env_repro 47_rust_env_repro_BB0.3_env18_var2_low environment 0.71 0.9 1 0.81 1 0.88 1 0.65 0.3 0 18 2 0.913516698511379 0.0844004968537245 0.00208280463489634 0.955716946938241
47_rust_env_repro 47_rust_env_repro_BB0.3_env19_var2_low environment 0.71 0.9 1 0.81 1 0.88 1 0.65 0.3 0 19 2 0.932079585292986 0.0665360276174187 0.00138438708959552 0.965347599101695
47_rust_env_repro 47_rust_env_repro_BB0.3_env20_var2_low environment 0.71 0.9 1 0.81 1 0.88 1 0.65 0.3 0 20 2 0.938289708627887 0.0605845616112792 0.00112572976083385 0.968581989433527
47_rust_env_repro 47_rust_env_repro_BB0.2_env7_var2_low environment 0.71 0.9 1 0.81 1 0.88 1 0.6 0.2 0 7 2 0.00236444071964602 0.0701257773832165 0.927509781897137 0.0374273294112543
47_rust_env_repro 47_rust_env_repro_BB0.2_env8_var2_low environment 0.71 0.9 1 0.81 1 0.88 1 0.6 0.2 0 8 2 0.0328384620413919 0.322742487590053 0.644419050368555 0.194209705836418
47_rust_env_repro 47_rust_env_repro_BB0.2_env9_var2_low environment 0.71 0.9 1 0.81 1 0.88 1 0.6 0.2 0 9 2 0.0693960728507293 0.430523610906106 0.500080316243165 0.284657878303782
47_rust_env_repro 47_rust_env_repro_BB0.2_env10_var2_low environment 0.71 0.9 1 0.81 1 0.88 1 0.6 0.2 0 10 2 0.115192055249203 0.503894188654503 0.380913756096294 0.367139149576455
47_rust_env_repro 47_rust_env_repro_BB0.2_env11_var2_low environment 0.71 0.9 1 0.81 1 0.88 1 0.6 0.2 0 11 2 0.174413622047537 0.543135622336382 0.282450755616081 0.445981433215728
47_rust_env_repro 47_rust_env_repro_BB0.2_env12_var2_low environment 0.71 0.9 1 0.81 1 0.88 1 0.6 0.2 0 12 2 0.267550893922408 0.549077233506159 0.183371872571434 0.542089510675487
47_rust_env_repro 47_rust_env_repro_BB0.2_env13_var2_low environment 0.71 0.9 1 0.81 1 0.88 1 0.6 0.2 0 13 2 0.391533832059079 0.5011726769366 0.107293491004321 0.642120170527379
47_rust_env_repro 47_rust_env_repro_BB0.2_env14_var2_low environment 0.71 0.9 1 0.81 1 0.88 1 0.6 0.2 0 14 2 0.557055215729766 0.39403058094541 0.0489142033248242 0.754070506202471
47_rust_env_repro 47_rust_env_repro_BB0.2_env15_var2_low environment 0.71 0.9 1 0.81 1 0.88 1 0.6 0.2 0 15 2 0.767721602912347 0.220517706377967 0.0117606907096853 0.877980456101331
47_rust_env_repro 47_rust_env_repro_BB0.2_env16_var2_low environment 0.71 0.9 1 0.81 1 0.88 1 0.6 0.2 0 16 2 0.938921956574883 0.0601074898953026 0.000970553529813927 0.968975701522535
47_rust_env_repro 47_rust_env_repro_BB0.2_env17_var2_low environment 0.71 0.9 1 0.81 1 0.88 1 0.6 0.2 0 17 2 0.991039681478506 0.00885591090074962 0.00010440762074415 0.995467636928881
47_rust_env_repro 47_rust_env_repro_BB0.2_env18_var2_low environment 0.71 0.9 1 0.81 1 0.88 1 0.6 0.2 0 18 2 0.997525185780241 0.00246158954749627 1.32246722624617e-05 0.998755980553989
47_rust_env_repro 47_rust_env_repro_BB0.2_env19_var2_low environment 0.71 0.9 1 0.81 1 0.88 1 0.6 0.2 0 19 2 0.997105085479153 0.00287719200535298 1.77225154939875e-05 0.998543681481829
47_rust_env_repro 47_rust_env_repro_BB0.2_env20_var2_low environment 0.71 0.9 1 0.81 1 0.88 1 0.6 0.2 0 20 2 0.998434065376718 0.00156163354801316 4.3010752688172e-06 0.999214882150725
47_rust_env_repro 47_rust_env_repro_BB0.1_env7_var2_low environment 0.71 0.9 1 0.81 1 0.88 1 0.55 0.1 0 7 2 0.0565580552931572 0.384666204607629 0.558775740099213 0.248891157596972
47_rust_env_repro 47_rust_env_repro_BB0.1_env8_var2_low environment 0.71 0.9 1 0.81 1 0.88 1 0.55 0.1 0 8 2 0.0938800331966896 0.453486866674919 0.452633100128392 0.320623466534149
47_rust_env_repro 47_rust_env_repro_BB0.1_env9_var2_low environment 0.71 0.9 1 0.81 1 0.88 1 0.55 0.1 0 9 2 0.133283732779548 0.508685808828523 0.35803045839193 0.387626637193809
47_rust_env_repro 47_rust_env_repro_BB0.1_env10_var2_low environment 0.71 0.9 1 0.81 1 0.88 1 0.55 0.1 0 10 2 0.181581150651941 0.542273292529478 0.276145556818581 0.45271779691668
47_rust_env_repro 47_rust_env_repro_BB0.1_env11_var2_low environment 0.71 0.9 1 0.81 1 0.88 1 0.55 0.1 0 11 2 0.251557888641853 0.548755923354231 0.199686188003916 0.525935850318969
47_rust_env_repro 47_rust_env_repro_BB0.1_env12_var2_low environment 0.71 0.9 1 0.81 1 0.88 1 0.55 0.1 0 12 2 0.356668374513522 0.521066282086656 0.122265343399822 0.61720151555685
47_rust_env_repro 47_rust_env_repro_BB0.1_env13_var2_low environment 0.71 0.9 1 0.81 1 0.88 1 0.55 0.1 0 13 2 0.513337103249574 0.428549692055751 0.0581132046946755 0.727611949277449
47_rust_env_repro 47_rust_env_repro_BB0.1_env14_var2_low environment 0.71 0.9 1 0.81 1 0.88 1 0.55 0.1 0 14 2 0.725752993612616 0.258425614566897 0.0158213918204866 0.854965800896065
47_rust_env_repro 47_rust_env_repro_BB0.1_env15_var2_low environment 0.71 0.9 1 0.81 1 0.88 1 0.55 0.1 0 15 2 0.957075664034994 0.0424175441215779 0.000506791843428065 0.978284436095783
47_rust_env_repro 47_rust_env_repro_BB0.1_env16_var2_low environment 0.71 0.9 1 0.81 1 0.88 1 0.55 0.1 0 16 2 0.998043656959129 0.00195634304087078 0 0.999021828479565
47_rust_env_repro 47_rust_env_repro_BB0.1_env17_var2_low environment 0.71 0.9 1 0.81 1 0.88 1 0.55 0.1 0 17 2 1 0 0 1
47_rust_env_repro 47_rust_env_repro_BB0.1_env18_var2_low environment 0.71 0.9 1 0.81 1 0.88 1 0.55 0.1 0 18 2 1 0 0 1
47_rust_env_repro 47_rust_env_repro_BB0.1_env19_var2_low environment 0.71 0.9 1 0.81 1 0.88 1 0.55 0.1 0 19 2 1 0 0 1
47_rust_env_repro 47_rust_env_repro_BB0.1_env20_var2_low environment 0.71 0.9 1 0.81 1 0.88 1 0.55 0.1 0 20 2 1 0 0 1
