# Supplementary material for: Balancing selection via life-history trade-offs maintains an inversion polymorphism in a seaweed fly
Source: Nat Commun. 2020 Feb 3;11:670. doi: 10.1038/s41467-020-14479-7 (PMC6997199; doi:10.1038/s41467-020-14479-7)
Supplement: Supplementary file 4 — Source Data [file 41467_2020_14479_MOESM4_ESM.zip › source_data/Fig_5B_Fig_S6.txt]

X.ensemble	experience	parametersChanging	survivalFemalesAA	survivalFemalesAB	survivalFemalesBB	survivalMalesAA	survivalMalesAB	survivalMalesBB	reprodMalesAA	reprodMalesAB	reprodMalesBB	malesFreqDepCoef	environmentTime	environmentTimeVariation	replicate	adultAA	adultAB	adultBB	survFAA	survFAB	survFBB	survMAA	survMAB	survmBB
56_wild_env_BB0.5	38_wild_env_BB0.5_mean7_var2	environment	0.71	0.9	1	0.81	1	0.88	1	0.75	0.5	0	7	2	replicate_01	0	0	1	0.055203104003332	0.132291791438222	1.00323992786718	0.94	0.0699692551590243	1.01368932073574
56_wild_env_BB0.5	38_wild_env_BB0.5_mean7_var2	environment	0.71	0.9	1	0.81	1	0.88	1	0.75	0.5	0	7	2	replicate_02	0	0	1	0.0245612467628498	0.0723923474838777	1.00232297205025	0.94	0.0372123027154011	1.01397142324582
56_wild_env_BB0.5	38_wild_env_BB0.5_mean7_var2	environment	0.71	0.9	1	0.81	1	0.88	1	0.75	0.5	0	7	2	replicate_03	0	0	1	0.0320639342435641	0.0517050328428006	1.00308590435252	0.95	0.0266490179535987	1.01289491887482
56_wild_env_BB0.5	38_wild_env_BB0.5_mean7_var2	environment	0.71	0.9	1	0.81	1	0.88	1	0.75	0.5	0	7	2	replicate_04	0	0	1	0.0308032704966813	0.199560516371131	1.00282198429277	0.92	0.0646023059472505	1.01730771584641
56_wild_env_BB0.5	38_wild_env_BB0.5_mean7_var2	environment	0.71	0.9	1	0.81	1	0.88	1	0.75	0.5	0	7	2	replicate_05	0	0	1	0.0274706159194009	0.123868244626454	1.00335850069033	0.91	0.0628329867022949	1.01845483307396
56_wild_env_BB0.5	38_wild_env_BB0.5_mean7_var2	environment	0.71	0.9	1	0.81	1	0.88	1	0.75	0.5	0	7	2	replicate_06	0	0	1	0.0959143766041449	0.128014645450833	1.00308821715963	0.92	0.0569524610240312	1.01424640167277
56_wild_env_BB0.5	38_wild_env_BB0.5_mean7_var2	environment	0.71	0.9	1	0.81	1	0.88	1	0.75	0.5	0	7	2	replicate_07	0	0	1	0.0826511525219657	0.108965832204161	1.0016229649242	0.92	0.0506161941989451	1.02022577270158
56_wild_env_BB0.5	38_wild_env_BB0.5_mean7_var2	environment	0.71	0.9	1	0.81	1	0.88	1	0.75	0.5	0	7	2	replicate_08	0	0	1	0.0600879160480295	0.173959018086773	1.00169507172559	0.89	0.0739865500178521	1.01886798689473
56_wild_env_BB0.5	38_wild_env_BB0.5_mean7_var2	environment	0.71	0.9	1	0.81	1	0.88	1	0.75	0.5	0	7	2	replicate_09	0	0	1	0.0180549860205033	0.122567404232879	1.00161690835695	0.97	0.0524326277098301	1.01104379279102
56_wild_env_BB0.5	38_wild_env_BB0.5_mean7_var2	environment	0.71	0.9	1	0.81	1	0.88	1	0.75	0.5	0	7	2	replicate_10	0	0	1	0.0257558780071873	0.153469615051872	1.00230960827173	0.93	0.0604679757364272	1.01717410147153
56_wild_env_BB0.5	38_wild_env_BB0.5_mean7_var2	environment	0.71	0.9	1	0.81	1	0.88	1	0.75	0.5	0	7	2	replicate_11	0	0	1	0.0886237547069983	0.171725365219208	1.00176076517718	0.89	0.0787831757462164	1.01796536486843
56_wild_env_BB0.5	38_wild_env_BB0.5_mean7_var2	environment	0.71	0.9	1	0.81	1	0.88	1	0.75	0.5	0	7	2	replicate_12	0	0	1	0.101230430469681	0.221412970532352	1.00296191632543	0.921075362318841	0.0765271758532958	1.01888213337184
56_wild_env_BB0.5	38_wild_env_BB0.5_mean7_var2	environment	0.71	0.9	1	0.81	1	0.88	1	0.75	0.5	0	7	2	replicate_13	0	0	1	0.0173531060181962	0.146649895208331	1.00461210568233	0.951022886887549	0.0626033715691132	1.01521121319459
56_wild_env_BB0.5	38_wild_env_BB0.5_mean7_var2	environment	0.71	0.9	1	0.81	1	0.88	1	0.75	0.5	0	7	2	replicate_14	0	0	1	0.0529275740438672	0.124890829117123	1.00480802634766	0.912346105829252	0.0548884776716632	1.01998464056326
56_wild_env_BB0.5	38_wild_env_BB0.5_mean7_var2	environment	0.71	0.9	1	0.81	1	0.88	1	0.75	0.5	0	7	2	replicate_15	0	0	1	0.0372945357082369	0.0958532992744771	1.00297300267656	0.93	0.0462149291719776	1.01470205382828
56_wild_env_BB0.5	38_wild_env_BB0.5_mean7_var2	environment	0.71	0.9	1	0.81	1	0.88	1	0.75	0.5	0	7	2	replicate_16	0	0	1	0.0233264920386124	0.215434743654062	1.00056487925155	0.94	0.080608519233915	1.01561189989852
56_wild_env_BB0.5	38_wild_env_BB0.5_mean7_var2	environment	0.71	0.9	1	0.81	1	0.88	1	0.75	0.5	0	7	2	replicate_17	0	0	1	0.0713197226352409	0.175819714361521	1.0035845359926	0.919868827160494	0.0569853915683904	1.01707475689983
56_wild_env_BB0.5	38_wild_env_BB0.5_mean7_var2	environment	0.71	0.9	1	0.81	1	0.88	1	0.75	0.5	0	7	2	replicate_18	0	0	1	0.0318234353999401	0.117800593395763	1.00210499772182	0.931339145420447	0.0595741215423808	1.0185358524517
56_wild_env_BB0.5	38_wild_env_BB0.5_mean7_var2	environment	0.71	0.9	1	0.81	1	0.88	1	0.75	0.5	0	7	2	replicate_19	0	0	1	0.0492402730582219	0.0917107240373909	1.00163598873463	0.921053296819044	0.0437188553313168	1.01755643009413
56_wild_env_BB0.5	38_wild_env_BB0.5_mean7_var2	environment	0.71	0.9	1	0.81	1	0.88	1	0.75	0.5	0	7	2	replicate_20	0	0	1	0.069191402684715	0.136530807131336	1.00198941429799	0.920083629901291	0.0614944724285452	1.02081283617292
56_wild_env_BB0.5	38_wild_env_BB0.5_mean7_var2	environment	0.71	0.9	1	0.81	1	0.88	1	0.75	0.5	0	7	2	replicate_21	0	0	1	0.0903480919412504	0.226502891386831	1.00119806172278	0.915304272544256	0.0978176492300977	1.02009805587832
56_wild_env_BB0.5	38_wild_env_BB0.5_mean7_var2	environment	0.71	0.9	1	0.81	1	0.88	1	0.75	0.5	0	7	2	replicate_22	0	0	1	0.0410422849737583	0.18103328121255	1.00233050506095	0.91	0.104291263303173	1.01651688940175
56_wild_env_BB0.5	38_wild_env_BB0.5_mean7_var2	environment	0.71	0.9	1	0.81	1	0.88	1	0.75	0.5	0	7	2	replicate_23	0	0	1	0.0447762732001842	0.210601024316463	1.00321530498474	0.92	0.129274748220992	1.01459533910736
56_wild_env_BB0.5	38_wild_env_BB0.5_mean7_var2	environment	0.71	0.9	1	0.81	1	0.88	1	0.75	0.5	0	7	2	replicate_24	0	0	1	0.0799692747376073	0.115791850690914	1.00301427399841	0.911964243707363	0.0544830465537498	1.01180962523707
56_wild_env_BB0.5	38_wild_env_BB0.5_mean7_var2	environment	0.71	0.9	1	0.81	1	0.88	1	0.75	0.5	0	7	2	replicate_25	0	0	1	0.0369960328676885	0.0936235208506988	1.00372818043953	0.93	0.0338527487126342	1.01433349288813
56_wild_env_BB0.5	38_wild_env_BB0.5_mean7_var2	environment	0.71	0.9	1	0.81	1	0.88	1	0.75	0.5	0	7	2	replicate_26	0	0	1	0.0444170441999783	0.15520400017684	1.00465988488875	0.89	0.0848572824658084	1.01699216835133
56_wild_env_BB0.5	38_wild_env_BB0.5_mean7_var2	environment	0.71	0.9	1	0.81	1	0.88	1	0.75	0.5	0	7	2	replicate_27	0	0	1	0.0276874927664828	0.14526812525355	1.00387100873101	0.931710344827586	0.0537417112527715	1.01459230301802
56_wild_env_BB0.5	38_wild_env_BB0.5_mean7_var2	environment	0.71	0.9	1	0.81	1	0.88	1	0.75	0.5	0	7	2	replicate_28	0	0	1	0.0723915127577665	0.128874953078178	1.00269371113809	0.914300540935672	0.0553589778040429	1.0199120072404
56_wild_env_BB0.5	38_wild_env_BB0.5_mean7_var2	environment	0.71	0.9	1	0.81	1	0.88	1	0.75	0.5	0	7	2	replicate_29	0	0	1	0.0308894847970727	0.1397660275763	1.00344796260207	0.918281842935345	0.0535320562928939	1.02196270036321
56_wild_env_BB0.5	38_wild_env_BB0.5_mean7_var2	environment	0.71	0.9	1	0.81	1	0.88	1	0.75	0.5	0	7	2	replicate_30	0	0	1	0.0380858747793608	0.162618333596626	1.00340392834009	0.91	0.0586319567112394	1.0165283760007
56_wild_env_BB0.5	38_wild_env_BB0.5_mean8_var2	environment	0.71	0.9	1	0.81	1	0.88	1	0.75	0.5	0	8	2	replicate_01	0	0	1	0.0726959303805492	0.135660657050231	1.00461321377332	0.898320363996404	0.084348686275634	1.01709764459267
56_wild_env_BB0.5	38_wild_env_BB0.5_mean8_var2	environment	0.71	0.9	1	0.81	1	0.88	1	0.75	0.5	0	8	2	replicate_02	0	0	1	0.105199559086009	0.223466631343581	1.00550580046397	0.927987770945066	0.149593646636573	1.01779298605199
56_wild_env_BB0.5	38_wild_env_BB0.5_mean8_var2	environment	0.71	0.9	1	0.81	1	0.88	1	0.75	0.5	0	8	2	replicate_03	0	0	1	0.0635496210020284	0.333178627259324	1.0022262994594	0.898015791886679	0.13988198953844	1.01942532841075
56_wild_env_BB0.5	38_wild_env_BB0.5_mean8_var2	environment	0.71	0.9	1	0.81	1	0.88	1	0.75	0.5	0	8	2	replicate_04	0	0	1	0.0617681966986699	0.21896534001925	1.00321479341036	0.890638060668914	0.113643762738673	1.01771442821028
56_wild_env_BB0.5	38_wild_env_BB0.5_mean8_var2	environment	0.71	0.9	1	0.81	1	0.88	1	0.75	0.5	0	8	2	replicate_05	0	0	1	0.0782949836562702	0.316407631861856	1.00365432947644	0.834604613478492	0.172716114924576	1.01767767341474
56_wild_env_BB0.5	38_wild_env_BB0.5_mean8_var2	environment	0.71	0.9	1	0.81	1	0.88	1	0.75	0.5	0	8	2	replicate_06	0	0	1	0.0658447398140952	0.155288450724145	1.00355497749815	0.883444269602934	0.0718687919369954	1.01866624144859
56_wild_env_BB0.5	38_wild_env_BB0.5_mean8_var2	environment	0.71	0.9	1	0.81	1	0.88	1	0.75	0.5	0	8	2	replicate_07	0	0	1	0.119537995664374	0.28060025595194	1.00277639120867	0.871241747644833	0.13126819603199	1.01932395833984
56_wild_env_BB0.5	38_wild_env_BB0.5_mean8_var2	environment	0.71	0.9	1	0.81	1	0.88	1	0.75	0.5	0	8	2	replicate_08	0	0	1	0.0777612050790195	0.221630602056885	1.00463257455436	0.933988959416166	0.147919934625672	1.01515298591004
56_wild_env_BB0.5	38_wild_env_BB0.5_mean8_var2	environment	0.71	0.9	1	0.81	1	0.88	1	0.75	0.5	0	8	2	replicate_09	0	0	1	0.0597271990808612	0.245122985808335	1.00247807018699	0.881695576173188	0.1415469312288	1.01836569747204
56_wild_env_BB0.5	38_wild_env_BB0.5_mean8_var2	environment	0.71	0.9	1	0.81	1	0.88	1	0.75	0.5	0	8	2	replicate_10	0	0	1	0.0779780418272381	0.147816141163857	1.00278789840259	0.871358139534884	0.0785091315436354	1.01833306099157
56_wild_env_BB0.5	38_wild_env_BB0.5_mean8_var2	environment	0.71	0.9	1	0.81	1	0.88	1	0.75	0.5	0	8	2	replicate_11	0	0	1	0.0787055193706585	0.19603298550318	1.00298147599948	0.876289356106089	0.0880133205910851	1.02444960912875
56_wild_env_BB0.5	38_wild_env_BB0.5_mean8_var2	environment	0.71	0.9	1	0.81	1	0.88	1	0.75	0.5	0	8	2	replicate_12	0	0	1	0.063426427561097	0.266192878293894	1.00306369498682	0.893512273144367	0.18772148736572	1.01980750597739
56_wild_env_BB0.5	38_wild_env_BB0.5_mean8_var2	environment	0.71	0.9	1	0.81	1	0.88	1	0.75	0.5	0	8	2	replicate_13	0	0	1	0.132222413816785	0.249306820599043	1.00387383310188	0.886814211535512	0.146340503461244	1.02078435495361
56_wild_env_BB0.5	38_wild_env_BB0.5_mean8_var2	environment	0.71	0.9	1	0.81	1	0.88	1	0.75	0.5	0	8	2	replicate_14	0	0	1	0.0748240976698838	0.158965065665617	1.00240400557592	0.884522979028594	0.0948867410525602	1.01862097130751
56_wild_env_BB0.5	38_wild_env_BB0.5_mean8_var2	environment	0.71	0.9	1	0.81	1	0.88	1	0.75	0.5	0	8	2	replicate_15	0	0	1	0.0836376217490543	0.459922336157521	1.00242624964906	0.835932559199125	0.23962472839715	1.02159039888978
56_wild_env_BB0.5	38_wild_env_BB0.5_mean8_var2	environment	0.71	0.9	1	0.81	1	0.88	1	0.75	0.5	0	8	2	replicate_16	0	0	1	0.110278283997934	0.286944181543004	1.00165900791408	0.878960440519209	0.137897945773289	1.02400352826839
56_wild_env_BB0.5	38_wild_env_BB0.5_mean8_var2	environment	0.71	0.9	1	0.81	1	0.88	1	0.75	0.5	0	8	2	replicate_17	0	0	1	0.059085281357154	0.259897570499085	1.00383442092975	0.883864865564887	0.129639171874414	1.01735950162109
56_wild_env_BB0.5	38_wild_env_BB0.5_mean8_var2	environment	0.71	0.9	1	0.81	1	0.88	1	0.75	0.5	0	8	2	replicate_18	0	0	1	0.0827821597225745	0.177150176600458	1.00424908680862	0.902004442661959	0.112510653546297	1.01796504879599
56_wild_env_BB0.5	38_wild_env_BB0.5_mean8_var2	environment	0.71	0.9	1	0.81	1	0.88	1	0.75	0.5	0	8	2	replicate_19	0	0	1	0.110787413686069	0.179301032078759	1.00387704073236	0.885015441447867	0.109377522122863	1.02042094297826
56_wild_env_BB0.5	38_wild_env_BB0.5_mean8_var2	environment	0.71	0.9	1	0.81	1	0.88	1	0.75	0.5	0	8	2	replicate_20	0	0	1	0.036101511186144	0.146234103080225	1.00254841038225	0.93660376366943	0.0887634545499156	1.01567941521911
56_wild_env_BB0.5	38_wild_env_BB0.5_mean8_var2	environment	0.71	0.9	1	0.81	1	0.88	1	0.75	0.5	0	8	2	replicate_21	0	0	1	0.0891790229354426	0.239315596032351	1.0041398238593	0.941231584327885	0.121909536893649	1.01655050412274
56_wild_env_BB0.5	38_wild_env_BB0.5_mean8_var2	environment	0.71	0.9	1	0.81	1	0.88	1	0.75	0.5	0	8	2	replicate_22	0	0	1	0.0839773476128418	0.307180772561229	1.00241486425888	0.860010493677318	0.16057577646736	1.02276966590529
56_wild_env_BB0.5	38_wild_env_BB0.5_mean8_var2	environment	0.71	0.9	1	0.81	1	0.88	1	0.75	0.5	0	8	2	replicate_23	0	0	1	0.126519645305311	0.301088570740958	1.00312042195251	0.837276147720904	0.180432674428465	1.02419276295186
56_wild_env_BB0.5	38_wild_env_BB0.5_mean8_var2	environment	0.71	0.9	1	0.81	1	0.88	1	0.75	0.5	0	8	2	replicate_24	0	0	1	0.0587596585622849	0.132226238632444	1.0048149834772	0.895646808217753	0.0994341651962963	1.01907610028411
56_wild_env_BB0.5	38_wild_env_BB0.5_mean8_var2	environment	0.71	0.9	1	0.81	1	0.88	1	0.75	0.5	0	8	2	replicate_25	0	0	1	0.0921174020764709	0.19655923707489	1.00465856036479	0.908364722432616	0.115752061925666	1.01808759079304
56_wild_env_BB0.5	38_wild_env_BB0.5_mean8_var2	environment	0.71	0.9	1	0.81	1	0.88	1	0.75	0.5	0	8	2	replicate_26	0	0	1	0.0904088681505537	0.291580475330988	1.00486284988649	0.873579796385474	0.175499690741979	1.02325284278704
56_wild_env_BB0.5	38_wild_env_BB0.5_mean8_var2	environment	0.71	0.9	1	0.81	1	0.88	1	0.75	0.5	0	8	2	replicate_27	0	0	1	0.143009842749617	0.320278129634344	1.00332654555473	0.834528586640761	0.187718404093292	1.0229842019858
56_wild_env_BB0.5	38_wild_env_BB0.5_mean8_var2	environment	0.71	0.9	1	0.81	1	0.88	1	0.75	0.5	0	8	2	replicate_28	0	0	1	0.125882994661074	0.265789274261188	1.00344193517274	0.841188842517271	0.150351139546198	1.01916898650843
56_wild_env_BB0.5	38_wild_env_BB0.5_mean8_var2	environment	0.71	0.9	1	0.81	1	0.88	1	0.75	0.5	0	8	2	replicate_29	0	0	1	0.188272971904107	0.250170666409192	1.0035337873103	0.85547600955068	0.142655039091367	1.01976108625523
56_wild_env_BB0.5	38_wild_env_BB0.5_mean8_var2	environment	0.71	0.9	1	0.81	1	0.88	1	0.75	0.5	0	8	2	replicate_30	0	0	1	0.0841770038313722	0.268493096698356	1.00174181686323	0.869165731387954	0.126745135830104	1.01878099496287
56_wild_env_BB0.5	38_wild_env_BB0.5_mean9_var2	environment	0.71	0.9	1	0.81	1	0.88	1	0.75	0.5	0	9	2	replicate_01	0	0	1	0.336030224969818	0.705992412619343	1.00903119687743	0.610803073689811	0.48101104666086	1.03288510202442
56_wild_env_BB0.5	38_wild_env_BB0.5_mean9_var2	environment	0.71	0.9	1	0.81	1	0.88	1	0.75	0.5	0	9	2	replicate_02	0	0.00467836257309942	0.995321637426901	0.360896055024144	0.891613871682483	1.00901898178948	0.750390617543186	0.68413649314591	1.03071963019234
56_wild_env_BB0.5	38_wild_env_BB0.5_mean9_var2	environment	0.71	0.9	1	0.81	1	0.88	1	0.75	0.5	0	9	2	replicate_03	0	0	1	0.333263693658023	0.43157947049786	1.00543794598807	0.693935296607212	0.338056711447538	1.03005261838169
56_wild_env_BB0.5	38_wild_env_BB0.5_mean9_var2	environment	0.71	0.9	1	0.81	1	0.88	1	0.75	0.5	0	9	2	replicate_04	0	0	1	0.233748936567681	0.860115028233369	1.00795095621791	0.645980900363703	0.59125292242566	1.03410294333483
56_wild_env_BB0.5	38_wild_env_BB0.5_mean9_var2	environment	0.71	0.9	1	0.81	1	0.88	1	0.75	0.5	0	9	2	replicate_05	0	0	1	0.201904650076217	0.501496781998254	1.00878596961823	0.749825683639026	0.371103577213218	1.02597053667786
56_wild_env_BB0.5	38_wild_env_BB0.5_mean9_var2	environment	0.71	0.9	1	0.81	1	0.88	1	0.75	0.5	0	9	2	replicate_06	0	0	1	0.182441165367443	0.386709016433564	1.00916711724903	0.742392222612235	0.286428157433645	1.03318481993646
56_wild_env_BB0.5	38_wild_env_BB0.5_mean9_var2	environment	0.71	0.9	1	0.81	1	0.88	1	0.75	0.5	0	9	2	replicate_07	0	0	1	0.217726714531765	0.520086740804723	1.00609910683025	0.701546751607263	0.35796805280234	1.03385022106849
56_wild_env_BB0.5	38_wild_env_BB0.5_mean9_var2	environment	0.71	0.9	1	0.81	1	0.88	1	0.75	0.5	0	9	2	replicate_08	0	0	1	0.217974051852488	0.488427060600471	1.00631669654546	0.76071418582841	0.361955530995342	1.03360777720522
56_wild_env_BB0.5	38_wild_env_BB0.5_mean9_var2	environment	0.71	0.9	1	0.81	1	0.88	1	0.75	0.5	0	9	2	replicate_09	0	0	1	0.420140092603852	0.786416620516174	1.01033578172763	0.445282941107276	0.559965469687664	1.03870787664794
56_wild_env_BB0.5	38_wild_env_BB0.5_mean9_var2	environment	0.71	0.9	1	0.81	1	0.88	1	0.75	0.5	0	9	2	replicate_10	0	0	1	0.329187653953208	0.692381771167566	1.00772901909273	0.584448688369991	0.499999279952154	1.04214020394784
56_wild_env_BB0.5	38_wild_env_BB0.5_mean9_var2	environment	0.71	0.9	1	0.81	1	0.88	1	0.75	0.5	0	9	2	replicate_11	0	0	1	0.154586262586252	0.369800136171779	1.00660142687057	0.795233744348706	0.265748607466758	1.02739267081305
56_wild_env_BB0.5	38_wild_env_BB0.5_mean9_var2	environment	0.71	0.9	1	0.81	1	0.88	1	0.75	0.5	0	9	2	replicate_12	0	0	1	0.236685408138425	0.493486078012832	1.00881437969637	0.731677393348737	0.401159166181653	1.03273425555038
56_wild_env_BB0.5	38_wild_env_BB0.5_mean9_var2	environment	0.71	0.9	1	0.81	1	0.88	1	0.75	0.5	0	9	2	replicate_13	0	0	1	0.16816577701956	0.368912413946148	1.01045162087354	0.725484237930891	0.286888934548589	1.02870366968594
56_wild_env_BB0.5	38_wild_env_BB0.5_mean9_var2	environment	0.71	0.9	1	0.81	1	0.88	1	0.75	0.5	0	9	2	replicate_14	0	0	1	0.283093899952291	0.8383531655541	1.01016167561337	0.577536248485292	0.588068280688192	1.034615195139
56_wild_env_BB0.5	38_wild_env_BB0.5_mean9_var2	environment	0.71	0.9	1	0.81	1	0.88	1	0.75	0.5	0	9	2	replicate_15	0	0	1	0.219769847363734	0.64750637731836	1.00841050581616	0.723849692871355	0.460358555820603	1.02985899498621
56_wild_env_BB0.5	38_wild_env_BB0.5_mean9_var2	environment	0.71	0.9	1	0.81	1	0.88	1	0.75	0.5	0	9	2	replicate_16	0	0	1	0.226768052911281	0.395579057337551	1.00704460243875	0.763388534255538	0.295425393094283	1.02927560453348
56_wild_env_BB0.5	38_wild_env_BB0.5_mean9_var2	environment	0.71	0.9	1	0.81	1	0.88	1	0.75	0.5	0	9	2	replicate_17	0	0	1	0.373444980880484	0.718113654867458	1.00663875383656	0.796329425630403	0.461630428182502	1.02671145672246
56_wild_env_BB0.5	38_wild_env_BB0.5_mean9_var2	environment	0.71	0.9	1	0.81	1	0.88	1	0.75	0.5	0	9	2	replicate_18	0	0	1	0.149366449663266	0.417066915024579	1.00627464934116	0.783240288786084	0.283511193367778	1.03113200287735
56_wild_env_BB0.5	38_wild_env_BB0.5_mean9_var2	environment	0.71	0.9	1	0.81	1	0.88	1	0.75	0.5	0	9	2	replicate_19	0	0	1	0.236178256070841	0.673598359705484	1.00787119699081	0.665627307802586	0.466508424974019	1.03649186197492
56_wild_env_BB0.5	38_wild_env_BB0.5_mean9_var2	environment	0.71	0.9	1	0.81	1	0.88	1	0.75	0.5	0	9	2	replicate_20	0	0	1	0.231219504785795	0.621675973317006	1.00726866651316	0.742648504309611	0.41408287090067	1.03229133275319
56_wild_env_BB0.5	38_wild_env_BB0.5_mean9_var2	environment	0.71	0.9	1	0.81	1	0.88	1	0.75	0.5	0	9	2	replicate_21	0	0	1	0.556440239588656	0.741389427656625	1.00856314680223	0.487257528716434	0.506401735200837	1.0338071766083
56_wild_env_BB0.5	38_wild_env_BB0.5_mean9_var2	environment	0.71	0.9	1	0.81	1	0.88	1	0.75	0.5	0	9	2	replicate_22	0	0	1	0.125521355029169	0.340050554840506	1.00763158287705	0.751004288011966	0.23547870083609	1.02811759206339
56_wild_env_BB0.5	38_wild_env_BB0.5_mean9_var2	environment	0.71	0.9	1	0.81	1	0.88	1	0.75	0.5	0	9	2	replicate_23	0	0	1	0.118697422547887	0.314460138081598	1.00776496495966	0.818911633788806	0.214253699004298	1.02390610135912
56_wild_env_BB0.5	38_wild_env_BB0.5_mean9_var2	environment	0.71	0.9	1	0.81	1	0.88	1	0.75	0.5	0	9	2	replicate_24	0	0.0225653206650831	0.977434679334917	0.434303999767454	0.919989106040234	1.01119491062844	0.345348432329027	0.669553012911347	1.04702976554953
56_wild_env_BB0.5	38_wild_env_BB0.5_mean9_var2	environment	0.71	0.9	1	0.81	1	0.88	1	0.75	0.5	0	9	2	replicate_25	0	0	1	0.273224065270926	0.53432520857852	1.00688248295527	0.65627156381198	0.347241027898707	1.03747169322399
56_wild_env_BB0.5	38_wild_env_BB0.5_mean9_var2	environment	0.71	0.9	1	0.81	1	0.88	1	0.75	0.5	0	9	2	replicate_26	0	0	1	0.137900460251557	0.301256217887074	1.00635833059989	0.76911720377602	0.212858855198896	1.02839327201095
56_wild_env_BB0.5	38_wild_env_BB0.5_mean9_var2	environment	0.71	0.9	1	0.81	1	0.88	1	0.75	0.5	0	9	2	replicate_27	0	0	1	0.284052278539619	0.622047782120086	1.00862041535302	0.603464182200693	0.430927836497572	1.04291335740432
56_wild_env_BB0.5	38_wild_env_BB0.5_mean9_var2	environment	0.71	0.9	1	0.81	1	0.88	1	0.75	0.5	0	9	2	replicate_28	0	0	1	0.248047434253578	0.827406957769423	1.00798196080037	0.741265126289785	0.552140103198857	1.02823966384965
56_wild_env_BB0.5	38_wild_env_BB0.5_mean9_var2	environment	0.71	0.9	1	0.81	1	0.88	1	0.75	0.5	0	9	2	replicate_29	0	0	1	0.17775797478393	0.299497888172159	1.00618821780361	0.795353196415866	0.193215051243391	1.0206784105777
56_wild_env_BB0.5	38_wild_env_BB0.5_mean9_var2	environment	0.71	0.9	1	0.81	1	0.88	1	0.75	0.5	0	9	2	replicate_30	0	0	1	0.18879363051867	0.382375707563509	1.00675896187875	0.751787911681073	0.285217243343444	1.02878627255235
56_wild_env_BB0.5	38_wild_env_BB0.5_mean10_var2	environment	0.71	0.9	1	0.81	1	0.88	1	0.75	0.5	0	10	2	replicate_01	0.00465549348230913	0.0921787709497207	0.90316573556797	0.648126274366247	0.930989376159503	1.02009105857637	0.238693030280025	0.769861402602865	1.06357351264106
56_wild_env_BB0.5	38_wild_env_BB0.5_mean10_var2	environment	0.71	0.9	1	0.81	1	0.88	1	0.75	0.5	0	10	2	replicate_02	0.00194741966893866	0.137293086660175	0.860759493670886	0.729813263452316	0.932720932544	1.02983935718065	0.235298259770187	0.814468342189619	1.08666579121767
56_wild_env_BB0.5	38_wild_env_BB0.5_mean10_var2	environment	0.71	0.9	1	0.81	1	0.88	1	0.75	0.5	0	10	2	replicate_03	0.00649953574744661	0.1652739090065	0.828226555246054	0.773939843179746	0.931153489461551	1.02957131729981	0.244586053523397	0.785067394734046	1.08955931827859
56_wild_env_BB0.5	38_wild_env_BB0.5_mean10_var2	environment	0.71	0.9	1	0.81	1	0.88	1	0.75	0.5	0	10	2	replicate_04	0	0.125230202578269	0.874769797421731	0.729411491929793	0.924837271421158	1.02526022068159	0.186660306574207	0.771436307945519	1.07483157926129
56_wild_env_BB0.5	38_wild_env_BB0.5_mean10_var2	environment	0.71	0.9	1	0.81	1	0.88	1	0.75	0.5	0	10	2	replicate_05	0.00498504486540379	0.152542372881356	0.84247258225324	0.689136359458054	0.919828416987616	1.0258479576179	0.23960606512673	0.786826391583578	1.06688712403327
56_wild_env_BB0.5	38_wild_env_BB0.5_mean10_var2	environment	0.71	0.9	1	0.81	1	0.88	1	0.75	0.5	0	10	2	replicate_06	0.00275482093663912	0.160697887970615	0.836547291092746	0.705794092732137	0.933275556712339	1.03214097296911	0.213224947831237	0.807286005882622	1.08949831271353
56_wild_env_BB0.5	38_wild_env_BB0.5_mean10_var2	environment	0.71	0.9	1	0.81	1	0.88	1	0.75	0.5	0	10	2	replicate_07	0.00768491834774256	0.214217098943324	0.778097982708934	0.741290033729066	0.929605523770483	1.02670159615362	0.222435471666488	0.788124562844539	1.0793424053503
56_wild_env_BB0.5	38_wild_env_BB0.5_mean10_var2	environment	0.71	0.9	1	0.81	1	0.88	1	0.75	0.5	0	10	2	replicate_08	0.00759734093067426	0.171889838556505	0.82051282051282	0.738367244466611	0.928920814947271	1.03588316414924	0.222812818829875	0.818537291512706	1.09469782046077
56_wild_env_BB0.5	38_wild_env_BB0.5_mean10_var2	environment	0.71	0.9	1	0.81	1	0.88	1	0.75	0.5	0	10	2	replicate_09	0.00576368876080692	0.160422670509126	0.833813640730067	0.77002049614014	0.932886423006725	1.02959707264275	0.223086830996911	0.801855640192796	1.088229773004
56_wild_env_BB0.5	38_wild_env_BB0.5_mean10_var2	environment	0.71	0.9	1	0.81	1	0.88	1	0.75	0.5	0	10	2	replicate_10	0.00184842883548983	0.0961182994454713	0.902033271719039	0.689069513055872	0.932390829566	1.02083099808917	0.188993996348714	0.761375651847011	1.06675412410807
56_wild_env_BB0.5	38_wild_env_BB0.5_mean10_var2	environment	0.71	0.9	1	0.81	1	0.88	1	0.75	0.5	0	10	2	replicate_11	0.00905797101449275	0.180253623188406	0.810688405797101	0.677196521848936	0.933197511301255	1.02909052034008	0.22077504178184	0.79815509312015	1.08878140465845
56_wild_env_BB0.5	38_wild_env_BB0.5_mean10_var2	environment	0.71	0.9	1	0.81	1	0.88	1	0.75	0.5	0	10	2	replicate_12	0.00481231953801732	0.208854667949952	0.786333012512031	0.801987217178588	0.934489583340509	1.02560867799412	0.182891922849282	0.798937987535155	1.08276150881288
56_wild_env_BB0.5	38_wild_env_BB0.5_mean10_var2	environment	0.71	0.9	1	0.81	1	0.88	1	0.75	0.5	0	10	2	replicate_13	0.00961538461538462	0.221153846153846	0.769230769230769	0.78936725285697	0.929903454995313	1.02550661403823	0.203741698123312	0.791261448499982	1.07653241467413
56_wild_env_BB0.5	38_wild_env_BB0.5_mean10_var2	environment	0.71	0.9	1	0.81	1	0.88	1	0.75	0.5	0	10	2	replicate_14	0.0104861773117255	0.193517635843661	0.795996186844614	0.708161097927412	0.929990208870768	1.02841135951104	0.19697991017698	0.805115956991689	1.08106659710491
56_wild_env_BB0.5	38_wild_env_BB0.5_mean10_var2	environment	0.71	0.9	1	0.81	1	0.88	1	0.75	0.5	0	10	2	replicate_15	0.00365965233302836	0.125343092406221	0.87099725526075	0.699103244078085	0.910145915982006	1.03291585523001	0.230422540553601	0.794703125460846	1.08085485863637
56_wild_env_BB0.5	38_wild_env_BB0.5_mean10_var2	environment	0.71	0.9	1	0.81	1	0.88	1	0.75	0.5	0	10	2	replicate_16	0.00292397660818713	0.138401559454191	0.858674463937622	0.691295098486789	0.919033838110685	1.02620372331376	0.246095572018013	0.783800413628287	1.06685111388567
56_wild_env_BB0.5	38_wild_env_BB0.5_mean10_var2	environment	0.71	0.9	1	0.81	1	0.88	1	0.75	0.5	0	10	2	replicate_17	0.01171875	0.1962890625	0.7919921875	0.735173289292845	0.936137136493007	1.02640804399493	0.198227407838061	0.803228277306556	1.07920795946933
56_wild_env_BB0.5	38_wild_env_BB0.5_mean10_var2	environment	0.71	0.9	1	0.81	1	0.88	1	0.75	0.5	0	10	2	replicate_18	0	0.0896614821591949	0.910338517840805	0.702281216866785	0.919039672883924	1.02745573986945	0.200651572348692	0.793089833869129	1.07162187049109
56_wild_env_BB0.5	38_wild_env_BB0.5_mean10_var2	environment	0.71	0.9	1	0.81	1	0.88	1	0.75	0.5	0	10	2	replicate_19	0.00869565217391304	0.161352657004831	0.829951690821256	0.756968437541251	0.921200234019002	1.03030062725546	0.173147244438973	0.794180690806956	1.0833492779639
56_wild_env_BB0.5	38_wild_env_BB0.5_mean10_var2	environment	0.71	0.9	1	0.81	1	0.88	1	0.75	0.5	0	10	2	replicate_20	0	0.0637119113573407	0.936288088642659	0.717565971497391	0.907617803996307	1.02672736555929	0.208864155762658	0.777920361941673	1.07656682647179
56_wild_env_BB0.5	38_wild_env_BB0.5_mean10_var2	environment	0.71	0.9	1	0.81	1	0.88	1	0.75	0.5	0	10	2	replicate_21	0.00570342205323194	0.198669201520913	0.795627376425855	0.763818787628976	0.929120931537555	1.02924614514804	0.241058426207497	0.799533503754702	1.08697203313741
56_wild_env_BB0.5	38_wild_env_BB0.5_mean10_var2	environment	0.71	0.9	1	0.81	1	0.88	1	0.75	0.5	0	10	2	replicate_22	0.00371747211895911	0.149628252788104	0.846654275092937	0.720992410424829	0.931293850749314	1.02831528963279	0.204915372067357	0.792600227217878	1.08571844737606
56_wild_env_BB0.5	38_wild_env_BB0.5_mean10_var2	environment	0.71	0.9	1	0.81	1	0.88	1	0.75	0.5	0	10	2	replicate_23	0.0139146567717996	0.252319109461967	0.733766233766234	0.769718554433365	0.936108052663665	1.02619448355949	0.201749579656992	0.802245170628532	1.08440125180725
56_wild_env_BB0.5	38_wild_env_BB0.5_mean10_var2	environment	0.71	0.9	1	0.81	1	0.88	1	0.75	0.5	0	10	2	replicate_24	0.00758293838862559	0.167772511848341	0.824644549763033	0.716121010540343	0.931851973500626	1.02470017912969	0.227657390456243	0.782319984979004	1.07650941923422
56_wild_env_BB0.5	38_wild_env_BB0.5_mean10_var2	environment	0.71	0.9	1	0.81	1	0.88	1	0.75	0.5	0	10	2	replicate_25	0.00654817586529467	0.182413470533209	0.811038353601497	0.737188016933454	0.92049525223621	1.02977810733655	0.190217727249591	0.794607827588672	1.08070801486802
56_wild_env_BB0.5	38_wild_env_BB0.5_mean10_var2	environment	0.71	0.9	1	0.81	1	0.88	1	0.75	0.5	0	10	2	replicate_26	0.00918273645546373	0.191919191919192	0.798898071625344	0.74089837536506	0.936645170360777	1.02494142628247	0.216561036160518	0.78442293179328	1.08078104061229
56_wild_env_BB0.5	38_wild_env_BB0.5_mean10_var2	environment	0.71	0.9	1	0.81	1	0.88	1	0.75	0.5	0	10	2	replicate_27	0.00859598853868195	0.208213944603629	0.783190066857689	0.788071334323718	0.933268671661431	1.03355930123377	0.223852404723499	0.814206597798533	1.10179254326819
56_wild_env_BB0.5	38_wild_env_BB0.5_mean10_var2	environment	0.71	0.9	1	0.81	1	0.88	1	0.75	0.5	0	10	2	replicate_28	0.000947867298578199	0.149763033175355	0.849289099526066	0.761406351952695	0.921470349273108	1.02906266647089	0.214614722107319	0.783084289925803	1.08369336482426
56_wild_env_BB0.5	38_wild_env_BB0.5_mean10_var2	environment	0.71	0.9	1	0.81	1	0.88	1	0.75	0.5	0	10	2	replicate_29	0.00674373795761079	0.166666666666667	0.826589595375723	0.775536783245106	0.916531403914362	1.03108459907171	0.194167933934464	0.799552171521349	1.07896726473726
56_wild_env_BB0.5	38_wild_env_BB0.5_mean10_var2	environment	0.71	0.9	1	0.81	1	0.88	1	0.75	0.5	0	10	2	replicate_30	0.00482160077145612	0.106075216972035	0.889103182256509	0.677593345134386	0.923727166546072	1.02709916837355	0.219799508215608	0.779965242604706	1.0741541686941
56_wild_env_BB0.5	38_wild_env_BB0.5_mean11_var2	environment	0.71	0.9	1	0.81	1	0.88	1	0.75	0.5	0	11	2	replicate_01	0.0439655172413793	0.396551724137931	0.55948275862069	0.750328648902876	0.938744536356395	1.05767221149574	0.3184280159303	0.941950867239946	1.09237931453923
56_wild_env_BB0.5	38_wild_env_BB0.5_mean11_var2	environment	0.71	0.9	1	0.81	1	0.88	1	0.75	0.5	0	11	2	replicate_02	0.0243266724587315	0.329278887923545	0.646394439617724	0.752052974133514	0.949681007975851	1.05798750506248	0.334961843089341	0.937092515168467	1.10942338583004
56_wild_env_BB0.5	38_wild_env_BB0.5_mean11_var2	environment	0.71	0.9	1	0.81	1	0.88	1	0.75	0.5	0	11	2	replicate_03	0.0188034188034188	0.295726495726496	0.685470085470085	0.750467036919039	0.958681542528506	1.06237753277526	0.333069968948483	0.95692907395427	1.11831229700014
56_wild_env_BB0.5	38_wild_env_BB0.5_mean11_var2	environment	0.71	0.9	1	0.81	1	0.88	1	0.75	0.5	0	11	2	replicate_04	0.0331350892098556	0.323704333050127	0.643160577740017	0.754188760064369	0.950952242347753	1.06363518483358	0.327428585905996	0.963174101355856	1.10794870176949
56_wild_env_BB0.5	38_wild_env_BB0.5_mean11_var2	environment	0.71	0.9	1	0.81	1	0.88	1	0.75	0.5	0	11	2	replicate_05	0.0489864864864865	0.388513513513513	0.5625	0.751412275062145	0.962038606439598	1.06147894800272	0.348695999512111	0.961907664330394	1.11435634386127
56_wild_env_BB0.5	38_wild_env_BB0.5_mean11_var2	environment	0.71	0.9	1	0.81	1	0.88	1	0.75	0.5	0	11	2	replicate_06	0.035866780529462	0.356959863364646	0.607173356105892	0.750655204635873	0.951302045690573	1.05383121284845	0.315604052148149	0.935170360089944	1.10759450877688
56_wild_env_BB0.5	38_wild_env_BB0.5_mean11_var2	environment	0.71	0.9	1	0.81	1	0.88	1	0.75	0.5	0	11	2	replicate_07	0.0380622837370242	0.358996539792388	0.602941176470588	0.743152668134326	0.956975797266032	1.06110558352037	0.336493008478767	0.951737883331382	1.1131828542159
56_wild_env_BB0.5	38_wild_env_BB0.5_mean11_var2	environment	0.71	0.9	1	0.81	1	0.88	1	0.75	0.5	0	11	2	replicate_08	0.0478723404255319	0.397163120567376	0.554964539007092	0.758752860516161	0.963136282054792	1.0589361633041	0.34621785630771	0.96305355844815	1.1189228400911
56_wild_env_BB0.5	38_wild_env_BB0.5_mean11_var2	environment	0.71	0.9	1	0.81	1	0.88	1	0.75	0.5	0	11	2	replicate_09	0.0288778877887789	0.339108910891089	0.632013201320132	0.766863332356874	0.94878236311316	1.05842799036847	0.320277700388482	0.941229031658219	1.11158278871597
56_wild_env_BB0.5	38_wild_env_BB0.5_mean11_var2	environment	0.71	0.9	1	0.81	1	0.88	1	0.75	0.5	0	11	2	replicate_10	0.0212591986917416	0.376941946034342	0.601798855273917	0.749807604639065	0.950907769728455	1.057337605285	0.323608763873487	0.944154589575986	1.10547426782497
56_wild_env_BB0.5	38_wild_env_BB0.5_mean11_var2	environment	0.71	0.9	1	0.81	1	0.88	1	0.75	0.5	0	11	2	replicate_11	0.0439367311072056	0.400702987697715	0.555360281195079	0.740992402133783	0.964363608347647	1.05816182703376	0.345051232031106	0.961018923697345	1.11220713401361
56_wild_env_BB0.5	38_wild_env_BB0.5_mean11_var2	environment	0.71	0.9	1	0.81	1	0.88	1	0.75	0.5	0	11	2	replicate_12	0.05	0.386666666666667	0.563333333333333	0.774092267337205	0.966138247994784	1.05963188213216	0.334672904093566	0.958935616471034	1.12668188095578
56_wild_env_BB0.5	38_wild_env_BB0.5_mean11_var2	environment	0.71	0.9	1	0.81	1	0.88	1	0.75	0.5	0	11	2	replicate_13	0.0258333333333333	0.3725	0.601666666666667	0.75492853352611	0.957037056299988	1.05793801099622	0.325827386892932	0.955424250435954	1.10864052535128
56_wild_env_BB0.5	38_wild_env_BB0.5_mean11_var2	environment	0.71	0.9	1	0.81	1	0.88	1	0.75	0.5	0	11	2	replicate_14	0.0515097690941385	0.412966252220249	0.535523978685613	0.755307125957151	0.949292513251109	1.06053354716716	0.320067784710205	0.946161762972855	1.11173486439691
56_wild_env_BB0.5	38_wild_env_BB0.5_mean11_var2	environment	0.71	0.9	1	0.81	1	0.88	1	0.75	0.5	0	11	2	replicate_15	0.038527397260274	0.321061643835616	0.64041095890411	0.752304606744422	0.951618144260632	1.0580890255521	0.314650740950135	0.950831318452144	1.10608564458305
56_wild_env_BB0.5	38_wild_env_BB0.5_mean11_var2	environment	0.71	0.9	1	0.81	1	0.88	1	0.75	0.5	0	11	2	replicate_16	0.0635593220338983	0.409322033898305	0.527118644067797	0.765005753318338	0.957755689650089	1.06157269741432	0.34300355977292	0.96211063593484	1.11334290189752
56_wild_env_BB0.5	38_wild_env_BB0.5_mean11_var2	environment	0.71	0.9	1	0.81	1	0.88	1	0.75	0.5	0	11	2	replicate_17	0.0525394045534151	0.388791593695271	0.558669001751314	0.746353573761021	0.952084852796282	1.05832335160279	0.32209136856119	0.931675734780835	1.11451722750922
56_wild_env_BB0.5	38_wild_env_BB0.5_mean11_var2	environment	0.71	0.9	1	0.81	1	0.88	1	0.75	0.5	0	11	2	replicate_18	0.0280612244897959	0.325680272108844	0.646258503401361	0.780656553579853	0.945651095011978	1.06177697663042	0.323851929613512	0.95564643195159	1.10747420087383
56_wild_env_BB0.5	38_wild_env_BB0.5_mean11_var2	environment	0.71	0.9	1	0.81	1	0.88	1	0.75	0.5	0	11	2	replicate_19	0.0420600858369099	0.337339055793991	0.620600858369099	0.73940737922945	0.944300520468224	1.05789494510679	0.33211768008535	0.932452558635741	1.10352014823953
56_wild_env_BB0.5	38_wild_env_BB0.5_mean11_var2	environment	0.71	0.9	1	0.81	1	0.88	1	0.75	0.5	0	11	2	replicate_20	0.0389380530973451	0.357522123893805	0.60353982300885	0.754765614886674	0.948847987663171	1.05773634001333	0.32080701504688	0.947817117811281	1.10308596714341
56_wild_env_BB0.5	38_wild_env_BB0.5_mean11_var2	environment	0.71	0.9	1	0.81	1	0.88	1	0.75	0.5	0	11	2	replicate_21	0.0318818040435459	0.343701399688958	0.624416796267496	0.745972920115274	0.951832855946338	1.06256703226359	0.357818490089237	0.947469016058223	1.11296817320049
56_wild_env_BB0.5	38_wild_env_BB0.5_mean11_var2	environment	0.71	0.9	1	0.81	1	0.88	1	0.75	0.5	0	11	2	replicate_22	0.0293855743544078	0.340160284951024	0.630454140694568	0.749094949854303	0.952038474161837	1.06162469525685	0.335974438369904	0.946404255342679	1.11225996208339
56_wild_env_BB0.5	38_wild_env_BB0.5_mean11_var2	environment	0.71	0.9	1	0.81	1	0.88	1	0.75	0.5	0	11	2	replicate_23	0.0250431778929188	0.325561312607945	0.649395509499136	0.737382272531971	0.959298474810879	1.05705835600096	0.332126879538146	0.948254950279692	1.11358329989613
56_wild_env_BB0.5	38_wild_env_BB0.5_mean11_var2	environment	0.71	0.9	1	0.81	1	0.88	1	0.75	0.5	0	11	2	replicate_24	0.0441176470588235	0.438581314878893	0.517301038062284	0.767625253394291	0.960133014712827	1.06220604919555	0.335098120097982	0.972063614882161	1.11437254002399
56_wild_env_BB0.5	38_wild_env_BB0.5_mean11_var2	environment	0.71	0.9	1	0.81	1	0.88	1	0.75	0.5	0	11	2	replicate_25	0.0491942324003393	0.35284139100933	0.597964376590331	0.75686784671364	0.952671264492821	1.06541734046824	0.328146149369249	0.966511657334254	1.11167168105961
56_wild_env_BB0.5	38_wild_env_BB0.5_mean11_var2	environment	0.71	0.9	1	0.81	1	0.88	1	0.75	0.5	0	11	2	replicate_26	0.0436607892527288	0.355163727959698	0.601175482787573	0.759159542826374	0.967396838413831	1.06155373097197	0.348467841752932	0.970318440875266	1.1247455422071
56_wild_env_BB0.5	38_wild_env_BB0.5_mean11_var2	environment	0.71	0.9	1	0.81	1	0.88	1	0.75	0.5	0	11	2	replicate_27	0.0292598967297762	0.336488812392427	0.634251290877797	0.762297844699623	0.954640729095231	1.05925919140775	0.324589533297505	0.951667518097814	1.11435637684523
56_wild_env_BB0.5	38_wild_env_BB0.5_mean11_var2	environment	0.71	0.9	1	0.81	1	0.88	1	0.75	0.5	0	11	2	replicate_28	0.0351027397260274	0.363013698630137	0.601883561643836	0.747687915986432	0.949653837552316	1.06208193791803	0.322122216025776	0.952789919479583	1.1116875115556
56_wild_env_BB0.5	38_wild_env_BB0.5_mean11_var2	environment	0.71	0.9	1	0.81	1	0.88	1	0.75	0.5	0	11	2	replicate_29	0.0248447204968944	0.336291038154392	0.638864241348713	0.744638179637829	0.952476803171829	1.05979436252062	0.325990960979063	0.946543860060308	1.11153677190921
56_wild_env_BB0.5	38_wild_env_BB0.5_mean11_var2	environment	0.71	0.9	1	0.81	1	0.88	1	0.75	0.5	0	11	2	replicate_30	0.0336206896551724	0.344827586206897	0.621551724137931	0.773002488711338	0.944650008492581	1.06182990885927	0.309836397348815	0.946707186812435	1.11089032657909
56_wild_env_BB0.5	38_wild_env_BB0.5_mean12_var2	environment	0.71	0.9	1	0.81	1	0.88	1	0.75	0.5	0	12	2	replicate_01	0.0613057324840764	0.44187898089172	0.496815286624204	0.767477201433606	0.974721303694876	1.08851472149853	0.454372783421374	1.05062938890458	1.09335719400234
56_wild_env_BB0.5	38_wild_env_BB0.5_mean12_var2	environment	0.71	0.9	1	0.81	1	0.88	1	0.75	0.5	0	12	2	replicate_02	0.0788844621513944	0.463745019920319	0.457370517928287	0.784890728446005	0.975216702678813	1.09360300235435	0.467668934802214	1.06165943612753	1.09286986539941
56_wild_env_BB0.5	38_wild_env_BB0.5_mean12_var2	environment	0.71	0.9	1	0.81	1	0.88	1	0.75	0.5	0	12	2	replicate_03	0.101518784972022	0.458033573141487	0.440447641886491	0.787950154509175	0.982749476349297	1.08743364637408	0.465261072888415	1.05884151124987	1.10619845453197
56_wild_env_BB0.5	38_wild_env_BB0.5_mean12_var2	environment	0.71	0.9	1	0.81	1	0.88	1	0.75	0.5	0	12	2	replicate_04	0.114381833473507	0.460050462573591	0.425567703952902	0.786496729153162	0.976812644300946	1.09087175310308	0.467429539622791	1.0572632695366	1.09770829559643
56_wild_env_BB0.5	38_wild_env_BB0.5_mean12_var2	environment	0.71	0.9	1	0.81	1	0.88	1	0.75	0.5	0	12	2	replicate_05	0.0834008097165992	0.487449392712551	0.42914979757085	0.768738571550892	0.983767100603554	1.09037837182855	0.467852002137159	1.06814888244979	1.09102067109549
56_wild_env_BB0.5	38_wild_env_BB0.5_mean12_var2	environment	0.71	0.9	1	0.81	1	0.88	1	0.75	0.5	0	12	2	replicate_06	0.0766747376916868	0.455205811138015	0.468119451170299	0.770458403511809	0.978972531278301	1.09935245646815	0.463430961128793	1.06988675298195	1.09459885846281
56_wild_env_BB0.5	38_wild_env_BB0.5_mean12_var2	environment	0.71	0.9	1	0.81	1	0.88	1	0.75	0.5	0	12	2	replicate_07	0.0721966205837174	0.432411674347158	0.495391705069124	0.769071652749966	0.976832294617445	1.09264597436912	0.457950780646778	1.05822199785967	1.09486466410414
56_wild_env_BB0.5	38_wild_env_BB0.5_mean12_var2	environment	0.71	0.9	1	0.81	1	0.88	1	0.75	0.5	0	12	2	replicate_08	0.0608628659476117	0.443759630200308	0.49537750385208	0.768865482276313	0.97981827577399	1.09709185925186	0.473400882164601	1.05994994117915	1.1011747429229
56_wild_env_BB0.5	38_wild_env_BB0.5_mean12_var2	environment	0.71	0.9	1	0.81	1	0.88	1	0.75	0.5	0	12	2	replicate_09	0.0655737704918033	0.449180327868852	0.485245901639344	0.779295522401044	0.982455794163706	1.09220436627185	0.47283103359961	1.06221348663784	1.10060039725538
56_wild_env_BB0.5	38_wild_env_BB0.5_mean12_var2	environment	0.71	0.9	1	0.81	1	0.88	1	0.75	0.5	0	12	2	replicate_10	0.08715953307393	0.485603112840467	0.427237354085603	0.766266573762025	0.987399939615733	1.08881809083064	0.468372689825906	1.06644881789009	1.09861927780861
56_wild_env_BB0.5	38_wild_env_BB0.5_mean12_var2	environment	0.71	0.9	1	0.81	1	0.88	1	0.75	0.5	0	12	2	replicate_11	0.0876369327073552	0.4679186228482	0.444444444444444	0.7770154257891	0.985326538384636	1.08833435580944	0.468678868342255	1.05762139379181	1.10570907359899
56_wild_env_BB0.5	38_wild_env_BB0.5_mean12_var2	environment	0.71	0.9	1	0.81	1	0.88	1	0.75	0.5	0	12	2	replicate_12	0.0840064620355412	0.473344103392569	0.44264943457189	0.77742464419344	0.986203373921032	1.08728676150389	0.455632209848237	1.07132285875349	1.09430246547066
56_wild_env_BB0.5	38_wild_env_BB0.5_mean12_var2	environment	0.71	0.9	1	0.81	1	0.88	1	0.75	0.5	0	12	2	replicate_13	0.0968503937007874	0.456692913385827	0.446456692913386	0.77308474327292	0.977707583881418	1.09179401929985	0.470023497700399	1.06107828222589	1.09198897365828
56_wild_env_BB0.5	38_wild_env_BB0.5_mean12_var2	environment	0.71	0.9	1	0.81	1	0.88	1	0.75	0.5	0	12	2	replicate_14	0.0592051905920519	0.476074614760746	0.464720194647202	0.763991745006036	0.977412064411644	1.09531648113125	0.463083204603834	1.0578032435157	1.09724751589303
56_wild_env_BB0.5	38_wild_env_BB0.5_mean12_var2	environment	0.71	0.9	1	0.81	1	0.88	1	0.75	0.5	0	12	2	replicate_15	0.104166666666667	0.442307692307692	0.453525641025641	0.762318998849531	0.965710324918475	1.09536603794319	0.4625385651784	1.04710886305844	1.092048254941
56_wild_env_BB0.5	38_wild_env_BB0.5_mean12_var2	environment	0.71	0.9	1	0.81	1	0.88	1	0.75	0.5	0	12	2	replicate_16	0.107977437550363	0.485092667203868	0.40692989524577	0.777223532941457	0.983306302346876	1.09504890335855	0.472029501561755	1.06771485263215	1.10007368090704
56_wild_env_BB0.5	38_wild_env_BB0.5_mean12_var2	environment	0.71	0.9	1	0.81	1	0.88	1	0.75	0.5	0	12	2	replicate_17	0.077716098334655	0.473433782712133	0.448850118953212	0.758273517076973	0.983129312994571	1.09165281731607	0.470986792893902	1.05717358309559	1.09626827825312
56_wild_env_BB0.5	38_wild_env_BB0.5_mean12_var2	environment	0.71	0.9	1	0.81	1	0.88	1	0.75	0.5	0	12	2	replicate_18	0.0632911392405063	0.443829113924051	0.492879746835443	0.774318899211711	0.98373389481756	1.09570440739553	0.461459225812297	1.07137821328824	1.10126192347467
56_wild_env_BB0.5	38_wild_env_BB0.5_mean12_var2	environment	0.71	0.9	1	0.81	1	0.88	1	0.75	0.5	0	12	2	replicate_19	0.0525908739365816	0.45784996133024	0.489559164733179	0.77782806187292	0.980804872180818	1.08685499631883	0.474707959082423	1.05829800187298	1.0931773231064
56_wild_env_BB0.5	38_wild_env_BB0.5_mean12_var2	environment	0.71	0.9	1	0.81	1	0.88	1	0.75	0.5	0	12	2	replicate_20	0.0852965069049553	0.492282696994314	0.422420796100731	0.775172314965218	0.983930356674203	1.08475501763008	0.462605021071482	1.06679633097668	1.08931971704728
56_wild_env_BB0.5	38_wild_env_BB0.5_mean12_var2	environment	0.71	0.9	1	0.81	1	0.88	1	0.75	0.5	0	12	2	replicate_21	0.0855784469096672	0.477812995245642	0.436608557844691	0.786651945624334	0.979889555152756	1.0861804556942	0.458393801130432	1.05948825260734	1.09999959869209
56_wild_env_BB0.5	38_wild_env_BB0.5_mean12_var2	environment	0.71	0.9	1	0.81	1	0.88	1	0.75	0.5	0	12	2	replicate_22	0.0879934210526316	0.505756578947368	0.40625	0.767537880712668	0.982645021486637	1.095190718172	0.4548828856647	1.07271069891894	1.09823970041857
56_wild_env_BB0.5	38_wild_env_BB0.5_mean12_var2	environment	0.71	0.9	1	0.81	1	0.88	1	0.75	0.5	0	12	2	replicate_23	0.0680544435548439	0.461168935148119	0.470776621297038	0.779675478260147	0.983354863240941	1.08769273589665	0.459333896859207	1.06730206718681	1.09414648886653
56_wild_env_BB0.5	38_wild_env_BB0.5_mean12_var2	environment	0.71	0.9	1	0.81	1	0.88	1	0.75	0.5	0	12	2	replicate_24	0.0729508196721311	0.387704918032787	0.539344262295082	0.7645340045134	0.97989194064049	1.09577794908801	0.474720915283035	1.04821237356959	1.11027522053647
56_wild_env_BB0.5	38_wild_env_BB0.5_mean12_var2	environment	0.71	0.9	1	0.81	1	0.88	1	0.75	0.5	0	12	2	replicate_25	0.104440789473684	0.443256578947368	0.452302631578947	0.784954059146158	0.987385117569323	1.09333574436134	0.465754225014323	1.07357385117911	1.10308897967403
56_wild_env_BB0.5	38_wild_env_BB0.5_mean12_var2	environment	0.71	0.9	1	0.81	1	0.88	1	0.75	0.5	0	12	2	replicate_26	0.0681635926222935	0.412189254210104	0.519647153167602	0.771915286613555	0.981979019418884	1.09500320158479	0.454232317579867	1.0635228036197	1.10286218447918
56_wild_env_BB0.5	38_wild_env_BB0.5_mean12_var2	environment	0.71	0.9	1	0.81	1	0.88	1	0.75	0.5	0	12	2	replicate_27	0.0815660685154976	0.50978792822186	0.408646003262643	0.76670812493519	0.979940452391564	1.09397243072372	0.468226463751408	1.06656922203041	1.09375240782749
56_wild_env_BB0.5	38_wild_env_BB0.5_mean12_var2	environment	0.71	0.9	1	0.81	1	0.88	1	0.75	0.5	0	12	2	replicate_28	0.0645952575633688	0.452166802943581	0.48323793949305	0.762954062482736	0.973208478626021	1.09474471856876	0.462249581479192	1.05701757673161	1.08946998081614
56_wild_env_BB0.5	38_wild_env_BB0.5_mean12_var2	environment	0.71	0.9	1	0.81	1	0.88	1	0.75	0.5	0	12	2	replicate_29	0.0755957271980279	0.47165160230074	0.452752670501233	0.760118829361779	0.983143534814403	1.08765856232081	0.449347331099777	1.05942338058729	1.09723071843246
56_wild_env_BB0.5	38_wild_env_BB0.5_mean12_var2	environment	0.71	0.9	1	0.81	1	0.88	1	0.75	0.5	0	12	2	replicate_30	0.0778050778050778	0.476658476658477	0.445536445536446	0.794029902100567	0.985967288500419	1.08559232476653	0.456924675352477	1.06676984353669	1.10251527301389
56_wild_env_BB0.5	38_wild_env_BB0.5_mean13_var2	environment	0.71	0.9	1	0.81	1	0.88	1	0.75	0.5	0	13	2	replicate_01	0.117601246105919	0.511682242990654	0.370716510903427	0.789463121617688	1.01550107508049	1.11578441419628	0.596602764603446	1.12503582189172	1.06950434630645
56_wild_env_BB0.5	38_wild_env_BB0.5_mean13_var2	environment	0.71	0.9	1	0.81	1	0.88	1	0.75	0.5	0	13	2	replicate_02	0.120518688024409	0.553775743707094	0.325705568268497	0.793667364806738	1.00760420158143	1.11744492089511	0.585155992287436	1.11753808415057	1.07097880466896
56_wild_env_BB0.5	38_wild_env_BB0.5_mean13_var2	environment	0.71	0.9	1	0.81	1	0.88	1	0.75	0.5	0	13	2	replicate_03	0.148033924441018	0.528141865844256	0.323824209714726	0.791449653887717	1.00186086142957	1.12214431674494	0.582402865753825	1.12100437505073	1.06723466758586
56_wild_env_BB0.5	38_wild_env_BB0.5_mean13_var2	environment	0.71	0.9	1	0.81	1	0.88	1	0.75	0.5	0	13	2	replicate_04	0.139784946236559	0.523041474654378	0.337173579109063	0.794055166058995	1.00888377455186	1.12924055216384	0.597256073469526	1.12885602971824	1.06704959444495
56_wild_env_BB0.5	38_wild_env_BB0.5_mean13_var2	environment	0.71	0.9	1	0.81	1	0.88	1	0.75	0.5	0	13	2	replicate_05	0.132465543644717	0.541347626339969	0.326186830015314	0.783311266479554	1.00513774442555	1.12517382214985	0.589077009466446	1.12182653189516	1.06242768230991
56_wild_env_BB0.5	38_wild_env_BB0.5_mean13_var2	environment	0.71	0.9	1	0.81	1	0.88	1	0.75	0.5	0	13	2	replicate_06	0.159420289855072	0.536231884057971	0.304347826086957	0.797349720045323	1.00369815343644	1.12089373601678	0.592913833041919	1.11634090280489	1.06797402018979
56_wild_env_BB0.5	38_wild_env_BB0.5_mean13_var2	environment	0.71	0.9	1	0.81	1	0.88	1	0.75	0.5	0	13	2	replicate_07	0.159353348729792	0.522709776751347	0.317936874518861	0.799567508291279	1.01394009570954	1.1225203228058	0.599960705871458	1.12984375326092	1.06936826636692
56_wild_env_BB0.5	38_wild_env_BB0.5_mean13_var2	environment	0.71	0.9	1	0.81	1	0.88	1	0.75	0.5	0	13	2	replicate_08	0.179748822605965	0.554945054945055	0.26530612244898	0.787563171862672	1.00560390692203	1.12239281394376	0.592042612841474	1.11700082284863	1.06995018324113
56_wild_env_BB0.5	38_wild_env_BB0.5_mean13_var2	environment	0.71	0.9	1	0.81	1	0.88	1	0.75	0.5	0	13	2	replicate_09	0.148237179487179	0.524038461538462	0.327724358974359	0.790192409317194	1.01846217603779	1.10935497914812	0.612053567999134	1.11946699502752	1.06724652983703
56_wild_env_BB0.5	38_wild_env_BB0.5_mean13_var2	environment	0.71	0.9	1	0.81	1	0.88	1	0.75	0.5	0	13	2	replicate_10	0.112977099236641	0.538931297709924	0.348091603053435	0.792702654513561	1.01003686416869	1.11767122754853	0.59661531738981	1.12115218379563	1.06589372867408
56_wild_env_BB0.5	38_wild_env_BB0.5_mean13_var2	environment	0.71	0.9	1	0.81	1	0.88	1	0.75	0.5	0	13	2	replicate_11	0.180868167202572	0.545016077170418	0.27411575562701	0.805211745973654	1.00991814382695	1.12477179654759	0.610927771320881	1.12481156776713	1.0681801427771
56_wild_env_BB0.5	38_wild_env_BB0.5_mean13_var2	environment	0.71	0.9	1	0.81	1	0.88	1	0.75	0.5	0	13	2	replicate_12	0.153232242617717	0.549082202713488	0.297685554668795	0.803176871626633	1.01417755122788	1.12272386489982	0.604647492355922	1.12603089187234	1.07977132423089
56_wild_env_BB0.5	38_wild_env_BB0.5_mean13_var2	environment	0.71	0.9	1	0.81	1	0.88	1	0.75	0.5	0	13	2	replicate_13	0.140994295028525	0.537082314588427	0.321923390383048	0.787636802405512	0.999579074592107	1.11752491449577	0.576350215011708	1.11442938777501	1.06763369465831
56_wild_env_BB0.5	38_wild_env_BB0.5_mean13_var2	environment	0.71	0.9	1	0.81	1	0.88	1	0.75	0.5	0	13	2	replicate_14	0.176056338028169	0.539906103286385	0.284037558685446	0.815331405728858	1.01032503695383	1.1188860145104	0.600523537558884	1.13063034415813	1.06923538944071
56_wild_env_BB0.5	38_wild_env_BB0.5_mean13_var2	environment	0.71	0.9	1	0.81	1	0.88	1	0.75	0.5	0	13	2	replicate_15	0.136975455265241	0.537608867775139	0.32541567695962	0.802727827198714	1.01396642800344	1.11743832828135	0.60103749874127	1.12626178674498	1.07415171915729
56_wild_env_BB0.5	38_wild_env_BB0.5_mean13_var2	environment	0.71	0.9	1	0.81	1	0.88	1	0.75	0.5	0	13	2	replicate_16	0.171684296175753	0.566314076484947	0.2620016273393	0.793943835622215	1.00961642608349	1.12159505418588	0.601212338659072	1.12589545139387	1.05961070143056
56_wild_env_BB0.5	38_wild_env_BB0.5_mean13_var2	environment	0.71	0.9	1	0.81	1	0.88	1	0.75	0.5	0	13	2	replicate_17	0.114520958083832	0.520209580838323	0.365269461077844	0.794909759270024	1.00980717018588	1.12327690791202	0.597325424563458	1.12615412743822	1.06506368846965
56_wild_env_BB0.5	38_wild_env_BB0.5_mean13_var2	environment	0.71	0.9	1	0.81	1	0.88	1	0.75	0.5	0	13	2	replicate_18	0.162358642972536	0.55735056542811	0.280290791599354	0.797454280167616	1.01241541424257	1.11745132303159	0.600326256932957	1.12416429516739	1.06634772630876
56_wild_env_BB0.5	38_wild_env_BB0.5_mean13_var2	environment	0.71	0.9	1	0.81	1	0.88	1	0.75	0.5	0	13	2	replicate_19	0.128751974723539	0.516587677725118	0.354660347551343	0.791124123488632	1.01116765575181	1.11894220418135	0.587977877796614	1.12207699989332	1.06849081202262
56_wild_env_BB0.5	38_wild_env_BB0.5_mean13_var2	environment	0.71	0.9	1	0.81	1	0.88	1	0.75	0.5	0	13	2	replicate_20	0.100229533282326	0.528691660290742	0.371078806426932	0.800187137675047	1.00841329385102	1.12277414742925	0.589688319590529	1.12322190700164	1.07308732900837
56_wild_env_BB0.5	38_wild_env_BB0.5_mean13_var2	environment	0.71	0.9	1	0.81	1	0.88	1	0.75	0.5	0	13	2	replicate_21	0.151785714285714	0.508116883116883	0.340097402597403	0.793783315053952	1.01149529340419	1.11778755592676	0.594279464887529	1.12482692366271	1.07037761094087
56_wild_env_BB0.5	38_wild_env_BB0.5_mean13_var2	environment	0.71	0.9	1	0.81	1	0.88	1	0.75	0.5	0	13	2	replicate_22	0.157979149959904	0.519647153167602	0.322373696872494	0.802141039050651	1.00602729897535	1.1238938215357	0.599443320049619	1.1241798474417	1.07158915141614
56_wild_env_BB0.5	38_wild_env_BB0.5_mean13_var2	environment	0.71	0.9	1	0.81	1	0.88	1	0.75	0.5	0	13	2	replicate_23	0.145801526717557	0.499236641221374	0.354961832061069	0.790829262575524	1.00492583890967	1.11607045588018	0.586915697673619	1.11960614929915	1.0622335251182
56_wild_env_BB0.5	38_wild_env_BB0.5_mean13_var2	environment	0.71	0.9	1	0.81	1	0.88	1	0.75	0.5	0	13	2	replicate_24	0.165779467680608	0.516349809885932	0.31787072243346	0.796363367690721	1.01670292618782	1.12054650932256	0.608687855857936	1.12779143003785	1.06642840186667
56_wild_env_BB0.5	38_wild_env_BB0.5_mean13_var2	environment	0.71	0.9	1	0.81	1	0.88	1	0.75	0.5	0	13	2	replicate_25	0.133280127693536	0.541101356743815	0.32561851556265	0.782082576849974	1.01257895850284	1.11689083454156	0.586877492081841	1.12410861285409	1.06849040660937
56_wild_env_BB0.5	38_wild_env_BB0.5_mean13_var2	environment	0.71	0.9	1	0.81	1	0.88	1	0.75	0.5	0	13	2	replicate_26	0.151757188498403	0.497603833865815	0.350638977635783	0.804518301470758	0.999368364832692	1.12111541736472	0.588821415560358	1.11693252739673	1.06802389521066
56_wild_env_BB0.5	38_wild_env_BB0.5_mean13_var2	environment	0.71	0.9	1	0.81	1	0.88	1	0.75	0.5	0	13	2	replicate_27	0.158526821457166	0.546837469975981	0.294635708566854	0.800025473496093	1.0123393782132	1.1243215513743	0.596916828791688	1.13257016406589	1.07057591738718
56_wild_env_BB0.5	38_wild_env_BB0.5_mean13_var2	environment	0.71	0.9	1	0.81	1	0.88	1	0.75	0.5	0	13	2	replicate_28	0.153846153846154	0.496153846153846	0.35	0.804568251632598	1.01233976733382	1.12153869156169	0.592595328454885	1.13507214407742	1.06848019026427
56_wild_env_BB0.5	38_wild_env_BB0.5_mean13_var2	environment	0.71	0.9	1	0.81	1	0.88	1	0.75	0.5	0	13	2	replicate_29	0.160550458715596	0.538990825688073	0.30045871559633	0.796060372369755	1.00486321700075	1.11422518961365	0.577892396371144	1.11478085593604	1.07178751425132
56_wild_env_BB0.5	38_wild_env_BB0.5_mean13_var2	environment	0.71	0.9	1	0.81	1	0.88	1	0.75	0.5	0	13	2	replicate_30	0.148443735035914	0.541899441340782	0.309656823623304	0.801001271307867	1.00471083496885	1.11879520857593	0.595373056831631	1.12019193679816	1.06685970721062
56_wild_env_BB0.5	38_wild_env_BB0.5_mean14_var2	environment	0.71	0.9	1	0.81	1	0.88	1	0.75	0.5	0	14	2	replicate_01	0.215179968701095	0.568075117370892	0.216744913928013	0.818292726246582	1.03675614998534	1.1497875161004	0.710411375320526	1.14576888297922	1.04320932357802
56_wild_env_BB0.5	38_wild_env_BB0.5_mean14_var2	environment	0.71	0.9	1	0.81	1	0.88	1	0.75	0.5	0	14	2	replicate_02	0.225218080888184	0.549563838223632	0.225218080888184	0.834109646001096	1.0345752236784	1.15469688168407	0.710464053559866	1.15073697215497	1.05193780459195
56_wild_env_BB0.5	38_wild_env_BB0.5_mean14_var2	environment	0.71	0.9	1	0.81	1	0.88	1	0.75	0.5	0	14	2	replicate_03	0.235249042145594	0.527969348659004	0.236781609195402	0.821469437410909	1.03389456188297	1.15139513837409	0.702269589402536	1.14819606850096	1.05523665897848
56_wild_env_BB0.5	38_wild_env_BB0.5_mean14_var2	environment	0.71	0.9	1	0.81	1	0.88	1	0.75	0.5	0	14	2	replicate_04	0.248097412480974	0.570776255707763	0.181126331811263	0.81574700063201	1.03724948297006	1.15688455765377	0.712498658478942	1.15336966671859	1.03427276692705
56_wild_env_BB0.5	38_wild_env_BB0.5_mean14_var2	environment	0.71	0.9	1	0.81	1	0.88	1	0.75	0.5	0	14	2	replicate_05	0.199844479004666	0.557542768273717	0.242612752721617	0.813324665148641	1.03656420482514	1.14715612976941	0.703398636584591	1.14107525039734	1.04224068710567
56_wild_env_BB0.5	38_wild_env_BB0.5_mean14_var2	environment	0.71	0.9	1	0.81	1	0.88	1	0.75	0.5	0	14	2	replicate_06	0.256289308176101	0.565251572327044	0.178459119496855	0.815739022032684	1.02477178142359	1.15979398178379	0.699270700620207	1.14305349622601	1.04147296941302
56_wild_env_BB0.5	38_wild_env_BB0.5_mean14_var2	environment	0.71	0.9	1	0.81	1	0.88	1	0.75	0.5	0	14	2	replicate_07	0.257188498402556	0.543929712460064	0.19888178913738	0.825590697763469	1.0408616664081	1.13733293796411	0.713098450867224	1.14821863761253	1.04576834000218
56_wild_env_BB0.5	38_wild_env_BB0.5_mean14_var2	environment	0.71	0.9	1	0.81	1	0.88	1	0.75	0.5	0	14	2	replicate_08	0.216926869350863	0.549712407559573	0.233360723089565	0.825758739361216	1.03727657111722	1.14648839301553	0.703303655296357	1.14954250210903	1.04672449721864
56_wild_env_BB0.5	38_wild_env_BB0.5_mean14_var2	environment	0.71	0.9	1	0.81	1	0.88	1	0.75	0.5	0	14	2	replicate_09	0.225831399845321	0.532869296210363	0.241299303944316	0.820444507998251	1.03483497941051	1.13486128919711	0.697960989816731	1.14513999626	1.0438789487448
56_wild_env_BB0.5	38_wild_env_BB0.5_mean14_var2	environment	0.71	0.9	1	0.81	1	0.88	1	0.75	0.5	0	14	2	replicate_10	0.223255813953488	0.531782945736434	0.244961240310078	0.808393106733144	1.03225303825097	1.15071707883712	0.707208739531503	1.14063016317503	1.03834201068167
56_wild_env_BB0.5	38_wild_env_BB0.5_mean14_var2	environment	0.71	0.9	1	0.81	1	0.88	1	0.75	0.5	0	14	2	replicate_11	0.240566037735849	0.492138364779874	0.267295597484277	0.819500603636408	1.03264775679882	1.16156205566005	0.70919828574599	1.14681545853136	1.04826091503944
56_wild_env_BB0.5	38_wild_env_BB0.5_mean14_var2	environment	0.71	0.9	1	0.81	1	0.88	1	0.75	0.5	0	14	2	replicate_12	0.228	0.5352	0.2368	0.825631621390179	1.03981835304746	1.14859370702877	0.709764198865542	1.15371539424856	1.04680089389183
56_wild_env_BB0.5	38_wild_env_BB0.5_mean14_var2	environment	0.71	0.9	1	0.81	1	0.88	1	0.75	0.5	0	14	2	replicate_13	0.190590111642743	0.555023923444976	0.254385964912281	0.819422873969185	1.04441488397036	1.15296788277257	0.71097249156579	1.15871630940689	1.0380198370699
56_wild_env_BB0.5	38_wild_env_BB0.5_mean14_var2	environment	0.71	0.9	1	0.81	1	0.88	1	0.75	0.5	0	14	2	replicate_14	0.265625	0.536184210526316	0.198190789473684	0.813341093878857	1.03397708030637	1.15266371095795	0.703547870459758	1.14487128051253	1.04792161365001
56_wild_env_BB0.5	38_wild_env_BB0.5_mean14_var2	environment	0.71	0.9	1	0.81	1	0.88	1	0.75	0.5	0	14	2	replicate_15	0.209728867623604	0.558213716108453	0.232057416267943	0.801917103121819	1.02978715548133	1.14537814780362	0.694765000013154	1.13853820677878	1.036899672395
56_wild_env_BB0.5	38_wild_env_BB0.5_mean14_var2	environment	0.71	0.9	1	0.81	1	0.88	1	0.75	0.5	0	14	2	replicate_16	0.226877470355731	0.545454545454545	0.227667984189723	0.820045263063923	1.03727256856512	1.14537939884229	0.709622936112554	1.14006244571713	1.04901422636177
56_wild_env_BB0.5	38_wild_env_BB0.5_mean14_var2	environment	0.71	0.9	1	0.81	1	0.88	1	0.75	0.5	0	14	2	replicate_17	0.22738190552442	0.538831064851881	0.233787029623699	0.809864859957496	1.03224261610411	1.13358904636213	0.690817546271271	1.13777904533355	1.04098824507663
56_wild_env_BB0.5	38_wild_env_BB0.5_mean14_var2	environment	0.71	0.9	1	0.81	1	0.88	1	0.75	0.5	0	14	2	replicate_18	0.208300704776821	0.556773688332028	0.234925606891151	0.819907432321386	1.03661151574517	1.14990851032447	0.702732579235784	1.15280798614239	1.04066413077463
56_wild_env_BB0.5	38_wild_env_BB0.5_mean14_var2	environment	0.71	0.9	1	0.81	1	0.88	1	0.75	0.5	0	14	2	replicate_19	0.228438228438228	0.52991452991453	0.241647241647242	0.810918194078521	1.0359310806914	1.15236977439763	0.703451051030548	1.15251235304313	1.03742789508613
56_wild_env_BB0.5	38_wild_env_BB0.5_mean14_var2	environment	0.71	0.9	1	0.81	1	0.88	1	0.75	0.5	0	14	2	replicate_20	0.228989976869699	0.531225905936777	0.239784117193524	0.825326269301278	1.02872538434563	1.15627901152362	0.70683866259838	1.14545944015878	1.04642480996017
56_wild_env_BB0.5	38_wild_env_BB0.5_mean14_var2	environment	0.71	0.9	1	0.81	1	0.88	1	0.75	0.5	0	14	2	replicate_21	0.26731078904992	0.553140096618358	0.179549114331723	0.818613449182334	1.03423211546582	1.15334440033858	0.701474106056308	1.14874303186821	1.04532573704575
56_wild_env_BB0.5	38_wild_env_BB0.5_mean14_var2	environment	0.71	0.9	1	0.81	1	0.88	1	0.75	0.5	0	14	2	replicate_22	0.203445447087777	0.555373256767843	0.241181296144381	0.824608237362793	1.03066336447268	1.15490988049194	0.706471918168038	1.1507663168716	1.03443591325882
56_wild_env_BB0.5	38_wild_env_BB0.5_mean14_var2	environment	0.71	0.9	1	0.81	1	0.88	1	0.75	0.5	0	14	2	replicate_23	0.211783439490446	0.557324840764331	0.230891719745223	0.808007423168693	1.0372655088145	1.15623041544864	0.708865419560062	1.14330008094853	1.04755886622857
56_wild_env_BB0.5	38_wild_env_BB0.5_mean14_var2	environment	0.71	0.9	1	0.81	1	0.88	1	0.75	0.5	0	14	2	replicate_24	0.183066361556064	0.529366895499619	0.287566742944317	0.799622923746739	1.02908782541882	1.15523145312577	0.701993719143266	1.14208964447501	1.02797021729955
56_wild_env_BB0.5	38_wild_env_BB0.5_mean14_var2	environment	0.71	0.9	1	0.81	1	0.88	1	0.75	0.5	0	14	2	replicate_25	0.249795918367347	0.546938775510204	0.203265306122449	0.81244182883273	1.03171221756394	1.15674069111322	0.69905252552795	1.14964587748323	1.034593895001
56_wild_env_BB0.5	38_wild_env_BB0.5_mean14_var2	environment	0.71	0.9	1	0.81	1	0.88	1	0.75	0.5	0	14	2	replicate_26	0.213492063492063	0.548412698412698	0.238095238095238	0.8114814443509	1.03016242806495	1.146356711012	0.703875541015756	1.14303879415561	1.02578793081042
56_wild_env_BB0.5	38_wild_env_BB0.5_mean14_var2	environment	0.71	0.9	1	0.81	1	0.88	1	0.75	0.5	0	14	2	replicate_27	0.209486166007905	0.523320158102767	0.267193675889328	0.820251942764693	1.03044054415753	1.14660996452169	0.703258573027263	1.14585360314873	1.0382215431591
56_wild_env_BB0.5	38_wild_env_BB0.5_mean14_var2	environment	0.71	0.9	1	0.81	1	0.88	1	0.75	0.5	0	14	2	replicate_28	0.229623824451411	0.566614420062696	0.203761755485893	0.823021992357259	1.04153558318782	1.15545769964885	0.722842845993918	1.15438943956701	1.0439382905109
56_wild_env_BB0.5	38_wild_env_BB0.5_mean14_var2	environment	0.71	0.9	1	0.81	1	0.88	1	0.75	0.5	0	14	2	replicate_29	0.29788961038961	0.551948051948052	0.150162337662338	0.821365560587126	1.03574450739819	1.1506794599637	0.709569053669359	1.14906687104298	1.03803960454307
56_wild_env_BB0.5	38_wild_env_BB0.5_mean14_var2	environment	0.71	0.9	1	0.81	1	0.88	1	0.75	0.5	0	14	2	replicate_30	0.242145593869732	0.532567049808429	0.225287356321839	0.807404161074328	1.03977752807747	1.15008117866118	0.696852316293654	1.14804604084272	1.04549135692892
56_wild_env_BB0.5	38_wild_env_BB0.5_mean15_var2	environment	0.71	0.9	1	0.81	1	0.88	1	0.75	0.5	0	15	2	replicate_01	0.288416075650118	0.559495665878645	0.152088258471237	0.847900338323257	1.06379856107125	1.18630838399471	0.798911912311573	1.15820024608541	1.01084158742427
56_wild_env_BB0.5	38_wild_env_BB0.5_mean15_var2	environment	0.71	0.9	1	0.81	1	0.88	1	0.75	0.5	0	15	2	replicate_02	0.347528517110266	0.537642585551331	0.114828897338403	0.844391182524832	1.06831933440098	1.1837329761179	0.804563088938026	1.14944115076461	1.03336279039193
56_wild_env_BB0.5	38_wild_env_BB0.5_mean15_var2	environment	0.71	0.9	1	0.81	1	0.88	1	0.75	0.5	0	15	2	replicate_03	0.261041009463722	0.514195583596215	0.224763406940063	0.834065963707616	1.06344567592385	1.174252247539	0.779904730507397	1.15400172245763	1.02756503258094
56_wild_env_BB0.5	38_wild_env_BB0.5_mean15_var2	environment	0.71	0.9	1	0.81	1	0.88	1	0.75	0.5	0	15	2	replicate_04	0.294704528012279	0.541826554105909	0.163468917881811	0.828459249945837	1.05583323797419	1.16938164983905	0.782548099167005	1.14460914828049	1.01385899886958
56_wild_env_BB0.5	38_wild_env_BB0.5_mean15_var2	environment	0.71	0.9	1	0.81	1	0.88	1	0.75	0.5	0	15	2	replicate_05	0.348729792147806	0.488067744418784	0.16320246343341	0.828290289618277	1.05820077898552	1.16918052191355	0.785827093251421	1.14058038494677	1.01938416598776
56_wild_env_BB0.5	38_wild_env_BB0.5_mean15_var2	environment	0.71	0.9	1	0.81	1	0.88	1	0.75	0.5	0	15	2	replicate_06	0.297856049004594	0.522970903522205	0.179173047473201	0.833635307012976	1.06082705910695	1.15741680795957	0.788708889340803	1.1409101687483	1.02621453200278
56_wild_env_BB0.5	38_wild_env_BB0.5_mean15_var2	environment	0.71	0.9	1	0.81	1	0.88	1	0.75	0.5	0	15	2	replicate_07	0.299212598425197	0.525984251968504	0.174803149606299	0.823472764347596	1.06227309236784	1.18703358153548	0.80200029245436	1.14213170506068	1.00366531597726
56_wild_env_BB0.5	38_wild_env_BB0.5_mean15_var2	environment	0.71	0.9	1	0.81	1	0.88	1	0.75	0.5	0	15	2	replicate_08	0.358161648177496	0.515847860538827	0.125990491283677	0.831368276342718	1.05962884248723	1.17221600024243	0.786658910459615	1.14495291066569	1.02188799446496
56_wild_env_BB0.5	38_wild_env_BB0.5_mean15_var2	environment	0.71	0.9	1	0.81	1	0.88	1	0.75	0.5	0	15	2	replicate_09	0.386138613861386	0.49009900990099	0.123762376237624	0.841157473561497	1.0631044296705	1.18130664649538	0.80096632220202	1.14966819161702	1.01769508410974
56_wild_env_BB0.5	38_wild_env_BB0.5_mean15_var2	environment	0.71	0.9	1	0.81	1	0.88	1	0.75	0.5	0	15	2	replicate_10	0.291993720565149	0.54160125588697	0.166405023547881	0.839645268967403	1.06009170411954	1.17451599836944	0.793096362893513	1.14405882492113	1.03581722735818
56_wild_env_BB0.5	38_wild_env_BB0.5_mean15_var2	environment	0.71	0.9	1	0.81	1	0.88	1	0.75	0.5	0	15	2	replicate_11	0.323272438443209	0.526608419380461	0.15011914217633	0.832091125993018	1.05318527678206	1.19627743052196	0.795480402972357	1.13758045677681	1.03033094198397
56_wild_env_BB0.5	38_wild_env_BB0.5_mean15_var2	environment	0.71	0.9	1	0.81	1	0.88	1	0.75	0.5	0	15	2	replicate_12	0.322709163346614	0.514741035856574	0.162549800796813	0.827261150000366	1.05986996755727	1.19092323097236	0.787247343904222	1.15160670807282	1.01582056145028
56_wild_env_BB0.5	38_wild_env_BB0.5_mean15_var2	environment	0.71	0.9	1	0.81	1	0.88	1	0.75	0.5	0	15	2	replicate_13	0.35632183908046	0.505747126436782	0.137931034482759	0.83138011416158	1.06729906342441	1.17173367423994	0.790984420703424	1.15304529112729	1.02070354373792
56_wild_env_BB0.5	38_wild_env_BB0.5_mean15_var2	environment	0.71	0.9	1	0.81	1	0.88	1	0.75	0.5	0	15	2	replicate_14	0.340523882896764	0.491525423728814	0.167950693374422	0.84824151595474	1.07196548202604	1.18432669999117	0.812114415382916	1.15262287714636	1.02255937967321
56_wild_env_BB0.5	38_wild_env_BB0.5_mean15_var2	environment	0.71	0.9	1	0.81	1	0.88	1	0.75	0.5	0	15	2	replicate_15	0.29007036747459	0.535574667709148	0.174354964816263	0.83754339549636	1.06183102547318	1.18009372580849	0.800329493503704	1.1464880648734	1.01880271593775
56_wild_env_BB0.5	38_wild_env_BB0.5_mean15_var2	environment	0.71	0.9	1	0.81	1	0.88	1	0.75	0.5	0	15	2	replicate_16	0.347967479674797	0.50650406504065	0.145528455284553	0.849315859293002	1.06440247525713	1.18150981363639	0.797531253259566	1.1547305911821	1.02666291803433
56_wild_env_BB0.5	38_wild_env_BB0.5_mean15_var2	environment	0.71	0.9	1	0.81	1	0.88	1	0.75	0.5	0	15	2	replicate_17	0.365909090909091	0.518939393939394	0.115151515151515	0.837708326427789	1.06332143076825	1.18351289408984	0.792791985052546	1.14977760994864	1.03107453377538
56_wild_env_BB0.5	38_wild_env_BB0.5_mean15_var2	environment	0.71	0.9	1	0.81	1	0.88	1	0.75	0.5	0	15	2	replicate_18	0.337034099920698	0.501982553528945	0.160983346550357	0.834153522442586	1.06724888914184	1.18425958910299	0.790956612693504	1.15132836940355	1.02315119646969
56_wild_env_BB0.5	38_wild_env_BB0.5_mean15_var2	environment	0.71	0.9	1	0.81	1	0.88	1	0.75	0.5	0	15	2	replicate_19	0.265648854961832	0.561832061068702	0.172519083969466	0.842858432605486	1.05288066217881	1.19461117115377	0.791662438698854	1.15084693522265	1.02495775873323
56_wild_env_BB0.5	38_wild_env_BB0.5_mean15_var2	environment	0.71	0.9	1	0.81	1	0.88	1	0.75	0.5	0	15	2	replicate_20	0.2859375	0.5390625	0.175	0.841381870247942	1.06264554518518	1.15592707549402	0.790290211893199	1.14928940532369	1.02115869727013
56_wild_env_BB0.5	38_wild_env_BB0.5_mean15_var2	environment	0.71	0.9	1	0.81	1	0.88	1	0.75	0.5	0	15	2	replicate_21	0.366265060240964	0.494779116465863	0.138955823293173	0.8519335971295	1.07083060567421	1.17654101463874	0.806397035523385	1.15696552017324	1.02555569214442
56_wild_env_BB0.5	38_wild_env_BB0.5_mean15_var2	environment	0.71	0.9	1	0.81	1	0.88	1	0.75	0.5	0	15	2	replicate_22	0.303474903474903	0.507335907335907	0.189189189189189	0.843611493680234	1.06223006766781	1.16723340578039	0.786073202309244	1.15614674278819	1.01776056557786
56_wild_env_BB0.5	38_wild_env_BB0.5_mean15_var2	environment	0.71	0.9	1	0.81	1	0.88	1	0.75	0.5	0	15	2	replicate_23	0.296067848882035	0.528912875867386	0.175019275250578	0.836679611237657	1.05677179164069	1.18254359863587	0.787560530772321	1.15257738778685	1.01699634531881
56_wild_env_BB0.5	38_wild_env_BB0.5_mean15_var2	environment	0.71	0.9	1	0.81	1	0.88	1	0.75	0.5	0	15	2	replicate_24	0.36084142394822	0.503236245954693	0.135922330097087	0.831829065050962	1.05693928977412	1.17834849492733	0.791116556302409	1.14424547977827	1.01875981480745
56_wild_env_BB0.5	38_wild_env_BB0.5_mean15_var2	environment	0.71	0.9	1	0.81	1	0.88	1	0.75	0.5	0	15	2	replicate_25	0.350862777321282	0.502875924404273	0.146261298274445	0.845198728877845	1.06807082576545	1.16881260254872	0.794245391603949	1.15582619839557	1.02537203160728
56_wild_env_BB0.5	38_wild_env_BB0.5_mean15_var2	environment	0.71	0.9	1	0.81	1	0.88	1	0.75	0.5	0	15	2	replicate_26	0.362153344208809	0.49836867862969	0.139477977161501	0.842266063441195	1.06008755763786	1.17858844784736	0.795141316749439	1.15063882040038	1.03311922240973
56_wild_env_BB0.5	38_wild_env_BB0.5_mean15_var2	environment	0.71	0.9	1	0.81	1	0.88	1	0.75	0.5	0	15	2	replicate_27	0.310852713178295	0.513953488372093	0.175193798449612	0.843772215951961	1.05693427543588	1.18462504516445	0.792815101057813	1.14890580643215	1.02514181115735
56_wild_env_BB0.5	38_wild_env_BB0.5_mean15_var2	environment	0.71	0.9	1	0.81	1	0.88	1	0.75	0.5	0	15	2	replicate_28	0.321207430340557	0.504643962848297	0.174148606811146	0.835041320691095	1.05413899361919	1.18689942962234	0.789295037558085	1.1496984357633	1.01304537806141
56_wild_env_BB0.5	38_wild_env_BB0.5_mean15_var2	environment	0.71	0.9	1	0.81	1	0.88	1	0.75	0.5	0	15	2	replicate_29	0.384923817161187	0.499599037690457	0.115477145148356	0.84865731940681	1.06541090227755	1.17049059237432	0.796135432810719	1.15384838863696	1.02886903385513
56_wild_env_BB0.5	38_wild_env_BB0.5_mean15_var2	environment	0.71	0.9	1	0.81	1	0.88	1	0.75	0.5	0	15	2	replicate_30	0.340180772391126	0.516844700082169	0.142974527526705	0.829188130368242	1.05472285635148	1.17293208632229	0.782879843646527	1.14814322829044	1.00949073596055
56_wild_env_BB0.5	38_wild_env_BB0.5_mean16_var2	environment	0.71	0.9	1	0.81	1	0.88	1	0.75	0.5	0	16	2	replicate_01	0.420751633986928	0.481209150326797	0.0980392156862745	0.846245152159433	1.08744247652105	1.18466703946442	0.843878324899383	1.14407582944833	1.002237077326
56_wild_env_BB0.5	38_wild_env_BB0.5_mean16_var2	environment	0.71	0.9	1	0.81	1	0.88	1	0.75	0.5	0	16	2	replicate_02	0.40398406374502	0.499601593625498	0.0964143426294821	0.85361566796955	1.08719517283512	1.22968138060375	0.852161695162833	1.14494157210865	1.0072236183123
56_wild_env_BB0.5	38_wild_env_BB0.5_mean16_var2	environment	0.71	0.9	1	0.81	1	0.88	1	0.75	0.5	0	16	2	replicate_03	0.396197718631179	0.478326996197719	0.125475285171103	0.873738360450315	1.10060055673927	1.20747149295653	0.867395308056205	1.1507041875923	1.00676227302334
56_wild_env_BB0.5	38_wild_env_BB0.5_mean16_var2	environment	0.71	0.9	1	0.81	1	0.88	1	0.75	0.5	0	16	2	replicate_04	0.473886328725038	0.441628264208909	0.0844854070660522	0.849775310896599	1.08666004832455	1.20232957786708	0.857220729017606	1.13228515048564	1.02603940512844
56_wild_env_BB0.5	38_wild_env_BB0.5_mean16_var2	environment	0.71	0.9	1	0.81	1	0.88	1	0.75	0.5	0	16	2	replicate_05	0.438967136150235	0.469483568075117	0.0915492957746479	0.850625534583716	1.093554108063	1.20608705574556	0.851736717208555	1.14756223650113	1.00106250547944
56_wild_env_BB0.5	38_wild_env_BB0.5_mean16_var2	environment	0.71	0.9	1	0.81	1	0.88	1	0.75	0.5	0	16	2	replicate_06	0.436187399030695	0.474959612277868	0.0888529886914378	0.848012681167751	1.08751574895948	1.21822230761552	0.856730959530324	1.1412287124028	0.998785998803082
56_wild_env_BB0.5	38_wild_env_BB0.5_mean16_var2	environment	0.71	0.9	1	0.81	1	0.88	1	0.75	0.5	0	16	2	replicate_07	0.36640625	0.48046875	0.153125	0.852019460737887	1.08042742677683	1.21898643347601	0.851463355440587	1.13872003413607	1.01078241198942
56_wild_env_BB0.5	38_wild_env_BB0.5_mean16_var2	environment	0.71	0.9	1	0.81	1	0.88	1	0.75	0.5	0	16	2	replicate_08	0.37	0.488461538461538	0.141538461538462	0.845185329069649	1.08273987182805	1.20250141050046	0.843427418204877	1.13817003976097	1.00698247628947
56_wild_env_BB0.5	38_wild_env_BB0.5_mean16_var2	environment	0.71	0.9	1	0.81	1	0.88	1	0.75	0.5	0	16	2	replicate_09	0.433734939759036	0.474698795180723	0.091566265060241	0.861302564697092	1.09506738031833	1.19585794103748	0.863391929456224	1.14576770185015	0.990021670660591
56_wild_env_BB0.5	38_wild_env_BB0.5_mean16_var2	environment	0.71	0.9	1	0.81	1	0.88	1	0.75	0.5	0	16	2	replicate_10	0.344200151630023	0.514783927217589	0.141015921152388	0.852696947962816	1.07836851320832	1.20137361954169	0.848181514306288	1.13687561805293	1.01173851616188
56_wild_env_BB0.5	38_wild_env_BB0.5_mean16_var2	environment	0.71	0.9	1	0.81	1	0.88	1	0.75	0.5	0	16	2	replicate_11	0.483897605284889	0.438480594549959	0.0776218001651528	0.850204368451228	1.08758263138129	1.20209304507857	0.853716032319876	1.13787384486442	1.0116806181565
56_wild_env_BB0.5	38_wild_env_BB0.5_mean16_var2	environment	0.71	0.9	1	0.81	1	0.88	1	0.75	0.5	0	16	2	replicate_12	0.386138613861386	0.507235338918507	0.106626047220107	0.835528445937513	1.08367562808666	1.20154813469942	0.836350105008012	1.13825402537889	1.00270169915269
56_wild_env_BB0.5	38_wild_env_BB0.5_mean16_var2	environment	0.71	0.9	1	0.81	1	0.88	1	0.75	0.5	0	16	2	replicate_13	0.382629107981221	0.490610328638498	0.126760563380282	0.859287754233792	1.08599568299453	1.19424287629816	0.850800693813162	1.14712808362491	1.01261445228072
56_wild_env_BB0.5	38_wild_env_BB0.5_mean16_var2	environment	0.71	0.9	1	0.81	1	0.88	1	0.75	0.5	0	16	2	replicate_14	0.403107113654947	0.478331970564186	0.118560915780867	0.861636340648877	1.08761465033349	1.20315642530447	0.856129316285389	1.14152987384975	1.0140405940563
56_wild_env_BB0.5	38_wild_env_BB0.5_mean16_var2	environment	0.71	0.9	1	0.81	1	0.88	1	0.75	0.5	0	16	2	replicate_15	0.481570512820513	0.451121794871795	0.0673076923076923	0.853462895982087	1.08521450415971	1.20509169152059	0.847515939058635	1.14471568067224	1.00014040171379
56_wild_env_BB0.5	38_wild_env_BB0.5_mean16_var2	environment	0.71	0.9	1	0.81	1	0.88	1	0.75	0.5	0	16	2	replicate_16	0.417517006802721	0.478741496598639	0.103741496598639	0.860148672953613	1.080268126732	1.21698781389789	0.858555293029751	1.13958549204566	1.01122759060476
56_wild_env_BB0.5	38_wild_env_BB0.5_mean16_var2	environment	0.71	0.9	1	0.81	1	0.88	1	0.75	0.5	0	16	2	replicate_17	0.400329489291598	0.479406919275124	0.120263591433278	0.855625473880376	1.09034743933494	1.21274205862475	0.859100237840171	1.14447513734192	0.995723295497301
56_wild_env_BB0.5	38_wild_env_BB0.5_mean16_var2	environment	0.71	0.9	1	0.81	1	0.88	1	0.75	0.5	0	16	2	replicate_18	0.4703125	0.4515625	0.078125	0.848810849168331	1.08043031621264	1.19282532004581	0.842203659105545	1.13902343687905	1.01176016065586
56_wild_env_BB0.5	38_wild_env_BB0.5_mean16_var2	environment	0.71	0.9	1	0.81	1	0.88	1	0.75	0.5	0	16	2	replicate_19	0.378896882494005	0.49480415667466	0.126298960831335	0.856723107515818	1.08139174185844	1.20129926978778	0.855263884940567	1.13993909874337	1.00409213443771
56_wild_env_BB0.5	38_wild_env_BB0.5_mean16_var2	environment	0.71	0.9	1	0.81	1	0.88	1	0.75	0.5	0	16	2	replicate_20	0.412723041117145	0.487199379363848	0.100077579519007	0.848691413755363	1.08570172997187	1.19819186437218	0.850744736965001	1.1422964794427	1.00275244421409
56_wild_env_BB0.5	38_wild_env_BB0.5_mean16_var2	environment	0.71	0.9	1	0.81	1	0.88	1	0.75	0.5	0	16	2	replicate_21	0.407072368421053	0.478618421052632	0.114309210526316	0.876537447630093	1.09467002153093	1.22400490157898	0.86498588022827	1.15795473089939	0.991496592386021
56_wild_env_BB0.5	38_wild_env_BB0.5_mean16_var2	environment	0.71	0.9	1	0.81	1	0.88	1	0.75	0.5	0	16	2	replicate_22	0.419508326724822	0.489294210943695	0.0911974623314829	0.839497702985143	1.07494339466568	1.22213464770736	0.853658920118141	1.13236687198214	0.990573467635475
56_wild_env_BB0.5	38_wild_env_BB0.5_mean16_var2	environment	0.71	0.9	1	0.81	1	0.88	1	0.75	0.5	0	16	2	replicate_23	0.381905524419536	0.509207365892714	0.10888710968775	0.846192866367656	1.08409087695143	1.18788845244529	0.84105107211873	1.13877425217951	1.02149099946729
56_wild_env_BB0.5	38_wild_env_BB0.5_mean16_var2	environment	0.71	0.9	1	0.81	1	0.88	1	0.75	0.5	0	16	2	replicate_24	0.390749601275917	0.503987240829346	0.105263157894737	0.864793850979367	1.08814546158499	1.22204004899201	0.85474144157957	1.15001951073694	1.00611031024908
56_wild_env_BB0.5	38_wild_env_BB0.5_mean16_var2	environment	0.71	0.9	1	0.81	1	0.88	1	0.75	0.5	0	16	2	replicate_25	0.385442514474773	0.490488006617039	0.124069478908189	0.868329939370987	1.08913079275955	1.205346460592	0.852615720840645	1.15435958124465	1.01048395647895
56_wild_env_BB0.5	38_wild_env_BB0.5_mean16_var2	environment	0.71	0.9	1	0.81	1	0.88	1	0.75	0.5	0	16	2	replicate_26	0.447611710323575	0.461479198767334	0.0909090909090909	0.865030693824197	1.08756988670735	1.19753250087925	0.850708193491561	1.15124020174903	1.00762412070138
56_wild_env_BB0.5	38_wild_env_BB0.5_mean16_var2	environment	0.71	0.9	1	0.81	1	0.88	1	0.75	0.5	0	16	2	replicate_27	0.413515687851971	0.488334674175382	0.0981496379726468	0.8491736260386	1.08161450569003	1.21198590164935	0.851012287293974	1.14326229132333	0.992984168727712
56_wild_env_BB0.5	38_wild_env_BB0.5_mean16_var2	environment	0.71	0.9	1	0.81	1	0.88	1	0.75	0.5	0	16	2	replicate_28	0.476848090982941	0.432981316003249	0.0901705930138099	0.854305382203578	1.07762995981941	1.20885544536727	0.849355381317657	1.13631486995858	1.01388061820171
56_wild_env_BB0.5	38_wild_env_BB0.5_mean16_var2	environment	0.71	0.9	1	0.81	1	0.88	1	0.75	0.5	0	16	2	replicate_29	0.449805447470817	0.44124513618677	0.108949416342412	0.852814221298667	1.08350751994977	1.22209737903788	0.851176108389638	1.1401443098264	1.00755638290969
56_wild_env_BB0.5	38_wild_env_BB0.5_mean16_var2	environment	0.71	0.9	1	0.81	1	0.88	1	0.75	0.5	0	16	2	replicate_30	0.493248610007943	0.427323272438443	0.079428117553614	0.860634355667643	1.08042208705428	1.20119273134644	0.845839021869216	1.14975983558095	0.996998991317155
56_wild_env_BB0.5	38_wild_env_BB0.5_mean17_var2	environment	0.71	0.9	1	0.81	1	0.88	1	0.75	0.5	0	17	2	replicate_01	0.508880308880309	0.423166023166023	0.067953667953668	0.878217735110509	1.10336665103415	1.22032106069366	0.891785041016811	1.14154813890366	0.996219684003568
56_wild_env_BB0.5	38_wild_env_BB0.5_mean17_var2	environment	0.71	0.9	1	0.81	1	0.88	1	0.75	0.5	0	17	2	replicate_02	0.506635441061671	0.421545667447307	0.0718188914910226	0.855681859590891	1.09362519201008	1.19813633694072	0.877755394584418	1.1307233700799	0.996398920316074
56_wild_env_BB0.5	38_wild_env_BB0.5_mean17_var2	environment	0.71	0.9	1	0.81	1	0.88	1	0.75	0.5	0	17	2	replicate_03	0.532168387609214	0.3868149324861	0.0810166799046863	0.890783192397585	1.1217083827051	1.21499615950501	0.901947941699406	1.14484481434402	1.02489748065435
56_wild_env_BB0.5	38_wild_env_BB0.5_mean17_var2	environment	0.71	0.9	1	0.81	1	0.88	1	0.75	0.5	0	17	2	replicate_04	0.399383191981496	0.500385505011565	0.100231303006939	0.879857809315164	1.10461518901033	1.22422685922092	0.888636630039745	1.14272060950819	0.998526202336083
56_wild_env_BB0.5	38_wild_env_BB0.5_mean17_var2	environment	0.71	0.9	1	0.81	1	0.88	1	0.75	0.5	0	17	2	replicate_05	0.466101694915254	0.462249614791988	0.0716486902927581	0.876072492568298	1.0939471015541	1.23619533757014	0.885599921841855	1.13595871278519	0.997207146921364
56_wild_env_BB0.5	38_wild_env_BB0.5_mean17_var2	environment	0.71	0.9	1	0.81	1	0.88	1	0.75	0.5	0	17	2	replicate_06	0.454398708635997	0.459241323648103	0.0863599677158999	0.868371195181544	1.09953053586441	1.25308937340413	0.884716170136374	1.14080188797215	0.994299074624381
56_wild_env_BB0.5	38_wild_env_BB0.5_mean17_var2	environment	0.71	0.9	1	0.81	1	0.88	1	0.75	0.5	0	17	2	replicate_07	0.454036770583533	0.45003996802558	0.0959232613908873	0.872314206475572	1.10106718081355	1.23162637466073	0.882349359046051	1.13778230918867	1.00590326695205
56_wild_env_BB0.5	38_wild_env_BB0.5_mean17_var2	environment	0.71	0.9	1	0.81	1	0.88	1	0.75	0.5	0	17	2	replicate_08	0.4536	0.456	0.0904	0.870691120359924	1.09709986782449	1.23197977764234	0.883794488115614	1.1307193907122	1.01532452687246
56_wild_env_BB0.5	38_wild_env_BB0.5_mean17_var2	environment	0.71	0.9	1	0.81	1	0.88	1	0.75	0.5	0	17	2	replicate_09	0.530364372469636	0.408906882591093	0.0607287449392713	0.870596050101303	1.08814695954457	1.21512018489941	0.886644728060366	1.12922338017015	0.998106587001838
56_wild_env_BB0.5	38_wild_env_BB0.5_mean17_var2	environment	0.71	0.9	1	0.81	1	0.88	1	0.75	0.5	0	17	2	replicate_10	0.523954372623574	0.422053231939163	0.0539923954372624	0.87163098044039	1.08707071830966	1.22503213351022	0.879633270959251	1.13433207268216	1.01378584462539
56_wild_env_BB0.5	38_wild_env_BB0.5_mean17_var2	environment	0.71	0.9	1	0.81	1	0.88	1	0.75	0.5	0	17	2	replicate_11	0.537848605577689	0.420717131474104	0.0414342629482072	0.889752741295538	1.11509251449522	1.23950397932097	0.902268245261941	1.13866650298661	1.02179114507831
56_wild_env_BB0.5	38_wild_env_BB0.5_mean17_var2	environment	0.71	0.9	1	0.81	1	0.88	1	0.75	0.5	0	17	2	replicate_12	0.486704270749396	0.431103948428687	0.0821917808219178	0.866925292476229	1.10276717513581	1.24574308447024	0.889666421346809	1.13495080407319	0.997735706669707
56_wild_env_BB0.5	38_wild_env_BB0.5_mean17_var2	environment	0.71	0.9	1	0.81	1	0.88	1	0.75	0.5	0	17	2	replicate_13	0.512452830188679	0.428679245283019	0.0588679245283019	0.870246193053997	1.0969346076835	1.22807724383772	0.885083670906054	1.13552262735257	0.998033421903587
56_wild_env_BB0.5	38_wild_env_BB0.5_mean17_var2	environment	0.71	0.9	1	0.81	1	0.88	1	0.75	0.5	0	17	2	replicate_14	0.433360588716271	0.475061324611611	0.0915780866721177	0.868805356615438	1.08877904899117	1.23517167789993	0.882740706737442	1.13279081021314	0.99855967356936
56_wild_env_BB0.5	38_wild_env_BB0.5_mean17_var2	environment	0.71	0.9	1	0.81	1	0.88	1	0.75	0.5	0	17	2	replicate_15	0.587670136108887	0.370696557245797	0.0416333066453163	0.884429956787439	1.10644759882651	1.23288122514639	0.893422571516003	1.14259091641392	1.01748228090014
56_wild_env_BB0.5	38_wild_env_BB0.5_mean17_var2	environment	0.71	0.9	1	0.81	1	0.88	1	0.75	0.5	0	17	2	replicate_16	0.47360248447205	0.451086956521739	0.0753105590062112	0.877420626805391	1.11129579291358	1.24584524677757	0.890382206963859	1.14312844344711	1.00358446396471
56_wild_env_BB0.5	38_wild_env_BB0.5_mean17_var2	environment	0.71	0.9	1	0.81	1	0.88	1	0.75	0.5	0	17	2	replicate_17	0.506666666666667	0.435294117647059	0.0580392156862745	0.874935563277302	1.10707897525896	1.23976575376853	0.893520851115565	1.13688507567123	0.997851816875884
56_wild_env_BB0.5	38_wild_env_BB0.5_mean17_var2	environment	0.71	0.9	1	0.81	1	0.88	1	0.75	0.5	0	17	2	replicate_18	0.520096463022508	0.403536977491961	0.0763665594855305	0.869569820989424	1.10241824908068	1.21608243065174	0.891076400927609	1.12670711059672	1.00225904674031
56_wild_env_BB0.5	38_wild_env_BB0.5_mean17_var2	environment	0.71	0.9	1	0.81	1	0.88	1	0.75	0.5	0	17	2	replicate_19	0.427215189873418	0.48496835443038	0.0878164556962025	0.860587804814056	1.11106953813211	1.2371866794956	0.88834224986975	1.12858671563933	1.02873346407515
56_wild_env_BB0.5	38_wild_env_BB0.5_mean17_var2	environment	0.71	0.9	1	0.81	1	0.88	1	0.75	0.5	0	17	2	replicate_20	0.477056962025316	0.443829113924051	0.0791139240506329	0.864527916197784	1.10375764763305	1.24571526787681	0.884866859463348	1.13646993584086	0.978933987063095
56_wild_env_BB0.5	38_wild_env_BB0.5_mean17_var2	environment	0.71	0.9	1	0.81	1	0.88	1	0.75	0.5	0	17	2	replicate_21	0.481239804241436	0.452691680261011	0.066068515497553	0.860077887161764	1.08727346237636	1.21145596331124	0.873837017821194	1.13399453564062	0.973734370704104
56_wild_env_BB0.5	38_wild_env_BB0.5_mean17_var2	environment	0.71	0.9	1	0.81	1	0.88	1	0.75	0.5	0	17	2	replicate_22	0.525523012552301	0.405020920502092	0.0694560669456067	0.869603641748136	1.10147144815694	1.20381077821138	0.882937914958618	1.13682086243609	0.99043866229661
56_wild_env_BB0.5	38_wild_env_BB0.5_mean17_var2	environment	0.71	0.9	1	0.81	1	0.88	1	0.75	0.5	0	17	2	replicate_23	0.491961414790997	0.45016077170418	0.0578778135048231	0.869278412417482	1.10868958397974	1.22355920791028	0.892548731291245	1.13303719312966	0.993761003800779
56_wild_env_BB0.5	38_wild_env_BB0.5_mean17_var2	environment	0.71	0.9	1	0.81	1	0.88	1	0.75	0.5	0	17	2	replicate_24	0.472697636511817	0.442542787286064	0.084759576202119	0.873191547235387	1.10364661013279	1.21431331672459	0.886602847014464	1.13965790096108	0.989396752592768
56_wild_env_BB0.5	38_wild_env_BB0.5_mean17_var2	environment	0.71	0.9	1	0.81	1	0.88	1	0.75	0.5	0	17	2	replicate_25	0.439830508474576	0.46864406779661	0.0915254237288136	0.869135037741515	1.10815577746771	1.23408851935242	0.893903743634068	1.13907292670113	0.990642592296661
56_wild_env_BB0.5	38_wild_env_BB0.5_mean17_var2	environment	0.71	0.9	1	0.81	1	0.88	1	0.75	0.5	0	17	2	replicate_26	0.462962962962963	0.467793880837359	0.0692431561996779	0.868793457901178	1.09263406894028	1.23156295013285	0.885925212625353	1.13086580419232	1.01393481328967
56_wild_env_BB0.5	38_wild_env_BB0.5_mean17_var2	environment	0.71	0.9	1	0.81	1	0.88	1	0.75	0.5	0	17	2	replicate_27	0.49085123309467	0.421638822593477	0.0875099443118536	0.869242657542094	1.1050453296611	1.23056927744382	0.88699024405429	1.13445360248152	1.0058433944114
56_wild_env_BB0.5	38_wild_env_BB0.5_mean17_var2	environment	0.71	0.9	1	0.81	1	0.88	1	0.75	0.5	0	17	2	replicate_28	0.523462783171521	0.423139158576052	0.0533980582524272	0.87591929436724	1.10739403739681	1.20903844373264	0.892306962467263	1.13907255461394	1.00066216536467
56_wild_env_BB0.5	38_wild_env_BB0.5_mean17_var2	environment	0.71	0.9	1	0.81	1	0.88	1	0.75	0.5	0	17	2	replicate_29	0.49793559042114	0.417836498761354	0.0842279108175062	0.879548049061435	1.11015534314851	1.23335677541367	0.894432779106098	1.14252546978757	0.975719592195239
56_wild_env_BB0.5	38_wild_env_BB0.5_mean17_var2	environment	0.71	0.9	1	0.81	1	0.88	1	0.75	0.5	0	17	2	replicate_30	0.458767013610889	0.44595676541233	0.0952762209767814	0.86731955418347	1.09967858289812	1.22661781176539	0.887520345316043	1.13225981488466	1.01673199165398
56_wild_env_BB0.5	38_wild_env_BB0.5_mean18_var2	environment	0.71	0.9	1	0.81	1	0.88	1	0.75	0.5	0	18	2	replicate_01	0.48474855729596	0.439406430338005	0.0758450123660346	0.861913550080717	1.10821016970859	1.23890562125397	0.899633474952212	1.12602560649229	0.983121498735051
56_wild_env_BB0.5	38_wild_env_BB0.5_mean18_var2	environment	0.71	0.9	1	0.81	1	0.88	1	0.75	0.5	0	18	2	replicate_02	0.532231404958678	0.403305785123967	0.0644628099173554	0.867092978440974	1.10307131185057	1.2282613206023	0.895189374436148	1.12871762236111	0.980660484300738
56_wild_env_BB0.5	38_wild_env_BB0.5_mean18_var2	environment	0.71	0.9	1	0.81	1	0.88	1	0.75	0.5	0	18	2	replicate_03	0.521703521703522	0.401310401310401	0.076986076986077	0.874095917939125	1.10862959086207	1.22225486167824	0.898695571817572	1.12996379265086	0.971608231035998
56_wild_env_BB0.5	38_wild_env_BB0.5_mean18_var2	environment	0.71	0.9	1	0.81	1	0.88	1	0.75	0.5	0	18	2	replicate_04	0.533870967741935	0.418548387096774	0.0475806451612903	0.882368868322793	1.1226534893766	1.24167434076545	0.909028185225993	1.13066387284177	0.989922418437727
56_wild_env_BB0.5	38_wild_env_BB0.5_mean18_var2	environment	0.71	0.9	1	0.81	1	0.88	1	0.75	0.5	0	18	2	replicate_05	0.567524115755627	0.37459807073955	0.0578778135048231	0.867681919192865	1.09798665405909	1.24633239959334	0.896617866785329	1.12904874425734	0.986884615337995
56_wild_env_BB0.5	38_wild_env_BB0.5_mean18_var2	environment	0.71	0.9	1	0.81	1	0.88	1	0.75	0.5	0	18	2	replicate_06	0.528228924980665	0.416086620262954	0.0556844547563805	0.876941582854356	1.11241151723913	1.22735277620238	0.903663610947782	1.13577276585297	0.978713181049768
56_wild_env_BB0.5	38_wild_env_BB0.5_mean18_var2	environment	0.71	0.9	1	0.81	1	0.88	1	0.75	0.5	0	18	2	replicate_07	0.489277204130262	0.43208895949166	0.0786338363780778	0.869458689439984	1.11028784150739	1.24301249065934	0.903621655143898	1.1276379945374	0.984390413530479
56_wild_env_BB0.5	38_wild_env_BB0.5_mean18_var2	environment	0.71	0.9	1	0.81	1	0.88	1	0.75	0.5	0	18	2	replicate_08	0.552775605942142	0.389366692728694	0.0578577013291634	0.884312319801345	1.11348163719793	1.24358068736825	0.907509792034116	1.13757543577941	0.971945041100968
56_wild_env_BB0.5	38_wild_env_BB0.5_mean18_var2	environment	0.71	0.9	1	0.81	1	0.88	1	0.75	0.5	0	18	2	replicate_09	0.575432811211871	0.375103050288541	0.0494641384995878	0.885467497186687	1.10264388249775	1.23701821604055	0.90626039524321	1.13107103591212	0.982190910828537
56_wild_env_BB0.5	38_wild_env_BB0.5_mean18_var2	environment	0.71	0.9	1	0.81	1	0.88	1	0.75	0.5	0	18	2	replicate_10	0.514263074484945	0.41283676703645	0.0729001584786054	0.880750654498537	1.11099768447683	1.20521498563886	0.904883103930519	1.12912517170816	0.998269035859877
56_wild_env_BB0.5	38_wild_env_BB0.5_mean18_var2	environment	0.71	0.9	1	0.81	1	0.88	1	0.75	0.5	0	18	2	replicate_11	0.520849724626279	0.412273800157356	0.0668764752163651	0.876951081012076	1.11522574666374	1.2287182387261	0.905314378893825	1.12812228398275	0.978536041889955
56_wild_env_BB0.5	38_wild_env_BB0.5_mean18_var2	environment	0.71	0.9	1	0.81	1	0.88	1	0.75	0.5	0	18	2	replicate_12	0.707214765100671	0.275167785234899	0.0176174496644295	0.886954093426565	1.11467102625724	1.23970596913502	0.912661709323036	1.13281199669622	0.990034475536821
56_wild_env_BB0.5	38_wild_env_BB0.5_mean18_var2	environment	0.71	0.9	1	0.81	1	0.88	1	0.75	0.5	0	18	2	replicate_13	0.498033044846578	0.444531864673485	0.0574350904799371	0.874632086105708	1.10411192906814	1.24506580450103	0.905500533759177	1.12388363720754	0.982441885078826
56_wild_env_BB0.5	38_wild_env_BB0.5_mean18_var2	environment	0.71	0.9	1	0.81	1	0.88	1	0.75	0.5	0	18	2	replicate_14	0.508366533864542	0.403187250996016	0.0884462151394422	0.870948361388727	1.1102730219605	1.22134794103945	0.896176104173774	1.12310459451762	1.01223037143118
56_wild_env_BB0.5	38_wild_env_BB0.5_mean18_var2	environment	0.71	0.9	1	0.81	1	0.88	1	0.75	0.5	0	18	2	replicate_15	0.508158508158508	0.431235431235431	0.0606060606060606	0.866537553162448	1.10512735851762	1.21671109734718	0.889957909785314	1.12991448926983	0.989335287917431
56_wild_env_BB0.5	38_wild_env_BB0.5_mean18_var2	environment	0.71	0.9	1	0.81	1	0.88	1	0.75	0.5	0	18	2	replicate_16	0.438799076212471	0.454195535026944	0.107005388760585	0.875723441808968	1.1028941165561	1.22836654711	0.904151647849785	1.12814064846589	0.993709890962102
56_wild_env_BB0.5	38_wild_env_BB0.5_mean18_var2	environment	0.71	0.9	1	0.81	1	0.88	1	0.75	0.5	0	18	2	replicate_17	0.562753036437247	0.37246963562753	0.0647773279352227	0.873100666601937	1.1035714481351	1.24544422121394	0.899470273138523	1.12913563828829	0.979778331476343
56_wild_env_BB0.5	38_wild_env_BB0.5_mean18_var2	environment	0.71	0.9	1	0.81	1	0.88	1	0.75	0.5	0	18	2	replicate_18	0.514011208967174	0.408326661329063	0.077662129703763	0.881663658894615	1.11624078682927	1.24761745377352	0.893389411113757	1.13798291115876	1.00291625734542
56_wild_env_BB0.5	38_wild_env_BB0.5_mean18_var2	environment	0.71	0.9	1	0.81	1	0.88	1	0.75	0.5	0	18	2	replicate_19	0.61404958677686	0.350413223140496	0.0355371900826446	0.890891549674153	1.1177865491998	1.24643449515811	0.913809465392738	1.1251573570746	1.01184343300269
56_wild_env_BB0.5	38_wild_env_BB0.5_mean18_var2	environment	0.71	0.9	1	0.81	1	0.88	1	0.75	0.5	0	18	2	replicate_20	0.586179507545671	0.375694996028594	0.0381254964257347	0.893866832129385	1.12082689057006	1.21392626165514	0.907671442857731	1.14190436976935	0.985321460528464
56_wild_env_BB0.5	38_wild_env_BB0.5_mean18_var2	environment	0.71	0.9	1	0.81	1	0.88	1	0.75	0.5	0	18	2	replicate_21	0.57962813257882	0.36944219886823	0.0509296685529507	0.882520571107413	1.11233795541629	1.21822161820903	0.908642961484253	1.13099774470556	0.98179253713369
56_wild_env_BB0.5	38_wild_env_BB0.5_mean18_var2	environment	0.71	0.9	1	0.81	1	0.88	1	0.75	0.5	0	18	2	replicate_22	0.540650406504065	0.404878048780488	0.0544715447154472	0.870699703851814	1.09991236580514	1.22930639284248	0.888151719686282	1.13285378345142	0.980466398431883
56_wild_env_BB0.5	38_wild_env_BB0.5_mean18_var2	environment	0.71	0.9	1	0.81	1	0.88	1	0.75	0.5	0	18	2	replicate_23	0.524727577535624	0.411567476948868	0.0637049455155071	0.88120782296409	1.11621906762942	1.24538091111948	0.909251896213044	1.13909701165503	0.975725418879744
56_wild_env_BB0.5	38_wild_env_BB0.5_mean18_var2	environment	0.71	0.9	1	0.81	1	0.88	1	0.75	0.5	0	18	2	replicate_24	0.49306625577812	0.449152542372881	0.0577812018489985	0.874848374704934	1.11310767017227	1.24425586766648	0.905552334375328	1.12764810507702	0.984747891877126
56_wild_env_BB0.5	38_wild_env_BB0.5_mean18_var2	environment	0.71	0.9	1	0.81	1	0.88	1	0.75	0.5	0	18	2	replicate_25	0.611290322580645	0.344354838709677	0.0443548387096774	0.880240307995463	1.10463839779811	1.23992041184988	0.901483158929926	1.1276867991204	0.997056993805396
56_wild_env_BB0.5	38_wild_env_BB0.5_mean18_var2	environment	0.71	0.9	1	0.81	1	0.88	1	0.75	0.5	0	18	2	replicate_26	0.600162866449511	0.37214983713355	0.0276872964169381	0.873914494787192	1.10870349526033	1.23034679575778	0.905229472081245	1.12626009320859	0.980878927554954
56_wild_env_BB0.5	38_wild_env_BB0.5_mean18_var2	environment	0.71	0.9	1	0.81	1	0.88	1	0.75	0.5	0	18	2	replicate_27	0.448979591836735	0.476452119309262	0.0745682888540031	0.872811131160206	1.10954346978583	1.2422445180133	0.898690249120843	1.12680850634732	1.01048748989216
56_wild_env_BB0.5	38_wild_env_BB0.5_mean18_var2	environment	0.71	0.9	1	0.81	1	0.88	1	0.75	0.5	0	18	2	replicate_28	0.552609776304888	0.393537696768848	0.0538525269262635	0.882161932386402	1.12202632923072	1.22352627958487	0.910961312643824	1.1316831316142	0.977983897316076
56_wild_env_BB0.5	38_wild_env_BB0.5_mean18_var2	environment	0.71	0.9	1	0.81	1	0.88	1	0.75	0.5	0	18	2	replicate_29	0.548183254344392	0.38783570300158	0.0639810426540284	0.877606899911229	1.11380580944791	1.24161906250928	0.897811756289091	1.13743217899883	0.991983602028424
56_wild_env_BB0.5	38_wild_env_BB0.5_mean18_var2	environment	0.71	0.9	1	0.81	1	0.88	1	0.75	0.5	0	18	2	replicate_30	0.4944	0.436	0.0696	0.876617026330336	1.1128368170915	1.23216304559384	0.910107936387457	1.12887516485709	0.98089709738553
56_wild_env_BB0.5	38_wild_env_BB0.5_mean19_var2	environment	0.71	0.9	1	0.81	1	0.88	1	0.75	0.5	0	19	2	replicate_01	0.534939759036145	0.406425702811245	0.0586345381526104	0.872693077569611	1.11207294751063	1.24074974410425	0.90170788686812	1.12653129537122	0.994469089606541
56_wild_env_BB0.5	38_wild_env_BB0.5_mean19_var2	environment	0.71	0.9	1	0.81	1	0.88	1	0.75	0.5	0	19	2	replicate_02	0.631911532385466	0.34044233807267	0.0276461295418641	0.877293019903876	1.11661327371111	1.24283316114328	0.909705570579159	1.12526464546287	0.9913038792032
56_wild_env_BB0.5	38_wild_env_BB0.5_mean19_var2	environment	0.71	0.9	1	0.81	1	0.88	1	0.75	0.5	0	19	2	replicate_03	0.635475996745321	0.327095199349064	0.0374288039056143	0.893330659526308	1.13181022834844	1.26117078059461	0.924097541894165	1.13183785270861	0.958220123933152
56_wild_env_BB0.5	38_wild_env_BB0.5_mean19_var2	environment	0.71	0.9	1	0.81	1	0.88	1	0.75	0.5	0	19	2	replicate_04	0.517991631799163	0.411715481171548	0.0702928870292887	0.885742844099035	1.11504273758624	1.26531559040063	0.909583517643846	1.13697027413637	0.974965543337358
56_wild_env_BB0.5	38_wild_env_BB0.5_mean19_var2	environment	0.71	0.9	1	0.81	1	0.88	1	0.75	0.5	0	19	2	replicate_05	0.602090032154341	0.351286173633441	0.0466237942122186	0.879134584994669	1.11228399035197	1.24955359273281	0.905219700035183	1.12983686724419	1.00537800364164
56_wild_env_BB0.5	38_wild_env_BB0.5_mean19_var2	environment	0.71	0.9	1	0.81	1	0.88	1	0.75	0.5	0	19	2	replicate_06	0.526829268292683	0.413008130081301	0.0601626016260163	0.886959359570348	1.11423421553747	1.2318435407855	0.912620026183325	1.12818298779478	0.980935944002572
56_wild_env_BB0.5	38_wild_env_BB0.5_mean19_var2	environment	0.71	0.9	1	0.81	1	0.88	1	0.75	0.5	0	19	2	replicate_07	0.541341653666147	0.393915756630265	0.0647425897035881	0.877622725216363	1.1076001628967	1.23496939046187	0.905362019015479	1.12256299792015	0.994974476235084
56_wild_env_BB0.5	38_wild_env_BB0.5_mean19_var2	environment	0.71	0.9	1	0.81	1	0.88	1	0.75	0.5	0	19	2	replicate_08	0.495024875621891	0.430348258706468	0.0746268656716418	0.88532818546687	1.11488536589533	1.22713907730229	0.910719260682332	1.12157394089067	1.01379409576249
56_wild_env_BB0.5	38_wild_env_BB0.5_mean19_var2	environment	0.71	0.9	1	0.81	1	0.88	1	0.75	0.5	0	19	2	replicate_09	0.514913657770801	0.429356357927786	0.0557299843014129	0.867990083759403	1.10995405508539	1.24632800768725	0.909259003263401	1.12138543450205	0.974875248489786
56_wild_env_BB0.5	38_wild_env_BB0.5_mean19_var2	environment	0.71	0.9	1	0.81	1	0.88	1	0.75	0.5	0	19	2	replicate_10	0.61892797319933	0.342546063651591	0.0385259631490787	0.872668478540393	1.12124055376737	1.23805209208265	0.913450678922342	1.11715839238444	1.00071121318432
56_wild_env_BB0.5	38_wild_env_BB0.5_mean19_var2	environment	0.71	0.9	1	0.81	1	0.88	1	0.75	0.5	0	19	2	replicate_11	0.491343775762572	0.425391591096455	0.0832646331409728	0.876366336205945	1.10058452961829	1.23453296564542	0.907059697386241	1.11642705476721	0.991050999700801
56_wild_env_BB0.5	38_wild_env_BB0.5_mean19_var2	environment	0.71	0.9	1	0.81	1	0.88	1	0.75	0.5	0	19	2	replicate_12	0.505263157894737	0.42753036437247	0.0672064777327935	0.882823909534044	1.11810718363484	1.22191938705483	0.905541132619974	1.12877448679151	1.02142894342058
56_wild_env_BB0.5	38_wild_env_BB0.5_mean19_var2	environment	0.71	0.9	1	0.81	1	0.88	1	0.75	0.5	0	19	2	replicate_13	0.446975648075412	0.451688923802042	0.101335428122545	0.865024253522213	1.10003256972145	1.23772435253848	0.897673747497246	1.11813765814622	1.00451603512917
56_wild_env_BB0.5	38_wild_env_BB0.5_mean19_var2	environment	0.71	0.9	1	0.81	1	0.88	1	0.75	0.5	0	19	2	replicate_14	0.51123595505618	0.418138041733547	0.0706260032102729	0.883152285796619	1.113458941377	1.24742839679469	0.91388942592546	1.12972434053109	0.995538194227699
56_wild_env_BB0.5	38_wild_env_BB0.5_mean19_var2	environment	0.71	0.9	1	0.81	1	0.88	1	0.75	0.5	0	19	2	replicate_15	0.632258064516129	0.337903225806452	0.0298387096774194	0.891695712208054	1.11973433486334	1.28145594940872	0.924455139272946	1.12603188369094	0.975904957266343
56_wild_env_BB0.5	38_wild_env_BB0.5_mean19_var2	environment	0.71	0.9	1	0.81	1	0.88	1	0.75	0.5	0	19	2	replicate_16	0.599329421626153	0.353730092204526	0.046940486169321	0.884784301964511	1.12053915554766	1.29920289409865	0.914220055636698	1.13383775092342	0.981324647048875
56_wild_env_BB0.5	38_wild_env_BB0.5_mean19_var2	environment	0.71	0.9	1	0.81	1	0.88	1	0.75	0.5	0	19	2	replicate_17	0.519672131147541	0.431147540983607	0.0491803278688525	0.878990048383381	1.11694242904185	1.26579479263641	0.911446625375008	1.12597852423979	0.986668296893916
56_wild_env_BB0.5	38_wild_env_BB0.5_mean19_var2	environment	0.71	0.9	1	0.81	1	0.88	1	0.75	0.5	0	19	2	replicate_18	0.599018003273322	0.358428805237316	0.0425531914893617	0.877291155464967	1.11336352976339	1.26467348901887	0.913621163471776	1.11958124944662	0.999476532280181
56_wild_env_BB0.5	38_wild_env_BB0.5_mean19_var2	environment	0.71	0.9	1	0.81	1	0.88	1	0.75	0.5	0	19	2	replicate_19	0.489542989930287	0.451587916343919	0.058869093725794	0.878905335582722	1.11258690998681	1.25708914510515	0.910408474228979	1.12562494674573	0.994305605066346
56_wild_env_BB0.5	38_wild_env_BB0.5_mean19_var2	environment	0.71	0.9	1	0.81	1	0.88	1	0.75	0.5	0	19	2	replicate_20	0.598563447725459	0.353551476456504	0.0478850758180367	0.886558601382015	1.12588559987105	1.24406349595436	0.913392582387304	1.13638825720326	1.00299567277767
56_wild_env_BB0.5	38_wild_env_BB0.5_mean19_var2	environment	0.71	0.9	1	0.81	1	0.88	1	0.75	0.5	0	19	2	replicate_21	0.558823529411765	0.401960784313726	0.0392156862745098	0.879783152428014	1.11569590937445	1.24568491674963	0.90663730805562	1.13267713949206	0.981291440032279
56_wild_env_BB0.5	38_wild_env_BB0.5_mean19_var2	environment	0.71	0.9	1	0.81	1	0.88	1	0.75	0.5	0	19	2	replicate_22	0.533281127642913	0.404855129209084	0.0618637431480031	0.870151037147674	1.10997886012904	1.22778445877336	0.903541530990935	1.12561027328077	0.988950793089387
56_wild_env_BB0.5	38_wild_env_BB0.5_mean19_var2	environment	0.71	0.9	1	0.81	1	0.88	1	0.75	0.5	0	19	2	replicate_23	0.525410476935106	0.426114151681001	0.0484753713838937	0.891568329856608	1.11612358825326	1.26907780402854	0.915446958159301	1.13027611170567	0.991185628859161
56_wild_env_BB0.5	38_wild_env_BB0.5_mean19_var2	environment	0.71	0.9	1	0.81	1	0.88	1	0.75	0.5	0	19	2	replicate_24	0.613376835236542	0.355628058727569	0.0309951060358891	0.878699960801541	1.11365942548281	1.22417692132141	0.908526743393847	1.12520872700842	0.986086808215103
56_wild_env_BB0.5	38_wild_env_BB0.5_mean19_var2	environment	0.71	0.9	1	0.81	1	0.88	1	0.75	0.5	0	19	2	replicate_25	0.648559670781893	0.324279835390947	0.0271604938271605	0.891273393893618	1.11718326255383	1.2312442067254	0.918406748906202	1.12510162129173	1.00569859262496
56_wild_env_BB0.5	38_wild_env_BB0.5_mean19_var2	environment	0.71	0.9	1	0.81	1	0.88	1	0.75	0.5	0	19	2	replicate_26	0.547275641025641	0.397435897435897	0.0552884615384615	0.879118147661641	1.11300842861919	1.23454041971654	0.908950717623512	1.1225662856171	0.989946014192339
56_wild_env_BB0.5	38_wild_env_BB0.5_mean19_var2	environment	0.71	0.9	1	0.81	1	0.88	1	0.75	0.5	0	19	2	replicate_27	0.521115537848606	0.409561752988048	0.0693227091633466	0.89078579737179	1.1284860048668	1.23334693392606	0.910692451530283	1.13312909573978	1.01088994762043
56_wild_env_BB0.5	38_wild_env_BB0.5_mean19_var2	environment	0.71	0.9	1	0.81	1	0.88	1	0.75	0.5	0	19	2	replicate_28	0.549485352335709	0.403008709422011	0.0475059382422803	0.865254232703565	1.11665678315578	1.21312743917322	0.902214468870166	1.12707030900199	0.991908885736712
56_wild_env_BB0.5	38_wild_env_BB0.5_mean19_var2	environment	0.71	0.9	1	0.81	1	0.88	1	0.75	0.5	0	19	2	replicate_29	0.580436540016168	0.362974939369442	0.0565885206143897	0.890237319023201	1.11692515809063	1.29199884598649	0.915229624049134	1.13347929206083	0.986446529521671
56_wild_env_BB0.5	38_wild_env_BB0.5_mean19_var2	environment	0.71	0.9	1	0.81	1	0.88	1	0.75	0.5	0	19	2	replicate_30	0.549920760697306	0.388272583201268	0.0618066561014263	0.879835421411726	1.11524594497801	1.24166355108033	0.912923536283031	1.11740922552665	1.00002994534201
56_wild_env_BB0.5	38_wild_env_BB0.5_mean20_var2	environment	0.71	0.9	1	0.81	1	0.88	1	0.75	0.5	0	20	2	replicate_01	0.607142857142857	0.349025974025974	0.0438311688311688	0.890542908457592	1.11274718033021	1.24825299693992	0.913634242326744	1.12778389412133	0.996426940589435
56_wild_env_BB0.5	38_wild_env_BB0.5_mean20_var2	environment	0.71	0.9	1	0.81	1	0.88	1	0.75	0.5	0	20	2	replicate_02	0.549373040752351	0.391849529780564	0.0587774294670846	0.87433669756429	1.10208051411317	1.24766157729016	0.899346848050908	1.12858201044661	0.983003689285204
56_wild_env_BB0.5	38_wild_env_BB0.5_mean20_var2	environment	0.71	0.9	1	0.81	1	0.88	1	0.75	0.5	0	20	2	replicate_03	0.547619047619048	0.404761904761905	0.0476190476190476	0.872641985586783	1.11135426461614	1.25240828479647	0.909096684174226	1.12582897789171	0.97578014360631
56_wild_env_BB0.5	38_wild_env_BB0.5_mean20_var2	environment	0.71	0.9	1	0.81	1	0.88	1	0.75	0.5	0	20	2	replicate_04	0.601798855273917	0.371218315617334	0.026982829108749	0.884062454752148	1.11512127225212	1.262665882219	0.91373267983364	1.12716848449902	0.990728109629779
56_wild_env_BB0.5	38_wild_env_BB0.5_mean20_var2	environment	0.71	0.9	1	0.81	1	0.88	1	0.75	0.5	0	20	2	replicate_05	0.545963229416467	0.407673860911271	0.0463629096722622	0.885623203167258	1.11302849130923	1.27911778906572	0.913020714139205	1.12959502122608	0.987856759687018
56_wild_env_BB0.5	38_wild_env_BB0.5_mean20_var2	environment	0.71	0.9	1	0.81	1	0.88	1	0.75	0.5	0	20	2	replicate_06	0.555374592833876	0.384364820846906	0.0602605863192182	0.88441698178652	1.11436764599815	1.23576637858679	0.911848108618674	1.12695974476004	1.00934000489724
56_wild_env_BB0.5	38_wild_env_BB0.5_mean20_var2	environment	0.71	0.9	1	0.81	1	0.88	1	0.75	0.5	0	20	2	replicate_07	0.63911620294599	0.333878887070376	0.0270049099836334	0.886444740668892	1.11568795963383	1.25906201611996	0.91269500877824	1.12968548541121	0.993877120592182
56_wild_env_BB0.5	38_wild_env_BB0.5_mean20_var2	environment	0.71	0.9	1	0.81	1	0.88	1	0.75	0.5	0	20	2	replicate_08	0.554109031733116	0.394629780309194	0.0512611879576892	0.874305485411875	1.10671755261863	1.24167800406663	0.907951526493503	1.1204523371568	0.980376581997737
56_wild_env_BB0.5	38_wild_env_BB0.5_mean20_var2	environment	0.71	0.9	1	0.81	1	0.88	1	0.75	0.5	0	20	2	replicate_09	0.606844741235392	0.358931552587646	0.0342237061769616	0.882799004366858	1.12824616272392	1.24845082092529	0.91545918687937	1.12758068219669	1.00588688006474
56_wild_env_BB0.5	38_wild_env_BB0.5_mean20_var2	environment	0.71	0.9	1	0.81	1	0.88	1	0.75	0.5	0	20	2	replicate_10	0.508856682769726	0.421900161030596	0.0692431561996779	0.888790439392931	1.11524163346187	1.23001874334062	0.90910088067633	1.13500054834049	1.00172969629806
56_wild_env_BB0.5	38_wild_env_BB0.5_mean20_var2	environment	0.71	0.9	1	0.81	1	0.88	1	0.75	0.5	0	20	2	replicate_11	0.591660110149489	0.369000786782061	0.03933910306845	0.874720582056501	1.10760570401265	1.24524966577756	0.903148148473213	1.12973832805238	0.995801627390721
56_wild_env_BB0.5	38_wild_env_BB0.5_mean20_var2	environment	0.71	0.9	1	0.81	1	0.88	1	0.75	0.5	0	20	2	replicate_12	0.59904912836767	0.362916006339144	0.0380348652931854	0.876319071931626	1.10986711652281	1.23882537055458	0.909318341644231	1.11558656928049	0.992072167671144
56_wild_env_BB0.5	38_wild_env_BB0.5_mean20_var2	environment	0.71	0.9	1	0.81	1	0.88	1	0.75	0.5	0	20	2	replicate_13	0.501998401278977	0.433253397282174	0.0647482014388489	0.887447246463479	1.11724997221893	1.2252742705619	0.914036595494894	1.12928568579211	0.988158616910598
56_wild_env_BB0.5	38_wild_env_BB0.5_mean20_var2	environment	0.71	0.9	1	0.81	1	0.88	1	0.75	0.5	0	20	2	replicate_14	0.505254648342765	0.426030719482619	0.068714632174616	0.882366036984866	1.09889945123799	1.2508373617186	0.90377023635644	1.12703262921252	0.987972814381389
56_wild_env_BB0.5	38_wild_env_BB0.5_mean20_var2	environment	0.71	0.9	1	0.81	1	0.88	1	0.75	0.5	0	20	2	replicate_15	0.589184826472962	0.361581920903955	0.0492332526230831	0.889644183684868	1.12731412768017	1.23801312502393	0.913629130232456	1.13350113065702	1.00836689329517
56_wild_env_BB0.5	38_wild_env_BB0.5_mean20_var2	environment	0.71	0.9	1	0.81	1	0.88	1	0.75	0.5	0	20	2	replicate_16	0.493015612161052	0.42974527526705	0.0772391125718981	0.878340131635492	1.11771511099762	1.23895476672251	0.912973682624801	1.12329332773332	0.972673885929675
56_wild_env_BB0.5	38_wild_env_BB0.5_mean20_var2	environment	0.71	0.9	1	0.81	1	0.88	1	0.75	0.5	0	20	2	replicate_17	0.56677796327212	0.380634390651085	0.0525876460767947	0.890275104525982	1.11700256074551	1.24250778015093	0.915176326619806	1.12977869951421	1.00941630884998
56_wild_env_BB0.5	38_wild_env_BB0.5_mean20_var2	environment	0.71	0.9	1	0.81	1	0.88	1	0.75	0.5	0	20	2	replicate_18	0.565217391304348	0.383779264214047	0.0510033444816054	0.884159190520951	1.11886130503319	1.24515792537024	0.916238221961476	1.12320940132723	0.977147693199281
56_wild_env_BB0.5	38_wild_env_BB0.5_mean20_var2	environment	0.71	0.9	1	0.81	1	0.88	1	0.75	0.5	0	20	2	replicate_19	0.505546751188589	0.425515055467512	0.0689381933438986	0.877745012082989	1.11287985823498	1.24379587012008	0.905607197837808	1.12918914456749	1.01192607757131
56_wild_env_BB0.5	38_wild_env_BB0.5_mean20_var2	environment	0.71	0.9	1	0.81	1	0.88	1	0.75	0.5	0	20	2	replicate_20	0.615069615069615	0.353808353808354	0.0311220311220311	0.883020744332248	1.11767207966194	1.25922408212687	0.913289801176393	1.12506539328709	0.985099092427185
56_wild_env_BB0.5	38_wild_env_BB0.5_mean20_var2	environment	0.71	0.9	1	0.81	1	0.88	1	0.75	0.5	0	20	2	replicate_21	0.553784860557769	0.38406374501992	0.0621513944223108	0.878792282014807	1.11736254557527	1.24212524391134	0.916202622178581	1.11885175230028	0.994409109990163
56_wild_env_BB0.5	38_wild_env_BB0.5_mean20_var2	environment	0.71	0.9	1	0.81	1	0.88	1	0.75	0.5	0	20	2	replicate_22	0.546656298600311	0.399688958009331	0.0536547433903577	0.878643667071023	1.11462194216721	1.2485386451454	0.912698045881943	1.12616977480921	0.969801406881563
56_wild_env_BB0.5	38_wild_env_BB0.5_mean20_var2	environment	0.71	0.9	1	0.81	1	0.88	1	0.75	0.5	0	20	2	replicate_23	0.661641541038526	0.309045226130653	0.0293132328308208	0.888701341633148	1.11679483105739	1.25224827318513	0.916416981241664	1.12790343785795	0.979775555653224
56_wild_env_BB0.5	38_wild_env_BB0.5_mean20_var2	environment	0.71	0.9	1	0.81	1	0.88	1	0.75	0.5	0	20	2	replicate_24	0.600977198697068	0.368078175895765	0.0309446254071661	0.886282001582926	1.12640701021186	1.23374773622452	0.916388764941941	1.13053169235832	0.992801976411262
56_wild_env_BB0.5	38_wild_env_BB0.5_mean20_var2	environment	0.71	0.9	1	0.81	1	0.88	1	0.75	0.5	0	20	2	replicate_25	0.558966074313409	0.393376413570275	0.0476575121163166	0.893004659492951	1.11686744956422	1.23620135351552	0.9075807377344	1.13544119749249	1.00068433959248
56_wild_env_BB0.5	38_wild_env_BB0.5_mean20_var2	environment	0.71	0.9	1	0.81	1	0.88	1	0.75	0.5	0	20	2	replicate_26	0.561374795417349	0.390343698854337	0.0482815057283142	0.892295910997129	1.11950174419608	1.23950728289528	0.911266440452271	1.12533723482048	1.02074802934763
56_wild_env_BB0.5	38_wild_env_BB0.5_mean20_var2	environment	0.71	0.9	1	0.81	1	0.88	1	0.75	0.5	0	20	2	replicate_27	0.521739130434783	0.415094339622642	0.0631665299425759	0.881067802005558	1.10958150073472	1.24094440656743	0.90988393852389	1.12704936791737	0.989970025359001
56_wild_env_BB0.5	38_wild_env_BB0.5_mean20_var2	environment	0.71	0.9	1	0.81	1	0.88	1	0.75	0.5	0	20	2	replicate_28	0.570643642072214	0.374411302982732	0.0549450549450549	0.871355106678935	1.10191818917666	1.25345320388204	0.906863099479312	1.12101221081288	0.98918211268391
56_wild_env_BB0.5	38_wild_env_BB0.5_mean20_var2	environment	0.71	0.9	1	0.81	1	0.88	1	0.75	0.5	0	20	2	replicate_29	0.519809825673534	0.423137876386688	0.0570522979397781	0.873726889173769	1.10961535298988	1.23558995994571	0.907673441392964	1.1206835223872	0.974682980810736
56_wild_env_BB0.5	38_wild_env_BB0.5_mean20_var2	environment	0.71	0.9	1	0.81	1	0.88	1	0.75	0.5	0	20	2	replicate_30	0.551476456504389	0.382282521947326	0.0662410215482841	0.874609285325056	1.1151122690416	1.25961967578998	0.907089058504779	1.12628445657841	0.994143637720453
56_wild_env_BB0.5	38_wild_env_BB0.5_mean21_var2	environment	0.71	0.9	1	0.81	1	0.88	1	0.75	0.5	0	21	2	replicate_01	0.532003325020781	0.413965087281795	0.0540315876974231	0.879099458335694	1.11702357827132	1.22755735686197	0.906692760064128	1.12883191801414	0.99928195207031
56_wild_env_BB0.5	38_wild_env_BB0.5_mean21_var2	environment	0.71	0.9	1	0.81	1	0.88	1	0.75	0.5	0	21	2	replicate_02	0.513709677419355	0.428225806451613	0.0580645161290323	0.882292124932401	1.11647770675766	1.24379946517543	0.910087386731188	1.12877477213181	0.987868933293738
56_wild_env_BB0.5	38_wild_env_BB0.5_mean21_var2	environment	0.71	0.9	1	0.81	1	0.88	1	0.75	0.5	0	21	2	replicate_03	0.507755102040816	0.421224489795918	0.0710204081632653	0.87171037775368	1.11357221087875	1.24308629657083	0.908826939932186	1.1168722696661	0.990403926456094
56_wild_env_BB0.5	38_wild_env_BB0.5_mean21_var2	environment	0.71	0.9	1	0.81	1	0.88	1	0.75	0.5	0	21	2	replicate_04	0.581860107609531	0.358186010760953	0.0599538816295158	0.889063591106972	1.12208498770051	1.25677619811324	0.917107762292038	1.13120261108209	0.994537558222545
56_wild_env_BB0.5	38_wild_env_BB0.5_mean21_var2	environment	0.71	0.9	1	0.81	1	0.88	1	0.75	0.5	0	21	2	replicate_05	0.504306969459671	0.416601409553641	0.0790916209866876	0.872943701650753	1.11179632740949	1.24271070411963	0.903451857999406	1.12360968872157	0.997159788230851
56_wild_env_BB0.5	38_wild_env_BB0.5_mean21_var2	environment	0.71	0.9	1	0.81	1	0.88	1	0.75	0.5	0	21	2	replicate_06	0.512214342001576	0.42789598108747	0.0598896769109535	0.869686478577774	1.10724279522617	1.24855433334496	0.901965905536937	1.12305976860413	0.997149898687897
56_wild_env_BB0.5	38_wild_env_BB0.5_mean21_var2	environment	0.71	0.9	1	0.81	1	0.88	1	0.75	0.5	0	21	2	replicate_07	0.525157232704403	0.412735849056604	0.0621069182389937	0.88207234558119	1.1267658695414	1.22791964819775	0.917231067486726	1.12318303015192	0.975698004000233
56_wild_env_BB0.5	38_wild_env_BB0.5_mean21_var2	environment	0.71	0.9	1	0.81	1	0.88	1	0.75	0.5	0	21	2	replicate_08	0.588658146964856	0.37220447284345	0.0391373801916933	0.882624181872564	1.09977869973384	1.27980900726508	0.907181807209554	1.12916922171377	0.981659294557889
56_wild_env_BB0.5	38_wild_env_BB0.5_mean21_var2	environment	0.71	0.9	1	0.81	1	0.88	1	0.75	0.5	0	21	2	replicate_09	0.487321711568938	0.431061806656101	0.0816164817749604	0.873051719793924	1.11477274383182	1.22680739878589	0.909634083041685	1.12028275242069	0.987130713755656
56_wild_env_BB0.5	38_wild_env_BB0.5_mean21_var2	environment	0.71	0.9	1	0.81	1	0.88	1	0.75	0.5	0	21	2	replicate_10	0.550362610797744	0.395648670427075	0.0539887187751813	0.886459431365227	1.11805032378188	1.22997973042778	0.916566504076915	1.12684639227906	1.00039798840191
56_wild_env_BB0.5	38_wild_env_BB0.5_mean21_var2	environment	0.71	0.9	1	0.81	1	0.88	1	0.75	0.5	0	21	2	replicate_11	0.584278768233387	0.36709886547812	0.0486223662884927	0.869839593907243	1.10868589810527	1.26134730048338	0.911672729109063	1.11695896126804	0.991202999648146
56_wild_env_BB0.5	38_wild_env_BB0.5_mean21_var2	environment	0.71	0.9	1	0.81	1	0.88	1	0.75	0.5	0	21	2	replicate_12	0.570779712339137	0.380772142316427	0.048448145344436	0.888288174823604	1.12292950872737	1.21349097470995	0.913260227993364	1.13326345335968	0.9941786106076
56_wild_env_BB0.5	38_wild_env_BB0.5_mean21_var2	environment	0.71	0.9	1	0.81	1	0.88	1	0.75	0.5	0	21	2	replicate_13	0.715322580645161	0.269354838709677	0.0153225806451613	0.897199732136031	1.13149796731484	1.2623375642234	0.923857979139519	1.12698025903077	1.00361694694838
56_wild_env_BB0.5	38_wild_env_BB0.5_mean21_var2	environment	0.71	0.9	1	0.81	1	0.88	1	0.75	0.5	0	21	2	replicate_14	0.500792393026941	0.440570522979398	0.0586370839936609	0.871844442234397	1.11812651930952	1.25039002555217	0.910449193482578	1.12660129347001	0.980036390581821
56_wild_env_BB0.5	38_wild_env_BB0.5_mean21_var2	environment	0.71	0.9	1	0.81	1	0.88	1	0.75	0.5	0	21	2	replicate_15	0.515723270440252	0.421383647798742	0.0628930817610063	0.870101899818927	1.10595408537462	1.26938532274574	0.908215009126937	1.11615620848966	1.00279451810799
56_wild_env_BB0.5	38_wild_env_BB0.5_mean21_var2	environment	0.71	0.9	1	0.81	1	0.88	1	0.75	0.5	0	21	2	replicate_16	0.521602513747054	0.403770620581304	0.0746268656716418	0.865289496525413	1.10255944470309	1.25499891531169	0.902721481831276	1.11927805395232	0.987891168626702
56_wild_env_BB0.5	38_wild_env_BB0.5_mean21_var2	environment	0.71	0.9	1	0.81	1	0.88	1	0.75	0.5	0	21	2	replicate_17	0.434923201293452	0.469684721099434	0.095392077607114	0.875152558554225	1.12198684408829	1.21892547020368	0.907243720307396	1.12594129730139	0.99994539403218
56_wild_env_BB0.5	38_wild_env_BB0.5_mean21_var2	environment	0.71	0.9	1	0.81	1	0.88	1	0.75	0.5	0	21	2	replicate_18	0.638436482084691	0.328175895765472	0.0333876221498371	0.884831222073936	1.12592004753012	1.24963609051483	0.916758668233201	1.12809590326017	0.976720492032187
56_wild_env_BB0.5	38_wild_env_BB0.5_mean21_var2	environment	0.71	0.9	1	0.81	1	0.88	1	0.75	0.5	0	21	2	replicate_19	0.612145748987854	0.34251012145749	0.0453441295546559	0.880515618044683	1.12189762616717	1.25471764034602	0.914125378689214	1.12622838636101	0.981236730691308
56_wild_env_BB0.5	38_wild_env_BB0.5_mean21_var2	environment	0.71	0.9	1	0.81	1	0.88	1	0.75	0.5	0	21	2	replicate_20	0.668308702791461	0.30623973727422	0.0254515599343186	0.888479351672222	1.12505798581232	1.23811601028995	0.915411757984451	1.12799302730136	0.98725659706761
56_wild_env_BB0.5	38_wild_env_BB0.5_mean21_var2	environment	0.71	0.9	1	0.81	1	0.88	1	0.75	0.5	0	21	2	replicate_21	0.532530120481928	0.416867469879518	0.0506024096385542	0.880423768823544	1.12278159956916	1.25652992853549	0.9170062141526	1.12601557160944	0.973879094591758
56_wild_env_BB0.5	38_wild_env_BB0.5_mean21_var2	environment	0.71	0.9	1	0.81	1	0.88	1	0.75	0.5	0	21	2	replicate_22	0.5	0.430599369085173	0.0694006309148265	0.878791171757592	1.11289158455378	1.22516102174627	0.909237016620006	1.12022479824599	0.995284144939831
56_wild_env_BB0.5	38_wild_env_BB0.5_mean21_var2	environment	0.71	0.9	1	0.81	1	0.88	1	0.75	0.5	0	21	2	replicate_23	0.585563665855637	0.363341443633414	0.0510948905109489	0.894097719952407	1.12235243277691	1.2323487532661	0.914299316886598	1.13368321279618	0.994016403484619
56_wild_env_BB0.5	38_wild_env_BB0.5_mean21_var2	environment	0.71	0.9	1	0.81	1	0.88	1	0.75	0.5	0	21	2	replicate_24	0.570161290322581	0.379032258064516	0.0508064516129032	0.876800588316313	1.11983683783158	1.22304055882937	0.913005177809641	1.11715127376256	1.00171358714715
56_wild_env_BB0.5	38_wild_env_BB0.5_mean21_var2	environment	0.71	0.9	1	0.81	1	0.88	1	0.75	0.5	0	21	2	replicate_25	0.515004055150041	0.420113544201135	0.064882400648824	0.887563311348997	1.11835212086127	1.21293161329912	0.910057038864287	1.13036718019768	0.996720926570462
56_wild_env_BB0.5	38_wild_env_BB0.5_mean21_var2	environment	0.71	0.9	1	0.81	1	0.88	1	0.75	0.5	0	21	2	replicate_26	0.551430781129157	0.398298530549111	0.0502706883217324	0.867395181412365	1.10699767530885	1.2352069796997	0.903198349243851	1.11749196238557	0.996108291560419
56_wild_env_BB0.5	38_wild_env_BB0.5_mean21_var2	environment	0.71	0.9	1	0.81	1	0.88	1	0.75	0.5	0	21	2	replicate_27	0.467181467181467	0.448648648648649	0.0841698841698842	0.877780408878305	1.12282990452272	1.22092710896261	0.912326290836746	1.12714175284275	0.979413882128807
56_wild_env_BB0.5	38_wild_env_BB0.5_mean21_var2	environment	0.71	0.9	1	0.81	1	0.88	1	0.75	0.5	0	21	2	replicate_28	0.584189723320158	0.372332015810277	0.0434782608695652	0.888705659209251	1.12675563020334	1.24717070766255	0.918229981624707	1.12949207433627	0.993057256132186
56_wild_env_BB0.5	38_wild_env_BB0.5_mean21_var2	environment	0.71	0.9	1	0.81	1	0.88	1	0.75	0.5	0	21	2	replicate_29	0.532232704402516	0.428459119496855	0.0393081761006289	0.873458826377643	1.11559660249423	1.2355814830911	0.912489836599331	1.11959529766305	0.979323055287107
56_wild_env_BB0.5	38_wild_env_BB0.5_mean21_var2	environment	0.71	0.9	1	0.81	1	0.88	1	0.75	0.5	0	21	2	replicate_30	0.683544303797468	0.284810126582278	0.0316455696202532	0.884635135638979	1.1071476047279	1.23862289832567	0.913219508934699	1.12162661581731	0.979207754524425
56_wild_env_BB0.5	38_wild_env_BB0.5_mean22_var2	environment	0.71	0.9	1	0.81	1	0.88	1	0.75	0.5	0	22	2	replicate_01	0.567043618739903	0.381260096930533	0.0516962843295638	0.870146697921718	1.10283178078158	1.24948805169087	0.904913867243394	1.11639008250966	0.998083477324408
56_wild_env_BB0.5	38_wild_env_BB0.5_mean22_var2	environment	0.71	0.9	1	0.81	1	0.88	1	0.75	0.5	0	22	2	replicate_02	0.52660406885759	0.413145539906103	0.0602503912363067	0.892623467035969	1.13294444887984	1.22618004445855	0.917468327743617	1.13715178009674	0.998573866298086
56_wild_env_BB0.5	38_wild_env_BB0.5_mean22_var2	environment	0.71	0.9	1	0.81	1	0.88	1	0.75	0.5	0	22	2	replicate_03	0.655905511811024	0.313385826771654	0.0307086614173228	0.890924690070599	1.12415496279166	1.20126837030742	0.915109438388922	1.12969417697305	0.990182614992492
56_wild_env_BB0.5	38_wild_env_BB0.5_mean22_var2	environment	0.71	0.9	1	0.81	1	0.88	1	0.75	0.5	0	22	2	replicate_04	0.494957331264546	0.438324282389449	0.0667183863460047	0.874668873905849	1.1052525586699	1.21283920343627	0.905011637630202	1.11645837961085	0.993035532717426
56_wild_env_BB0.5	38_wild_env_BB0.5_mean22_var2	environment	0.71	0.9	1	0.81	1	0.88	1	0.75	0.5	0	22	2	replicate_05	0.582539682539683	0.369047619047619	0.0484126984126984	0.872292318937171	1.10856468102358	1.23736736989661	0.90796981993358	1.12132675529483	0.978073179748913
56_wild_env_BB0.5	38_wild_env_BB0.5_mean22_var2	environment	0.71	0.9	1	0.81	1	0.88	1	0.75	0.5	0	22	2	replicate_06	0.54733492442323	0.399363564041368	0.0533015115354018	0.883691533410762	1.12142425431278	1.2386422057926	0.913357196864949	1.12723502775231	0.999868395009413
56_wild_env_BB0.5	38_wild_env_BB0.5_mean22_var2	environment	0.71	0.9	1	0.81	1	0.88	1	0.75	0.5	0	22	2	replicate_07	0.563934426229508	0.370491803278689	0.0655737704918033	0.885954416697485	1.11976707963069	1.25562322445661	0.909937147168856	1.12933026530564	0.989640966471013
56_wild_env_BB0.5	38_wild_env_BB0.5_mean22_var2	environment	0.71	0.9	1	0.81	1	0.88	1	0.75	0.5	0	22	2	replicate_08	0.633469387755102	0.332244897959184	0.0342857142857143	0.894310533841723	1.130596800555	1.22861056170762	0.920383654543453	1.13190202460006	0.984539348060839
56_wild_env_BB0.5	38_wild_env_BB0.5_mean22_var2	environment	0.71	0.9	1	0.81	1	0.88	1	0.75	0.5	0	22	2	replicate_09	0.564285714285714	0.384920634920635	0.0507936507936508	0.883696094330108	1.12121773658124	1.2589138533988	0.920142464572774	1.12006083416357	0.987493817005232
56_wild_env_BB0.5	38_wild_env_BB0.5_mean22_var2	environment	0.71	0.9	1	0.81	1	0.88	1	0.75	0.5	0	22	2	replicate_10	0.543681747269891	0.406396255850234	0.0499219968798752	0.884947893040877	1.12134599202254	1.23607225555767	0.910464943965158	1.12770373852398	0.970653497290488
56_wild_env_BB0.5	38_wild_env_BB0.5_mean22_var2	environment	0.71	0.9	1	0.81	1	0.88	1	0.75	0.5	0	22	2	replicate_11	0.563593004769475	0.3879173290938	0.048489666136725	0.878095501056281	1.12315573525223	1.24063657668832	0.911801222979225	1.12543533917211	0.997830858547143
56_wild_env_BB0.5	38_wild_env_BB0.5_mean22_var2	environment	0.71	0.9	1	0.81	1	0.88	1	0.75	0.5	0	22	2	replicate_12	0.65655737704918	0.318852459016393	0.0245901639344262	0.898775729941288	1.12242710548192	1.24016511158649	0.921954933978776	1.13348717663466	0.99735500600857
56_wild_env_BB0.5	38_wild_env_BB0.5_mean22_var2	environment	0.71	0.9	1	0.81	1	0.88	1	0.75	0.5	0	22	2	replicate_13	0.592592592592593	0.363929146537842	0.0434782608695652	0.882487039445669	1.11645865110331	1.24770760769712	0.910914011500832	1.1306099897016	0.967038037861651
56_wild_env_BB0.5	38_wild_env_BB0.5_mean22_var2	environment	0.71	0.9	1	0.81	1	0.88	1	0.75	0.5	0	22	2	replicate_14	0.598192276088743	0.359901396877568	0.0419063270336894	0.900773813056297	1.12250387546406	1.24491402047935	0.918313135002929	1.13047634621672	1.02538266060625
56_wild_env_BB0.5	38_wild_env_BB0.5_mean22_var2	environment	0.71	0.9	1	0.81	1	0.88	1	0.75	0.5	0	22	2	replicate_15	0.560394412489729	0.373870172555464	0.0657354149548069	0.883977997669104	1.12178957840702	1.22861526177791	0.906401725342054	1.13701224552863	1.01590647645807
56_wild_env_BB0.5	38_wild_env_BB0.5_mean22_var2	environment	0.71	0.9	1	0.81	1	0.88	1	0.75	0.5	0	22	2	replicate_16	0.519742143432716	0.424657534246575	0.0556003223207091	0.883037540161526	1.10439381290264	1.22806540389265	0.91027961159583	1.12115424322065	0.998969043836839
56_wild_env_BB0.5	38_wild_env_BB0.5_mean22_var2	environment	0.71	0.9	1	0.81	1	0.88	1	0.75	0.5	0	22	2	replicate_17	0.499587798845837	0.455070074196208	0.0453421269579555	0.877003785375681	1.12460055218684	1.2504564751278	0.914995766263678	1.12742188792283	0.968635827527932
56_wild_env_BB0.5	38_wild_env_BB0.5_mean22_var2	environment	0.71	0.9	1	0.81	1	0.88	1	0.75	0.5	0	22	2	replicate_18	0.53486529318542	0.411251980982567	0.0538827258320127	0.886591501020723	1.12796664285182	1.24594640245702	0.923329141442625	1.12080132817416	0.994228605073939
56_wild_env_BB0.5	38_wild_env_BB0.5_mean22_var2	environment	0.71	0.9	1	0.81	1	0.88	1	0.75	0.5	0	22	2	replicate_19	0.483064516129032	0.438709677419355	0.0782258064516129	0.877823834742307	1.11658265771394	1.24764799062225	0.908808380073247	1.1255118313557	0.960090828307173
56_wild_env_BB0.5	38_wild_env_BB0.5_mean22_var2	environment	0.71	0.9	1	0.81	1	0.88	1	0.75	0.5	0	22	2	replicate_20	0.534792806880375	0.398749022673964	0.0664581704456607	0.874457125168051	1.11444456988383	1.22806451836257	0.909468048358821	1.12200265356659	1.00076845837521
56_wild_env_BB0.5	38_wild_env_BB0.5_mean22_var2	environment	0.71	0.9	1	0.81	1	0.88	1	0.75	0.5	0	22	2	replicate_21	0.590216519647153	0.379310344827586	0.0304731355252606	0.887785644985635	1.11918965468674	1.24999050882118	0.911835747092117	1.13360860232451	0.981695825714361
56_wild_env_BB0.5	38_wild_env_BB0.5_mean22_var2	environment	0.71	0.9	1	0.81	1	0.88	1	0.75	0.5	0	22	2	replicate_22	0.583732057416268	0.373205741626794	0.0430622009569378	0.885208081537669	1.11813910087154	1.22311761488313	0.917438165987721	1.12716382085561	0.974045757475345
56_wild_env_BB0.5	38_wild_env_BB0.5_mean22_var2	environment	0.71	0.9	1	0.81	1	0.88	1	0.75	0.5	0	22	2	replicate_23	0.628865979381443	0.324345757335448	0.0467882632831086	0.881122496028232	1.11998494337357	1.22877179971227	0.914834991400206	1.12440419561925	0.996227021463211
56_wild_env_BB0.5	38_wild_env_BB0.5_mean22_var2	environment	0.71	0.9	1	0.81	1	0.88	1	0.75	0.5	0	22	2	replicate_24	0.521081941129674	0.412887828162291	0.066030230708035	0.888700588328115	1.12199512586072	1.22554629992497	0.91793701078615	1.1253671854707	1.00904264844971
56_wild_env_BB0.5	38_wild_env_BB0.5_mean22_var2	environment	0.71	0.9	1	0.81	1	0.88	1	0.75	0.5	0	22	2	replicate_25	0.525588952071487	0.419171405361495	0.0552396425670187	0.8739858601991	1.11878294140088	1.25278681934742	0.909625427110972	1.12533689724313	0.978140735225788
56_wild_env_BB0.5	38_wild_env_BB0.5_mean22_var2	environment	0.71	0.9	1	0.81	1	0.88	1	0.75	0.5	0	22	2	replicate_26	0.55718954248366	0.376633986928105	0.0661764705882353	0.880022261423796	1.11393613780062	1.25589813810914	0.906882861265366	1.13001856080505	0.990749863601286
56_wild_env_BB0.5	38_wild_env_BB0.5_mean22_var2	environment	0.71	0.9	1	0.81	1	0.88	1	0.75	0.5	0	22	2	replicate_27	0.6003276003276	0.352989352989353	0.0466830466830467	0.88281947619686	1.11644673468862	1.23756604707053	0.91380865226228	1.11578074220904	1.02099078808811
56_wild_env_BB0.5	38_wild_env_BB0.5_mean22_var2	environment	0.71	0.9	1	0.81	1	0.88	1	0.75	0.5	0	22	2	replicate_28	0.605367008681926	0.344909234411997	0.0497237569060773	0.883157934649145	1.10922684049009	1.23703867526615	0.905661019086768	1.12649016638272	0.991436095503105
56_wild_env_BB0.5	38_wild_env_BB0.5_mean22_var2	environment	0.71	0.9	1	0.81	1	0.88	1	0.75	0.5	0	22	2	replicate_29	0.584860557768924	0.363346613545817	0.051792828685259	0.881478194703396	1.1146545229284	1.2508198964985	0.911990654701389	1.12960331699852	0.989408161419138
56_wild_env_BB0.5	38_wild_env_BB0.5_mean22_var2	environment	0.71	0.9	1	0.81	1	0.88	1	0.75	0.5	0	22	2	replicate_30	0.557723577235772	0.389430894308943	0.0528455284552846	0.883337573543812	1.12047863216346	1.23829911019427	0.914171641686002	1.12634788205635	0.987956049894551
56_wild_env_BB0.5	38_wild_env_BB0.5_mean23_var2	environment	0.71	0.9	1	0.81	1	0.88	1	0.75	0.5	0	23	2	replicate_01	0.570567986230637	0.38382099827883	0.0456110154905336	0.88278979894546	1.13021075179736	1.23733893008951	0.918834187526958	1.13007220765317	0.981018857746761
56_wild_env_BB0.5	38_wild_env_BB0.5_mean23_var2	environment	0.71	0.9	1	0.81	1	0.88	1	0.75	0.5	0	23	2	replicate_02	0.639166666666667	0.34	0.0208333333333333	0.893709177546456	1.11955424606705	1.21612435184224	0.915569616710726	1.13339458930333	0.98006192369829
56_wild_env_BB0.5	38_wild_env_BB0.5_mean23_var2	environment	0.71	0.9	1	0.81	1	0.88	1	0.75	0.5	0	23	2	replicate_03	0.549579831932773	0.390756302521008	0.0596638655462185	0.884677434569152	1.12868772201906	1.23319053790894	0.9161130053553	1.12865332303289	0.992012603462584
56_wild_env_BB0.5	38_wild_env_BB0.5_mean23_var2	environment	0.71	0.9	1	0.81	1	0.88	1	0.75	0.5	0	23	2	replicate_04	0.587185725871857	0.367396593673966	0.0454176804541768	0.878129833464046	1.12171606103725	1.21991502777165	0.91064379671387	1.12128071736415	0.999318691902509
56_wild_env_BB0.5	38_wild_env_BB0.5_mean23_var2	environment	0.71	0.9	1	0.81	1	0.88	1	0.75	0.5	0	23	2	replicate_05	0.508977361436378	0.412177985948478	0.0788446526151444	0.884901642379617	1.11309367872618	1.22308254035781	0.912417552563703	1.124508787188	1.00244110464749
56_wild_env_BB0.5	38_wild_env_BB0.5_mean23_var2	environment	0.71	0.9	1	0.81	1	0.88	1	0.75	0.5	0	23	2	replicate_06	0.616427432216906	0.338118022328549	0.0454545454545455	0.890328204951199	1.12550951105883	1.25312645515942	0.920234876702629	1.12829541653886	0.993148916303092
56_wild_env_BB0.5	38_wild_env_BB0.5_mean23_var2	environment	0.71	0.9	1	0.81	1	0.88	1	0.75	0.5	0	23	2	replicate_07	0.504012841091493	0.430176565008026	0.0658105939004815	0.875490728927218	1.11353976997004	1.23974827803509	0.916471958003975	1.11453328632934	1.0119426167355
56_wild_env_BB0.5	38_wild_env_BB0.5_mean23_var2	environment	0.71	0.9	1	0.81	1	0.88	1	0.75	0.5	0	23	2	replicate_08	0.596723868954758	0.364274570982839	0.0390015600624025	0.87663521099955	1.1151000183401	1.23463998234838	0.912784209762886	1.12045653864399	0.987598641999814
56_wild_env_BB0.5	38_wild_env_BB0.5_mean23_var2	environment	0.71	0.9	1	0.81	1	0.88	1	0.75	0.5	0	23	2	replicate_09	0.551282051282051	0.387820512820513	0.0608974358974359	0.892470929834585	1.12726987945315	1.23825686972754	0.920218256406522	1.12410311250479	1.03265775412781
56_wild_env_BB0.5	38_wild_env_BB0.5_mean23_var2	environment	0.71	0.9	1	0.81	1	0.88	1	0.75	0.5	0	23	2	replicate_10	0.439475713184271	0.480339244410177	0.0801850424055513	0.864258713829663	1.10874365845299	1.24091454299502	0.900758757832852	1.12082359786221	0.989603134210065
56_wild_env_BB0.5	38_wild_env_BB0.5_mean23_var2	environment	0.71	0.9	1	0.81	1	0.88	1	0.75	0.5	0	23	2	replicate_11	0.464344941956882	0.459369817578773	0.0762852404643449	0.888449775579264	1.12633262940775	1.25105416927862	0.91752685391816	1.13565091262635	0.982842722925938
56_wild_env_BB0.5	38_wild_env_BB0.5_mean23_var2	environment	0.71	0.9	1	0.81	1	0.88	1	0.75	0.5	0	23	2	replicate_12	0.549642573471009	0.387609213661636	0.062748212867355	0.867815557728874	1.10964654193563	1.2283977375171	0.906381649110694	1.11847250424973	0.984396525115445
56_wild_env_BB0.5	38_wild_env_BB0.5_mean23_var2	environment	0.71	0.9	1	0.81	1	0.88	1	0.75	0.5	0	23	2	replicate_13	0.685982772122161	0.292873923257635	0.0211433046202036	0.89564775230866	1.12965798253005	1.20829765907861	0.916595524481035	1.1372307412532	1.02477639214874
56_wild_env_BB0.5	38_wild_env_BB0.5_mean23_var2	environment	0.71	0.9	1	0.81	1	0.88	1	0.75	0.5	0	23	2	replicate_14	0.614767255216693	0.343499197431782	0.0417335473515249	0.876776597759053	1.12246617909563	1.22300318052235	0.91017291492124	1.12386706436625	1.01489425163348
56_wild_env_BB0.5	38_wild_env_BB0.5_mean23_var2	environment	0.71	0.9	1	0.81	1	0.88	1	0.75	0.5	0	23	2	replicate_15	0.600157728706625	0.349369085173502	0.0504731861198738	0.884591859178899	1.11551622837733	1.22269131388265	0.901887809130444	1.14029073614707	0.994646411718385
56_wild_env_BB0.5	38_wild_env_BB0.5_mean23_var2	environment	0.71	0.9	1	0.81	1	0.88	1	0.75	0.5	0	23	2	replicate_16	0.573649754500818	0.381342062193126	0.0450081833060556	0.882814951579821	1.10682167123129	1.23571774324113	0.906580261893536	1.12395421668545	1.00451967576578
56_wild_env_BB0.5	38_wild_env_BB0.5_mean23_var2	environment	0.71	0.9	1	0.81	1	0.88	1	0.75	0.5	0	23	2	replicate_17	0.5041761579347	0.424449506454062	0.0713743356112377	0.885865921012776	1.1135138712247	1.22986524129424	0.912481178075787	1.12491785063324	0.995629238721272
56_wild_env_BB0.5	38_wild_env_BB0.5_mean23_var2	environment	0.71	0.9	1	0.81	1	0.88	1	0.75	0.5	0	23	2	replicate_18	0.554756195043965	0.369304556354916	0.0759392486011191	0.876606627620522	1.11163021326366	1.24894123208291	0.913367701415915	1.12151886271413	0.97913620785049
56_wild_env_BB0.5	38_wild_env_BB0.5_mean23_var2	environment	0.71	0.9	1	0.81	1	0.88	1	0.75	0.5	0	23	2	replicate_19	0.573891625615764	0.361247947454844	0.0648604269293925	0.870829917576953	1.11600965189004	1.23259572741666	0.906266048322022	1.12192869113393	1.00313398977672
56_wild_env_BB0.5	38_wild_env_BB0.5_mean23_var2	environment	0.71	0.9	1	0.81	1	0.88	1	0.75	0.5	0	23	2	replicate_20	0.521739130434783	0.414653784219002	0.0636070853462158	0.880756082232597	1.12605907002708	1.23414257711206	0.909485320358691	1.13324124946894	0.989797086176399
56_wild_env_BB0.5	38_wild_env_BB0.5_mean23_var2	environment	0.71	0.9	1	0.81	1	0.88	1	0.75	0.5	0	23	2	replicate_21	0.532539682539683	0.391269841269841	0.0761904761904762	0.883312321438038	1.12577724580783	1.25163077762285	0.91602993637665	1.1212286144134	1.00779426953558
56_wild_env_BB0.5	38_wild_env_BB0.5_mean23_var2	environment	0.71	0.9	1	0.81	1	0.88	1	0.75	0.5	0	23	2	replicate_22	0.532659409020218	0.398911353032659	0.0684292379471229	0.880200557645121	1.11025934668021	1.22459134523495	0.912436613179178	1.11865502599207	1.00226163136264
56_wild_env_BB0.5	38_wild_env_BB0.5_mean23_var2	environment	0.71	0.9	1	0.81	1	0.88	1	0.75	0.5	0	23	2	replicate_23	0.486274509803922	0.436078431372549	0.0776470588235294	0.87064522201998	1.11205411593004	1.22925489709766	0.906809023850569	1.12005544766997	0.99684296443442
56_wild_env_BB0.5	38_wild_env_BB0.5_mean23_var2	environment	0.71	0.9	1	0.81	1	0.88	1	0.75	0.5	0	23	2	replicate_24	0.604333868378812	0.358747993579454	0.0369181380417336	0.884688696651265	1.11212691887939	1.25540484673763	0.913461108892682	1.1228426717973	1.00180311939745
56_wild_env_BB0.5	38_wild_env_BB0.5_mean23_var2	environment	0.71	0.9	1	0.81	1	0.88	1	0.75	0.5	0	23	2	replicate_25	0.596184419713832	0.356120826709062	0.0476947535771065	0.889387824823093	1.1182460109749	1.24862889937918	0.914263614077509	1.13055534892709	0.99713749589825
56_wild_env_BB0.5	38_wild_env_BB0.5_mean23_var2	environment	0.71	0.9	1	0.81	1	0.88	1	0.75	0.5	0	23	2	replicate_26	0.570146818923328	0.381729200652529	0.0481239804241436	0.876924421246274	1.11542714119317	1.24841215774346	0.912812737960704	1.12252766763257	0.984057048215272
56_wild_env_BB0.5	38_wild_env_BB0.5_mean23_var2	environment	0.71	0.9	1	0.81	1	0.88	1	0.75	0.5	0	23	2	replicate_27	0.565648224607762	0.388934764657308	0.0454170107349298	0.880588579488265	1.11313869818173	1.23183930066599	0.910082294297438	1.12865812137553	0.988808419287777
56_wild_env_BB0.5	38_wild_env_BB0.5_mean23_var2	environment	0.71	0.9	1	0.81	1	0.88	1	0.75	0.5	0	23	2	replicate_28	0.519006982156711	0.424359968968192	0.056633048875097	0.873754004576175	1.10391583453465	1.23448292606723	0.905760662101039	1.11979202941032	0.988654624847298
56_wild_env_BB0.5	38_wild_env_BB0.5_mean23_var2	environment	0.71	0.9	1	0.81	1	0.88	1	0.75	0.5	0	23	2	replicate_29	0.536723163841808	0.401129943502825	0.0621468926553672	0.881174944432564	1.12092732605397	1.25011358320163	0.918768203119754	1.12511196077239	0.986172980759493
56_wild_env_BB0.5	38_wild_env_BB0.5_mean23_var2	environment	0.71	0.9	1	0.81	1	0.88	1	0.75	0.5	0	23	2	replicate_30	0.486977111286504	0.431728492501973	0.0812943962115233	0.879454235159942	1.110727734432	1.25632518331663	0.907659774118764	1.12079824966797	0.998652479263559
56_wild_env_BB0.5	38_wild_env_BB0.5_mean24_var2	environment	0.71	0.9	1	0.81	1	0.88	1	0.75	0.5	0	24	2	replicate_01	0.558870967741935	0.390322580645161	0.0508064516129032	0.88045255894938	1.11898709755601	1.23842031040067	0.915586644417661	1.12464658332635	0.991556912934272
56_wild_env_BB0.5	38_wild_env_BB0.5_mean24_var2	environment	0.71	0.9	1	0.81	1	0.88	1	0.75	0.5	0	24	2	replicate_02	0.470911949685535	0.457547169811321	0.0715408805031447	0.88830575920368	1.11915873366386	1.24537911780662	0.91236701181479	1.13234272836104	0.9937506554212
56_wild_env_BB0.5	38_wild_env_BB0.5_mean24_var2	environment	0.71	0.9	1	0.81	1	0.88	1	0.75	0.5	0	24	2	replicate_03	0.534064212999217	0.399373531714957	0.0665622552858262	0.870882673872996	1.1032142701952	1.25968542153606	0.909347245630558	1.12032840141364	0.988170695196475
56_wild_env_BB0.5	38_wild_env_BB0.5_mean24_var2	environment	0.71	0.9	1	0.81	1	0.88	1	0.75	0.5	0	24	2	replicate_04	0.551251008878128	0.39225181598063	0.0564971751412429	0.8902870000047	1.1214270663649	1.2627723357598	0.919317584714955	1.13164345420921	0.984062280135634
56_wild_env_BB0.5	38_wild_env_BB0.5_mean24_var2	environment	0.71	0.9	1	0.81	1	0.88	1	0.75	0.5	0	24	2	replicate_05	0.638071895424837	0.312091503267974	0.0498366013071895	0.883692452951339	1.12402773886806	1.24583667384341	0.915532192734474	1.12579557937918	0.979383172110464
56_wild_env_BB0.5	38_wild_env_BB0.5_mean24_var2	environment	0.71	0.9	1	0.81	1	0.88	1	0.75	0.5	0	24	2	replicate_06	0.579508196721311	0.372131147540984	0.0483606557377049	0.87450044821317	1.10181901716969	1.24404300957691	0.907893708974577	1.1166597981223	0.980959789220179
56_wild_env_BB0.5	38_wild_env_BB0.5_mean24_var2	environment	0.71	0.9	1	0.81	1	0.88	1	0.75	0.5	0	24	2	replicate_07	0.521810699588477	0.416460905349794	0.0617283950617284	0.893789969922284	1.11887958985357	1.26190544812306	0.915710581729049	1.14383272841902	0.987008936701677
56_wild_env_BB0.5	38_wild_env_BB0.5_mean24_var2	environment	0.71	0.9	1	0.81	1	0.88	1	0.75	0.5	0	24	2	replicate_08	0.590551181102362	0.375590551181102	0.0338582677165354	0.890348073762851	1.13779332928011	1.22452088926027	0.919892170217508	1.12913770100472	1.0272995758246
56_wild_env_BB0.5	38_wild_env_BB0.5_mean24_var2	environment	0.71	0.9	1	0.81	1	0.88	1	0.75	0.5	0	24	2	replicate_09	0.553663952627683	0.401184307920059	0.0451517394522576	0.889399237738348	1.12020016695668	1.26164044719743	0.911954626249347	1.13523522961713	0.997347960652156
56_wild_env_BB0.5	38_wild_env_BB0.5_mean24_var2	environment	0.71	0.9	1	0.81	1	0.88	1	0.75	0.5	0	24	2	replicate_10	0.563368765331153	0.382665576451349	0.053965658217498	0.880204011628316	1.12943763370088	1.20909565250834	0.917365971465325	1.12466473519028	0.999073897185023
56_wild_env_BB0.5	38_wild_env_BB0.5_mean24_var2	environment	0.71	0.9	1	0.81	1	0.88	1	0.75	0.5	0	24	2	replicate_11	0.635416666666667	0.331730769230769	0.0328525641025641	0.890742493269225	1.13037931604069	1.24663502140416	0.922891462143457	1.12240789318034	1.00115324121401
56_wild_env_BB0.5	38_wild_env_BB0.5_mean24_var2	environment	0.71	0.9	1	0.81	1	0.88	1	0.75	0.5	0	24	2	replicate_12	0.692497938994229	0.283594394064303	0.0239076669414674	0.898408014842162	1.12518384494935	1.26731562967102	0.928910695997162	1.12052220960192	1.01074910546404
56_wild_env_BB0.5	38_wild_env_BB0.5_mean24_var2	environment	0.71	0.9	1	0.81	1	0.88	1	0.75	0.5	0	24	2	replicate_13	0.498838109992254	0.426800929512006	0.0743609604957397	0.886501968737358	1.12430758410711	1.26523408191972	0.918979283941993	1.1301202869766	0.992591679005463
56_wild_env_BB0.5	38_wild_env_BB0.5_mean24_var2	environment	0.71	0.9	1	0.81	1	0.88	1	0.75	0.5	0	24	2	replicate_14	0.642969984202212	0.327014218009479	0.0300157977883096	0.879627998806067	1.12559889195076	1.21299092434422	0.916200076471817	1.11790588303772	0.989584254716371
56_wild_env_BB0.5	38_wild_env_BB0.5_mean24_var2	environment	0.71	0.9	1	0.81	1	0.88	1	0.75	0.5	0	24	2	replicate_15	0.55164131305044	0.413130504403523	0.0352281825460368	0.876808195921823	1.1051345660011	1.24728141821553	0.909858148943045	1.11735736231708	0.988627188169641
56_wild_env_BB0.5	38_wild_env_BB0.5_mean24_var2	environment	0.71	0.9	1	0.81	1	0.88	1	0.75	0.5	0	24	2	replicate_16	0.500815660685155	0.432300163132137	0.066884176182708	0.867799350997024	1.10494794552786	1.21541342485514	0.901947757081088	1.12053046751215	0.969793232479669
56_wild_env_BB0.5	38_wild_env_BB0.5_mean24_var2	environment	0.71	0.9	1	0.81	1	0.88	1	0.75	0.5	0	24	2	replicate_17	0.611024844720497	0.34860248447205	0.0403726708074534	0.887109313711936	1.12804955615201	1.22325794803847	0.911107028747951	1.13920398100227	0.982776651725622
56_wild_env_BB0.5	38_wild_env_BB0.5_mean24_var2	environment	0.71	0.9	1	0.81	1	0.88	1	0.75	0.5	0	24	2	replicate_18	0.627731092436975	0.329411764705882	0.0428571428571429	0.890773052940936	1.12308662664802	1.24133860893174	0.917214045658602	1.13260243088597	0.983745438940904
56_wild_env_BB0.5	38_wild_env_BB0.5_mean24_var2	environment	0.71	0.9	1	0.81	1	0.88	1	0.75	0.5	0	24	2	replicate_19	0.626515763945028	0.334680679062247	0.0388035569927243	0.889296957673596	1.12785968044915	1.21624973615115	0.919845010958333	1.12965029366598	1.00685764772871
56_wild_env_BB0.5	38_wild_env_BB0.5_mean24_var2	environment	0.71	0.9	1	0.81	1	0.88	1	0.75	0.5	0	24	2	replicate_20	0.595276872964169	0.361563517915309	0.0431596091205212	0.881042308548704	1.11811216091401	1.23996415855612	0.915265988852777	1.11983653532388	1.00473723186195
56_wild_env_BB0.5	38_wild_env_BB0.5_mean24_var2	environment	0.71	0.9	1	0.81	1	0.88	1	0.75	0.5	0	24	2	replicate_21	0.559543230016313	0.389885807504078	0.0505709624796085	0.87779147918854	1.11455482035275	1.23248985580886	0.909318191768038	1.1136569922578	1.00566199540045
56_wild_env_BB0.5	38_wild_env_BB0.5_mean24_var2	environment	0.71	0.9	1	0.81	1	0.88	1	0.75	0.5	0	24	2	replicate_22	0.53354890864996	0.407437348423606	0.0590137429264349	0.890935191720524	1.12788616681564	1.23980495920244	0.921480090591691	1.13071787245046	0.995320257593953
56_wild_env_BB0.5	38_wild_env_BB0.5_mean24_var2	environment	0.71	0.9	1	0.81	1	0.88	1	0.75	0.5	0	24	2	replicate_23	0.461354581673307	0.443027888446215	0.0956175298804781	0.871342561280444	1.09819576283535	1.24166585785292	0.89788954693932	1.12387855443609	0.98718844589208
56_wild_env_BB0.5	38_wild_env_BB0.5_mean24_var2	environment	0.71	0.9	1	0.81	1	0.88	1	0.75	0.5	0	24	2	replicate_24	0.576012223071047	0.381970970206264	0.0420168067226891	0.881761029861833	1.11501578457285	1.23116058065132	0.912633027613409	1.12529478026031	0.995170373982421
56_wild_env_BB0.5	38_wild_env_BB0.5_mean24_var2	environment	0.71	0.9	1	0.81	1	0.88	1	0.75	0.5	0	24	2	replicate_25	0.577015163607342	0.371109337589785	0.0518754988028731	0.876015749166721	1.12201955834714	1.26996136768534	0.918356755426335	1.11826315502269	0.983951696296144
56_wild_env_BB0.5	38_wild_env_BB0.5_mean24_var2	environment	0.71	0.9	1	0.81	1	0.88	1	0.75	0.5	0	24	2	replicate_26	0.58988326848249	0.356420233463035	0.0536964980544747	0.883092301598511	1.1249865891483	1.24329051653713	0.915735662268066	1.13163435882178	0.976939645820496
56_wild_env_BB0.5	38_wild_env_BB0.5_mean24_var2	environment	0.71	0.9	1	0.81	1	0.88	1	0.75	0.5	0	24	2	replicate_27	0.556684910086005	0.380766223612197	0.0625488663017983	0.883815421374234	1.12565576414604	1.24357007722465	0.916759804822961	1.1276102006091	0.989574370091878
56_wild_env_BB0.5	38_wild_env_BB0.5_mean24_var2	environment	0.71	0.9	1	0.81	1	0.88	1	0.75	0.5	0	24	2	replicate_28	0.653423499577346	0.311073541842773	0.0355029585798817	0.883156678411348	1.112117078881	1.23831867392683	0.913131777309818	1.12734742845532	0.997486799647171
56_wild_env_BB0.5	38_wild_env_BB0.5_mean24_var2	environment	0.71	0.9	1	0.81	1	0.88	1	0.75	0.5	0	24	2	replicate_29	0.644444444444444	0.318253968253968	0.0373015873015873	0.890026647217968	1.11829817870935	1.22865252271648	0.914106033392983	1.12947998686935	1.00955524981273
56_wild_env_BB0.5	38_wild_env_BB0.5_mean24_var2	environment	0.71	0.9	1	0.81	1	0.88	1	0.75	0.5	0	24	2	replicate_30	0.533756949960286	0.406671961874504	0.0595710881652105	0.884337890440136	1.11450695270332	1.25055107851453	0.916824542506151	1.1208989979145	0.995154704636807
56_wild_env_BB0.5	38_wild_env_BB0.5_mean25_var2	environment	0.71	0.9	1	0.81	1	0.88	1	0.75	0.5	0	25	2	replicate_01	0.578531965272297	0.380426203630624	0.0410418310970797	0.87706135817229	1.10737822565983	1.26033128121239	0.906932937488123	1.12732212483977	0.986282609188713
56_wild_env_BB0.5	38_wild_env_BB0.5_mean25_var2	environment	0.71	0.9	1	0.81	1	0.88	1	0.75	0.5	0	25	2	replicate_02	0.54199066874028	0.413685847589425	0.0443234836702955	0.887307497537061	1.1085236504378	1.25358837404327	0.912482820522832	1.12857030281596	1.0152131960805
56_wild_env_BB0.5	38_wild_env_BB0.5_mean25_var2	environment	0.71	0.9	1	0.81	1	0.88	1	0.75	0.5	0	25	2	replicate_03	0.610047846889952	0.360446570972887	0.0295055821371611	0.885095164268468	1.1177404802473	1.23463360289174	0.910511573024379	1.12833724566225	0.987345245569834
56_wild_env_BB0.5	38_wild_env_BB0.5_mean25_var2	environment	0.71	0.9	1	0.81	1	0.88	1	0.75	0.5	0	25	2	replicate_04	0.530844155844156	0.407467532467532	0.0616883116883117	0.881131205252395	1.12433622336427	1.23387492709774	0.916185325766347	1.12849606556599	0.990983835166723
56_wild_env_BB0.5	38_wild_env_BB0.5_mean25_var2	environment	0.71	0.9	1	0.81	1	0.88	1	0.75	0.5	0	25	2	replicate_05	0.550038789759503	0.395655546935609	0.0543056633048875	0.878854269372539	1.11765695709185	1.24583244160337	0.911866348168039	1.12317760448253	0.996089247989397
56_wild_env_BB0.5	38_wild_env_BB0.5_mean25_var2	environment	0.71	0.9	1	0.81	1	0.88	1	0.75	0.5	0	25	2	replicate_06	0.555555555555556	0.387278582930757	0.0571658615136876	0.875037049449076	1.11339150280629	1.25050819980704	0.911932182945458	1.12364260472378	1.00816857126403
56_wild_env_BB0.5	38_wild_env_BB0.5_mean25_var2	environment	0.71	0.9	1	0.81	1	0.88	1	0.75	0.5	0	25	2	replicate_07	0.550319488817891	0.399361022364217	0.0503194888178914	0.867240409370194	1.10529213261847	1.2413760382538	0.903838420387737	1.11758540691074	0.993666827359653
56_wild_env_BB0.5	38_wild_env_BB0.5_mean25_var2	environment	0.71	0.9	1	0.81	1	0.88	1	0.75	0.5	0	25	2	replicate_08	0.600314712824548	0.349331235247836	0.0503540519276161	0.882241847597848	1.10486714552545	1.24193904928402	0.909430307688986	1.1245630834043	0.971187489853574
56_wild_env_BB0.5	38_wild_env_BB0.5_mean25_var2	environment	0.71	0.9	1	0.81	1	0.88	1	0.75	0.5	0	25	2	replicate_09	0.558991049633849	0.389747762408462	0.0512611879576892	0.882253255643058	1.12419219754611	1.26249800453839	0.912631274126341	1.13786690669251	1.00780993119125
56_wild_env_BB0.5	38_wild_env_BB0.5_mean25_var2	environment	0.71	0.9	1	0.81	1	0.88	1	0.75	0.5	0	25	2	replicate_10	0.583865814696486	0.369009584664537	0.0471246006389776	0.884507434281099	1.11979491060558	1.24477806582236	0.91024434348183	1.13075954031513	0.966252493816837
56_wild_env_BB0.5	38_wild_env_BB0.5_mean25_var2	environment	0.71	0.9	1	0.81	1	0.88	1	0.75	0.5	0	25	2	replicate_11	0.611811023622047	0.351181102362205	0.037007874015748	0.890294464828958	1.12046476666705	1.23663077794177	0.915285683904326	1.12831669514858	0.978917708926434
56_wild_env_BB0.5	38_wild_env_BB0.5_mean25_var2	environment	0.71	0.9	1	0.81	1	0.88	1	0.75	0.5	0	25	2	replicate_12	0.536885245901639	0.413114754098361	0.05	0.873805209880303	1.11748988941425	1.22563867494082	0.906062565607452	1.12777050194967	0.966732652946419
56_wild_env_BB0.5	38_wild_env_BB0.5_mean25_var2	environment	0.71	0.9	1	0.81	1	0.88	1	0.75	0.5	0	25	2	replicate_13	0.619285120532003	0.339983374896093	0.0407315045719036	0.884070878259809	1.13004449697309	1.22894960431965	0.916045473272273	1.12709516849166	1.00848801756141
56_wild_env_BB0.5	38_wild_env_BB0.5_mean25_var2	environment	0.71	0.9	1	0.81	1	0.88	1	0.75	0.5	0	25	2	replicate_14	0.523625096824167	0.415956622773044	0.0604182804027885	0.876973090135765	1.10267116135018	1.25082887722222	0.90785813190201	1.12249212326006	0.992485658902697
56_wild_env_BB0.5	38_wild_env_BB0.5_mean25_var2	environment	0.71	0.9	1	0.81	1	0.88	1	0.75	0.5	0	25	2	replicate_15	0.568596352101507	0.39095955590801	0.0404440919904837	0.891830199679661	1.1043107493262	1.26280833998553	0.90349212902505	1.13761892187341	1.00018987175003
56_wild_env_BB0.5	38_wild_env_BB0.5_mean25_var2	environment	0.71	0.9	1	0.81	1	0.88	1	0.75	0.5	0	25	2	replicate_16	0.529812606473595	0.416524701873935	0.0536626916524702	0.886437613974416	1.11716340160895	1.2444364179503	0.916641756759416	1.13393693358991	0.959398885792106
56_wild_env_BB0.5	38_wild_env_BB0.5_mean25_var2	environment	0.71	0.9	1	0.81	1	0.88	1	0.75	0.5	0	25	2	replicate_17	0.681512605042017	0.29327731092437	0.0252100840336134	0.875842844152754	1.11072420549534	1.22981654800656	0.913753117222629	1.12188450624533	0.992493624326814
56_wild_env_BB0.5	38_wild_env_BB0.5_mean25_var2	environment	0.71	0.9	1	0.81	1	0.88	1	0.75	0.5	0	25	2	replicate_18	0.53125	0.414262820512821	0.0544871794871795	0.890354944029696	1.11514367678089	1.22429127748446	0.913282686190681	1.12890489893558	0.984468359314199
56_wild_env_BB0.5	38_wild_env_BB0.5_mean25_var2	environment	0.71	0.9	1	0.81	1	0.88	1	0.75	0.5	0	25	2	replicate_19	0.471653543307087	0.451968503937008	0.0763779527559055	0.871810545441512	1.10179911963502	1.24292469319136	0.903229483855545	1.12198046440207	1.00411661356986
56_wild_env_BB0.5	38_wild_env_BB0.5_mean25_var2	environment	0.71	0.9	1	0.81	1	0.88	1	0.75	0.5	0	25	2	replicate_20	0.454686289697909	0.453137103020914	0.0921766072811774	0.870189739775107	1.11621004486224	1.23836344797192	0.904875387992102	1.13088017340245	0.994550088222968
56_wild_env_BB0.5	38_wild_env_BB0.5_mean25_var2	environment	0.71	0.9	1	0.81	1	0.88	1	0.75	0.5	0	25	2	replicate_21	0.573160873080032	0.383185125303153	0.0436540016168149	0.870442201634362	1.11298379771614	1.23065392426596	0.912186503297611	1.11289201253813	1.00829405158406
56_wild_env_BB0.5	38_wild_env_BB0.5_mean25_var2	environment	0.71	0.9	1	0.81	1	0.88	1	0.75	0.5	0	25	2	replicate_22	0.547694753577107	0.393481717011129	0.0588235294117647	0.87401865233997	1.10474461962363	1.24767187214489	0.906079198485639	1.12474004985235	0.977595869378352
56_wild_env_BB0.5	38_wild_env_BB0.5_mean25_var2	environment	0.71	0.9	1	0.81	1	0.88	1	0.75	0.5	0	25	2	replicate_23	0.539462978030919	0.399511798209927	0.0610252237591538	0.873037567710635	1.11321334588111	1.23357490592121	0.903961423617371	1.12818046130686	0.997389522244239
56_wild_env_BB0.5	38_wild_env_BB0.5_mean25_var2	environment	0.71	0.9	1	0.81	1	0.88	1	0.75	0.5	0	25	2	replicate_24	0.553256704980843	0.397701149425287	0.0490421455938697	0.870457361359564	1.10252442543116	1.22327606424313	0.903936376962682	1.11885973927805	0.988915594207204
56_wild_env_BB0.5	38_wild_env_BB0.5_mean25_var2	environment	0.71	0.9	1	0.81	1	0.88	1	0.75	0.5	0	25	2	replicate_25	0.59406779661017	0.36864406779661	0.0372881355932203	0.895166563054027	1.13364354261382	1.25202848549242	0.923908624757924	1.13119937271943	1.01508734804703
56_wild_env_BB0.5	38_wild_env_BB0.5_mean25_var2	environment	0.71	0.9	1	0.81	1	0.88	1	0.75	0.5	0	25	2	replicate_26	0.53476821192053	0.406456953642384	0.0587748344370861	0.874125949139668	1.11709194576643	1.23656655654437	0.910736522898328	1.12041787423792	0.991409189563593
56_wild_env_BB0.5	38_wild_env_BB0.5_mean25_var2	environment	0.71	0.9	1	0.81	1	0.88	1	0.75	0.5	0	25	2	replicate_27	0.481781376518219	0.434008097165992	0.0842105263157895	0.868113785909538	1.11177301568901	1.24513414308465	0.906721926140235	1.12195370569042	0.975174434985626
56_wild_env_BB0.5	38_wild_env_BB0.5_mean25_var2	environment	0.71	0.9	1	0.81	1	0.88	1	0.75	0.5	0	25	2	replicate_28	0.573248407643312	0.390127388535032	0.036624203821656	0.86558946027059	1.11458861110424	1.22663874008352	0.905313591913047	1.11692064717685	0.997939163959335
56_wild_env_BB0.5	38_wild_env_BB0.5_mean25_var2	environment	0.71	0.9	1	0.81	1	0.88	1	0.75	0.5	0	25	2	replicate_29	0.687800963081862	0.289727126805779	0.0224719101123595	0.884840960636733	1.11485037599906	1.21550815764516	0.911158848877247	1.13048534702418	0.991565288429134
56_wild_env_BB0.5	38_wild_env_BB0.5_mean25_var2	environment	0.71	0.9	1	0.81	1	0.88	1	0.75	0.5	0	25	2	replicate_30	0.627925746569814	0.334140435835351	0.0379338175948345	0.890377923522478	1.1124893060713	1.24938200782532	0.913637983354233	1.12839579502818	0.993533566550259
56_wild_env_BB0.5	38_wild_env_BB0.5_mean26_var2	environment	0.71	0.9	1	0.81	1	0.88	1	0.75	0.5	0	26	2	replicate_01	0.419025157232704	0.486635220125786	0.0943396226415094	0.881630019947946	1.12759790818602	1.28861872555802	0.91948474528007	1.12756940687795	0.975120496360815
56_wild_env_BB0.5	38_wild_env_BB0.5_mean26_var2	environment	0.71	0.9	1	0.81	1	0.88	1	0.75	0.5	0	26	2	replicate_02	0.576202118989405	0.377343113284434	0.0464547677261614	0.892779554288968	1.12439045693407	1.2474719696216	0.925776114139966	1.12300889558089	1.0025105114194
56_wild_env_BB0.5	38_wild_env_BB0.5_mean26_var2	environment	0.71	0.9	1	0.81	1	0.88	1	0.75	0.5	0	26	2	replicate_03	0.618196588139724	0.35093419983753	0.0308692120227457	0.879465157892918	1.12818398687219	1.22430350913953	0.912734906479826	1.12990047519885	1.0029264771417
56_wild_env_BB0.5	38_wild_env_BB0.5_mean26_var2	environment	0.71	0.9	1	0.81	1	0.88	1	0.75	0.5	0	26	2	replicate_04	0.527886881382561	0.403770620581304	0.0683424980361351	0.876849837188165	1.11651806866294	1.25230398071474	0.917264236413	1.12284153958806	0.98248866004501
56_wild_env_BB0.5	38_wild_env_BB0.5_mean26_var2	environment	0.71	0.9	1	0.81	1	0.88	1	0.75	0.5	0	26	2	replicate_05	0.564081632653061	0.382857142857143	0.0530612244897959	0.88758825093864	1.12416799141378	1.21066582746973	0.916723320260204	1.13304852503337	0.995252871754984
56_wild_env_BB0.5	38_wild_env_BB0.5_mean26_var2	environment	0.71	0.9	1	0.81	1	0.88	1	0.75	0.5	0	26	2	replicate_06	0.57311320754717	0.382075471698113	0.044811320754717	0.885491763392206	1.11684280861928	1.24051392417802	0.915109619950935	1.12086480337801	0.987838136473023
56_wild_env_BB0.5	38_wild_env_BB0.5_mean26_var2	environment	0.71	0.9	1	0.81	1	0.88	1	0.75	0.5	0	26	2	replicate_07	0.604724409448819	0.341732283464567	0.0535433070866142	0.881055518785898	1.11676138079644	1.24729942801802	0.913084139703962	1.12598762487291	0.979019522732989
56_wild_env_BB0.5	38_wild_env_BB0.5_mean26_var2	environment	0.71	0.9	1	0.81	1	0.88	1	0.75	0.5	0	26	2	replicate_08	0.635078969243558	0.321695760598504	0.0432252701579385	0.884922853514921	1.11146139579206	1.2482482423545	0.912418625824437	1.12519150994336	0.994124802951653
56_wild_env_BB0.5	38_wild_env_BB0.5_mean26_var2	environment	0.71	0.9	1	0.81	1	0.88	1	0.75	0.5	0	26	2	replicate_09	0.529092319627618	0.411171450737005	0.0597362296353763	0.888099275981535	1.11974936651064	1.21193925352762	0.910102099220449	1.13249464912777	1.02049437714379
56_wild_env_BB0.5	38_wild_env_BB0.5_mean26_var2	environment	0.71	0.9	1	0.81	1	0.88	1	0.75	0.5	0	26	2	replicate_10	0.614657210401891	0.33806146572104	0.0472813238770686	0.879848583495928	1.12002294291743	1.26069472446986	0.913722350725886	1.12311360539491	0.975704081784863
56_wild_env_BB0.5	38_wild_env_BB0.5_mean26_var2	environment	0.71	0.9	1	0.81	1	0.88	1	0.75	0.5	0	26	2	replicate_11	0.488284202569917	0.438397581254724	0.073318216175359	0.888879059249658	1.12391828307013	1.26882988883395	0.915851858845188	1.13243783016241	1.00008388806029
56_wild_env_BB0.5	38_wild_env_BB0.5_mean26_var2	environment	0.71	0.9	1	0.81	1	0.88	1	0.75	0.5	0	26	2	replicate_12	0.609571788413098	0.350965575146935	0.0394626364399664	0.896852419336495	1.12590170478454	1.2848580769174	0.923597440070974	1.13296589235458	0.997035974298202
56_wild_env_BB0.5	38_wild_env_BB0.5_mean26_var2	environment	0.71	0.9	1	0.81	1	0.88	1	0.75	0.5	0	26	2	replicate_13	0.503955696202532	0.421677215189873	0.0743670886075949	0.885747594188946	1.11124849196342	1.25856871057845	0.91492057785907	1.12622493299104	0.991186335746574
56_wild_env_BB0.5	38_wild_env_BB0.5_mean26_var2	environment	0.71	0.9	1	0.81	1	0.88	1	0.75	0.5	0	26	2	replicate_14	0.560131795716639	0.393739703459638	0.0461285008237232	0.881157836369608	1.13055747286744	1.21237175376415	0.911875980561232	1.13333164128413	0.985212100473249
56_wild_env_BB0.5	38_wild_env_BB0.5_mean26_var2	environment	0.71	0.9	1	0.81	1	0.88	1	0.75	0.5	0	26	2	replicate_15	0.532003325020781	0.406483790523691	0.0615128844555278	0.878616320391825	1.1164821593022	1.20393686445141	0.912179683142614	1.1263368641939	0.959589902256088
56_wild_env_BB0.5	38_wild_env_BB0.5_mean26_var2	environment	0.71	0.9	1	0.81	1	0.88	1	0.75	0.5	0	26	2	replicate_16	0.5896	0.3728	0.0376	0.884984321738681	1.11922622649385	1.27210501171573	0.913168919538193	1.13498188324388	0.976411672017093
56_wild_env_BB0.5	38_wild_env_BB0.5_mean26_var2	environment	0.71	0.9	1	0.81	1	0.88	1	0.75	0.5	0	26	2	replicate_17	0.560581583198708	0.389337641357027	0.0500807754442649	0.890053497111339	1.13304508218625	1.25887831697724	0.923881230258024	1.11964154864938	0.998387047764221
56_wild_env_BB0.5	38_wild_env_BB0.5_mean26_var2	environment	0.71	0.9	1	0.81	1	0.88	1	0.75	0.5	0	26	2	replicate_18	0.624177631578947	0.330592105263158	0.0452302631578947	0.887211928351567	1.1289701518156	1.25381270513475	0.919395824163437	1.12839253896945	1.00303329390601
56_wild_env_BB0.5	38_wild_env_BB0.5_mean26_var2	environment	0.71	0.9	1	0.81	1	0.88	1	0.75	0.5	0	26	2	replicate_19	0.589356632247816	0.364575059571088	0.0460683081810961	0.895943880404355	1.13701569590692	1.28759212367141	0.92490681546462	1.13458006898969	0.981790777002941
56_wild_env_BB0.5	38_wild_env_BB0.5_mean26_var2	environment	0.71	0.9	1	0.81	1	0.88	1	0.75	0.5	0	26	2	replicate_20	0.510401188707281	0.416790490341753	0.0728083209509658	0.884623451650324	1.10525214010972	1.27074103840236	0.914007248127595	1.12359464192536	0.997460443549605
56_wild_env_BB0.5	38_wild_env_BB0.5_mean26_var2	environment	0.71	0.9	1	0.81	1	0.88	1	0.75	0.5	0	26	2	replicate_21	0.529935275080906	0.413430420711974	0.0566343042071197	0.882610426500803	1.11568541212561	1.25775572560042	0.910293227255393	1.12528134119654	0.993468457033681
56_wild_env_BB0.5	38_wild_env_BB0.5_mean26_var2	environment	0.71	0.9	1	0.81	1	0.88	1	0.75	0.5	0	26	2	replicate_22	0.595061728395062	0.37037037037037	0.0345679012345679	0.871185666024246	1.11182123140628	1.23477551881664	0.901824168361215	1.13208928824703	0.998414369132108
56_wild_env_BB0.5	38_wild_env_BB0.5_mean26_var2	environment	0.71	0.9	1	0.81	1	0.88	1	0.75	0.5	0	26	2	replicate_23	0.577565632458234	0.376292760540971	0.0461416070007955	0.883922665026374	1.12073609903805	1.2436441466752	0.912230570241633	1.12717376341015	1.01405109684917
56_wild_env_BB0.5	38_wild_env_BB0.5_mean26_var2	environment	0.71	0.9	1	0.81	1	0.88	1	0.75	0.5	0	26	2	replicate_24	0.520751761942052	0.400939702427565	0.0783085356303837	0.881531603901537	1.12762513695854	1.22828298736383	0.917421002509127	1.12752860581932	0.997621433098706
56_wild_env_BB0.5	38_wild_env_BB0.5_mean26_var2	environment	0.71	0.9	1	0.81	1	0.88	1	0.75	0.5	0	26	2	replicate_25	0.489260143198091	0.440731901352426	0.0700079554494829	0.880464569465532	1.11823606200932	1.23161881930918	0.909859091317201	1.12551421764348	1.00358012669323
56_wild_env_BB0.5	38_wild_env_BB0.5_mean26_var2	environment	0.71	0.9	1	0.81	1	0.88	1	0.75	0.5	0	26	2	replicate_26	0.572446555819477	0.375296912114014	0.0522565320665083	0.88223400091413	1.12098706582581	1.23968084729265	0.914710618978665	1.12645909057101	0.982984272316314
56_wild_env_BB0.5	38_wild_env_BB0.5_mean26_var2	environment	0.71	0.9	1	0.81	1	0.88	1	0.75	0.5	0	26	2	replicate_27	0.530564263322884	0.405956112852665	0.0634796238244514	0.877221668472095	1.12047741257843	1.20635846004887	0.907799985892949	1.12530063404153	1.00225444472966
56_wild_env_BB0.5	38_wild_env_BB0.5_mean26_var2	environment	0.71	0.9	1	0.81	1	0.88	1	0.75	0.5	0	26	2	replicate_28	0.530120481927711	0.406425702811245	0.0634538152610442	0.88281560896077	1.11843690283481	1.23696326808884	0.90973232991498	1.12915717377623	0.980911145976641
56_wild_env_BB0.5	38_wild_env_BB0.5_mean26_var2	environment	0.71	0.9	1	0.81	1	0.88	1	0.75	0.5	0	26	2	replicate_29	0.556105610561056	0.393564356435644	0.0503300330033003	0.883397378499097	1.11964881887679	1.25746867378068	0.919206897742748	1.12342394633404	0.976882717286119
56_wild_env_BB0.5	38_wild_env_BB0.5_mean26_var2	environment	0.71	0.9	1	0.81	1	0.88	1	0.75	0.5	0	26	2	replicate_30	0.419207317073171	0.482469512195122	0.0983231707317073	0.874790021239061	1.11284215044086	1.25161447454138	0.905121600053731	1.12508873550538	1.00082699415122
56_wild_env_BB0.5	38_wild_env_BB0.5_mean27_var2	environment	0.71	0.9	1	0.81	1	0.88	1	0.75	0.5	0	27	2	replicate_01	0.489277204130262	0.432883240667196	0.0778395552025417	0.870693730983772	1.11817235268663	1.23516480019083	0.906711188183919	1.12904240201154	1.00195003421045
56_wild_env_BB0.5	38_wild_env_BB0.5_mean27_var2	environment	0.71	0.9	1	0.81	1	0.88	1	0.75	0.5	0	27	2	replicate_02	0.556105610561056	0.388613861386139	0.0552805280528053	0.883071324754019	1.12426769406063	1.23159204709701	0.914175946480313	1.12723948709611	0.978419998498593
56_wild_env_BB0.5	38_wild_env_BB0.5_mean27_var2	environment	0.71	0.9	1	0.81	1	0.88	1	0.75	0.5	0	27	2	replicate_03	0.66228430566968	0.297452752670501	0.0402629416598192	0.884881632392195	1.11623462147247	1.24770867289727	0.910337816649308	1.12600919107563	0.991379201625586
56_wild_env_BB0.5	38_wild_env_BB0.5_mean27_var2	environment	0.71	0.9	1	0.81	1	0.88	1	0.75	0.5	0	27	2	replicate_04	0.547504025764895	0.406602254428341	0.0458937198067633	0.879302055457853	1.11564843421642	1.2532634100154	0.915743371939599	1.12227403358789	0.988607689513547
56_wild_env_BB0.5	38_wild_env_BB0.5_mean27_var2	environment	0.71	0.9	1	0.81	1	0.88	1	0.75	0.5	0	27	2	replicate_05	0.579952267303103	0.37708830548926	0.0429594272076372	0.873963971343536	1.11522613350329	1.25006799257902	0.914652680442677	1.12355931633039	0.995871637976068
56_wild_env_BB0.5	38_wild_env_BB0.5_mean27_var2	environment	0.71	0.9	1	0.81	1	0.88	1	0.75	0.5	0	27	2	replicate_06	0.534959349593496	0.407317073170732	0.0577235772357724	0.879005062329904	1.11965378308292	1.24127600278832	0.918822478228181	1.12312597182735	1.00034982192789
56_wild_env_BB0.5	38_wild_env_BB0.5_mean27_var2	environment	0.71	0.9	1	0.81	1	0.88	1	0.75	0.5	0	27	2	replicate_07	0.527113237639553	0.405103668261563	0.0677830940988836	0.892557927330972	1.12459220422864	1.24319651524156	0.91924566773767	1.12770253458585	0.98139390327702
56_wild_env_BB0.5	38_wild_env_BB0.5_mean27_var2	environment	0.71	0.9	1	0.81	1	0.88	1	0.75	0.5	0	27	2	replicate_08	0.564426877470356	0.373122529644269	0.0624505928853755	0.872485402069879	1.10886675207345	1.25864925326683	0.903599839225214	1.13078085833374	0.980871208524767
56_wild_env_BB0.5	38_wild_env_BB0.5_mean27_var2	environment	0.71	0.9	1	0.81	1	0.88	1	0.75	0.5	0	27	2	replicate_09	0.5015625	0.4296875	0.06875	0.882855175256076	1.1123139518365	1.25028729290703	0.917028102746995	1.12221373605633	0.986299692086681
56_wild_env_BB0.5	38_wild_env_BB0.5_mean27_var2	environment	0.71	0.9	1	0.81	1	0.88	1	0.75	0.5	0	27	2	replicate_10	0.500833333333333	0.430833333333333	0.0683333333333333	0.883061881476044	1.11964431108299	1.25246287737962	0.91543158829607	1.13294363376408	0.989595904766612
56_wild_env_BB0.5	38_wild_env_BB0.5_mean27_var2	environment	0.71	0.9	1	0.81	1	0.88	1	0.75	0.5	0	27	2	replicate_11	0.634646962233169	0.332512315270936	0.0328407224958949	0.881254624405723	1.11180107691574	1.26055176606736	0.912444429257653	1.12332026799457	0.986606390176299
56_wild_env_BB0.5	38_wild_env_BB0.5_mean27_var2	environment	0.71	0.9	1	0.81	1	0.88	1	0.75	0.5	0	27	2	replicate_12	0.562600321027287	0.391653290529695	0.0457463884430177	0.881430870519241	1.11149520028968	1.24624465726358	0.907397416439539	1.12934742812137	0.984460055353449
56_wild_env_BB0.5	38_wild_env_BB0.5_mean27_var2	environment	0.71	0.9	1	0.81	1	0.88	1	0.75	0.5	0	27	2	replicate_13	0.515294117647059	0.414901960784314	0.0698039215686275	0.871836272756096	1.11141004612339	1.2385633655061	0.904630199830042	1.12583400022759	0.97389334201574
56_wild_env_BB0.5	38_wild_env_BB0.5_mean27_var2	environment	0.71	0.9	1	0.81	1	0.88	1	0.75	0.5	0	27	2	replicate_14	0.540983606557377	0.404098360655738	0.0549180327868852	0.888735501925226	1.11891486305662	1.21935227059709	0.906826556886035	1.13202784811873	0.997703344967208
56_wild_env_BB0.5	38_wild_env_BB0.5_mean27_var2	environment	0.71	0.9	1	0.81	1	0.88	1	0.75	0.5	0	27	2	replicate_15	0.496425734710087	0.448768864177919	0.0548054011119936	0.883593917737492	1.11484900402902	1.23387258108229	0.910339630489488	1.12986895504099	0.992534034629621
56_wild_env_BB0.5	38_wild_env_BB0.5_mean27_var2	environment	0.71	0.9	1	0.81	1	0.88	1	0.75	0.5	0	27	2	replicate_16	0.601880877742947	0.362068965517241	0.0360501567398119	0.887456916658137	1.12123531733725	1.2486354401392	0.913746261104307	1.13210055715203	0.98558053922705
56_wild_env_BB0.5	38_wild_env_BB0.5_mean27_var2	environment	0.71	0.9	1	0.81	1	0.88	1	0.75	0.5	0	27	2	replicate_17	0.478783026421137	0.433146517213771	0.0880704563650921	0.873643469336687	1.10353568799485	1.25928057423656	0.9065933642091	1.11757688991537	1.00812352228559
56_wild_env_BB0.5	38_wild_env_BB0.5_mean27_var2	environment	0.71	0.9	1	0.81	1	0.88	1	0.75	0.5	0	27	2	replicate_18	0.462641509433962	0.457358490566038	0.08	0.88646520484681	1.11758248307635	1.26424167094793	0.913764073338104	1.13306621778366	0.977984588812245
56_wild_env_BB0.5	38_wild_env_BB0.5_mean27_var2	environment	0.71	0.9	1	0.81	1	0.88	1	0.75	0.5	0	27	2	replicate_19	0.573675496688742	0.372516556291391	0.0538079470198675	0.873294716441557	1.10364916426842	1.24678555132475	0.905615651126143	1.12251803937691	0.971324208716236
56_wild_env_BB0.5	38_wild_env_BB0.5_mean27_var2	environment	0.71	0.9	1	0.81	1	0.88	1	0.75	0.5	0	27	2	replicate_20	0.635782747603834	0.327476038338658	0.036741214057508	0.898632915546651	1.12823970317662	1.24511987772643	0.921709872926897	1.1315730928702	0.99294411628493
56_wild_env_BB0.5	38_wild_env_BB0.5_mean27_var2	environment	0.71	0.9	1	0.81	1	0.88	1	0.75	0.5	0	27	2	replicate_21	0.591885441527446	0.357199681782021	0.050914876690533	0.875702424540176	1.1156869647132	1.25667981867491	0.912369347053636	1.12178393908836	0.993601715300983
56_wild_env_BB0.5	38_wild_env_BB0.5_mean27_var2	environment	0.71	0.9	1	0.81	1	0.88	1	0.75	0.5	0	27	2	replicate_22	0.61381074168798	0.342710997442455	0.0434782608695652	0.879567277442567	1.12018888366363	1.21274226586464	0.909911822584222	1.1257954946592	0.996210790716658
56_wild_env_BB0.5	38_wild_env_BB0.5_mean27_var2	environment	0.71	0.9	1	0.81	1	0.88	1	0.75	0.5	0	27	2	replicate_23	0.592084006462036	0.367528271405493	0.0403877221324717	0.886078788843041	1.1215631652522	1.25269137628246	0.915820003614718	1.12510980092477	1.01400275095403
56_wild_env_BB0.5	38_wild_env_BB0.5_mean27_var2	environment	0.71	0.9	1	0.81	1	0.88	1	0.75	0.5	0	27	2	replicate_24	0.559495665878645	0.389282899921198	0.0512214342001576	0.87430368325637	1.12027468388057	1.22575304983018	0.911825686820726	1.1190097620373	0.992895217677072
56_wild_env_BB0.5	38_wild_env_BB0.5_mean27_var2	environment	0.71	0.9	1	0.81	1	0.88	1	0.75	0.5	0	27	2	replicate_25	0.572593800978793	0.377650897226754	0.0497553017944535	0.879070191855939	1.11741072206271	1.2507995378134	0.907072629998617	1.12671162483436	0.988128987660515
56_wild_env_BB0.5	38_wild_env_BB0.5_mean27_var2	environment	0.71	0.9	1	0.81	1	0.88	1	0.75	0.5	0	27	2	replicate_26	0.581538461538462	0.370769230769231	0.0476923076923077	0.886526051277199	1.12559476987397	1.22620443211582	0.917715620592349	1.12561543080046	1.01200078809774
56_wild_env_BB0.5	38_wild_env_BB0.5_mean27_var2	environment	0.71	0.9	1	0.81	1	0.88	1	0.75	0.5	0	27	2	replicate_27	0.624896265560166	0.339419087136929	0.0356846473029046	0.900080366122808	1.13377267149186	1.26110567617447	0.925475524433619	1.13557122776501	0.967424568402745
56_wild_env_BB0.5	38_wild_env_BB0.5_mean27_var2	environment	0.71	0.9	1	0.81	1	0.88	1	0.75	0.5	0	27	2	replicate_28	0.4859375	0.44609375	0.06796875	0.877859648187836	1.10343602284067	1.26495677823049	0.912856561395652	1.11928851368347	0.97589499612945
56_wild_env_BB0.5	38_wild_env_BB0.5_mean27_var2	environment	0.71	0.9	1	0.81	1	0.88	1	0.75	0.5	0	27	2	replicate_29	0.546273546273546	0.398853398853399	0.0548730548730549	0.894111054934513	1.11352638612898	1.24942486657346	0.915872397583303	1.12721052551466	1.00513919167317
56_wild_env_BB0.5	38_wild_env_BB0.5_mean27_var2	environment	0.71	0.9	1	0.81	1	0.88	1	0.75	0.5	0	27	2	replicate_30	0.600330305532618	0.357555739058629	0.0421139554087531	0.878722118817548	1.11627470950583	1.24183214273957	0.915249956506588	1.12641659255186	0.970258981985513
56_wild_env_BB0.5	38_wild_env_BB0.5_mean28_var2	environment	0.71	0.9	1	0.81	1	0.88	1	0.75	0.5	0	28	2	replicate_01	0.496969696969697	0.411363636363636	0.0916666666666667	0.883056502653205	1.12209052584131	1.26766713983169	0.913653344509957	1.13223833265627	1.02647631729455
56_wild_env_BB0.5	38_wild_env_BB0.5_mean28_var2	environment	0.71	0.9	1	0.81	1	0.88	1	0.75	0.5	0	28	2	replicate_02	0.548183254344392	0.403633491311216	0.0481832543443918	0.890137957205368	1.12393916934836	1.26147844682468	0.920186117054506	1.13513171018333	0.974644614182526
56_wild_env_BB0.5	38_wild_env_BB0.5_mean28_var2	environment	0.71	0.9	1	0.81	1	0.88	1	0.75	0.5	0	28	2	replicate_03	0.585987261146497	0.372611464968153	0.0414012738853503	0.886630194421728	1.12805735223695	1.24311153528411	0.915838733164136	1.13171703304235	0.996792982496034
56_wild_env_BB0.5	38_wild_env_BB0.5_mean28_var2	environment	0.71	0.9	1	0.81	1	0.88	1	0.75	0.5	0	28	2	replicate_04	0.516413130504404	0.413130504403523	0.0704563650920737	0.884593875971855	1.11961189039481	1.24036271378949	0.916617114821727	1.12522964831483	0.97946596546347
56_wild_env_BB0.5	38_wild_env_BB0.5_mean28_var2	environment	0.71	0.9	1	0.81	1	0.88	1	0.75	0.5	0	28	2	replicate_05	0.629485179407176	0.340873634945398	0.0296411856474259	0.874679086212795	1.11181828498488	1.23022390421908	0.908351001130244	1.11983423948039	0.991903355710561
56_wild_env_BB0.5	38_wild_env_BB0.5_mean28_var2	environment	0.71	0.9	1	0.81	1	0.88	1	0.75	0.5	0	28	2	replicate_06	0.524072612470402	0.413575374901342	0.0623520126282557	0.886305649879429	1.12170734185385	1.26124867689538	0.915565358949324	1.12745456766511	0.994535740966893
56_wild_env_BB0.5	38_wild_env_BB0.5_mean28_var2	environment	0.71	0.9	1	0.81	1	0.88	1	0.75	0.5	0	28	2	replicate_07	0.497603833865815	0.441693290734824	0.060702875399361	0.881167044553651	1.12213389481961	1.23868225607778	0.916251128837921	1.12683420972495	0.978575056728735
56_wild_env_BB0.5	38_wild_env_BB0.5_mean28_var2	environment	0.71	0.9	1	0.81	1	0.88	1	0.75	0.5	0	28	2	replicate_08	0.508543531326281	0.423108218063466	0.0683482506102522	0.886833130131309	1.11549594832242	1.24662541946079	0.910490019043565	1.12970552273588	0.992029523257319
56_wild_env_BB0.5	38_wild_env_BB0.5_mean28_var2	environment	0.71	0.9	1	0.81	1	0.88	1	0.75	0.5	0	28	2	replicate_09	0.652945924132365	0.318805488297014	0.0282485875706215	0.8778789815484	1.11396523819188	1.25642403691214	0.914288305413114	1.1204761112023	1.00339613883802
56_wild_env_BB0.5	38_wild_env_BB0.5_mean28_var2	environment	0.71	0.9	1	0.81	1	0.88	1	0.75	0.5	0	28	2	replicate_10	0.614870509607352	0.352548036758563	0.0325814536340852	0.877941946075605	1.11897962027873	1.21595901630451	0.910201995889888	1.1216076343195	0.984855158804067
56_wild_env_BB0.5	38_wild_env_BB0.5_mean28_var2	environment	0.71	0.9	1	0.81	1	0.88	1	0.75	0.5	0	28	2	replicate_11	0.617313915857605	0.338996763754045	0.0436893203883495	0.879080706233954	1.11652012015614	1.23048477345223	0.915808643487707	1.1209655108808	1.01364108359948
56_wild_env_BB0.5	38_wild_env_BB0.5_mean28_var2	environment	0.71	0.9	1	0.81	1	0.88	1	0.75	0.5	0	28	2	replicate_12	0.478560490045942	0.428790199081164	0.0926493108728943	0.887210571126923	1.12781398960482	1.23073796542967	0.915534728501168	1.12986207499034	1.00262091210234
56_wild_env_BB0.5	38_wild_env_BB0.5_mean28_var2	environment	0.71	0.9	1	0.81	1	0.88	1	0.75	0.5	0	28	2	replicate_13	0.553459119496855	0.40251572327044	0.0440251572327044	0.86591340290007	1.10699630407322	1.23237260422637	0.902292148894665	1.12223383326739	0.989564787560488
56_wild_env_BB0.5	38_wild_env_BB0.5_mean28_var2	environment	0.71	0.9	1	0.81	1	0.88	1	0.75	0.5	0	28	2	replicate_14	0.588669950738916	0.365353037766831	0.0459770114942529	0.888558093626291	1.11725180344086	1.23515647702515	0.918105209364911	1.12138586452415	1.00125954365423
56_wild_env_BB0.5	38_wild_env_BB0.5_mean28_var2	environment	0.71	0.9	1	0.81	1	0.88	1	0.75	0.5	0	28	2	replicate_15	0.601965601965602	0.355446355446355	0.0425880425880426	0.879087588480496	1.12223693338221	1.26273165621802	0.923724994618619	1.11581719822094	0.972583036290558
56_wild_env_BB0.5	38_wild_env_BB0.5_mean28_var2	environment	0.71	0.9	1	0.81	1	0.88	1	0.75	0.5	0	28	2	replicate_16	0.573208722741433	0.376168224299065	0.0506230529595016	0.888884337413876	1.11712580792751	1.22703051907833	0.910987251881367	1.13142419375646	0.98078244925052
56_wild_env_BB0.5	38_wild_env_BB0.5_mean28_var2	environment	0.71	0.9	1	0.81	1	0.88	1	0.75	0.5	0	28	2	replicate_17	0.536641221374046	0.411450381679389	0.0519083969465649	0.888637635327129	1.11620128926935	1.24617020884753	0.914032129339076	1.12557796754242	1.02593056466042
56_wild_env_BB0.5	38_wild_env_BB0.5_mean28_var2	environment	0.71	0.9	1	0.81	1	0.88	1	0.75	0.5	0	28	2	replicate_18	0.461290322580645	0.470161290322581	0.0685483870967742	0.892486353256495	1.12543134135078	1.2437155984284	0.918486816532514	1.129190016218	0.992193358811331
56_wild_env_BB0.5	38_wild_env_BB0.5_mean28_var2	environment	0.71	0.9	1	0.81	1	0.88	1	0.75	0.5	0	28	2	replicate_19	0.61003861003861	0.352123552123552	0.0378378378378378	0.884130070647051	1.12046573934327	1.22147793675362	0.912762330729994	1.12727449362415	0.987888964256349
56_wild_env_BB0.5	38_wild_env_BB0.5_mean28_var2	environment	0.71	0.9	1	0.81	1	0.88	1	0.75	0.5	0	28	2	replicate_20	0.592084006462036	0.37156704361874	0.0363489499192246	0.89095075485844	1.13058774624111	1.27143804360781	0.924035228334328	1.12375803383421	1.01563319681764
56_wild_env_BB0.5	38_wild_env_BB0.5_mean28_var2	environment	0.71	0.9	1	0.81	1	0.88	1	0.75	0.5	0	28	2	replicate_21	0.558213716108453	0.38755980861244	0.0542264752791069	0.877002155399325	1.10808610092935	1.25159895303956	0.910460718914204	1.1184072757928	1.01730467652998
56_wild_env_BB0.5	38_wild_env_BB0.5_mean28_var2	environment	0.71	0.9	1	0.81	1	0.88	1	0.75	0.5	0	28	2	replicate_22	0.535233570863025	0.398258115597783	0.0665083135391924	0.8794200917251	1.12479151338713	1.24457463898163	0.917235983745335	1.12386153274982	0.983141176071158
56_wild_env_BB0.5	38_wild_env_BB0.5_mean28_var2	environment	0.71	0.9	1	0.81	1	0.88	1	0.75	0.5	0	28	2	replicate_23	0.511664074650078	0.420684292379471	0.067651632970451	0.87930871720441	1.11754736528927	1.2338118847619	0.904683959328444	1.12672162655359	0.99024311981251
56_wild_env_BB0.5	38_wild_env_BB0.5_mean28_var2	environment	0.71	0.9	1	0.81	1	0.88	1	0.75	0.5	0	28	2	replicate_24	0.555105348460292	0.40032414910859	0.0445705024311183	0.873111238904285	1.11429728350191	1.2182731166675	0.911269488738096	1.12200508171418	0.985139635956346
56_wild_env_BB0.5	38_wild_env_BB0.5_mean28_var2	environment	0.71	0.9	1	0.81	1	0.88	1	0.75	0.5	0	28	2	replicate_25	0.564102564102564	0.3904052936311	0.0454921422663358	0.89123547650052	1.1208476666299	1.22842414500349	0.911168592441185	1.14062858441611	1.00316582244651
56_wild_env_BB0.5	38_wild_env_BB0.5_mean28_var2	environment	0.71	0.9	1	0.81	1	0.88	1	0.75	0.5	0	28	2	replicate_26	0.574104234527687	0.380293159609121	0.0456026058631922	0.882535325286502	1.11721088558641	1.23400936876309	0.912768436165397	1.12074891590261	1.02048727694903
56_wild_env_BB0.5	38_wild_env_BB0.5_mean28_var2	environment	0.71	0.9	1	0.81	1	0.88	1	0.75	0.5	0	28	2	replicate_27	0.514198004604758	0.415195702225633	0.0706062931696086	0.874937412438503	1.12033294913737	1.24182471376469	0.913837219629724	1.12335557855751	0.992046220738342
56_wild_env_BB0.5	38_wild_env_BB0.5_mean28_var2	environment	0.71	0.9	1	0.81	1	0.88	1	0.75	0.5	0	28	2	replicate_28	0.541322314049587	0.39504132231405	0.0636363636363636	0.868850009971092	1.10491897510059	1.24459912387716	0.9002550030812	1.12586298486221	0.976723917063568
56_wild_env_BB0.5	38_wild_env_BB0.5_mean28_var2	environment	0.71	0.9	1	0.81	1	0.88	1	0.75	0.5	0	28	2	replicate_29	0.518341307814992	0.416267942583732	0.0653907496012759	0.886178465413233	1.10797363804445	1.23904572616154	0.906264615922304	1.13236305399342	0.986459642741903
56_wild_env_BB0.5	38_wild_env_BB0.5_mean28_var2	environment	0.71	0.9	1	0.81	1	0.88	1	0.75	0.5	0	28	2	replicate_30	0.619246861924686	0.341422594142259	0.0393305439330544	0.886467150087384	1.10994414042679	1.23124628248155	0.909854852469822	1.13128956903518	0.989506893930551
56_wild_env_BB0.5	38_wild_env_BB0.5_mean29_var2	environment	0.71	0.9	1	0.81	1	0.88	1	0.75	0.5	0	29	2	replicate_01	0.515789473684211	0.410526315789474	0.0736842105263158	0.872392169642257	1.11367702198239	1.22261313059324	0.902550970186922	1.12315730161584	1.0063535428652
56_wild_env_BB0.5	38_wild_env_BB0.5_mean29_var2	environment	0.71	0.9	1	0.81	1	0.88	1	0.75	0.5	0	29	2	replicate_02	0.53359375	0.39765625	0.06875	0.889746470711234	1.12438868270478	1.24976016880935	0.915565716616677	1.13011798692577	1.01529780084381
56_wild_env_BB0.5	38_wild_env_BB0.5_mean29_var2	environment	0.71	0.9	1	0.81	1	0.88	1	0.75	0.5	0	29	2	replicate_03	0.57177225340818	0.381716118684844	0.0465116279069767	0.883899461755549	1.10776828488449	1.23947753884832	0.910283426471895	1.12171873568102	0.983479427819046
56_wild_env_BB0.5	38_wild_env_BB0.5_mean29_var2	environment	0.71	0.9	1	0.81	1	0.88	1	0.75	0.5	0	29	2	replicate_04	0.490149724192277	0.428684003152088	0.0811662726556344	0.877287953405399	1.11333319492191	1.2584956696319	0.910917977437163	1.12225211541356	0.996077738560354
56_wild_env_BB0.5	38_wild_env_BB0.5_mean29_var2	environment	0.71	0.9	1	0.81	1	0.88	1	0.75	0.5	0	29	2	replicate_05	0.54703557312253	0.394466403162055	0.058498023715415	0.879084154531215	1.10942377693568	1.2299419878307	0.905904541846846	1.12308047744316	0.999397263432026
56_wild_env_BB0.5	38_wild_env_BB0.5_mean29_var2	environment	0.71	0.9	1	0.81	1	0.88	1	0.75	0.5	0	29	2	replicate_06	0.590982286634461	0.359903381642512	0.0491143317230274	0.886920965324478	1.12393450497613	1.22155071821702	0.915389036536703	1.12486922196868	0.992067645327685
56_wild_env_BB0.5	38_wild_env_BB0.5_mean29_var2	environment	0.71	0.9	1	0.81	1	0.88	1	0.75	0.5	0	29	2	replicate_07	0.586012861736334	0.381028938906752	0.0329581993569132	0.890293540952392	1.11974952008631	1.21926746670005	0.918749693754403	1.12817401776438	1.0018837164817
56_wild_env_BB0.5	38_wild_env_BB0.5_mean29_var2	environment	0.71	0.9	1	0.81	1	0.88	1	0.75	0.5	0	29	2	replicate_08	0.596394984326019	0.360501567398119	0.0431034482758621	0.898967847067845	1.1270356110814	1.24221191232014	0.922184515764776	1.12573709264248	1.01009899167538
56_wild_env_BB0.5	38_wild_env_BB0.5_mean29_var2	environment	0.71	0.9	1	0.81	1	0.88	1	0.75	0.5	0	29	2	replicate_09	0.572998430141287	0.372056514913658	0.0549450549450549	0.881944709422942	1.11368159435426	1.23555156314633	0.911449788962669	1.12366848638478	0.984993871127052
56_wild_env_BB0.5	38_wild_env_BB0.5_mean29_var2	environment	0.71	0.9	1	0.81	1	0.88	1	0.75	0.5	0	29	2	replicate_10	0.750853242320819	0.234641638225256	0.0145051194539249	0.902305381255026	1.129326271223	1.22277478250602	0.917038460183431	1.13635282797959	1.01104142961205
56_wild_env_BB0.5	38_wild_env_BB0.5_mean29_var2	environment	0.71	0.9	1	0.81	1	0.88	1	0.75	0.5	0	29	2	replicate_11	0.594926350245499	0.359247135842881	0.0458265139116203	0.883724010070172	1.1199815454045	1.26821641018358	0.916244910328339	1.12733989445116	0.980454815464608
56_wild_env_BB0.5	38_wild_env_BB0.5_mean29_var2	environment	0.71	0.9	1	0.81	1	0.88	1	0.75	0.5	0	29	2	replicate_12	0.543230016313214	0.393964110929853	0.0628058727569331	0.878086450767069	1.10711216065934	1.24529538714357	0.906228242021912	1.12453462463467	0.983153008491657
56_wild_env_BB0.5	38_wild_env_BB0.5_mean29_var2	environment	0.71	0.9	1	0.81	1	0.88	1	0.75	0.5	0	29	2	replicate_13	0.574960127591707	0.381180223285486	0.043859649122807	0.880172275083001	1.12135481433693	1.25326444976304	0.917410885800026	1.12787228459805	0.985267006980124
56_wild_env_BB0.5	38_wild_env_BB0.5_mean29_var2	environment	0.71	0.9	1	0.81	1	0.88	1	0.75	0.5	0	29	2	replicate_14	0.529976019184652	0.41726618705036	0.052757793764988	0.870123804689138	1.10860493259345	1.23290183010393	0.9020760861662	1.12136572943443	1.00755659795088
56_wild_env_BB0.5	38_wild_env_BB0.5_mean29_var2	environment	0.71	0.9	1	0.81	1	0.88	1	0.75	0.5	0	29	2	replicate_15	0.605714285714286	0.346938775510204	0.0473469387755102	0.873653810390454	1.10643696951721	1.22599004631465	0.904179615161971	1.12032226256477	0.981416506880749
56_wild_env_BB0.5	38_wild_env_BB0.5_mean29_var2	environment	0.71	0.9	1	0.81	1	0.88	1	0.75	0.5	0	29	2	replicate_16	0.585889570552147	0.359662576687117	0.0544478527607362	0.888918026365331	1.11890162736053	1.24406506229464	0.914763293232235	1.13185960408997	0.995953238549368
56_wild_env_BB0.5	38_wild_env_BB0.5_mean29_var2	environment	0.71	0.9	1	0.81	1	0.88	1	0.75	0.5	0	29	2	replicate_17	0.677446102819237	0.299336650082919	0.0232172470978441	0.883644673219589	1.1143754142762	1.25838750946668	0.913149940584628	1.1285488949762	1.01130835235425
56_wild_env_BB0.5	38_wild_env_BB0.5_mean29_var2	environment	0.71	0.9	1	0.81	1	0.88	1	0.75	0.5	0	29	2	replicate_18	0.594067135050742	0.362997658079625	0.0429352068696331	0.880152673564499	1.11393156890352	1.23852548136231	0.911602811297192	1.12198987780453	0.983920618984324
56_wild_env_BB0.5	38_wild_env_BB0.5_mean29_var2	environment	0.71	0.9	1	0.81	1	0.88	1	0.75	0.5	0	29	2	replicate_19	0.609794628751975	0.357030015797788	0.033175355450237	0.880696068812529	1.11463875475319	1.2310397545815	0.907507952814506	1.13118892610174	0.987943557765665
56_wild_env_BB0.5	38_wild_env_BB0.5_mean29_var2	environment	0.71	0.9	1	0.81	1	0.88	1	0.75	0.5	0	29	2	replicate_20	0.619753086419753	0.3440329218107	0.0362139917695473	0.891164052757363	1.11762754219195	1.23584165657228	0.920236627415481	1.12882999515028	0.988581597093216
56_wild_env_BB0.5	38_wild_env_BB0.5_mean29_var2	environment	0.71	0.9	1	0.81	1	0.88	1	0.75	0.5	0	29	2	replicate_21	0.559049079754601	0.389570552147239	0.0513803680981595	0.878768586629021	1.11549142532157	1.2261491299075	0.914491893668417	1.1194640810512	0.989213393159163
56_wild_env_BB0.5	38_wild_env_BB0.5_mean29_var2	environment	0.71	0.9	1	0.81	1	0.88	1	0.75	0.5	0	29	2	replicate_22	0.504347826086956	0.417391304347826	0.0782608695652174	0.876172693427296	1.1185804876619	1.23994871061466	0.912016964650248	1.1235955109972	0.98644863961601
56_wild_env_BB0.5	38_wild_env_BB0.5_mean29_var2	environment	0.71	0.9	1	0.81	1	0.88	1	0.75	0.5	0	29	2	replicate_23	0.519341563786008	0.410699588477366	0.0699588477366255	0.885287375728356	1.13070625011737	1.24303484781287	0.926553499940086	1.12140048594352	0.970986514312334
56_wild_env_BB0.5	38_wild_env_BB0.5_mean29_var2	environment	0.71	0.9	1	0.81	1	0.88	1	0.75	0.5	0	29	2	replicate_24	0.495245641838352	0.423930269413629	0.080824088748019	0.882530293870098	1.12156913325831	1.22490196909469	0.911355468014008	1.12596734340183	0.991177159561444
56_wild_env_BB0.5	38_wild_env_BB0.5_mean29_var2	environment	0.71	0.9	1	0.81	1	0.88	1	0.75	0.5	0	29	2	replicate_25	0.482047364400306	0.453017570664629	0.0649350649350649	0.886594394777942	1.12010191231825	1.25848813338045	0.916703311676997	1.12970353350775	0.978064617977513
56_wild_env_BB0.5	38_wild_env_BB0.5_mean29_var2	environment	0.71	0.9	1	0.81	1	0.88	1	0.75	0.5	0	29	2	replicate_26	0.549186676994578	0.389620449264136	0.0611928737412858	0.872367704757075	1.11003365444326	1.22575768916905	0.901350414673778	1.12603175543723	1.0043970096362
56_wild_env_BB0.5	38_wild_env_BB0.5_mean29_var2	environment	0.71	0.9	1	0.81	1	0.88	1	0.75	0.5	0	29	2	replicate_27	0.537903225806452	0.411290322580645	0.0508064516129032	0.882202273779072	1.11368238301359	1.2194138878908	0.910744228438871	1.12495315788388	0.991161093811639
56_wild_env_BB0.5	38_wild_env_BB0.5_mean29_var2	environment	0.71	0.9	1	0.81	1	0.88	1	0.75	0.5	0	29	2	replicate_28	0.559157212317666	0.391410048622366	0.0494327390599676	0.898993693896809	1.13148792680894	1.22315634457342	0.920102378325564	1.13353957652999	1.00866936513403
56_wild_env_BB0.5	38_wild_env_BB0.5_mean29_var2	environment	0.71	0.9	1	0.81	1	0.88	1	0.75	0.5	0	29	2	replicate_29	0.563769293257514	0.384240454914703	0.0519902518277823	0.862307597353862	1.112423330703	1.23624750028359	0.901199527733772	1.12397671001379	0.990101462244741
56_wild_env_BB0.5	38_wild_env_BB0.5_mean29_var2	environment	0.71	0.9	1	0.81	1	0.88	1	0.75	0.5	0	29	2	replicate_30	0.601941747572815	0.355987055016181	0.0420711974110032	0.888794738707017	1.12089665560742	1.21642834190465	0.914440762443146	1.12857093065816	0.991355792063904
56_wild_env_BB0.5	38_wild_env_BB0.5_mean30_var2	environment	0.71	0.9	1	0.81	1	0.88	1	0.75	0.5	0	30	2	replicate_01	0.552980132450331	0.400662251655629	0.0463576158940397	0.887710283868714	1.12012297882615	1.24471922628922	0.913891388001236	1.13371909321584	0.982747121578943
56_wild_env_BB0.5	38_wild_env_BB0.5_mean30_var2	environment	0.71	0.9	1	0.81	1	0.88	1	0.75	0.5	0	30	2	replicate_02	0.547228727556596	0.397345823575332	0.0554254488680718	0.885267608365994	1.12018885899297	1.23351148122104	0.917065057128609	1.12840159122061	0.976863465063443
56_wild_env_BB0.5	38_wild_env_BB0.5_mean30_var2	environment	0.71	0.9	1	0.81	1	0.88	1	0.75	0.5	0	30	2	replicate_03	0.510408635312259	0.407864302235929	0.0817270624518119	0.880218348384245	1.10957501491385	1.24525439569745	0.912423262135258	1.1209393803777	0.975292925975962
56_wild_env_BB0.5	38_wild_env_BB0.5_mean30_var2	environment	0.71	0.9	1	0.81	1	0.88	1	0.75	0.5	0	30	2	replicate_04	0.544881889763779	0.398425196850394	0.0566929133858268	0.883994733646806	1.12005018437241	1.23290220353248	0.914981678476053	1.12850544753378	0.977618413092114
56_wild_env_BB0.5	38_wild_env_BB0.5_mean30_var2	environment	0.71	0.9	1	0.81	1	0.88	1	0.75	0.5	0	30	2	replicate_05	0.539299610894942	0.413229571984436	0.0474708171206226	0.884680153841161	1.11901650530655	1.23960230995755	0.913370834959306	1.13598483914211	0.969897851922609
56_wild_env_BB0.5	38_wild_env_BB0.5_mean30_var2	environment	0.71	0.9	1	0.81	1	0.88	1	0.75	0.5	0	30	2	replicate_06	0.488976377952756	0.451968503937008	0.0590551181102362	0.870965345771784	1.11074950388096	1.22625935684861	0.908066330610139	1.12111153316102	0.983129038741234
56_wild_env_BB0.5	38_wild_env_BB0.5_mean30_var2	environment	0.71	0.9	1	0.81	1	0.88	1	0.75	0.5	0	30	2	replicate_07	0.464756003098373	0.459333849728892	0.0759101471727343	0.870245534160708	1.11352314053227	1.2324085550022	0.901629765509485	1.12678896528639	0.985750923236678
56_wild_env_BB0.5	38_wild_env_BB0.5_mean30_var2	environment	0.71	0.9	1	0.81	1	0.88	1	0.75	0.5	0	30	2	replicate_08	0.492570579494799	0.420505200594354	0.086924219910847	0.866099296871424	1.09864345292623	1.22437251985537	0.901994616672604	1.12086680095384	0.983161114981004
56_wild_env_BB0.5	38_wild_env_BB0.5_mean30_var2	environment	0.71	0.9	1	0.81	1	0.88	1	0.75	0.5	0	30	2	replicate_09	0.697975708502024	0.278542510121457	0.0234817813765182	0.889132460145548	1.11186100423024	1.27293999914384	0.917358198640558	1.13553219060452	0.954197887333684
56_wild_env_BB0.5	38_wild_env_BB0.5_mean30_var2	environment	0.71	0.9	1	0.81	1	0.88	1	0.75	0.5	0	30	2	replicate_10	0.486894360603654	0.440031771247021	0.0730738681493249	0.873793102273278	1.11141512605925	1.22603080036201	0.912259114811928	1.11776282631306	0.999006511837406
56_wild_env_BB0.5	38_wild_env_BB0.5_mean30_var2	environment	0.71	0.9	1	0.81	1	0.88	1	0.75	0.5	0	30	2	replicate_11	0.579033579033579	0.367731367731368	0.0532350532350532	0.875923263936912	1.11642029428406	1.24219327434899	0.909498676564415	1.12816097008755	0.966636000142241
56_wild_env_BB0.5	38_wild_env_BB0.5_mean30_var2	environment	0.71	0.9	1	0.81	1	0.88	1	0.75	0.5	0	30	2	replicate_12	0.545882352941176	0.403137254901961	0.0509803921568627	0.866764889198768	1.11230177630089	1.22650434934275	0.902144950334975	1.12425301706669	0.980414991655933
56_wild_env_BB0.5	38_wild_env_BB0.5_mean30_var2	environment	0.71	0.9	1	0.81	1	0.88	1	0.75	0.5	0	30	2	replicate_13	0.47310989867498	0.441932969602494	0.0849571317225253	0.873969356228115	1.1126637707645	1.25054986559231	0.909791338234385	1.12668401037714	0.982403028116825
56_wild_env_BB0.5	38_wild_env_BB0.5_mean30_var2	environment	0.71	0.9	1	0.81	1	0.88	1	0.75	0.5	0	30	2	replicate_14	0.567001675041876	0.374371859296482	0.0586264656616415	0.880169111136019	1.12160796970945	1.20082417408218	0.90644393226848	1.13263132180262	0.996743245842621
56_wild_env_BB0.5	38_wild_env_BB0.5_mean30_var2	environment	0.71	0.9	1	0.81	1	0.88	1	0.75	0.5	0	30	2	replicate_15	0.442533229085223	0.468334636434715	0.0891321344800625	0.871256150970379	1.11048222802594	1.26268238773317	0.916810795154979	1.11511704029699	0.978521994754447
56_wild_env_BB0.5	38_wild_env_BB0.5_mean30_var2	environment	0.71	0.9	1	0.81	1	0.88	1	0.75	0.5	0	30	2	replicate_16	0.516826923076923	0.411057692307692	0.0721153846153846	0.879484869876215	1.10867813661747	1.26264182922257	0.910645547725739	1.12605406561096	0.981501026149712
56_wild_env_BB0.5	38_wild_env_BB0.5_mean30_var2	environment	0.71	0.9	1	0.81	1	0.88	1	0.75	0.5	0	30	2	replicate_17	0.604166666666667	0.354166666666667	0.0416666666666667	0.894640400054445	1.12473712904646	1.27545688819039	0.919550819597875	1.13079735877914	0.997537937766147
56_wild_env_BB0.5	38_wild_env_BB0.5_mean30_var2	environment	0.71	0.9	1	0.81	1	0.88	1	0.75	0.5	0	30	2	replicate_18	0.592775041050903	0.373563218390805	0.0336617405582923	0.878653163832262	1.11077102785215	1.24704133231298	0.903863561667138	1.12537912904063	1.00420917878924
56_wild_env_BB0.5	38_wild_env_BB0.5_mean30_var2	environment	0.71	0.9	1	0.81	1	0.88	1	0.75	0.5	0	30	2	replicate_19	0.524736415247364	0.409570154095702	0.0656934306569343	0.884613881081219	1.1043527963877	1.22075601991957	0.906154051424529	1.1335930665284	0.972995639078631
56_wild_env_BB0.5	38_wild_env_BB0.5_mean30_var2	environment	0.71	0.9	1	0.81	1	0.88	1	0.75	0.5	0	30	2	replicate_20	0.464710547184774	0.45360824742268	0.0816812053925456	0.875210785929668	1.10887841265144	1.25566381695095	0.902575790286004	1.12901043816486	1.01195280973395
56_wild_env_BB0.5	38_wild_env_BB0.5_mean30_var2	environment	0.71	0.9	1	0.81	1	0.88	1	0.75	0.5	0	30	2	replicate_21	0.550351288056206	0.409055425448868	0.0405932864949258	0.862567002388107	1.10703309139151	1.22006302283461	0.904001262056366	1.11847647117503	0.973920303656609
56_wild_env_BB0.5	38_wild_env_BB0.5_mean30_var2	environment	0.71	0.9	1	0.81	1	0.88	1	0.75	0.5	0	30	2	replicate_22	0.613673805601318	0.35502471169687	0.0313014827018122	0.889194411982421	1.12370275306191	1.2414508201196	0.919204681977018	1.12768656521539	0.99859996495598
56_wild_env_BB0.5	38_wild_env_BB0.5_mean30_var2	environment	0.71	0.9	1	0.81	1	0.88	1	0.75	0.5	0	30	2	replicate_23	0.628152969894223	0.342554922701383	0.0292921074043938	0.88277342346537	1.11874562645884	1.21524774719999	0.91134499529944	1.13119487249594	0.978021699397776
56_wild_env_BB0.5	38_wild_env_BB0.5_mean30_var2	environment	0.71	0.9	1	0.81	1	0.88	1	0.75	0.5	0	30	2	replicate_24	0.541167066346922	0.382893685051958	0.0759392486011191	0.868199785862917	1.10724732208048	1.23792365982909	0.900535331796125	1.12189100112179	0.987707097204713
56_wild_env_BB0.5	38_wild_env_BB0.5_mean30_var2	environment	0.71	0.9	1	0.81	1	0.88	1	0.75	0.5	0	30	2	replicate_25	0.498769483182937	0.425758818703856	0.0754716981132075	0.885373872456903	1.11601538808604	1.25492542393424	0.915833843802307	1.12418336834828	0.981409656792998
56_wild_env_BB0.5	38_wild_env_BB0.5_mean30_var2	environment	0.71	0.9	1	0.81	1	0.88	1	0.75	0.5	0	30	2	replicate_26	0.640276710222905	0.326671790930054	0.0330514988470407	0.888716431643049	1.11742777784524	1.23504682532397	0.91101121239194	1.13326925841301	0.980636864205437
56_wild_env_BB0.5	38_wild_env_BB0.5_mean30_var2	environment	0.71	0.9	1	0.81	1	0.88	1	0.75	0.5	0	30	2	replicate_27	0.473186119873817	0.451104100946372	0.0757097791798107	0.869456985963888	1.11295949126173	1.232690926958	0.907375967109082	1.12276020624671	0.992979425932921
56_wild_env_BB0.5	38_wild_env_BB0.5_mean30_var2	environment	0.71	0.9	1	0.81	1	0.88	1	0.75	0.5	0	30	2	replicate_28	0.513137557959815	0.426584234930448	0.0602782071097372	0.869865767561733	1.10675243666594	1.21993252322686	0.901291727898013	1.1255224192646	0.978506175573397
56_wild_env_BB0.5	38_wild_env_BB0.5_mean30_var2	environment	0.71	0.9	1	0.81	1	0.88	1	0.75	0.5	0	30	2	replicate_29	0.534772182254197	0.401278976818545	0.0639488409272582	0.882495389694884	1.12081413292353	1.21755511192819	0.913403650372119	1.12725875955709	1.00134047668773
56_wild_env_BB0.5	38_wild_env_BB0.5_mean30_var2	environment	0.71	0.9	1	0.81	1	0.88	1	0.75	0.5	0	30	2	replicate_30	0.527490039840637	0.414342629482072	0.0581673306772908	0.881957042287097	1.12837863207039	1.25411688903511	0.921179580821638	1.12455364903703	1.00742339754179
