# Supplementary material for: Balancing selection via life-history trade-offs maintains an inversion polymorphism in a seaweed fly
Source: Nat Commun. 2020 Feb 3;11:670. doi: 10.1038/s41467-020-14479-7 (PMC6997199; doi:10.1038/s41467-020-14479-7)
Supplement: Supplementary file 4 — Source Data [file 41467_2020_14479_MOESM4_ESM.zip › source_data/Fig_5C_Fig_S8.txt]

X.ensemble experience parametersChanging survivalFemalesAA survivalFemalesAB survivalFemalesBB survivalMalesAA survivalMalesAB survivalMalesBB reprodMalesAA reprodMalesAB reprodMalesBB malesFreqDepCoef environmentTime environmentTimeVariation freq_AA freq_AB freq_BB freq_a
52_rust_env_repro 52_rust_env_repro_BB1_env7_var1_low environment 0.71 0.9 1 0.81 1 0.88 1 1 1 0 7 1 0 0 1 0
52_rust_env_repro 52_rust_env_repro_BB1_env8_var1_low environment 0.71 0.9 1 0.81 1 0.88 1 1 1 0 8 1 0 0 1 0
52_rust_env_repro 52_rust_env_repro_BB1_env9_var1_low environment 0.71 0.9 1 0.81 1 0.88 1 1 1 0 9 1 0 0 1 0
52_rust_env_repro 52_rust_env_repro_BB1_env10_var1_low environment 0.71 0.9 1 0.81 1 0.88 1 1 1 0 10 1 0 0 1 0
52_rust_env_repro 52_rust_env_repro_BB1_env11_var1_low environment 0.71 0.9 1 0.81 1 0.88 1 1 1 0 11 1 0 0 1 0
52_rust_env_repro 52_rust_env_repro_BB1_env12_var1_low environment 0.71 0.9 1 0.81 1 0.88 1 1 1 0 12 1 7.1445943914615e-06 0.00652148711975474 0.993471368285854 0.00326788815426883
52_rust_env_repro 52_rust_env_repro_BB1_env13_var1_low environment 0.71 0.9 1 0.81 1 0.88 1 1 1 0 13 1 0.00590675225005124 0.165880082578861 0.828213165171087 0.0888467935394819
52_rust_env_repro 52_rust_env_repro_BB1_env14_var1_low environment 0.71 0.9 1 0.81 1 0.88 1 1 1 0 14 1 0.0201698830331936 0.28361188935896 0.696218227607847 0.161975827712673
52_rust_env_repro 52_rust_env_repro_BB1_env15_var1_low environment 0.71 0.9 1 0.81 1 0.88 1 1 1 0 15 1 0.0333645855608289 0.336131074275456 0.630504340163715 0.201430122698557
52_rust_env_repro 52_rust_env_repro_BB1_env16_var1_low environment 0.71 0.9 1 0.81 1 0.88 1 1 1 0 16 1 0.043392101693509 0.366429899953471 0.59017799835302 0.226607051670244
52_rust_env_repro 52_rust_env_repro_BB1_env17_var1_low environment 0.71 0.9 1 0.81 1 0.88 1 1 1 0 17 1 0.04931416132935 0.381661462291753 0.569024376378897 0.240144892475226
52_rust_env_repro 52_rust_env_repro_BB1_env18_var1_low environment 0.71 0.9 1 0.81 1 0.88 1 1 1 0 18 1 0.0526912892105373 0.387494316520879 0.559814394268584 0.246438447470977
52_rust_env_repro 52_rust_env_repro_BB1_env19_var1_low environment 0.71 0.9 1 0.81 1 0.88 1 1 1 0 19 1 0.0542791320023107 0.388096460342154 0.557624407655535 0.248327362173388
52_rust_env_repro 52_rust_env_repro_BB1_env20_var1_low environment 0.71 0.9 1 0.81 1 0.88 1 1 1 0 20 1 0.0554063323314274 0.389089591567327 0.555504076101246 0.249951128115091
52_rust_env_repro 52_rust_env_repro_BB0.9_env7_var1_low environment 0.71 0.9 1 0.81 1 0.88 1 0.95 0.9 0 7 1 0 0 1 0
52_rust_env_repro 52_rust_env_repro_BB0.9_env8_var1_low environment 0.71 0.9 1 0.81 1 0.88 1 0.95 0.9 0 8 1 0 0 1 0
52_rust_env_repro 52_rust_env_repro_BB0.9_env9_var1_low environment 0.71 0.9 1 0.81 1 0.88 1 0.95 0.9 0 9 1 0 0 1 0
52_rust_env_repro 52_rust_env_repro_BB0.9_env10_var1_low environment 0.71 0.9 1 0.81 1 0.88 1 0.95 0.9 0 10 1 0 0 1 0
52_rust_env_repro 52_rust_env_repro_BB0.9_env11_var1_low environment 0.71 0.9 1 0.81 1 0.88 1 0.95 0.9 0 11 1 0 0 1 0
52_rust_env_repro 52_rust_env_repro_BB0.9_env12_var1_low environment 0.71 0.9 1 0.81 1 0.88 1 0.95 0.9 0 12 1 0.0012313289595251 0.077522019896037 0.921246651144438 0.0399923389075436
52_rust_env_repro 52_rust_env_repro_BB0.9_env13_var1_low environment 0.71 0.9 1 0.81 1 0.88 1 0.95 0.9 0 13 1 0.0166673629180675 0.266991948573928 0.716340688508004 0.150163337205031
52_rust_env_repro 52_rust_env_repro_BB0.9_env14_var1_low environment 0.71 0.9 1 0.81 1 0.88 1 0.95 0.9 0 14 1 0.0390095819707913 0.364568530602624 0.596421887426585 0.221293847272103
52_rust_env_repro 52_rust_env_repro_BB0.9_env15_var1_low environment 0.71 0.9 1 0.81 1 0.88 1 0.95 0.9 0 15 1 0.0612450277467158 0.41508133876852 0.523673633484764 0.268785697130976
52_rust_env_repro 52_rust_env_repro_BB0.9_env16_var1_low environment 0.71 0.9 1 0.81 1 0.88 1 0.95 0.9 0 16 1 0.0806221846158798 0.444641299785389 0.474736515598731 0.302942834508574
52_rust_env_repro 52_rust_env_repro_BB0.9_env17_var1_low environment 0.71 0.9 1 0.81 1 0.88 1 0.95 0.9 0 17 1 0.0937101233313867 0.457886518520775 0.448403358147838 0.322653382591774
52_rust_env_repro 52_rust_env_repro_BB0.9_env18_var1_low environment 0.71 0.9 1 0.81 1 0.88 1 0.95 0.9 0 18 1 0.0997852325804896 0.467993696296367 0.432221071123144 0.333782080728673
52_rust_env_repro 52_rust_env_repro_BB0.9_env19_var1_low environment 0.71 0.9 1 0.81 1 0.88 1 0.95 0.9 0 19 1 0.101068086923262 0.467146691440678 0.43178522163606 0.334641432643601
52_rust_env_repro 52_rust_env_repro_BB0.9_env20_var1_low environment 0.71 0.9 1 0.81 1 0.88 1 0.95 0.9 0 20 1 0.104898881053036 0.473530815881195 0.42157030306577 0.341664288993633
52_rust_env_repro 52_rust_env_repro_BB0.8_env7_var1_low environment 0.71 0.9 1 0.81 1 0.88 1 0.9 0.8 0 7 1 0 0 1 0
52_rust_env_repro 52_rust_env_repro_BB0.8_env8_var1_low environment 0.71 0.9 1 0.81 1 0.88 1 0.9 0.8 0 8 1 0 0 1 0
52_rust_env_repro 52_rust_env_repro_BB0.8_env9_var1_low environment 0.71 0.9 1 0.81 1 0.88 1 0.9 0.8 0 9 1 0 0 1 0
52_rust_env_repro 52_rust_env_repro_BB0.8_env10_var1_low environment 0.71 0.9 1 0.81 1 0.88 1 0.9 0.8 0 10 1 0 0 1 0
52_rust_env_repro 52_rust_env_repro_BB0.8_env11_var1_low environment 0.71 0.9 1 0.81 1 0.88 1 0.9 0.8 0 11 1 3.83288616328095e-06 0.00170118965392939 0.998294977459907 0.000854427713127974
52_rust_env_repro 52_rust_env_repro_BB0.8_env12_var1_low environment 0.71 0.9 1 0.81 1 0.88 1 0.9 0.8 0 12 1 0.00828193471326779 0.201776669792575 0.789941395494157 0.109170269609555
52_rust_env_repro 52_rust_env_repro_BB0.8_env13_var1_low environment 0.71 0.9 1 0.81 1 0.88 1 0.9 0.8 0 13 1 0.0357437524548752 0.356852803551362 0.607403443993762 0.214170154230556
52_rust_env_repro 52_rust_env_repro_BB0.8_env14_var1_low environment 0.71 0.9 1 0.81 1 0.88 1 0.9 0.8 0 14 1 0.0697031779319015 0.44017301249326 0.490123809574838 0.289789684178532
52_rust_env_repro 52_rust_env_repro_BB0.8_env15_var1_low environment 0.71 0.9 1 0.81 1 0.88 1 0.9 0.8 0 15 1 0.103273658754697 0.481585692192319 0.415140649052984 0.344066504850857
52_rust_env_repro 52_rust_env_repro_BB0.8_env16_var1_low environment 0.71 0.9 1 0.81 1 0.88 1 0.9 0.8 0 16 1 0.135117153906184 0.503756806363107 0.361126039730709 0.386995557087738
52_rust_env_repro 52_rust_env_repro_BB0.8_env17_var1_low environment 0.71 0.9 1 0.81 1 0.88 1 0.9 0.8 0 17 1 0.155494237273701 0.511997393533765 0.332508369192533 0.411492934040584
52_rust_env_repro 52_rust_env_repro_BB0.8_env18_var1_low environment 0.71 0.9 1 0.81 1 0.88 1 0.9 0.8 0 18 1 0.168446233541825 0.518377620710435 0.31317614574774 0.427635043897043
52_rust_env_repro 52_rust_env_repro_BB0.8_env19_var1_low environment 0.71 0.9 1 0.81 1 0.88 1 0.9 0.8 0 19 1 0.172729441575004 0.518862906882328 0.308407651542668 0.432160895016168
52_rust_env_repro 52_rust_env_repro_BB0.8_env20_var1_low environment 0.71 0.9 1 0.81 1 0.88 1 0.9 0.8 0 20 1 0.175435719413196 0.519705041995639 0.304859238591165 0.435288240411015
52_rust_env_repro 52_rust_env_repro_BB0.7_env7_var1_low environment 0.71 0.9 1 0.81 1 0.88 1 0.85 0.7 0 7 1 0 0 1 0
52_rust_env_repro 52_rust_env_repro_BB0.7_env8_var1_low environment 0.71 0.9 1 0.81 1 0.88 1 0.85 0.7 0 8 1 0 0 1 0
52_rust_env_repro 52_rust_env_repro_BB0.7_env9_var1_low environment 0.71 0.9 1 0.81 1 0.88 1 0.85 0.7 0 9 1 0 0 1 0
52_rust_env_repro 52_rust_env_repro_BB0.7_env10_var1_low environment 0.71 0.9 1 0.81 1 0.88 1 0.85 0.7 0 10 1 0 0 1 0
52_rust_env_repro 52_rust_env_repro_BB0.7_env11_var1_low environment 0.71 0.9 1 0.81 1 0.88 1 0.85 0.7 0 11 1 0.00132177677135404 0.0743332914260229 0.924344931802623 0.0384884224843655
52_rust_env_repro 52_rust_env_repro_BB0.7_env12_var1_low environment 0.71 0.9 1 0.81 1 0.88 1 0.85 0.7 0 12 1 0.0236595940757256 0.308371719907166 0.667968686017108 0.177845454029309
52_rust_env_repro 52_rust_env_repro_BB0.7_env13_var1_low environment 0.71 0.9 1 0.81 1 0.88 1 0.85 0.7 0 13 1 0.0596739302735619 0.431427774270645 0.508898295455793 0.275387817408884
52_rust_env_repro 52_rust_env_repro_BB0.7_env14_var1_low environment 0.71 0.9 1 0.81 1 0.88 1 0.85 0.7 0 14 1 0.109904246686477 0.497286665445823 0.3928090878677 0.358547579409388
52_rust_env_repro 52_rust_env_repro_BB0.7_env15_var1_low environment 0.71 0.9 1 0.81 1 0.88 1 0.85 0.7 0 15 1 0.159330603912398 0.521887717890334 0.318781678197267 0.420274462857565
52_rust_env_repro 52_rust_env_repro_BB0.7_env16_var1_low environment 0.71 0.9 1 0.81 1 0.88 1 0.85 0.7 0 16 1 0.210827493053054 0.531936014940208 0.257236492006738 0.476795500523158
52_rust_env_repro 52_rust_env_repro_BB0.7_env17_var1_low environment 0.71 0.9 1 0.81 1 0.88 1 0.85 0.7 0 17 1 0.245014652351486 0.529551846719238 0.225433500929276 0.509790575711105
52_rust_env_repro 52_rust_env_repro_BB0.7_env18_var1_low environment 0.71 0.9 1 0.81 1 0.88 1 0.85 0.7 0 18 1 0.266121623563587 0.52698279818319 0.206895578253223 0.529613022655182
52_rust_env_repro 52_rust_env_repro_BB0.7_env19_var1_low environment 0.71 0.9 1 0.81 1 0.88 1 0.85 0.7 0 19 1 0.268225217468043 0.526379161384565 0.205395621147392 0.531414798160326
52_rust_env_repro 52_rust_env_repro_BB0.7_env20_var1_low environment 0.71 0.9 1 0.81 1 0.88 1 0.85 0.7 0 20 1 0.264237051693305 0.527912261859008 0.207850686447687 0.528193182622809
52_rust_env_repro 52_rust_env_repro_BB0.6_env7_var1_low environment 0.71 0.9 1 0.81 1 0.88 1 0.8 0.6 0 7 1 0 0 1 0
52_rust_env_repro 52_rust_env_repro_BB0.6_env8_var1_low environment 0.71 0.9 1 0.81 1 0.88 1 0.8 0.6 0 8 1 0 0 1 0
52_rust_env_repro 52_rust_env_repro_BB0.6_env9_var1_low environment 0.71 0.9 1 0.81 1 0.88 1 0.8 0.6 0 9 1 0 0 1 0
52_rust_env_repro 52_rust_env_repro_BB0.6_env10_var1_low environment 0.71 0.9 1 0.81 1 0.88 1 0.8 0.6 0 10 1 0 0.000209079382299125 0.999790920617701 0.000104539691149562
52_rust_env_repro 52_rust_env_repro_BB0.6_env11_var1_low environment 0.71 0.9 1 0.81 1 0.88 1 0.8 0.6 0 11 1 0.0115339080432137 0.227291749055014 0.761174342901772 0.125179782570721
52_rust_env_repro 52_rust_env_repro_BB0.6_env12_var1_low environment 0.71 0.9 1 0.81 1 0.88 1 0.8 0.6 0 12 1 0.0463210221826146 0.396581871707804 0.557097106109581 0.244611958036517
52_rust_env_repro 52_rust_env_repro_BB0.6_env13_var1_low environment 0.71 0.9 1 0.81 1 0.88 1 0.8 0.6 0 13 1 0.100649527991505 0.492939438674668 0.406411033333826 0.347119247328839
52_rust_env_repro 52_rust_env_repro_BB0.6_env14_var1_low environment 0.71 0.9 1 0.81 1 0.88 1 0.8 0.6 0 14 1 0.162398610097625 0.532696608517231 0.304904781385144 0.428746914356241
52_rust_env_repro 52_rust_env_repro_BB0.6_env15_var1_low environment 0.71 0.9 1 0.81 1 0.88 1 0.8 0.6 0 15 1 0.238038212894347 0.536715583413532 0.225246203692121 0.506396004601113
52_rust_env_repro 52_rust_env_repro_BB0.6_env16_var1_low environment 0.71 0.9 1 0.81 1 0.88 1 0.8 0.6 0 16 1 0.303133258413811 0.523806939431533 0.173059802154656 0.565036728129578
52_rust_env_repro 52_rust_env_repro_BB0.6_env17_var1_low environment 0.71 0.9 1 0.81 1 0.88 1 0.8 0.6 0 17 1 0.357988739123214 0.503508903837065 0.138502357039722 0.609743191041746
52_rust_env_repro 52_rust_env_repro_BB0.6_env18_var1_low environment 0.71 0.9 1 0.81 1 0.88 1 0.8 0.6 0 18 1 0.381620597225338 0.493293679063921 0.125085723710741 0.628267436757298
52_rust_env_repro 52_rust_env_repro_BB0.6_env19_var1_low environment 0.71 0.9 1 0.81 1 0.88 1 0.8 0.6 0 19 1 0.392238719517732 0.488621613052937 0.119139667429331 0.6365495260442
52_rust_env_repro 52_rust_env_repro_BB0.6_env20_var1_low environment 0.71 0.9 1 0.81 1 0.88 1 0.8 0.6 0 20 1 0.387302979645334 0.491996251606093 0.120700768748573 0.63330110544838
52_rust_env_repro 52_rust_env_repro_BB0.5_env7_var1_low environment 0.71 0.9 1 0.81 1 0.88 1 0.75 0.5 0 7 1 0 0 1 0
52_rust_env_repro 52_rust_env_repro_BB0.5_env8_var1_low environment 0.71 0.9 1 0.81 1 0.88 1 0.75 0.5 0 8 1 0 0 1 0
52_rust_env_repro 52_rust_env_repro_BB0.5_env9_var1_low environment 0.71 0.9 1 0.81 1 0.88 1 0.75 0.5 0 9 1 0 0 1 0
52_rust_env_repro 52_rust_env_repro_BB0.5_env10_var1_low environment 0.71 0.9 1 0.81 1 0.88 1 0.75 0.5 0 10 1 0.00228533308906833 0.0989314378097645 0.898783229101167 0.0517510519939506
52_rust_env_repro 52_rust_env_repro_BB0.5_env11_var1_low environment 0.71 0.9 1 0.81 1 0.88 1 0.75 0.5 0 11 1 0.0311262901666963 0.343695481529995 0.625178228303308 0.202974030931694
52_rust_env_repro 52_rust_env_repro_BB0.5_env12_var1_low environment 0.71 0.9 1 0.81 1 0.88 1 0.75 0.5 0 12 1 0.0782756704875912 0.468626015635566 0.453098313876843 0.312588678305374
52_rust_env_repro 52_rust_env_repro_BB0.5_env13_var1_low environment 0.71 0.9 1 0.81 1 0.88 1 0.75 0.5 0 13 1 0.147695373430927 0.533790831381682 0.318513795187391 0.414590789121768
52_rust_env_repro 52_rust_env_repro_BB0.5_env14_var1_low environment 0.71 0.9 1 0.81 1 0.88 1 0.75 0.5 0 14 1 0.232292988278877 0.544115719614195 0.223591292106928 0.504350848085974
52_rust_env_repro 52_rust_env_repro_BB0.5_env15_var1_low environment 0.71 0.9 1 0.81 1 0.88 1 0.75 0.5 0 15 1 0.326862459813864 0.521142304973838 0.151995235212298 0.587433612300783
52_rust_env_repro 52_rust_env_repro_BB0.5_env16_var1_low environment 0.71 0.9 1 0.81 1 0.88 1 0.75 0.5 0 16 1 0.430419607478653 0.471097762355901 0.0984826301654463 0.665968488656603
52_rust_env_repro 52_rust_env_repro_BB0.5_env17_var1_low environment 0.71 0.9 1 0.81 1 0.88 1 0.75 0.5 0 17 1 0.497667190915388 0.43167574356327 0.070657065521342 0.713505062697023
52_rust_env_repro 52_rust_env_repro_BB0.5_env18_var1_low environment 0.71 0.9 1 0.81 1 0.88 1 0.75 0.5 0 18 1 0.5346895545478 0.405393159591734 0.0599172858604661 0.737386134343667
52_rust_env_repro 52_rust_env_repro_BB0.5_env19_var1_low environment 0.71 0.9 1 0.81 1 0.88 1 0.75 0.5 0 19 1 0.545015419803999 0.3978695825117 0.0571149976843014 0.743950211059849
52_rust_env_repro 52_rust_env_repro_BB0.5_env20_var1_low environment 0.71 0.9 1 0.81 1 0.88 1 0.75 0.5 0 20 1 0.548853754968274 0.394304648591679 0.0568415964400469 0.746006079264114
52_rust_env_repro 52_rust_env_repro_BB0.4_env7_var1_low environment 0.71 0.9 1 0.81 1 0.88 1 0.7 0.4 0 7 1 0 0 1 0
52_rust_env_repro 52_rust_env_repro_BB0.4_env8_var1_low environment 0.71 0.9 1 0.81 1 0.88 1 0.7 0.4 0 8 1 0 0 1 0
52_rust_env_repro 52_rust_env_repro_BB0.4_env9_var1_low environment 0.71 0.9 1 0.81 1 0.88 1 0.7 0.4 0 9 1 1.15207373271889e-05 0.00114657944834063 0.998841899814332 0.000584810461497506
52_rust_env_repro 52_rust_env_repro_BB0.4_env10_var1_low environment 0.71 0.9 1 0.81 1 0.88 1 0.7 0.4 0 10 1 0.0180516286368914 0.270472626380486 0.711475744982623 0.153287941827134
52_rust_env_repro 52_rust_env_repro_BB0.4_env11_var1_low environment 0.71 0.9 1 0.81 1 0.88 1 0.7 0.4 0 11 1 0.0627635073362505 0.437410807092851 0.499825685570899 0.281468910882676
52_rust_env_repro 52_rust_env_repro_BB0.4_env12_var1_low environment 0.71 0.9 1 0.81 1 0.88 1 0.7 0.4 0 12 1 0.122673819873386 0.524041630904214 0.353284549222399 0.384694635325493
52_rust_env_repro 52_rust_env_repro_BB0.4_env13_var1_low environment 0.71 0.9 1 0.81 1 0.88 1 0.7 0.4 0 13 1 0.209444331012704 0.552761735837563 0.237793933149732 0.485825198931486
52_rust_env_repro 52_rust_env_repro_BB0.4_env14_var1_low environment 0.71 0.9 1 0.81 1 0.88 1 0.7 0.4 0 14 1 0.323485053328951 0.528555007839691 0.147959938831358 0.587762557248796
52_rust_env_repro 52_rust_env_repro_BB0.4_env15_var1_low environment 0.71 0.9 1 0.81 1 0.88 1 0.7 0.4 0 15 1 0.454941079732091 0.46020020699246 0.0848587132754495 0.685041183228321
52_rust_env_repro 52_rust_env_repro_BB0.4_env16_var1_low environment 0.71 0.9 1 0.81 1 0.88 1 0.7 0.4 0 16 1 0.575969998436885 0.377493873764749 0.0465361277983662 0.764716935319259
52_rust_env_repro 52_rust_env_repro_BB0.4_env17_var1_low environment 0.71 0.9 1 0.81 1 0.88 1 0.7 0.4 0 17 1 0.685728928364529 0.291061296626157 0.0232097750093139 0.831259576677607
52_rust_env_repro 52_rust_env_repro_BB0.4_env18_var1_low environment 0.71 0.9 1 0.81 1 0.88 1 0.7 0.4 0 18 1 0.720856915703808 0.260431638553473 0.0187114457427188 0.851072734980544
52_rust_env_repro 52_rust_env_repro_BB0.4_env19_var1_low environment 0.71 0.9 1 0.81 1 0.88 1 0.7 0.4 0 19 1 0.730277534264794 0.252629752174967 0.0170927135602398 0.856592410352277
52_rust_env_repro 52_rust_env_repro_BB0.4_env20_var1_low environment 0.71 0.9 1 0.81 1 0.88 1 0.7 0.4 0 20 1 0.739227827321338 0.244299513815718 0.0164726588629445 0.861377584229197
52_rust_env_repro 52_rust_env_repro_BB0.3_env7_var1_low environment 0.71 0.9 1 0.81 1 0.88 1 0.65 0.3 0 7 1 0 0 1 0
52_rust_env_repro 52_rust_env_repro_BB0.3_env8_var1_low environment 0.71 0.9 1 0.81 1 0.88 1 0.65 0.3 0 8 1 0 0 1 0
52_rust_env_repro 52_rust_env_repro_BB0.3_env9_var1_low environment 0.71 0.9 1 0.81 1 0.88 1 0.65 0.3 0 9 1 0.0104211428315021 0.202172783335199 0.787406073833299 0.111507534499102
52_rust_env_repro 52_rust_env_repro_BB0.3_env10_var1_low environment 0.71 0.9 1 0.81 1 0.88 1 0.65 0.3 0 10 1 0.0509406704804964 0.401592058666687 0.547467270852816 0.25173669981384
52_rust_env_repro 52_rust_env_repro_BB0.3_env11_var1_low environment 0.71 0.9 1 0.81 1 0.88 1 0.65 0.3 0 11 1 0.104093639504959 0.50185527500687 0.394051085488171 0.355021277008394
52_rust_env_repro 52_rust_env_repro_BB0.3_env12_var1_low environment 0.71 0.9 1 0.81 1 0.88 1 0.65 0.3 0 12 1 0.18019317973721 0.5500926427522 0.26971417751059 0.45523950111331
52_rust_env_repro 52_rust_env_repro_BB0.3_env13_var1_low environment 0.71 0.9 1 0.81 1 0.88 1 0.65 0.3 0 13 1 0.287100842070633 0.541250105193005 0.171649052736362 0.557725894667135
52_rust_env_repro 52_rust_env_repro_BB0.3_env14_var1_low environment 0.71 0.9 1 0.81 1 0.88 1 0.65 0.3 0 14 1 0.434467413682122 0.475654425926286 0.0898781603915915 0.672294626645266
52_rust_env_repro 52_rust_env_repro_BB0.3_env15_var1_low environment 0.71 0.9 1 0.81 1 0.88 1 0.65 0.3 0 15 1 0.606981960112654 0.355860180609108 0.0371578592782376 0.784912050417208
52_rust_env_repro 52_rust_env_repro_BB0.3_env16_var1_low environment 0.71 0.9 1 0.81 1 0.88 1 0.65 0.3 0 16 1 0.767668384057168 0.219995264239717 0.0123363517031149 0.877666016177027
52_rust_env_repro 52_rust_env_repro_BB0.3_env17_var1_low environment 0.71 0.9 1 0.81 1 0.88 1 0.65 0.3 0 17 1 0.877998781357821 0.118466926597793 0.00353429204438628 0.937232244656717
52_rust_env_repro 52_rust_env_repro_BB0.3_env18_var1_low environment 0.71 0.9 1 0.81 1 0.88 1 0.65 0.3 0 18 1 0.926431877170302 0.0721120626143141 0.00145606021538436 0.962487908477459
52_rust_env_repro 52_rust_env_repro_BB0.3_env19_var1_low environment 0.71 0.9 1 0.81 1 0.88 1 0.65 0.3 0 19 1 0.939632486460475 0.059274607116169 0.00109290642335574 0.96926979001856
52_rust_env_repro 52_rust_env_repro_BB0.3_env20_var1_low environment 0.71 0.9 1 0.81 1 0.88 1 0.65 0.3 0 20 1 0.934189313862653 0.0646452786754208 0.0011654074619259 0.966511953200364
52_rust_env_repro 52_rust_env_repro_BB0.2_env7_var1_low environment 0.71 0.9 1 0.81 1 0.88 1 0.6 0.2 0 7 1 0 0 1 0
52_rust_env_repro 52_rust_env_repro_BB0.2_env8_var1_low environment 0.71 0.9 1 0.81 1 0.88 1 0.6 0.2 0 8 1 0.00860874046559985 0.180520342238808 0.810870917295592 0.0988689115850037
52_rust_env_repro 52_rust_env_repro_BB0.2_env9_var1_low environment 0.71 0.9 1 0.81 1 0.88 1 0.6 0.2 0 9 1 0.0477841375275233 0.378262697584482 0.573953164887995 0.236915486319764
52_rust_env_repro 52_rust_env_repro_BB0.2_env10_var1_low environment 0.71 0.9 1 0.81 1 0.88 1 0.6 0.2 0 10 1 0.0963583666470998 0.482671190230402 0.420970443122498 0.337693961762301
52_rust_env_repro 52_rust_env_repro_BB0.2_env11_var1_low environment 0.71 0.9 1 0.81 1 0.88 1 0.6 0.2 0 11 1 0.161267413196976 0.545184694124992 0.293547892678033 0.433859760259471
52_rust_env_repro 52_rust_env_repro_BB0.2_env12_var1_low environment 0.71 0.9 1 0.81 1 0.88 1 0.6 0.2 0 12 1 0.250944288773172 0.551926502984586 0.197129208242242 0.526907540265465
52_rust_env_repro 52_rust_env_repro_BB0.2_env13_var1_low environment 0.71 0.9 1 0.81 1 0.88 1 0.6 0.2 0 13 1 0.386016811164652 0.5049777284885 0.109005460346848 0.638505675408902
52_rust_env_repro 52_rust_env_repro_BB0.2_env14_var1_low environment 0.71 0.9 1 0.81 1 0.88 1 0.6 0.2 0 14 1 0.573723559727711 0.382280603184178 0.0439958370881113 0.7648638613198
52_rust_env_repro 52_rust_env_repro_BB0.2_env15_var1_low environment 0.71 0.9 1 0.81 1 0.88 1 0.6 0.2 0 15 1 0.792794730803247 0.197892106450181 0.00931316274657147 0.891740784028338
52_rust_env_repro 52_rust_env_repro_BB0.2_env16_var1_low environment 0.71 0.9 1 0.81 1 0.88 1 0.6 0.2 0 16 1 0.962432948206714 0.0371355767596268 0.000431475033659652 0.981000736586527
52_rust_env_repro 52_rust_env_repro_BB0.2_env17_var1_low environment 0.71 0.9 1 0.81 1 0.88 1 0.6 0.2 0 17 1 0.996425701703711 0.0035478971871569 2.6401109132299e-05 0.998199650297289
52_rust_env_repro 52_rust_env_repro_BB0.2_env18_var1_low environment 0.71 0.9 1 0.81 1 0.88 1 0.6 0.2 0 18 1 0.998674412080153 0.00130817713833834 1.74107815088089e-05 0.999328500649322
52_rust_env_repro 52_rust_env_repro_BB0.2_env19_var1_low environment 0.71 0.9 1 0.81 1 0.88 1 0.6 0.2 0 19 1 0.997897613558176 0.00208908986643037 1.32965753940061e-05 0.998942158491391
52_rust_env_repro 52_rust_env_repro_BB0.2_env20_var1_low environment 0.71 0.9 1 0.81 1 0.88 1 0.6 0.2 0 20 1 0.99925214082076 0.000739384602968689 8.47457627118644e-06 0.999621833122245
52_rust_env_repro 52_rust_env_repro_BB0.1_env7_var1_low environment 0.71 0.9 1 0.81 1 0.88 1 0.55 0.1 0 7 1 0.0216584117320364 0.240788758599212 0.737552829668752 0.142052791031642
52_rust_env_repro 52_rust_env_repro_BB0.1_env8_var1_low environment 0.71 0.9 1 0.81 1 0.88 1 0.55 0.1 0 8 1 0.0678914560032536 0.394475742468484 0.537632801528262 0.265129327237496
52_rust_env_repro 52_rust_env_repro_BB0.1_env9_var1_low environment 0.71 0.9 1 0.81 1 0.88 1 0.55 0.1 0 9 1 0.106310799295225 0.481200626997967 0.412488573706809 0.346911112794208
52_rust_env_repro 52_rust_env_repro_BB0.1_env10_var1_low environment 0.71 0.9 1 0.81 1 0.88 1 0.55 0.1 0 10 1 0.158027741609217 0.532829422452501 0.309142835938282 0.424442452835467
52_rust_env_repro 52_rust_env_repro_BB0.1_env11_var1_low environment 0.71 0.9 1 0.81 1 0.88 1 0.55 0.1 0 11 1 0.22704528821842 0.553598220770036 0.219356491011544 0.503844398603438
52_rust_env_repro 52_rust_env_repro_BB0.1_env12_var1_low environment 0.71 0.9 1 0.81 1 0.88 1 0.55 0.1 0 12 1 0.339016157402728 0.528983598164917 0.132000244432354 0.603507956485187
52_rust_env_repro 52_rust_env_repro_BB0.1_env13_var1_low environment 0.71 0.9 1 0.81 1 0.88 1 0.55 0.1 0 13 1 0.517822682060097 0.424427930817288 0.0577493871226156 0.730036647468741
52_rust_env_repro 52_rust_env_repro_BB0.1_env14_var1_low environment 0.71 0.9 1 0.81 1 0.88 1 0.55 0.1 0 14 1 0.749393374118592 0.237640607124327 0.0129660187570811 0.868213677680755
52_rust_env_repro 52_rust_env_repro_BB0.1_env15_var1_low environment 0.71 0.9 1 0.81 1 0.88 1 0.55 0.1 0 15 1 0.974041348102106 0.0256680627887675 0.000290589109126942 0.986875379496489
52_rust_env_repro 52_rust_env_repro_BB0.1_env16_var1_low environment 0.71 0.9 1 0.81 1 0.88 1 0.55 0.1 0 16 1 0.99979256459667 0.000207435403330456 0 0.999896282298335
52_rust_env_repro 52_rust_env_repro_BB0.1_env17_var1_low environment 0.71 0.9 1 0.81 1 0.88 1 0.55 0.1 0 17 1 1 0 0 1
52_rust_env_repro 52_rust_env_repro_BB0.1_env18_var1_low environment 0.71 0.9 1 0.81 1 0.88 1 0.55 0.1 0 18 1 1 0 0 1
52_rust_env_repro 52_rust_env_repro_BB0.1_env19_var1_low environment 0.71 0.9 1 0.81 1 0.88 1 0.55 0.1 0 19 1 1 0 0 1
52_rust_env_repro 52_rust_env_repro_BB0.1_env20_var1_low environment 0.71 0.9 1 0.81 1 0.88 1 0.55 0.1 0 20 1 0.999986928104575 1.30718954248366e-05 0 0.999993464052288
52_rust_env_repro 52_rust_env_repro_BB1_env7_var2_low environment 0.71 0.9 1 0.81 1 0.88 1 1 1 0 7 2 0 0 1 0
52_rust_env_repro 52_rust_env_repro_BB1_env8_var2_low environment 0.71 0.9 1 0.81 1 0.88 1 1 1 0 8 2 0 0 1 0
52_rust_env_repro 52_rust_env_repro_BB1_env9_var2_low environment 0.71 0.9 1 0.81 1 0.88 1 1 1 0 9 2 0 0 1 0
52_rust_env_repro 52_rust_env_repro_BB1_env10_var2_low environment 0.71 0.9 1 0.81 1 0.88 1 1 1 0 10 2 0 0 1 0
52_rust_env_repro 52_rust_env_repro_BB1_env11_var2_low environment 0.71 0.9 1 0.81 1 0.88 1 1 1 0 11 2 0 0 1 0
52_rust_env_repro 52_rust_env_repro_BB1_env12_var2_low environment 0.71 0.9 1 0.81 1 0.88 1 1 1 0 12 2 1.47646494343071e-05 0.00371401078538834 0.996271224565177 0.00187177004212848
52_rust_env_repro 52_rust_env_repro_BB1_env13_var2_low environment 0.71 0.9 1 0.81 1 0.88 1 1 1 0 13 2 0.00328775832627076 0.126780232710005 0.869932008963724 0.0666778746812733
52_rust_env_repro 52_rust_env_repro_BB1_env14_var2_low environment 0.71 0.9 1 0.81 1 0.88 1 1 1 0 14 2 0.0158976191179828 0.251093027727781 0.733009353154237 0.141444132981873
52_rust_env_repro 52_rust_env_repro_BB1_env15_var2_low environment 0.71 0.9 1 0.81 1 0.88 1 1 1 0 15 2 0.028780519032309 0.31893676124187 0.652282719725821 0.188248899653244
52_rust_env_repro 52_rust_env_repro_BB1_env16_var2_low environment 0.71 0.9 1 0.81 1 0.88 1 1 1 0 16 2 0.0406205565339518 0.355170059830212 0.604209383635836 0.218205586449058
52_rust_env_repro 52_rust_env_repro_BB1_env17_var2_low environment 0.71 0.9 1 0.81 1 0.88 1 1 1 0 17 2 0.050208915893449 0.381401662670404 0.568389421436147 0.240909747228651
52_rust_env_repro 52_rust_env_repro_BB1_env18_var2_low environment 0.71 0.9 1 0.81 1 0.88 1 1 1 0 18 2 0.0523346689523339 0.386074312011963 0.561591019035703 0.245371824958315
52_rust_env_repro 52_rust_env_repro_BB1_env19_var2_low environment 0.71 0.9 1 0.81 1 0.88 1 1 1 0 19 2 0.0555574667821223 0.392833593856778 0.551608939361099 0.251974263710511
52_rust_env_repro 52_rust_env_repro_BB1_env20_var2_low environment 0.71 0.9 1 0.81 1 0.88 1 1 1 0 20 2 0.0562287464657345 0.39335770307752 0.550413550456746 0.252907598004494
52_rust_env_repro 52_rust_env_repro_BB0.9_env7_var2_low environment 0.71 0.9 1 0.81 1 0.88 1 0.95 0.9 0 7 2 0 0 1 0
52_rust_env_repro 52_rust_env_repro_BB0.9_env8_var2_low environment 0.71 0.9 1 0.81 1 0.88 1 0.95 0.9 0 8 2 0 0 1 0
52_rust_env_repro 52_rust_env_repro_BB0.9_env9_var2_low environment 0.71 0.9 1 0.81 1 0.88 1 0.95 0.9 0 9 2 0 0 1 0
52_rust_env_repro 52_rust_env_repro_BB0.9_env10_var2_low environment 0.71 0.9 1 0.81 1 0.88 1 0.95 0.9 0 10 2 0 0 1 0
52_rust_env_repro 52_rust_env_repro_BB0.9_env11_var2_low environment 0.71 0.9 1 0.81 1 0.88 1 0.95 0.9 0 11 2 0 0 1 0
52_rust_env_repro 52_rust_env_repro_BB0.9_env12_var2_low environment 0.71 0.9 1 0.81 1 0.88 1 0.95 0.9 0 12 2 0.000699991662024014 0.0494560726942628 0.949843935643713 0.0254280280091554
52_rust_env_repro 52_rust_env_repro_BB0.9_env13_var2_low environment 0.71 0.9 1 0.81 1 0.88 1 0.95 0.9 0 13 2 0.0127720427118231 0.238073706625742 0.749154250662435 0.131808896024694
52_rust_env_repro 52_rust_env_repro_BB0.9_env14_var2_low environment 0.71 0.9 1 0.81 1 0.88 1 0.95 0.9 0 14 2 0.0341074041733999 0.344004196161917 0.621888399664683 0.206109502254358
52_rust_env_repro 52_rust_env_repro_BB0.9_env15_var2_low environment 0.71 0.9 1 0.81 1 0.88 1 0.95 0.9 0 15 2 0.0566628004985912 0.406134833625845 0.537202365875564 0.259730217311514
52_rust_env_repro 52_rust_env_repro_BB0.9_env16_var2_low environment 0.71 0.9 1 0.81 1 0.88 1 0.95 0.9 0 16 2 0.0753564223996353 0.440002598364643 0.484640979235721 0.295357721581957
52_rust_env_repro 52_rust_env_repro_BB0.9_env17_var2_low environment 0.71 0.9 1 0.81 1 0.88 1 0.95 0.9 0 17 2 0.0885883434655175 0.455652219230848 0.455759437303635 0.316414453080941
52_rust_env_repro 52_rust_env_repro_BB0.9_env18_var2_low environment 0.71 0.9 1 0.81 1 0.88 1 0.95 0.9 0 18 2 0.0975790657636615 0.466735108940874 0.435685825295464 0.330946620234098
52_rust_env_repro 52_rust_env_repro_BB0.9_env19_var2_low environment 0.71 0.9 1 0.81 1 0.88 1 0.95 0.9 0 19 2 0.102464476076834 0.469520316463052 0.428015207460114 0.33722463430836
52_rust_env_repro 52_rust_env_repro_BB0.9_env20_var2_low environment 0.71 0.9 1 0.81 1 0.88 1 0.95 0.9 0 20 2 0.101828455545987 0.467859967715008 0.430311576739004 0.335758439403491
52_rust_env_repro 52_rust_env_repro_BB0.8_env7_var2_low environment 0.71 0.9 1 0.81 1 0.88 1 0.9 0.8 0 7 2 0 0 1 0
52_rust_env_repro 52_rust_env_repro_BB0.8_env8_var2_low environment 0.71 0.9 1 0.81 1 0.88 1 0.9 0.8 0 8 2 0 0 1 0
52_rust_env_repro 52_rust_env_repro_BB0.8_env9_var2_low environment 0.71 0.9 1 0.81 1 0.88 1 0.9 0.8 0 9 2 0 0 1 0
52_rust_env_repro 52_rust_env_repro_BB0.8_env10_var2_low environment 0.71 0.9 1 0.81 1 0.88 1 0.9 0.8 0 10 2 0 0 1 0
52_rust_env_repro 52_rust_env_repro_BB0.8_env11_var2_low environment 0.71 0.9 1 0.81 1 0.88 1 0.9 0.8 0 11 2 3.92927308447937e-06 0.00266894242856058 0.997327128298355 0.00133840048736477
52_rust_env_repro 52_rust_env_repro_BB0.8_env12_var2_low environment 0.71 0.9 1 0.81 1 0.88 1 0.9 0.8 0 12 2 0.00715907856099691 0.184366537785021 0.808474383653982 0.0993423474535074
52_rust_env_repro 52_rust_env_repro_BB0.8_env13_var2_low environment 0.71 0.9 1 0.81 1 0.88 1 0.9 0.8 0 13 2 0.0307135229287446 0.341027781363267 0.628258695707988 0.201227413610378
52_rust_env_repro 52_rust_env_repro_BB0.8_env14_var2_low environment 0.71 0.9 1 0.81 1 0.88 1 0.9 0.8 0 14 2 0.0617372407407303 0.424616374800207 0.513646384459063 0.274045428140834
52_rust_env_repro 52_rust_env_repro_BB0.8_env15_var2_low environment 0.71 0.9 1 0.81 1 0.88 1 0.9 0.8 0 15 2 0.0942104179799417 0.472350832726394 0.433438749293664 0.330385834343139
52_rust_env_repro 52_rust_env_repro_BB0.8_env16_var2_low environment 0.71 0.9 1 0.81 1 0.88 1 0.9 0.8 0 16 2 0.126066026841543 0.500589416221008 0.373344556937449 0.376360734952047
52_rust_env_repro 52_rust_env_repro_BB0.8_env17_var2_low environment 0.71 0.9 1 0.81 1 0.88 1 0.9 0.8 0 17 2 0.151688601450497 0.511911083178706 0.336400315370796 0.407644143039851
52_rust_env_repro 52_rust_env_repro_BB0.8_env18_var2_low environment 0.71 0.9 1 0.81 1 0.88 1 0.9 0.8 0 18 2 0.16359909879251 0.517985203231958 0.318415697975532 0.422591700408489
52_rust_env_repro 52_rust_env_repro_BB0.8_env19_var2_low environment 0.71 0.9 1 0.81 1 0.88 1 0.9 0.8 0 19 2 0.167823142982182 0.519570589088549 0.312606267929269 0.427608437526456
52_rust_env_repro 52_rust_env_repro_BB0.8_env20_var2_low environment 0.71 0.9 1 0.81 1 0.88 1 0.9 0.8 0 20 2 0.175323195330389 0.517585049053293 0.307091755616318 0.434115719857035
52_rust_env_repro 52_rust_env_repro_BB0.7_env7_var2_low environment 0.71 0.9 1 0.81 1 0.88 1 0.85 0.7 0 7 2 0 0 1 0
52_rust_env_repro 52_rust_env_repro_BB0.7_env8_var2_low environment 0.71 0.9 1 0.81 1 0.88 1 0.85 0.7 0 8 2 0 0 1 0
52_rust_env_repro 52_rust_env_repro_BB0.7_env9_var2_low environment 0.71 0.9 1 0.81 1 0.88 1 0.85 0.7 0 9 2 0 0 1 0
52_rust_env_repro 52_rust_env_repro_BB0.7_env10_var2_low environment 0.71 0.9 1 0.81 1 0.88 1 0.85 0.7 0 10 2 0 0 1 0
52_rust_env_repro 52_rust_env_repro_BB0.7_env11_var2_low environment 0.71 0.9 1 0.81 1 0.88 1 0.85 0.7 0 11 2 0.00130037940161276 0.0756303368977836 0.923069283700604 0.0391155478505045
52_rust_env_repro 52_rust_env_repro_BB0.7_env12_var2_low environment 0.71 0.9 1 0.81 1 0.88 1 0.85 0.7 0 12 2 0.0214566436679808 0.297848206963864 0.680695149368155 0.170380747149913
52_rust_env_repro 52_rust_env_repro_BB0.7_env13_var2_low environment 0.71 0.9 1 0.81 1 0.88 1 0.85 0.7 0 13 2 0.0568053608748803 0.420161954750296 0.523032684374823 0.266886338250028
52_rust_env_repro 52_rust_env_repro_BB0.7_env14_var2_low environment 0.71 0.9 1 0.81 1 0.88 1 0.85 0.7 0 14 2 0.101569109960825 0.487914055231864 0.410516834807312 0.345526137576757
52_rust_env_repro 52_rust_env_repro_BB0.7_env15_var2_low environment 0.71 0.9 1 0.81 1 0.88 1 0.85 0.7 0 15 2 0.150442215373746 0.520416281129394 0.32914150349686 0.410650355938443
52_rust_env_repro 52_rust_env_repro_BB0.7_env16_var2_low environment 0.71 0.9 1 0.81 1 0.88 1 0.85 0.7 0 16 2 0.198571522163625 0.531223553451142 0.270204924385233 0.464183298889196
52_rust_env_repro 52_rust_env_repro_BB0.7_env17_var2_low environment 0.71 0.9 1 0.81 1 0.88 1 0.85 0.7 0 17 2 0.233718258053657 0.530670449186928 0.235611292759415 0.499053482647121
52_rust_env_repro 52_rust_env_repro_BB0.7_env18_var2_low environment 0.71 0.9 1 0.81 1 0.88 1 0.85 0.7 0 18 2 0.252476538436157 0.531636354652403 0.21588710691144 0.518294715762358
52_rust_env_repro 52_rust_env_repro_BB0.7_env19_var2_low environment 0.71 0.9 1 0.81 1 0.88 1 0.85 0.7 0 19 2 0.263210946372522 0.52809133196795 0.208697721659528 0.527256612356497
52_rust_env_repro 52_rust_env_repro_BB0.7_env20_var2_low environment 0.71 0.9 1 0.81 1 0.88 1 0.85 0.7 0 20 2 0.2687587543166 0.526695161670416 0.204546084012984 0.532106335151808
52_rust_env_repro 52_rust_env_repro_BB0.6_env7_var2_low environment 0.71 0.9 1 0.81 1 0.88 1 0.8 0.6 0 7 2 0 0 1 0
52_rust_env_repro 52_rust_env_repro_BB0.6_env8_var2_low environment 0.71 0.9 1 0.81 1 0.88 1 0.8 0.6 0 8 2 0 0 1 0
52_rust_env_repro 52_rust_env_repro_BB0.6_env9_var2_low environment 0.71 0.9 1 0.81 1 0.88 1 0.8 0.6 0 9 2 0 0 1 0
52_rust_env_repro 52_rust_env_repro_BB0.6_env10_var2_low environment 0.71 0.9 1 0.81 1 0.88 1 0.8 0.6 0 10 2 2.26353388968632e-05 0.00512988377506656 0.994847480886037 0.00258757722643014
52_rust_env_repro 52_rust_env_repro_BB0.6_env11_var2_low environment 0.71 0.9 1 0.81 1 0.88 1 0.8 0.6 0 11 2 0.0126264514371147 0.233412703839156 0.75396084472373 0.129332803356692
52_rust_env_repro 52_rust_env_repro_BB0.6_env12_var2_low environment 0.71 0.9 1 0.81 1 0.88 1 0.8 0.6 0 12 2 0.0450271440876927 0.39126237459145 0.563710481320857 0.240658331383418
52_rust_env_repro 52_rust_env_repro_BB0.6_env13_var2_low environment 0.71 0.9 1 0.81 1 0.88 1 0.8 0.6 0 13 2 0.0916976776955803 0.481253195469076 0.427049126835344 0.332324275430118
52_rust_env_repro 52_rust_env_repro_BB0.6_env14_var2_low environment 0.71 0.9 1 0.81 1 0.88 1 0.8 0.6 0 14 2 0.154895032408128 0.526691998612425 0.318412968979447 0.418241031714341
52_rust_env_repro 52_rust_env_repro_BB0.6_env15_var2_low environment 0.71 0.9 1 0.81 1 0.88 1 0.8 0.6 0 15 2 0.22138134361666 0.540272623076874 0.238346033306467 0.491517655155097
52_rust_env_repro 52_rust_env_repro_BB0.6_env16_var2_low environment 0.71 0.9 1 0.81 1 0.88 1 0.8 0.6 0 16 2 0.288828411844316 0.529265931611515 0.181905656544169 0.553461377650073
52_rust_env_repro 52_rust_env_repro_BB0.6_env17_var2_low environment 0.71 0.9 1 0.81 1 0.88 1 0.8 0.6 0 17 2 0.341989290753897 0.510653682785468 0.147357026460634 0.597316132146631
52_rust_env_repro 52_rust_env_repro_BB0.6_env18_var2_low environment 0.71 0.9 1 0.81 1 0.88 1 0.8 0.6 0 18 2 0.374915903037099 0.496008196826897 0.129075900136004 0.622920001450548
52_rust_env_repro 52_rust_env_repro_BB0.6_env19_var2_low environment 0.71 0.9 1 0.81 1 0.88 1 0.8 0.6 0 19 2 0.390604484827784 0.487962931045879 0.121432584126337 0.634585950350724
52_rust_env_repro 52_rust_env_repro_BB0.6_env20_var2_low environment 0.71 0.9 1 0.81 1 0.88 1 0.8 0.6 0 20 2 0.387104556410406 0.489880059975754 0.12301538361384 0.632044586398283
52_rust_env_repro 52_rust_env_repro_BB0.5_env7_var2_low environment 0.71 0.9 1 0.81 1 0.88 1 0.75 0.5 0 7 2 0 0 1 0
52_rust_env_repro 52_rust_env_repro_BB0.5_env8_var2_low environment 0.71 0.9 1 0.81 1 0.88 1 0.75 0.5 0 8 2 0 0 1 0
52_rust_env_repro 52_rust_env_repro_BB0.5_env9_var2_low environment 0.71 0.9 1 0.81 1 0.88 1 0.75 0.5 0 9 2 0 0 1 0
52_rust_env_repro 52_rust_env_repro_BB0.5_env10_var2_low environment 0.71 0.9 1 0.81 1 0.88 1 0.75 0.5 0 10 2 0.00479156826267644 0.153580103317594 0.84162832841973 0.0815816199214733
52_rust_env_repro 52_rust_env_repro_BB0.5_env11_var2_low environment 0.71 0.9 1 0.81 1 0.88 1 0.75 0.5 0 11 2 0.035924400843096 0.358206382468251 0.605869216688652 0.215027592077222
52_rust_env_repro 52_rust_env_repro_BB0.5_env12_var2_low environment 0.71 0.9 1 0.81 1 0.88 1 0.75 0.5 0 12 2 0.0796139990347673 0.46715652964444 0.453229471320793 0.313192263856987
52_rust_env_repro 52_rust_env_repro_BB0.5_env13_var2_low environment 0.71 0.9 1 0.81 1 0.88 1 0.75 0.5 0 13 2 0.142358436516901 0.528536036738149 0.329105526744949 0.406626454885976
52_rust_env_repro 52_rust_env_repro_BB0.5_env14_var2_low environment 0.71 0.9 1 0.81 1 0.88 1 0.75 0.5 0 14 2 0.223649159671621 0.542872396607594 0.233478443720785 0.495085357975418
52_rust_env_repro 52_rust_env_repro_BB0.5_env15_var2_low environment 0.71 0.9 1 0.81 1 0.88 1 0.75 0.5 0 15 2 0.317094036748951 0.526041737731138 0.15686422551991 0.580114905614521
52_rust_env_repro 52_rust_env_repro_BB0.5_env16_var2_low environment 0.71 0.9 1 0.81 1 0.88 1 0.75 0.5 0 16 2 0.40847705500166 0.48394505631518 0.10757788868316 0.65044958315925
52_rust_env_repro 52_rust_env_repro_BB0.5_env17_var2_low environment 0.71 0.9 1 0.81 1 0.88 1 0.75 0.5 0 17 2 0.480548872568899 0.442205900451139 0.0772452269799624 0.701651822794468
52_rust_env_repro 52_rust_env_repro_BB0.5_env18_var2_low environment 0.71 0.9 1 0.81 1 0.88 1 0.75 0.5 0 18 2 0.519624378251635 0.415977509375773 0.0643981123725918 0.727613132939522
52_rust_env_repro 52_rust_env_repro_BB0.5_env19_var2_low environment 0.71 0.9 1 0.81 1 0.88 1 0.75 0.5 0 19 2 0.541751522468325 0.400749096359344 0.0574993811723305 0.742126070647997
52_rust_env_repro 52_rust_env_repro_BB0.5_env20_var2_low environment 0.71 0.9 1 0.81 1 0.88 1 0.75 0.5 0 20 2 0.549830623530838 0.394370921600766 0.0557984548683956 0.747016084331221
52_rust_env_repro 52_rust_env_repro_BB0.4_env7_var2_low environment 0.71 0.9 1 0.81 1 0.88 1 0.7 0.4 0 7 2 0 0 1 0
52_rust_env_repro 52_rust_env_repro_BB0.4_env8_var2_low environment 0.71 0.9 1 0.81 1 0.88 1 0.7 0.4 0 8 2 0 0 1 0
52_rust_env_repro 52_rust_env_repro_BB0.4_env9_var2_low environment 0.71 0.9 1 0.81 1 0.88 1 0.7 0.4 0 9 2 0.00140388886963162 0.0798079301078199 0.918788181022548 0.0413078539235416
52_rust_env_repro 52_rust_env_repro_BB0.4_env10_var2_low environment 0.71 0.9 1 0.81 1 0.88 1 0.7 0.4 0 10 2 0.0262281034406221 0.312010561469264 0.661761335090114 0.182233384175254
52_rust_env_repro 52_rust_env_repro_BB0.4_env11_var2_low environment 0.71 0.9 1 0.81 1 0.88 1 0.7 0.4 0 11 2 0.0672631643593259 0.444421778354673 0.488315057286001 0.289474053536663
52_rust_env_repro 52_rust_env_repro_BB0.4_env12_var2_low environment 0.71 0.9 1 0.81 1 0.88 1 0.7 0.4 0 12 2 0.127322089758543 0.522058324263501 0.350619585977956 0.388351251890293
52_rust_env_repro 52_rust_env_repro_BB0.4_env13_var2_low environment 0.71 0.9 1 0.81 1 0.88 1 0.7 0.4 0 13 2 0.206676513378751 0.54615867142103 0.24716481520022 0.479755849089265
52_rust_env_repro 52_rust_env_repro_BB0.4_env14_var2_low environment 0.71 0.9 1 0.81 1 0.88 1 0.7 0.4 0 14 2 0.311434949220306 0.53062891973234 0.157936131047353 0.576749409086477
52_rust_env_repro 52_rust_env_repro_BB0.4_env15_var2_low environment 0.71 0.9 1 0.81 1 0.88 1 0.7 0.4 0 15 2 0.433468166167515 0.471860602591944 0.0946712312405409 0.669398467463487
52_rust_env_repro 52_rust_env_repro_BB0.4_env16_var2_low environment 0.71 0.9 1 0.81 1 0.88 1 0.7 0.4 0 16 2 0.550566157941327 0.396265638744004 0.0531682033146694 0.748698977313329
52_rust_env_repro 52_rust_env_repro_BB0.4_env17_var2_low environment 0.71 0.9 1 0.81 1 0.88 1 0.7 0.4 0 17 2 0.642662939051905 0.325851814433273 0.031485246514822 0.805588846268541
52_rust_env_repro 52_rust_env_repro_BB0.4_env18_var2_low environment 0.71 0.9 1 0.81 1 0.88 1 0.7 0.4 0 18 2 0.705316262960292 0.274104798393777 0.0205789386459317 0.84236866215718
52_rust_env_repro 52_rust_env_repro_BB0.4_env19_var2_low environment 0.71 0.9 1 0.81 1 0.88 1 0.7 0.4 0 19 2 0.732083965441315 0.251096065920933 0.0168199686377521 0.857631998401782
52_rust_env_repro 52_rust_env_repro_BB0.4_env20_var2_low environment 0.71 0.9 1 0.81 1 0.88 1 0.7 0.4 0 20 2 0.725857773597591 0.255995685162394 0.0181465412400149 0.853855616178788
52_rust_env_repro 52_rust_env_repro_BB0.3_env7_var2_low environment 0.71 0.9 1 0.81 1 0.88 1 0.65 0.3 0 7 2 0 0 1 0
52_rust_env_repro 52_rust_env_repro_BB0.3_env8_var2_low environment 0.71 0.9 1 0.81 1 0.88 1 0.65 0.3 0 8 2 0.000780747864995657 0.0465562320162147 0.95266302011879 0.024058863873103
52_rust_env_repro 52_rust_env_repro_BB0.3_env9_var2_low environment 0.71 0.9 1 0.81 1 0.88 1 0.65 0.3 0 9 2 0.0237902299196079 0.294087416913705 0.682122353166687 0.17083393837646
52_rust_env_repro 52_rust_env_repro_BB0.3_env10_var2_low environment 0.71 0.9 1 0.81 1 0.88 1 0.65 0.3 0 10 2 0.0623558987680124 0.428013223240274 0.509630877991713 0.27636251038815
52_rust_env_repro 52_rust_env_repro_BB0.3_env11_var2_low environment 0.71 0.9 1 0.81 1 0.88 1 0.65 0.3 0 11 2 0.11500984278185 0.510255834376017 0.374734322842133 0.370137759969858
52_rust_env_repro 52_rust_env_repro_BB0.3_env12_var2_low environment 0.71 0.9 1 0.81 1 0.88 1 0.65 0.3 0 12 2 0.186389832540861 0.551036366408899 0.26257380105024 0.461908015745311
52_rust_env_repro 52_rust_env_repro_BB0.3_env13_var2_low environment 0.71 0.9 1 0.81 1 0.88 1 0.65 0.3 0 13 2 0.293896373618227 0.539111361061563 0.166992265320209 0.563452054149009
52_rust_env_repro 52_rust_env_repro_BB0.3_env14_var2_low environment 0.71 0.9 1 0.81 1 0.88 1 0.65 0.3 0 14 2 0.421578063248132 0.48383478329641 0.0945871534554578 0.663495454896337
52_rust_env_repro 52_rust_env_repro_BB0.3_env15_var2_low environment 0.71 0.9 1 0.81 1 0.88 1 0.65 0.3 0 15 2 0.58549511228903 0.372240131212005 0.0422647564989647 0.771615177895033
52_rust_env_repro 52_rust_env_repro_BB0.3_env16_var2_low environment 0.71 0.9 1 0.81 1 0.88 1 0.65 0.3 0 16 2 0.732521395722397 0.25082811931685 0.0166504849607528 0.857935455380822
52_rust_env_repro 52_rust_env_repro_BB0.3_env17_var2_low environment 0.71 0.9 1 0.81 1 0.88 1 0.65 0.3 0 17 2 0.851512963578413 0.143267483209832 0.00521955321175564 0.923146705183328
52_rust_env_repro 52_rust_env_repro_BB0.3_env18_var2_low environment 0.71 0.9 1 0.81 1 0.88 1 0.65 0.3 0 18 2 0.90799371449761 0.0897607361113203 0.0022455493910692 0.952874082553271
52_rust_env_repro 52_rust_env_repro_BB0.3_env19_var2_low environment 0.71 0.9 1 0.81 1 0.88 1 0.65 0.3 0 19 2 0.936828574808806 0.0620590719246592 0.00111235326653492 0.967858110771135
52_rust_env_repro 52_rust_env_repro_BB0.3_env20_var2_low environment 0.71 0.9 1 0.81 1 0.88 1 0.65 0.3 0 20 2 0.930344902947418 0.0682864870685603 0.00136860998402197 0.964488146481698
52_rust_env_repro 52_rust_env_repro_BB0.2_env7_var2_low environment 0.71 0.9 1 0.81 1 0.88 1 0.6 0.2 0 7 2 0.00218342104566487 0.0674475350278234 0.930369043926512 0.0359071885595766
52_rust_env_repro 52_rust_env_repro_BB0.2_env8_var2_low environment 0.71 0.9 1 0.81 1 0.88 1 0.6 0.2 0 8 2 0.0324033046113724 0.316924297218268 0.65067239817036 0.190865453220506
52_rust_env_repro 52_rust_env_repro_BB0.2_env9_var2_low environment 0.71 0.9 1 0.81 1 0.88 1 0.6 0.2 0 9 2 0.067328375985824 0.42933892626448 0.503332697749696 0.281997839118064
52_rust_env_repro 52_rust_env_repro_BB0.2_env10_var2_low environment 0.71 0.9 1 0.81 1 0.88 1 0.6 0.2 0 10 2 0.115559897837499 0.504475208533418 0.379964893629084 0.367797502104207
52_rust_env_repro 52_rust_env_repro_BB0.2_env11_var2_low environment 0.71 0.9 1 0.81 1 0.88 1 0.6 0.2 0 11 2 0.174060810223021 0.543533361252112 0.282405828524867 0.445827490849077
52_rust_env_repro 52_rust_env_repro_BB0.2_env12_var2_low environment 0.71 0.9 1 0.81 1 0.88 1 0.6 0.2 0 12 2 0.264185704822038 0.550060123323836 0.185754171854126 0.539215766483956
52_rust_env_repro 52_rust_env_repro_BB0.2_env13_var2_low environment 0.71 0.9 1 0.81 1 0.88 1 0.6 0.2 0 13 2 0.389211331367068 0.502105930886534 0.108682737746398 0.640264296810335
52_rust_env_repro 52_rust_env_repro_BB0.2_env14_var2_low environment 0.71 0.9 1 0.81 1 0.88 1 0.6 0.2 0 14 2 0.562308378996579 0.390076307584734 0.0476153134186867 0.757346532788946
52_rust_env_repro 52_rust_env_repro_BB0.2_env15_var2_low environment 0.71 0.9 1 0.81 1 0.88 1 0.6 0.2 0 15 2 0.752175221133023 0.233741206183541 0.0140835726834365 0.869045824224793
52_rust_env_repro 52_rust_env_repro_BB0.2_env16_var2_low environment 0.71 0.9 1 0.81 1 0.88 1 0.6 0.2 0 16 2 0.940185637879106 0.0587564415854908 0.00105792053540275 0.969563858671852
52_rust_env_repro 52_rust_env_repro_BB0.2_env17_var2_low environment 0.71 0.9 1 0.81 1 0.88 1 0.6 0.2 0 17 2 0.991984066773095 0.0079546410625715 6.12921643334031e-05 0.995961387304381
52_rust_env_repro 52_rust_env_repro_BB0.2_env18_var2_low environment 0.71 0.9 1 0.81 1 0.88 1 0.6 0.2 0 18 2 0.996606299987305 0.00338026017653874 1.34398361559818e-05 0.998296430075575
52_rust_env_repro 52_rust_env_repro_BB0.2_env19_var2_low environment 0.71 0.9 1 0.81 1 0.88 1 0.6 0.2 0 19 2 0.998312174232687 0.0016790151946258 8.81057268722467e-06 0.99915168183
52_rust_env_repro 52_rust_env_repro_BB0.2_env20_var2_low environment 0.71 0.9 1 0.81 1 0.88 1 0.6 0.2 0 20 2 0.998813045045904 0.00117822514178716 8.72981230903535e-06 0.999402157616797
52_rust_env_repro 52_rust_env_repro_BB0.1_env7_var2_low environment 0.71 0.9 1 0.81 1 0.88 1 0.55 0.1 0 7 2 0.0596963915705462 0.379210961142826 0.561092647286628 0.249301872141959
52_rust_env_repro 52_rust_env_repro_BB0.1_env8_var2_low environment 0.71 0.9 1 0.81 1 0.88 1 0.55 0.1 0 8 2 0.0927244068341441 0.455753178150713 0.451522415015143 0.3206009959095
52_rust_env_repro 52_rust_env_repro_BB0.1_env9_var2_low environment 0.71 0.9 1 0.81 1 0.88 1 0.55 0.1 0 9 2 0.133110114265563 0.505653985919588 0.361235899814848 0.385937107225358
52_rust_env_repro 52_rust_env_repro_BB0.1_env10_var2_low environment 0.71 0.9 1 0.81 1 0.88 1 0.55 0.1 0 10 2 0.179673177886592 0.541344802694511 0.278982019418897 0.450345579233847
52_rust_env_repro 52_rust_env_repro_BB0.1_env11_var2_low environment 0.71 0.9 1 0.81 1 0.88 1 0.55 0.1 0 11 2 0.249834543016273 0.548321222227402 0.201844234756326 0.523995154129973
52_rust_env_repro 52_rust_env_repro_BB0.1_env12_var2_low environment 0.71 0.9 1 0.81 1 0.88 1 0.55 0.1 0 12 2 0.355415059600662 0.519348011666263 0.125236928733075 0.615089065433794
52_rust_env_repro 52_rust_env_repro_BB0.1_env13_var2_low environment 0.71 0.9 1 0.81 1 0.88 1 0.55 0.1 0 13 2 0.513457945932724 0.42833028304595 0.0582117710213259 0.727623087455699
52_rust_env_repro 52_rust_env_repro_BB0.1_env14_var2_low environment 0.71 0.9 1 0.81 1 0.88 1 0.55 0.1 0 14 2 0.732259668362582 0.253150728155833 0.014589603481585 0.858835032440498
52_rust_env_repro 52_rust_env_repro_BB0.1_env15_var2_low environment 0.71 0.9 1 0.81 1 0.88 1 0.55 0.1 0 15 2 0.961717068069816 0.0378026202889134 0.000480311641271018 0.980618378214272
52_rust_env_repro 52_rust_env_repro_BB0.1_env16_var2_low environment 0.71 0.9 1 0.81 1 0.88 1 0.55 0.1 0 16 2 0.998724427889678 0.00127557211032174 0 0.999362213944839
52_rust_env_repro 52_rust_env_repro_BB0.1_env17_var2_low environment 0.71 0.9 1 0.81 1 0.88 1 0.55 0.1 0 17 2 0.999782604218679 0.000203665804204489 1.37299771167048e-05 0.999884437120781
52_rust_env_repro 52_rust_env_repro_BB0.1_env18_var2_low environment 0.71 0.9 1 0.81 1 0.88 1 0.55 0.1 0 18 2 1 0 0 1
52_rust_env_repro 52_rust_env_repro_BB0.1_env19_var2_low environment 0.71 0.9 1 0.81 1 0.88 1 0.55 0.1 0 19 2 1 0 0 1
52_rust_env_repro 52_rust_env_repro_BB0.1_env20_var2_low environment 0.71 0.9 1 0.81 1 0.88 1 0.55 0.1 0 20 2 1 0 0 1
52_rust_env_repro 52_rust_env_repro_BB1_env7_var3_low environment 0.71 0.9 1 0.81 1 0.88 1 1 1 0 7 3 0 0 1 0
52_rust_env_repro 52_rust_env_repro_BB1_env8_var3_low environment 0.71 0.9 1 0.81 1 0.88 1 1 1 0 8 3 0 0 1 0
52_rust_env_repro 52_rust_env_repro_BB1_env9_var3_low environment 0.71 0.9 1 0.81 1 0.88 1 1 1 0 9 3 0 0 1 0
52_rust_env_repro 52_rust_env_repro_BB1_env10_var3_low environment 0.71 0.9 1 0.81 1 0.88 1 1 1 0 10 3 0 0 1 0
52_rust_env_repro 52_rust_env_repro_BB1_env11_var3_low environment 0.71 0.9 1 0.81 1 0.88 1 1 1 0 11 3 0 0 1 0
52_rust_env_repro 52_rust_env_repro_BB1_env12_var3_low environment 0.71 0.9 1 0.81 1 0.88 1 1 1 0 12 3 7.52969574246938e-06 0.00100239795984757 0.99899007234441 0.000508728675666253
52_rust_env_repro 52_rust_env_repro_BB1_env13_var3_low environment 0.71 0.9 1 0.81 1 0.88 1 1 1 0 13 3 0.000978079623210898 0.0650256473594626 0.933996273017326 0.0334909033029422
52_rust_env_repro 52_rust_env_repro_BB1_env14_var3_low environment 0.71 0.9 1 0.81 1 0.88 1 1 1 0 14 3 0.0105122133443886 0.20690962929447 0.782578157361141 0.113967027991624
52_rust_env_repro 52_rust_env_repro_BB1_env15_var3_low environment 0.71 0.9 1 0.81 1 0.88 1 1 1 0 15 3 0.0243993544969547 0.294499809426696 0.681100836076349 0.171649259210303
52_rust_env_repro 52_rust_env_repro_BB1_env16_var3_low environment 0.71 0.9 1 0.81 1 0.88 1 1 1 0 16 3 0.0365256600851507 0.343347590499785 0.620126749415065 0.208199455335043
52_rust_env_repro 52_rust_env_repro_BB1_env17_var3_low environment 0.71 0.9 1 0.81 1 0.88 1 1 1 0 17 3 0.0437572885776105 0.367477643970617 0.588765067451773 0.227496110562919
52_rust_env_repro 52_rust_env_repro_BB1_env18_var3_low environment 0.71 0.9 1 0.81 1 0.88 1 1 1 0 18 3 0.0490564215638015 0.379890672683129 0.57105290575307 0.239001757905366
52_rust_env_repro 52_rust_env_repro_BB1_env19_var3_low environment 0.71 0.9 1 0.81 1 0.88 1 1 1 0 19 3 0.0542995594005047 0.388869819784592 0.556830620814903 0.248734469292801
52_rust_env_repro 52_rust_env_repro_BB1_env20_var3_low environment 0.71 0.9 1 0.81 1 0.88 1 1 1 0 20 3 0.0532468592950016 0.385232214641746 0.561520926063253 0.245862966615874
52_rust_env_repro 52_rust_env_repro_BB0.9_env7_var3_low environment 0.71 0.9 1 0.81 1 0.88 1 0.95 0.9 0 7 3 0 0 1 0
52_rust_env_repro 52_rust_env_repro_BB0.9_env8_var3_low environment 0.71 0.9 1 0.81 1 0.88 1 0.95 0.9 0 8 3 0 0 1 0
52_rust_env_repro 52_rust_env_repro_BB0.9_env9_var3_low environment 0.71 0.9 1 0.81 1 0.88 1 0.95 0.9 0 9 3 0 0 1 0
52_rust_env_repro 52_rust_env_repro_BB0.9_env10_var3_low environment 0.71 0.9 1 0.81 1 0.88 1 0.95 0.9 0 10 3 0 0 1 0
52_rust_env_repro 52_rust_env_repro_BB0.9_env11_var3_low environment 0.71 0.9 1 0.81 1 0.88 1 0.95 0.9 0 11 3 0 0 1 0
52_rust_env_repro 52_rust_env_repro_BB0.9_env12_var3_low environment 0.71 0.9 1 0.81 1 0.88 1 0.95 0.9 0 12 3 0.000183772069100594 0.0244643619903391 0.97535186594056 0.0124159530642701
52_rust_env_repro 52_rust_env_repro_BB0.9_env13_var3_low environment 0.71 0.9 1 0.81 1 0.88 1 0.95 0.9 0 13 3 0.00874389299890436 0.194967293137093 0.796288813864003 0.106227539567451
52_rust_env_repro 52_rust_env_repro_BB0.9_env14_var3_low environment 0.71 0.9 1 0.81 1 0.88 1 0.95 0.9 0 14 3 0.0272548506115955 0.316577637359935 0.656167512028469 0.185543669291563
52_rust_env_repro 52_rust_env_repro_BB0.9_env15_var3_low environment 0.71 0.9 1 0.81 1 0.88 1 0.95 0.9 0 15 3 0.0485170431924537 0.386790736798092 0.564692220009454 0.2419124115915
52_rust_env_repro 52_rust_env_repro_BB0.9_env16_var3_low environment 0.71 0.9 1 0.81 1 0.88 1 0.95 0.9 0 16 3 0.0687032939934467 0.425971682272549 0.505325023734005 0.281689135129721
52_rust_env_repro 52_rust_env_repro_BB0.9_env17_var3_low environment 0.71 0.9 1 0.81 1 0.88 1 0.95 0.9 0 17 3 0.0826948410056615 0.447350595268129 0.46995456372621 0.306370138639726
52_rust_env_repro 52_rust_env_repro_BB0.9_env18_var3_low environment 0.71 0.9 1 0.81 1 0.88 1 0.95 0.9 0 18 3 0.0934902938288458 0.462447008252858 0.444062697918296 0.324713797955275
52_rust_env_repro 52_rust_env_repro_BB0.9_env19_var3_low environment 0.71 0.9 1 0.81 1 0.88 1 0.95 0.9 0 19 3 0.101002292885813 0.469987583217757 0.42901012389643 0.335996084494692
52_rust_env_repro 52_rust_env_repro_BB0.9_env20_var3_low environment 0.71 0.9 1 0.81 1 0.88 1 0.95 0.9 0 20 3 0.102112021136636 0.471153471679549 0.426734507183815 0.33768875697641
52_rust_env_repro 52_rust_env_repro_BB0.8_env7_var3_low environment 0.71 0.9 1 0.81 1 0.88 1 0.9 0.8 0 7 3 0 0 1 0
52_rust_env_repro 52_rust_env_repro_BB0.8_env8_var3_low environment 0.71 0.9 1 0.81 1 0.88 1 0.9 0.8 0 8 3 0 0 1 0
52_rust_env_repro 52_rust_env_repro_BB0.8_env9_var3_low environment 0.71 0.9 1 0.81 1 0.88 1 0.9 0.8 0 9 3 0 0 1 0
52_rust_env_repro 52_rust_env_repro_BB0.8_env10_var3_low environment 0.71 0.9 1 0.81 1 0.88 1 0.9 0.8 0 10 3 0 0 1 0
52_rust_env_repro 52_rust_env_repro_BB0.8_env11_var3_low environment 0.71 0.9 1 0.81 1 0.88 1 0.9 0.8 0 11 3 0 0.00223691102570295 0.997763088974297 0.00111845551285148
52_rust_env_repro 52_rust_env_repro_BB0.8_env12_var3_low environment 0.71 0.9 1 0.81 1 0.88 1 0.9 0.8 0 12 3 0.00472291546995469 0.148696763052115 0.84658032147793 0.0790712969960123
52_rust_env_repro 52_rust_env_repro_BB0.8_env13_var3_low environment 0.71 0.9 1 0.81 1 0.88 1 0.9 0.8 0 13 3 0.0241811780588472 0.308406295713839 0.667412526227314 0.178384325915767
52_rust_env_repro 52_rust_env_repro_BB0.8_env14_var3_low environment 0.71 0.9 1 0.81 1 0.88 1 0.9 0.8 0 14 3 0.0512824379418241 0.398374509992764 0.550343052065412 0.250469692938206
52_rust_env_repro 52_rust_env_repro_BB0.8_env15_var3_low environment 0.71 0.9 1 0.81 1 0.88 1 0.9 0.8 0 15 3 0.085724297124737 0.458886577377926 0.455389125497337 0.3151675858137
52_rust_env_repro 52_rust_env_repro_BB0.8_env16_var3_low environment 0.71 0.9 1 0.81 1 0.88 1 0.9 0.8 0 16 3 0.114333940402829 0.489931040363572 0.395735019233599 0.359299460584615
52_rust_env_repro 52_rust_env_repro_BB0.8_env17_var3_low environment 0.71 0.9 1 0.81 1 0.88 1 0.9 0.8 0 17 3 0.136336115402557 0.504098962100122 0.359564922497322 0.388385596452618
52_rust_env_repro 52_rust_env_repro_BB0.8_env18_var3_low environment 0.71 0.9 1 0.81 1 0.88 1 0.9 0.8 0 18 3 0.156498444252418 0.512954397492218 0.330547158255364 0.412975642998527
52_rust_env_repro 52_rust_env_repro_BB0.8_env19_var3_low environment 0.71 0.9 1 0.81 1 0.88 1 0.9 0.8 0 19 3 0.170990653343522 0.519721774405888 0.30928757225059 0.430851540546466
52_rust_env_repro 52_rust_env_repro_BB0.8_env20_var3_low environment 0.71 0.9 1 0.81 1 0.88 1 0.9 0.8 0 20 3 0.167989478913078 0.519628972017313 0.312381549069609 0.427803964921735
52_rust_env_repro 52_rust_env_repro_BB0.7_env7_var3_low environment 0.71 0.9 1 0.81 1 0.88 1 0.85 0.7 0 7 3 0 0 1 0
52_rust_env_repro 52_rust_env_repro_BB0.7_env8_var3_low environment 0.71 0.9 1 0.81 1 0.88 1 0.85 0.7 0 8 3 0 0 1 0
52_rust_env_repro 52_rust_env_repro_BB0.7_env9_var3_low environment 0.71 0.9 1 0.81 1 0.88 1 0.85 0.7 0 9 3 0 0 1 0
52_rust_env_repro 52_rust_env_repro_BB0.7_env10_var3_low environment 0.71 0.9 1 0.81 1 0.88 1 0.85 0.7 0 10 3 0 0.000199221793893742 0.999800778206106 9.96108969468708e-05
52_rust_env_repro 52_rust_env_repro_BB0.7_env11_var3_low environment 0.71 0.9 1 0.81 1 0.88 1 0.85 0.7 0 11 3 0.00191690974551069 0.0956509131374388 0.90243217711705 0.0497423663142301
52_rust_env_repro 52_rust_env_repro_BB0.7_env12_var3_low environment 0.71 0.9 1 0.81 1 0.88 1 0.85 0.7 0 12 3 0.0201273229980495 0.281338054488523 0.698534622513428 0.160796350242311
52_rust_env_repro 52_rust_env_repro_BB0.7_env13_var3_low environment 0.71 0.9 1 0.81 1 0.88 1 0.85 0.7 0 13 3 0.0496919679497512 0.400810337050146 0.549497695000103 0.250097136474824
52_rust_env_repro 52_rust_env_repro_BB0.7_env14_var3_low environment 0.71 0.9 1 0.81 1 0.88 1 0.85 0.7 0 14 3 0.0895504536299735 0.470380057132535 0.440069489237492 0.324740482196241
52_rust_env_repro 52_rust_env_repro_BB0.7_env15_var3_low environment 0.71 0.9 1 0.81 1 0.88 1 0.85 0.7 0 15 3 0.133846306907047 0.510307827182808 0.355845865910145 0.389000220498451
52_rust_env_repro 52_rust_env_repro_BB0.7_env16_var3_low environment 0.71 0.9 1 0.81 1 0.88 1 0.85 0.7 0 16 3 0.181106193332773 0.529383642189972 0.289510164477255 0.445798014427759
52_rust_env_repro 52_rust_env_repro_BB0.7_env17_var3_low environment 0.71 0.9 1 0.81 1 0.88 1 0.85 0.7 0 17 3 0.219210762129283 0.531595891356585 0.249193346514132 0.485008707807575
52_rust_env_repro 52_rust_env_repro_BB0.7_env18_var3_low environment 0.71 0.9 1 0.81 1 0.88 1 0.85 0.7 0 18 3 0.244047351111471 0.531171252603023 0.224781396285506 0.509632977412983
52_rust_env_repro 52_rust_env_repro_BB0.7_env19_var3_low environment 0.71 0.9 1 0.81 1 0.88 1 0.85 0.7 0 19 3 0.257396174416554 0.531948022734039 0.210655802849407 0.523370185783574
52_rust_env_repro 52_rust_env_repro_BB0.7_env20_var3_low environment 0.71 0.9 1 0.81 1 0.88 1 0.85 0.7 0 20 3 0.265604092212082 0.527811510064186 0.206584397723732 0.529509847244175
52_rust_env_repro 52_rust_env_repro_BB0.6_env7_var3_low environment 0.71 0.9 1 0.81 1 0.88 1 0.8 0.6 0 7 3 0 0 1 0
52_rust_env_repro 52_rust_env_repro_BB0.6_env8_var3_low environment 0.71 0.9 1 0.81 1 0.88 1 0.8 0.6 0 8 3 0 0 1 0
52_rust_env_repro 52_rust_env_repro_BB0.6_env9_var3_low environment 0.71 0.9 1 0.81 1 0.88 1 0.8 0.6 0 9 3 0 0.000278257274545304 0.999721742725455 0.000139128637272652
52_rust_env_repro 52_rust_env_repro_BB0.6_env10_var3_low environment 0.71 0.9 1 0.81 1 0.88 1 0.8 0.6 0 10 3 0.00094935395541106 0.060880458507235 0.938170187537354 0.0313895832090286
52_rust_env_repro 52_rust_env_repro_BB0.6_env11_var3_low environment 0.71 0.9 1 0.81 1 0.88 1 0.8 0.6 0 11 3 0.0159488710714532 0.259101853898955 0.724949275029592 0.145499798020931
52_rust_env_repro 52_rust_env_repro_BB0.6_env12_var3_low environment 0.71 0.9 1 0.81 1 0.88 1 0.8 0.6 0 12 3 0.0457198396855992 0.388906702093978 0.565373458220423 0.240173190732588
52_rust_env_repro 52_rust_env_repro_BB0.6_env13_var3_low environment 0.71 0.9 1 0.81 1 0.88 1 0.8 0.6 0 13 3 0.0873907206447272 0.470462221237636 0.442147058117636 0.322621831263545
52_rust_env_repro 52_rust_env_repro_BB0.6_env14_var3_low environment 0.71 0.9 1 0.81 1 0.88 1 0.8 0.6 0 14 3 0.143490241149869 0.519972746823766 0.336537012026365 0.403476614561752
52_rust_env_repro 52_rust_env_repro_BB0.6_env15_var3_low environment 0.71 0.9 1 0.81 1 0.88 1 0.8 0.6 0 15 3 0.200380853568198 0.536989658380938 0.262629488050864 0.468875682758667
52_rust_env_repro 52_rust_env_repro_BB0.6_env16_var3_low environment 0.71 0.9 1 0.81 1 0.88 1 0.8 0.6 0 16 3 0.264236904404486 0.534743919787198 0.201019175808317 0.531608864298085
52_rust_env_repro 52_rust_env_repro_BB0.6_env17_var3_low environment 0.71 0.9 1 0.81 1 0.88 1 0.8 0.6 0 17 3 0.319567294876726 0.519186495668831 0.161246209454443 0.579160542711141
52_rust_env_repro 52_rust_env_repro_BB0.6_env18_var3_low environment 0.71 0.9 1 0.81 1 0.88 1 0.8 0.6 0 18 3 0.352170777778906 0.505384858871704 0.14244436334939 0.604863207214758
52_rust_env_repro 52_rust_env_repro_BB0.6_env19_var3_low environment 0.71 0.9 1 0.81 1 0.88 1 0.8 0.6 0 19 3 0.374833359374198 0.496791841701269 0.128374798924533 0.623229280224833
52_rust_env_repro 52_rust_env_repro_BB0.6_env20_var3_low environment 0.71 0.9 1 0.81 1 0.88 1 0.8 0.6 0 20 3 0.388453572303208 0.489994274993753 0.121552152703039 0.633450709800085
52_rust_env_repro 52_rust_env_repro_BB0.5_env7_var3_low environment 0.71 0.9 1 0.81 1 0.88 1 0.75 0.5 0 7 3 0 0 1 0
52_rust_env_repro 52_rust_env_repro_BB0.5_env8_var3_low environment 0.71 0.9 1 0.81 1 0.88 1 0.75 0.5 0 8 3 0 0 1 0
52_rust_env_repro 52_rust_env_repro_BB0.5_env9_var3_low environment 0.71 0.9 1 0.81 1 0.88 1 0.75 0.5 0 9 3 0.000540294981978984 0.0362160401454291 0.963243664872592 0.0186483150546935
52_rust_env_repro 52_rust_env_repro_BB0.5_env10_var3_low environment 0.71 0.9 1 0.81 1 0.88 1 0.75 0.5 0 10 3 0.0136594175878059 0.239103535928361 0.747237046483833 0.133211185551986
52_rust_env_repro 52_rust_env_repro_BB0.5_env11_var3_low environment 0.71 0.9 1 0.81 1 0.88 1 0.75 0.5 0 11 3 0.0416218488693383 0.375773515637179 0.582604635493483 0.229508606687928
52_rust_env_repro 52_rust_env_repro_BB0.5_env12_var3_low environment 0.71 0.9 1 0.81 1 0.88 1 0.75 0.5 0 12 3 0.0830809618056864 0.467805426887377 0.449113611306937 0.316983675249375
52_rust_env_repro 52_rust_env_repro_BB0.5_env13_var3_low environment 0.71 0.9 1 0.81 1 0.88 1 0.75 0.5 0 13 3 0.139234892186031 0.520404404587113 0.340360703226856 0.399437094479588
52_rust_env_repro 52_rust_env_repro_BB0.5_env14_var3_low environment 0.71 0.9 1 0.81 1 0.88 1 0.75 0.5 0 14 3 0.208511017321952 0.540821976626843 0.250667006051205 0.478922005635373
52_rust_env_repro 52_rust_env_repro_BB0.5_env15_var3_low environment 0.71 0.9 1 0.81 1 0.88 1 0.75 0.5 0 15 3 0.287292008848003 0.534049831574943 0.178658159577054 0.554316924635474
52_rust_env_repro 52_rust_env_repro_BB0.5_env16_var3_low environment 0.71 0.9 1 0.81 1 0.88 1 0.75 0.5 0 16 3 0.377742715563669 0.498675005053137 0.123582279383194 0.627080218090237
52_rust_env_repro 52_rust_env_repro_BB0.5_env17_var3_low environment 0.71 0.9 1 0.81 1 0.88 1 0.75 0.5 0 17 3 0.449714812776741 0.459539258062783 0.0907459291604765 0.679484441808132
52_rust_env_repro 52_rust_env_repro_BB0.5_env18_var3_low environment 0.71 0.9 1 0.81 1 0.88 1 0.75 0.5 0 18 3 0.494806592644384 0.432003290291461 0.0731901170641541 0.710808237790115
52_rust_env_repro 52_rust_env_repro_BB0.5_env19_var3_low environment 0.71 0.9 1 0.81 1 0.88 1 0.75 0.5 0 19 3 0.524855710165439 0.412587028525274 0.0625572613092874 0.731149224428076
52_rust_env_repro 52_rust_env_repro_BB0.5_env20_var3_low environment 0.71 0.9 1 0.81 1 0.88 1 0.75 0.5 0 20 3 0.536203565155452 0.404778799466058 0.0590176353784892 0.738592964888482
52_rust_env_repro 52_rust_env_repro_BB0.4_env7_var3_low environment 0.71 0.9 1 0.81 1 0.88 1 0.7 0.4 0 7 3 0 0 1 0
52_rust_env_repro 52_rust_env_repro_BB0.4_env8_var3_low environment 0.71 0.9 1 0.81 1 0.88 1 0.7 0.4 0 8 3 0.000304796456610711 0.0213882678788769 0.978306935664512 0.0109989303960491
52_rust_env_repro 52_rust_env_repro_BB0.4_env9_var3_low environment 0.71 0.9 1 0.81 1 0.88 1 0.7 0.4 0 9 3 0.0151653556091047 0.24776708956462 0.737067554826276 0.139048900391415
52_rust_env_repro 52_rust_env_repro_BB0.4_env10_var3_low environment 0.71 0.9 1 0.81 1 0.88 1 0.7 0.4 0 10 3 0.042672095823524 0.377948670885824 0.579379233290652 0.231646431266436
52_rust_env_repro 52_rust_env_repro_BB0.4_env11_var3_low environment 0.71 0.9 1 0.81 1 0.88 1 0.7 0.4 0 11 3 0.0814603206184228 0.46549721086666 0.453042468514918 0.314208926051753
52_rust_env_repro 52_rust_env_repro_BB0.4_env12_var3_low environment 0.71 0.9 1 0.81 1 0.88 1 0.7 0.4 0 12 3 0.139444057388816 0.522344853607803 0.338211089003382 0.400616484192717
52_rust_env_repro 52_rust_env_repro_BB0.4_env13_var3_low environment 0.71 0.9 1 0.81 1 0.88 1 0.7 0.4 0 13 3 0.207637565477024 0.546091272610038 0.246271161912938 0.480683201782043
52_rust_env_repro 52_rust_env_repro_BB0.4_env14_var3_low environment 0.71 0.9 1 0.81 1 0.88 1 0.7 0.4 0 14 3 0.296863521711908 0.532743658641053 0.170392819647039 0.563235351032434
52_rust_env_repro 52_rust_env_repro_BB0.4_env15_var3_low environment 0.71 0.9 1 0.81 1 0.88 1 0.7 0.4 0 15 3 0.405149799316527 0.488615644874701 0.106234555808772 0.649457621753878
52_rust_env_repro 52_rust_env_repro_BB0.4_env16_var3_low environment 0.71 0.9 1 0.81 1 0.88 1 0.7 0.4 0 16 3 0.510942238497948 0.423631040740336 0.0654267207617157 0.722757758868116
52_rust_env_repro 52_rust_env_repro_BB0.4_env17_var3_low environment 0.71 0.9 1 0.81 1 0.88 1 0.7 0.4 0 17 3 0.606766021551322 0.35374101949022 0.0394929589584582 0.783636531296432
52_rust_env_repro 52_rust_env_repro_BB0.4_env18_var3_low environment 0.71 0.9 1 0.81 1 0.88 1 0.7 0.4 0 18 3 0.681719416028735 0.293480166000749 0.0248004179705154 0.82845949902911
52_rust_env_repro 52_rust_env_repro_BB0.4_env19_var3_low environment 0.71 0.9 1 0.81 1 0.88 1 0.7 0.4 0 19 3 0.708054922246318 0.270671587836731 0.0212734899169507 0.843390716164684
52_rust_env_repro 52_rust_env_repro_BB0.4_env20_var3_low environment 0.71 0.9 1 0.81 1 0.88 1 0.7 0.4 0 20 3 0.726392442062896 0.256471429786249 0.0171361281508551 0.854628156956021
52_rust_env_repro 52_rust_env_repro_BB0.3_env7_var3_low environment 0.71 0.9 1 0.81 1 0.88 1 0.65 0.3 0 7 3 0.00051898935809514 0.0236884800769987 0.975792530564906 0.0123632293965945
52_rust_env_repro 52_rust_env_repro_BB0.3_env8_var3_low environment 0.71 0.9 1 0.81 1 0.88 1 0.65 0.3 0 8 3 0.0211470823124533 0.267772484654233 0.711080433033313 0.15503332463957
52_rust_env_repro 52_rust_env_repro_BB0.3_env9_var3_low environment 0.71 0.9 1 0.81 1 0.88 1 0.65 0.3 0 9 3 0.0496845841845674 0.391865390770242 0.558450025045191 0.245617279569688
52_rust_env_repro 52_rust_env_repro_BB0.3_env10_var3_low environment 0.71 0.9 1 0.81 1 0.88 1 0.65 0.3 0 10 3 0.0877625420585483 0.471191565842001 0.44104589209945 0.323358324979549
52_rust_env_repro 52_rust_env_repro_BB0.3_env11_var3_low environment 0.71 0.9 1 0.81 1 0.88 1 0.65 0.3 0 11 3 0.138749946756744 0.523289796718055 0.337960256525202 0.400394845115771
52_rust_env_repro 52_rust_env_repro_BB0.3_env12_var3_low environment 0.71 0.9 1 0.81 1 0.88 1 0.65 0.3 0 12 3 0.204545759558743 0.546966412358603 0.248487828082654 0.478028965738044
52_rust_env_repro 52_rust_env_repro_BB0.3_env13_var3_low environment 0.71 0.9 1 0.81 1 0.88 1 0.65 0.3 0 13 3 0.295598827197178 0.537092963218734 0.167308209584088 0.564145308806545
52_rust_env_repro 52_rust_env_repro_BB0.3_env14_var3_low environment 0.71 0.9 1 0.81 1 0.88 1 0.65 0.3 0 14 3 0.404102468397456 0.491690325052765 0.104207206549779 0.649947630923838
52_rust_env_repro 52_rust_env_repro_BB0.3_env15_var3_low environment 0.71 0.9 1 0.81 1 0.88 1 0.65 0.3 0 15 3 0.544161773304051 0.400977864564373 0.0548603621315761 0.744650705586238
52_rust_env_repro 52_rust_env_repro_BB0.3_env16_var3_low environment 0.71 0.9 1 0.81 1 0.88 1 0.65 0.3 0 16 3 0.683341574017508 0.293166238062974 0.0234921879195181 0.829924693048995
52_rust_env_repro 52_rust_env_repro_BB0.3_env17_var3_low environment 0.71 0.9 1 0.81 1 0.88 1 0.65 0.3 0 17 3 0.795815772256871 0.194947978017059 0.00923624972607004 0.8932897612654
52_rust_env_repro 52_rust_env_repro_BB0.3_env18_var3_low environment 0.71 0.9 1 0.81 1 0.88 1 0.65 0.3 0 18 3 0.88361518319513 0.113259497530995 0.00312531927387429 0.940244931960628
52_rust_env_repro 52_rust_env_repro_BB0.3_env19_var3_low environment 0.71 0.9 1 0.81 1 0.88 1 0.65 0.3 0 19 3 0.919920673566067 0.0784346598964188 0.00164466653751371 0.959138003514277
52_rust_env_repro 52_rust_env_repro_BB0.3_env20_var3_low environment 0.71 0.9 1 0.81 1 0.88 1 0.65 0.3 0 20 3 0.94080652675246 0.0580699796830072 0.00112349356453316 0.969841516593963
52_rust_env_repro 52_rust_env_repro_BB0.2_env7_var3_low environment 0.71 0.9 1 0.81 1 0.88 1 0.6 0.2 0 7 3 0.0308332168117611 0.310549987383381 0.658616795804858 0.186108210503451
52_rust_env_repro 52_rust_env_repro_BB0.2_env8_var3_low environment 0.71 0.9 1 0.81 1 0.88 1 0.6 0.2 0 8 3 0.0642288154551189 0.41795946001452 0.517811724530361 0.273208545462379
52_rust_env_repro 52_rust_env_repro_BB0.2_env9_var3_low environment 0.71 0.9 1 0.81 1 0.88 1 0.6 0.2 0 9 3 0.102029689648351 0.486283273038664 0.411687037312985 0.345171326167683
52_rust_env_repro 52_rust_env_repro_BB0.2_env10_var3_low environment 0.71 0.9 1 0.81 1 0.88 1 0.6 0.2 0 10 3 0.148781242417812 0.52505920322449 0.326159554357699 0.411310844030057
52_rust_env_repro 52_rust_env_repro_BB0.2_env11_var3_low environment 0.71 0.9 1 0.81 1 0.88 1 0.6 0.2 0 11 3 0.21171030830985 0.544666956246581 0.24362273544357 0.48404378643314
52_rust_env_repro 52_rust_env_repro_BB0.2_env12_var3_low environment 0.71 0.9 1 0.81 1 0.88 1 0.6 0.2 0 12 3 0.289188521388909 0.540676533429294 0.170134945181796 0.559526788103557
52_rust_env_repro 52_rust_env_repro_BB0.2_env13_var3_low environment 0.71 0.9 1 0.81 1 0.88 1 0.6 0.2 0 13 3 0.396020391483981 0.497522860678487 0.106456747837532 0.644781821823224
52_rust_env_repro 52_rust_env_repro_BB0.2_env14_var3_low environment 0.71 0.9 1 0.81 1 0.88 1 0.6 0.2 0 14 3 0.542325099224869 0.405303230853056 0.0523716699220744 0.744976714651397
52_rust_env_repro 52_rust_env_repro_BB0.2_env15_var3_low environment 0.71 0.9 1 0.81 1 0.88 1 0.6 0.2 0 15 3 0.716126345058171 0.265263619455702 0.0186100354861278 0.848758154786021
52_rust_env_repro 52_rust_env_repro_BB0.2_env16_var3_low environment 0.71 0.9 1 0.81 1 0.88 1 0.6 0.2 0 16 3 0.887208573081931 0.109654500687526 0.00313692623054293 0.942035823425694
52_rust_env_repro 52_rust_env_repro_BB0.2_env17_var3_low environment 0.71 0.9 1 0.81 1 0.88 1 0.6 0.2 0 17 3 0.977090664264482 0.0227382706899298 0.000171065045588495 0.988459799609447
52_rust_env_repro 52_rust_env_repro_BB0.2_env18_var3_low environment 0.71 0.9 1 0.81 1 0.88 1 0.6 0.2 0 18 3 0.991546286763134 0.00836037678983982 9.33364470256331e-05 0.995726475158054
52_rust_env_repro 52_rust_env_repro_BB0.2_env19_var3_low environment 0.71 0.9 1 0.81 1 0.88 1 0.6 0.2 0 19 3 0.998279144400115 0.00171193487970198 8.92072018302994e-06 0.999135111839966
52_rust_env_repro 52_rust_env_repro_BB0.2_env20_var3_low environment 0.71 0.9 1 0.81 1 0.88 1 0.6 0.2 0 20 3 0.998976550225528 0.00101065113965955 1.27986348122867e-05 0.999481875795358
52_rust_env_repro 52_rust_env_repro_BB0.1_env7_var3_low environment 0.71 0.9 1 0.81 1 0.88 1 0.55 0.1 0 7 3 0.0913037474329954 0.447447868894384 0.461248383672621 0.315027681880187
52_rust_env_repro 52_rust_env_repro_BB0.1_env8_var3_low environment 0.71 0.9 1 0.81 1 0.88 1 0.55 0.1 0 8 3 0.129161599281075 0.501083297849618 0.369755102869306 0.379703248205884
52_rust_env_repro 52_rust_env_repro_BB0.1_env9_var3_low environment 0.71 0.9 1 0.81 1 0.88 1 0.55 0.1 0 9 3 0.172387710187197 0.536452587697561 0.291159702115242 0.440614004035977
52_rust_env_repro 52_rust_env_repro_BB0.1_env10_var3_low environment 0.71 0.9 1 0.81 1 0.88 1 0.55 0.1 0 10 3 0.224060162772289 0.543989987199062 0.231949850028649 0.49605515637182
52_rust_env_repro 52_rust_env_repro_BB0.1_env11_var3_low environment 0.71 0.9 1 0.81 1 0.88 1 0.55 0.1 0 11 3 0.295207911645876 0.538399743123001 0.166392345231123 0.564407783207377
52_rust_env_repro 52_rust_env_repro_BB0.1_env12_var3_low environment 0.71 0.9 1 0.81 1 0.88 1 0.55 0.1 0 12 3 0.394735319890234 0.49925310482832 0.106011575281446 0.644361872304394
52_rust_env_repro 52_rust_env_repro_BB0.1_env13_var3_low environment 0.71 0.9 1 0.81 1 0.88 1 0.55 0.1 0 13 3 0.522765595386627 0.419415541248917 0.0578188633644564 0.732473366011085
52_rust_env_repro 52_rust_env_repro_BB0.1_env14_var3_low environment 0.71 0.9 1 0.81 1 0.88 1 0.55 0.1 0 14 3 0.708869408058801 0.271965146236874 0.0191654457043243 0.844851981177239
52_rust_env_repro 52_rust_env_repro_BB0.1_env15_var3_low environment 0.71 0.9 1 0.81 1 0.88 1 0.55 0.1 0 15 3 0.918966621791308 0.079367914591787 0.00166546361690482 0.958650579087202
52_rust_env_repro 52_rust_env_repro_BB0.1_env16_var3_low environment 0.71 0.9 1 0.81 1 0.88 1 0.55 0.1 0 16 3 0.996887906009591 0.00310298023983796 9.113750571037e-06 0.99843939612951
52_rust_env_repro 52_rust_env_repro_BB0.1_env17_var3_low environment 0.71 0.9 1 0.81 1 0.88 1 0.55 0.1 0 17 3 0.999579392944632 0.000420607055368092 0 0.999789696472316
52_rust_env_repro 52_rust_env_repro_BB0.1_env18_var3_low environment 0.71 0.9 1 0.81 1 0.88 1 0.55 0.1 0 18 3 1 0 0 1
52_rust_env_repro 52_rust_env_repro_BB0.1_env19_var3_low environment 0.71 0.9 1 0.81 1 0.88 1 0.55 0.1 0 19 3 1 0 0 1
52_rust_env_repro 52_rust_env_repro_BB0.1_env20_var3_low environment 0.71 0.9 1 0.81 1 0.88 1 0.55 0.1 0 20 3 1 0 0 1
52_rust_env_repro 52_rust_env_repro_BB1_env7_var4_low environment 0.71 0.9 1 0.81 1 0.88 1 1 1 0 7 4 0 0 1 0
52_rust_env_repro 52_rust_env_repro_BB1_env8_var4_low environment 0.71 0.9 1 0.81 1 0.88 1 1 1 0 8 4 0 0 1 0
52_rust_env_repro 52_rust_env_repro_BB1_env9_var4_low environment 0.71 0.9 1 0.81 1 0.88 1 1 1 0 9 4 0 0 1 0
52_rust_env_repro 52_rust_env_repro_BB1_env10_var4_low environment 0.71 0.9 1 0.81 1 0.88 1 1 1 0 10 4 0 0 1 0
52_rust_env_repro 52_rust_env_repro_BB1_env11_var4_low environment 0.71 0.9 1 0.81 1 0.88 1 1 1 0 11 4 0 0 1 0
52_rust_env_repro 52_rust_env_repro_BB1_env12_var4_low environment 0.71 0.9 1 0.81 1 0.88 1 1 1 0 12 4 0 0.000398245985659659 0.99960175401434 0.000199122992829829
52_rust_env_repro 52_rust_env_repro_BB1_env13_var4_low environment 0.71 0.9 1 0.81 1 0.88 1 1 1 0 13 4 0.000362599165427497 0.0307224844344629 0.96891491640011 0.015723841382659
52_rust_env_repro 52_rust_env_repro_BB1_env14_var4_low environment 0.71 0.9 1 0.81 1 0.88 1 1 1 0 14 4 0.00513454908001921 0.149107149331838 0.845758301588142 0.0796881237459384
52_rust_env_repro 52_rust_env_repro_BB1_env15_var4_low environment 0.71 0.9 1 0.81 1 0.88 1 1 1 0 15 4 0.0162789595177808 0.252074905962103 0.731646134520116 0.142316412498832
52_rust_env_repro 52_rust_env_repro_BB1_env16_var4_low environment 0.71 0.9 1 0.81 1 0.88 1 1 1 0 16 4 0.028388117251951 0.31299703462678 0.658614848121269 0.184886634565341
52_rust_env_repro 52_rust_env_repro_BB1_env17_var4_low environment 0.71 0.9 1 0.81 1 0.88 1 1 1 0 17 4 0.0401489165800291 0.355405131178752 0.604445952241219 0.217851482169405
52_rust_env_repro 52_rust_env_repro_BB1_env18_var4_low environment 0.71 0.9 1 0.81 1 0.88 1 1 1 0 18 4 0.0457256561523711 0.373214675807641 0.581059668039988 0.232332994056192
52_rust_env_repro 52_rust_env_repro_BB1_env19_var4_low environment 0.71 0.9 1 0.81 1 0.88 1 1 1 0 19 4 0.0518127157306694 0.383396626655651 0.56479065761368 0.243511029058495
52_rust_env_repro 52_rust_env_repro_BB1_env20_var4_low environment 0.71 0.9 1 0.81 1 0.88 1 1 1 0 20 4 0.0552315859942465 0.386688212381874 0.55808020162388 0.248575692185183
52_rust_env_repro 52_rust_env_repro_BB0.9_env7_var4_low environment 0.71 0.9 1 0.81 1 0.88 1 0.95 0.9 0 7 4 0 0 1 0
52_rust_env_repro 52_rust_env_repro_BB0.9_env8_var4_low environment 0.71 0.9 1 0.81 1 0.88 1 0.95 0.9 0 8 4 0 0 1 0
52_rust_env_repro 52_rust_env_repro_BB0.9_env9_var4_low environment 0.71 0.9 1 0.81 1 0.88 1 0.95 0.9 0 9 4 0 0 1 0
52_rust_env_repro 52_rust_env_repro_BB0.9_env10_var4_low environment 0.71 0.9 1 0.81 1 0.88 1 0.95 0.9 0 10 4 0 0 1 0
52_rust_env_repro 52_rust_env_repro_BB0.9_env11_var4_low environment 0.71 0.9 1 0.81 1 0.88 1 0.95 0.9 0 11 4 0 0 1 0
52_rust_env_repro 52_rust_env_repro_BB0.9_env12_var4_low environment 0.71 0.9 1 0.81 1 0.88 1 0.95 0.9 0 12 4 9.92590083625719e-05 0.0161577678530791 0.983742973138558 0.00817814293490214
52_rust_env_repro 52_rust_env_repro_BB0.9_env13_var4_low environment 0.71 0.9 1 0.81 1 0.88 1 0.95 0.9 0 13 4 0.0044512540881066 0.145608120812134 0.849940625099759 0.0772553144941737
52_rust_env_repro 52_rust_env_repro_BB0.9_env14_var4_low environment 0.71 0.9 1 0.81 1 0.88 1 0.95 0.9 0 14 4 0.0179718595429525 0.267120517125166 0.714907623331881 0.151532118105536
52_rust_env_repro 52_rust_env_repro_BB0.9_env15_var4_low environment 0.71 0.9 1 0.81 1 0.88 1 0.95 0.9 0 15 4 0.0378039441037166 0.355120776343312 0.607075279552971 0.215364332275373
52_rust_env_repro 52_rust_env_repro_BB0.9_env16_var4_low environment 0.71 0.9 1 0.81 1 0.88 1 0.95 0.9 0 16 4 0.0563185829867508 0.400649293432704 0.543032123580545 0.256643229703103
52_rust_env_repro 52_rust_env_repro_BB0.9_env17_var4_low environment 0.71 0.9 1 0.81 1 0.88 1 0.95 0.9 0 17 4 0.0742945352592009 0.436431113225256 0.489274351515543 0.292510091871829
52_rust_env_repro 52_rust_env_repro_BB0.9_env18_var4_low environment 0.71 0.9 1 0.81 1 0.88 1 0.95 0.9 0 18 4 0.0875599484441656 0.452106007355746 0.460334044200089 0.313612952122038
52_rust_env_repro 52_rust_env_repro_BB0.9_env19_var4_low environment 0.71 0.9 1 0.81 1 0.88 1 0.95 0.9 0 19 4 0.0954861803039951 0.46312346051047 0.441390359185535 0.32704791055923
52_rust_env_repro 52_rust_env_repro_BB0.9_env20_var4_low environment 0.71 0.9 1 0.81 1 0.88 1 0.95 0.9 0 20 4 0.100443108320241 0.46707898883396 0.4324779028458 0.33398260273722
52_rust_env_repro 52_rust_env_repro_BB0.8_env7_var4_low environment 0.71 0.9 1 0.81 1 0.88 1 0.9 0.8 0 7 4 0 0 1 0
52_rust_env_repro 52_rust_env_repro_BB0.8_env8_var4_low environment 0.71 0.9 1 0.81 1 0.88 1 0.9 0.8 0 8 4 0 0 1 0
52_rust_env_repro 52_rust_env_repro_BB0.8_env9_var4_low environment 0.71 0.9 1 0.81 1 0.88 1 0.9 0.8 0 9 4 0 0 1 0
52_rust_env_repro 52_rust_env_repro_BB0.8_env10_var4_low environment 0.71 0.9 1 0.81 1 0.88 1 0.9 0.8 0 10 4 0 0 1 0
52_rust_env_repro 52_rust_env_repro_BB0.8_env11_var4_low environment 0.71 0.9 1 0.81 1 0.88 1 0.9 0.8 0 11 4 0.000108602553401995 0.0125236651187193 0.987367732327879 0.00637043511276164
52_rust_env_repro 52_rust_env_repro_BB0.8_env12_var4_low environment 0.71 0.9 1 0.81 1 0.88 1 0.9 0.8 0 12 4 0.00431059967260254 0.139069269247995 0.856620131079402 0.0738452342966002
52_rust_env_repro 52_rust_env_repro_BB0.8_env13_var4_low environment 0.71 0.9 1 0.81 1 0.88 1 0.9 0.8 0 13 4 0.0184139312509763 0.270677000318639 0.710909068430384 0.153752431410296
52_rust_env_repro 52_rust_env_repro_BB0.8_env14_var4_low environment 0.71 0.9 1 0.81 1 0.88 1 0.9 0.8 0 14 4 0.043471023761155 0.37262655374711 0.583902422491735 0.22978430063471
52_rust_env_repro 52_rust_env_repro_BB0.8_env15_var4_low environment 0.71 0.9 1 0.81 1 0.88 1 0.9 0.8 0 15 4 0.0716410964239438 0.436483204809699 0.491875698766358 0.289882698828793
52_rust_env_repro 52_rust_env_repro_BB0.8_env16_var4_low environment 0.71 0.9 1 0.81 1 0.88 1 0.9 0.8 0 16 4 0.0986435961585953 0.477174076153235 0.42418232768817 0.337230634235213
52_rust_env_repro 52_rust_env_repro_BB0.8_env17_var4_low environment 0.71 0.9 1 0.81 1 0.88 1 0.9 0.8 0 17 4 0.127152950873002 0.499671512548178 0.37317553657882 0.376988707147091
52_rust_env_repro 52_rust_env_repro_BB0.8_env18_var4_low environment 0.71 0.9 1 0.81 1 0.88 1 0.9 0.8 0 18 4 0.147106758466091 0.510642709619853 0.342250531914056 0.402428113276017
52_rust_env_repro 52_rust_env_repro_BB0.8_env19_var4_low environment 0.71 0.9 1 0.81 1 0.88 1 0.9 0.8 0 19 4 0.161209896862795 0.51334028466932 0.325449818467885 0.417880039197455
52_rust_env_repro 52_rust_env_repro_BB0.8_env20_var4_low environment 0.71 0.9 1 0.81 1 0.88 1 0.9 0.8 0 20 4 0.165903058464342 0.516885501108608 0.31721144042705 0.424345809018646
52_rust_env_repro 52_rust_env_repro_BB0.7_env7_var4_low environment 0.71 0.9 1 0.81 1 0.88 1 0.85 0.7 0 7 4 0 0 1 0
52_rust_env_repro 52_rust_env_repro_BB0.7_env8_var4_low environment 0.71 0.9 1 0.81 1 0.88 1 0.85 0.7 0 8 4 0 0 1 0
52_rust_env_repro 52_rust_env_repro_BB0.7_env9_var4_low environment 0.71 0.9 1 0.81 1 0.88 1 0.85 0.7 0 9 4 0 0 1 0
52_rust_env_repro 52_rust_env_repro_BB0.7_env10_var4_low environment 0.71 0.9 1 0.81 1 0.88 1 0.85 0.7 0 10 4 0.00011601606683139 0.0152427147584926 0.984641269174676 0.00773737344607768
52_rust_env_repro 52_rust_env_repro_BB0.7_env11_var4_low environment 0.71 0.9 1 0.81 1 0.88 1 0.85 0.7 0 11 4 0.00467345327225889 0.145606529947029 0.849720016780713 0.0774767182457732
52_rust_env_repro 52_rust_env_repro_BB0.7_env12_var4_low environment 0.71 0.9 1 0.81 1 0.88 1 0.85 0.7 0 12 4 0.0197293846798356 0.279541504639657 0.700729110680507 0.159500136999664
52_rust_env_repro 52_rust_env_repro_BB0.7_env13_var4_low environment 0.71 0.9 1 0.81 1 0.88 1 0.85 0.7 0 13 4 0.0443658114562577 0.376856219760001 0.578777968783742 0.232793921336258
52_rust_env_repro 52_rust_env_repro_BB0.7_env14_var4_low environment 0.71 0.9 1 0.81 1 0.88 1 0.85 0.7 0 14 4 0.0793173904072357 0.454067441971261 0.466615167621503 0.306351111392866
52_rust_env_repro 52_rust_env_repro_BB0.7_env15_var4_low environment 0.71 0.9 1 0.81 1 0.88 1 0.85 0.7 0 15 4 0.117350681881646 0.497179430616345 0.38546988750201 0.365940397189818
52_rust_env_repro 52_rust_env_repro_BB0.7_env16_var4_low environment 0.71 0.9 1 0.81 1 0.88 1 0.85 0.7 0 16 4 0.157953203994973 0.521617634393504 0.320429161611524 0.418762021191724
52_rust_env_repro 52_rust_env_repro_BB0.7_env17_var4_low environment 0.71 0.9 1 0.81 1 0.88 1 0.85 0.7 0 17 4 0.198735402166005 0.532306620066043 0.268957977767952 0.464888712199026
52_rust_env_repro 52_rust_env_repro_BB0.7_env18_var4_low environment 0.71 0.9 1 0.81 1 0.88 1 0.85 0.7 0 18 4 0.229030724251885 0.533761685992848 0.237207589755267 0.495911567248309
52_rust_env_repro 52_rust_env_repro_BB0.7_env19_var4_low environment 0.71 0.9 1 0.81 1 0.88 1 0.85 0.7 0 19 4 0.247105000265722 0.530146069598621 0.222748930135657 0.512178035065032
52_rust_env_repro 52_rust_env_repro_BB0.7_env20_var4_low environment 0.71 0.9 1 0.81 1 0.88 1 0.85 0.7 0 20 4 0.263506626084098 0.527906194029427 0.208587179886475 0.527459723098811
52_rust_env_repro 52_rust_env_repro_BB0.6_env7_var4_low environment 0.71 0.9 1 0.81 1 0.88 1 0.8 0.6 0 7 4 0 0 1 0
52_rust_env_repro 52_rust_env_repro_BB0.6_env8_var4_low environment 0.71 0.9 1 0.81 1 0.88 1 0.8 0.6 0 8 4 0 0 1 0
52_rust_env_repro 52_rust_env_repro_BB0.6_env9_var4_low environment 0.71 0.9 1 0.81 1 0.88 1 0.8 0.6 0 9 4 0.000154416176969754 0.0214068588875082 0.978438724935522 0.0108578456207238
52_rust_env_repro 52_rust_env_repro_BB0.6_env10_var4_low environment 0.71 0.9 1 0.81 1 0.88 1 0.8 0.6 0 10 4 0.00705423080133152 0.177298963723957 0.815646805474711 0.0957037126633102
52_rust_env_repro 52_rust_env_repro_BB0.6_env11_var4_low environment 0.71 0.9 1 0.81 1 0.88 1 0.8 0.6 0 11 4 0.0234915157500974 0.299334515982197 0.677173968267706 0.173158773741196
52_rust_env_repro 52_rust_env_repro_BB0.6_env12_var4_low environment 0.71 0.9 1 0.81 1 0.88 1 0.8 0.6 0 12 4 0.0499790236325619 0.392957324717999 0.557063651649439 0.246457685991561
52_rust_env_repro 52_rust_env_repro_BB0.6_env13_var4_low environment 0.71 0.9 1 0.81 1 0.88 1 0.8 0.6 0 13 4 0.0835564318023242 0.462272267060958 0.454171301136718 0.314692565332803
52_rust_env_repro 52_rust_env_repro_BB0.6_env14_var4_low environment 0.71 0.9 1 0.81 1 0.88 1 0.8 0.6 0 14 4 0.130455058031102 0.510510499572562 0.359034442396336 0.385710307817383
52_rust_env_repro 52_rust_env_repro_BB0.6_env15_var4_low environment 0.71 0.9 1 0.81 1 0.88 1 0.8 0.6 0 15 4 0.183785217648598 0.533685137422806 0.282529644928596 0.450627786360001
52_rust_env_repro 52_rust_env_repro_BB0.6_env16_var4_low environment 0.71 0.9 1 0.81 1 0.88 1 0.8 0.6 0 16 4 0.237022772771875 0.536386211294867 0.226591015933258 0.505215878419309
52_rust_env_repro 52_rust_env_repro_BB0.6_env17_var4_low environment 0.71 0.9 1 0.81 1 0.88 1 0.8 0.6 0 17 4 0.290708205003169 0.527650626332438 0.181641168664393 0.554533518169388
52_rust_env_repro 52_rust_env_repro_BB0.6_env18_var4_low environment 0.71 0.9 1 0.81 1 0.88 1 0.8 0.6 0 18 4 0.336390097958359 0.514589219205125 0.149020682836516 0.593684707560922
52_rust_env_repro 52_rust_env_repro_BB0.6_env19_var4_low environment 0.71 0.9 1 0.81 1 0.88 1 0.8 0.6 0 19 4 0.357583547610096 0.504779415665768 0.137637036724135 0.60997325544298
52_rust_env_repro 52_rust_env_repro_BB0.6_env20_var4_low environment 0.71 0.9 1 0.81 1 0.88 1 0.8 0.6 0 20 4 0.380478217389329 0.495430388324542 0.124091394286129 0.6281934115516
52_rust_env_repro 52_rust_env_repro_BB0.5_env7_var4_low environment 0.71 0.9 1 0.81 1 0.88 1 0.75 0.5 0 7 4 0 0 1 0
52_rust_env_repro 52_rust_env_repro_BB0.5_env8_var4_low environment 0.71 0.9 1 0.81 1 0.88 1 0.75 0.5 0 8 4 0.000432989710324675 0.0271716295547402 0.972395380734935 0.0140188044876948
52_rust_env_repro 52_rust_env_repro_BB0.5_env9_var4_low environment 0.71 0.9 1 0.81 1 0.88 1 0.75 0.5 0 9 4 0.0106263677633305 0.212273603885174 0.777100028351496 0.116763169705917
52_rust_env_repro 52_rust_env_repro_BB0.5_env10_var4_low environment 0.71 0.9 1 0.81 1 0.88 1 0.75 0.5 0 10 4 0.0295863011229878 0.327668954524405 0.642744744352608 0.19342077838519
52_rust_env_repro 52_rust_env_repro_BB0.5_env11_var4_low environment 0.71 0.9 1 0.81 1 0.88 1 0.75 0.5 0 11 4 0.0543943520733884 0.410557229652821 0.535048418273791 0.259672966899799
52_rust_env_repro 52_rust_env_repro_BB0.5_env12_var4_low environment 0.71 0.9 1 0.81 1 0.88 1 0.75 0.5 0 12 4 0.0935661978423323 0.477064131198212 0.429369670959456 0.332098263441438
52_rust_env_repro 52_rust_env_repro_BB0.5_env13_var4_low environment 0.71 0.9 1 0.81 1 0.88 1 0.75 0.5 0 13 4 0.140226362982727 0.519287594941044 0.340486042076229 0.399870160453249
52_rust_env_repro 52_rust_env_repro_BB0.5_env14_var4_low environment 0.71 0.9 1 0.81 1 0.88 1 0.75 0.5 0 14 4 0.194759716987393 0.541437795081919 0.263802487930687 0.465478614528353
52_rust_env_repro 52_rust_env_repro_BB0.5_env15_var4_low environment 0.71 0.9 1 0.81 1 0.88 1 0.75 0.5 0 15 4 0.267077692720748 0.537309080698343 0.195613226580908 0.53573223306992
52_rust_env_repro 52_rust_env_repro_BB0.5_env16_var4_low environment 0.71 0.9 1 0.81 1 0.88 1 0.75 0.5 0 16 4 0.341409393724688 0.515914767317971 0.142675838957341 0.599366777383673
52_rust_env_repro 52_rust_env_repro_BB0.5_env17_var4_low environment 0.71 0.9 1 0.81 1 0.88 1 0.75 0.5 0 17 4 0.407848276791886 0.484303042079683 0.107848681128431 0.649999797831728
52_rust_env_repro 52_rust_env_repro_BB0.5_env18_var4_low environment 0.71 0.9 1 0.81 1 0.88 1 0.75 0.5 0 18 4 0.465780453497864 0.451067703862579 0.0831518426395566 0.691314305429154
52_rust_env_repro 52_rust_env_repro_BB0.5_env19_var4_low environment 0.71 0.9 1 0.81 1 0.88 1 0.75 0.5 0 19 4 0.510610308335929 0.422785719618949 0.0666039720451218 0.722003168145404
52_rust_env_repro 52_rust_env_repro_BB0.5_env20_var4_low environment 0.71 0.9 1 0.81 1 0.88 1 0.75 0.5 0 20 4 0.53270917870804 0.407042631725145 0.0602481895668148 0.736230494570613
52_rust_env_repro 52_rust_env_repro_BB0.4_env7_var4_low environment 0.71 0.9 1 0.81 1 0.88 1 0.7 0.4 0 7 4 0.000277653903323497 0.0169608751014666 0.98276147099521 0.00875809145405678
52_rust_env_repro 52_rust_env_repro_BB0.4_env8_var4_low environment 0.71 0.9 1 0.81 1 0.88 1 0.7 0.4 0 8 4 0.0138498123364255 0.23732303274374 0.748827154919834 0.132511328708296
52_rust_env_repro 52_rust_env_repro_BB0.4_env9_var4_low environment 0.71 0.9 1 0.81 1 0.88 1 0.7 0.4 0 9 4 0.0393226400750129 0.362191021147773 0.598486338777214 0.220418150648899
52_rust_env_repro 52_rust_env_repro_BB0.4_env10_var4_low environment 0.71 0.9 1 0.81 1 0.88 1 0.7 0.4 0 10 4 0.0675905617815041 0.439860920232258 0.492548517986238 0.287521021897633
52_rust_env_repro 52_rust_env_repro_BB0.4_env11_var4_low environment 0.71 0.9 1 0.81 1 0.88 1 0.7 0.4 0 11 4 0.107598289602111 0.493478158920912 0.398923551476977 0.354337369062567
52_rust_env_repro 52_rust_env_repro_BB0.4_env12_var4_low environment 0.71 0.9 1 0.81 1 0.88 1 0.7 0.4 0 12 4 0.153960622386111 0.528141116518435 0.317898261095454 0.418031180645329
52_rust_env_repro 52_rust_env_repro_BB0.4_env13_var4_low environment 0.71 0.9 1 0.81 1 0.88 1 0.7 0.4 0 13 4 0.212060266510949 0.541408744919032 0.246530988570018 0.482764638970465
52_rust_env_repro 52_rust_env_repro_BB0.4_env14_var4_low environment 0.71 0.9 1 0.81 1 0.88 1 0.7 0.4 0 14 4 0.285413155516812 0.536885098389189 0.177701746093999 0.553855704711406
52_rust_env_repro 52_rust_env_repro_BB0.4_env15_var4_low environment 0.71 0.9 1 0.81 1 0.88 1 0.7 0.4 0 15 4 0.372158294092247 0.50509462879873 0.122747077109023 0.624705608491612
52_rust_env_repro 52_rust_env_repro_BB0.4_env16_var4_low environment 0.71 0.9 1 0.81 1 0.88 1 0.7 0.4 0 16 4 0.469789563915443 0.450042247538637 0.0801681885459196 0.694810687684762
52_rust_env_repro 52_rust_env_repro_BB0.4_env17_var4_low environment 0.71 0.9 1 0.81 1 0.88 1 0.7 0.4 0 17 4 0.561593896474256 0.387931387242648 0.0504747162830958 0.75555959009558
52_rust_env_repro 52_rust_env_repro_BB0.4_env18_var4_low environment 0.71 0.9 1 0.81 1 0.88 1 0.7 0.4 0 18 4 0.633431100462933 0.333494114024288 0.0330747855127786 0.800178157475077
52_rust_env_repro 52_rust_env_repro_BB0.4_env19_var4_low environment 0.71 0.9 1 0.81 1 0.88 1 0.7 0.4 0 19 4 0.694474279711843 0.282772242195809 0.0227534780923487 0.835860400809747
52_rust_env_repro 52_rust_env_repro_BB0.4_env20_var4_low environment 0.71 0.9 1 0.81 1 0.88 1 0.7 0.4 0 20 4 0.716763280741828 0.263859676777643 0.0193770424805284 0.84869311913065
52_rust_env_repro 52_rust_env_repro_BB0.3_env7_var4_low environment 0.71 0.9 1 0.81 1 0.88 1 0.65 0.3 0 7 4 0.0191577668383857 0.269989039993588 0.710853193168027 0.154152286835179
52_rust_env_repro 52_rust_env_repro_BB0.3_env8_var4_low environment 0.71 0.9 1 0.81 1 0.88 1 0.65 0.3 0 8 4 0.0495219477734788 0.391068281325804 0.559409770900717 0.245056088436381
52_rust_env_repro 52_rust_env_repro_BB0.3_env9_var4_low environment 0.71 0.9 1 0.81 1 0.88 1 0.65 0.3 0 9 4 0.0838761637176276 0.463588258885272 0.452535577397101 0.315670293160264
52_rust_env_repro 52_rust_env_repro_BB0.3_env10_var4_low environment 0.71 0.9 1 0.81 1 0.88 1 0.65 0.3 0 10 4 0.125039710737017 0.511441124191456 0.363519165071527 0.380760272832745
52_rust_env_repro 52_rust_env_repro_BB0.3_env11_var4_low environment 0.71 0.9 1 0.81 1 0.88 1 0.65 0.3 0 11 4 0.172751282790104 0.535265380213308 0.291983336996588 0.440383972896758
52_rust_env_repro 52_rust_env_repro_BB0.3_env12_var4_low environment 0.71 0.9 1 0.81 1 0.88 1 0.65 0.3 0 12 4 0.229264606154269 0.545089389001763 0.225646004843969 0.50180930065515
52_rust_env_repro 52_rust_env_repro_BB0.3_env13_var4_low environment 0.71 0.9 1 0.81 1 0.88 1 0.65 0.3 0 13 4 0.303132706325414 0.530512875331441 0.166354418343145 0.568389143991135
52_rust_env_repro 52_rust_env_repro_BB0.3_env14_var4_low environment 0.71 0.9 1 0.81 1 0.88 1 0.65 0.3 0 14 4 0.394544366537069 0.494747469878265 0.110708163584666 0.641918101476201
52_rust_env_repro 52_rust_env_repro_BB0.3_env15_var4_low environment 0.71 0.9 1 0.81 1 0.88 1 0.65 0.3 0 15 4 0.507288969208081 0.426445516912323 0.0662655138795958 0.720511727664243
52_rust_env_repro 52_rust_env_repro_BB0.3_env16_var4_low environment 0.71 0.9 1 0.81 1 0.88 1 0.65 0.3 0 16 4 0.629091783419138 0.337086215226238 0.0338220013546234 0.797634891032257
52_rust_env_repro 52_rust_env_repro_BB0.3_env17_var4_low environment 0.71 0.9 1 0.81 1 0.88 1 0.65 0.3 0 17 4 0.741932452565771 0.24271744210239 0.0153501053318389 0.863291173616966
52_rust_env_repro 52_rust_env_repro_BB0.3_env18_var4_low environment 0.71 0.9 1 0.81 1 0.88 1 0.65 0.3 0 18 4 0.843778560449143 0.150318049374693 0.00590339017616378 0.91893758513649
52_rust_env_repro 52_rust_env_repro_BB0.3_env19_var4_low environment 0.71 0.9 1 0.81 1 0.88 1 0.65 0.3 0 19 4 0.89922967992419 0.0980554579504236 0.00271486212538634 0.948257408899402
52_rust_env_repro 52_rust_env_repro_BB0.3_env20_var4_low environment 0.71 0.9 1 0.81 1 0.88 1 0.65 0.3 0 20 4 0.93231927322535 0.0663933651585216 0.00128736161612789 0.965515955804611
52_rust_env_repro 52_rust_env_repro_BB0.2_env7_var4_low environment 0.71 0.9 1 0.81 1 0.88 1 0.6 0.2 0 7 4 0.0643524399703543 0.418069732702752 0.517577827326894 0.27338730632173
52_rust_env_repro 52_rust_env_repro_BB0.2_env8_var4_low environment 0.71 0.9 1 0.81 1 0.88 1 0.6 0.2 0 8 4 0.100920181384472 0.48405823859452 0.415021580021008 0.342949300681732
52_rust_env_repro 52_rust_env_repro_BB0.2_env9_var4_low environment 0.71 0.9 1 0.81 1 0.88 1 0.6 0.2 0 9 4 0.145329414442275 0.522818761060577 0.331851824497148 0.406738794972563
52_rust_env_repro 52_rust_env_repro_BB0.2_env10_var4_low environment 0.71 0.9 1 0.81 1 0.88 1 0.6 0.2 0 10 4 0.197129287908241 0.540019812880016 0.262850899211743 0.467139194348249
52_rust_env_repro 52_rust_env_repro_BB0.2_env11_var4_low environment 0.71 0.9 1 0.81 1 0.88 1 0.6 0.2 0 11 4 0.254647791808508 0.542048941797051 0.203303266394441 0.525672262707034
52_rust_env_repro 52_rust_env_repro_BB0.2_env12_var4_low environment 0.71 0.9 1 0.81 1 0.88 1 0.6 0.2 0 12 4 0.327151286456144 0.52542736905429 0.147421344489567 0.589864970983289
52_rust_env_repro 52_rust_env_repro_BB0.2_env13_var4_low environment 0.71 0.9 1 0.81 1 0.88 1 0.6 0.2 0 13 4 0.415007662889804 0.485564218570925 0.0994281185392704 0.657789772175267
52_rust_env_repro 52_rust_env_repro_BB0.2_env14_var4_low environment 0.71 0.9 1 0.81 1 0.88 1 0.6 0.2 0 14 4 0.530388567788296 0.412373046108164 0.0572383861035395 0.736575090842378
52_rust_env_repro 52_rust_env_repro_BB0.2_env15_var4_low environment 0.71 0.9 1 0.81 1 0.88 1 0.6 0.2 0 15 4 0.668268846749969 0.306421034138823 0.0253101191112082 0.82147936381938
52_rust_env_repro 52_rust_env_repro_BB0.2_env16_var4_low environment 0.71 0.9 1 0.81 1 0.88 1 0.6 0.2 0 16 4 0.820888364205024 0.172303969626463 0.00680766616851317 0.907040349018255
52_rust_env_repro 52_rust_env_repro_BB0.2_env17_var4_low environment 0.71 0.9 1 0.81 1 0.88 1 0.6 0.2 0 17 4 0.946714560251274 0.0524478219135566 0.000837617835168965 0.972938471208053
52_rust_env_repro 52_rust_env_repro_BB0.2_env18_var4_low environment 0.71 0.9 1 0.81 1 0.88 1 0.6 0.2 0 18 4 0.986904852699775 0.0129885026387152 0.000106644661509453 0.993399104019133
52_rust_env_repro 52_rust_env_repro_BB0.2_env19_var4_low environment 0.71 0.9 1 0.81 1 0.88 1 0.6 0.2 0 19 4 0.997523088017232 0.00246805229187103 8.85969089740803e-06 0.998757114163167
52_rust_env_repro 52_rust_env_repro_BB0.2_env20_var4_low environment 0.71 0.9 1 0.81 1 0.88 1 0.6 0.2 0 20 4 0.998722949108368 0.00127705089163199 0 0.999361474554184
52_rust_env_repro 52_rust_env_repro_BB0.1_env7_var4_low environment 0.71 0.9 1 0.81 1 0.88 1 0.55 0.1 0 7 4 0.124592055893902 0.503795319631929 0.371612624474168 0.376489715709867
52_rust_env_repro 52_rust_env_repro_BB0.1_env8_var4_low environment 0.71 0.9 1 0.81 1 0.88 1 0.55 0.1 0 8 4 0.168619363734697 0.530564096363821 0.300816539901483 0.433901411916607
52_rust_env_repro 52_rust_env_repro_BB0.1_env9_var4_low environment 0.71 0.9 1 0.81 1 0.88 1 0.55 0.1 0 9 4 0.222349400013305 0.541473858054368 0.236176741932327 0.493086329040489
52_rust_env_repro 52_rust_env_repro_BB0.1_env10_var4_low environment 0.71 0.9 1 0.81 1 0.88 1 0.55 0.1 0 10 4 0.281996290787367 0.539191826594244 0.17881188261839 0.551592204084488
52_rust_env_repro 52_rust_env_repro_BB0.1_env11_var4_low environment 0.71 0.9 1 0.81 1 0.88 1 0.55 0.1 0 11 4 0.353218392782981 0.516203411159571 0.130578196057448 0.611320098362766
52_rust_env_repro 52_rust_env_repro_BB0.1_env12_var4_low environment 0.71 0.9 1 0.81 1 0.88 1 0.55 0.1 0 12 4 0.449750674736915 0.467640608227785 0.0826087170353003 0.683570978850807
52_rust_env_repro 52_rust_env_repro_BB0.1_env13_var4_low environment 0.71 0.9 1 0.81 1 0.88 1 0.55 0.1 0 13 4 0.563990741269984 0.388988682490915 0.0470205762391012 0.758485082515441
52_rust_env_repro 52_rust_env_repro_BB0.1_env14_var4_low environment 0.71 0.9 1 0.81 1 0.88 1 0.55 0.1 0 14 4 0.699579205544637 0.280709568136164 0.0197112263191983 0.839933989612719
52_rust_env_repro 52_rust_env_repro_BB0.1_env15_var4_low environment 0.71 0.9 1 0.81 1 0.88 1 0.55 0.1 0 15 4 0.876531598915523 0.119946553059042 0.00352184802543472 0.936504875445044
52_rust_env_repro 52_rust_env_repro_BB0.1_env16_var4_low environment 0.71 0.9 1 0.81 1 0.88 1 0.55 0.1 0 16 4 0.986528716600431 0.0134161516672952 5.51317322738238e-05 0.993236792434079
52_rust_env_repro 52_rust_env_repro_BB0.1_env17_var4_low environment 0.71 0.9 1 0.81 1 0.88 1 0.55 0.1 0 17 4 0.998789353703535 0.00120134397088382 9.30232558139535e-06 0.999390025688977
52_rust_env_repro 52_rust_env_repro_BB0.1_env18_var4_low environment 0.71 0.9 1 0.81 1 0.88 1 0.55 0.1 0 18 4 1 0 0 1
52_rust_env_repro 52_rust_env_repro_BB0.1_env19_var4_low environment 0.71 0.9 1 0.81 1 0.88 1 0.55 0.1 0 19 4 1 0 0 1
52_rust_env_repro 52_rust_env_repro_BB0.1_env20_var4_low environment 0.71 0.9 1 0.81 1 0.88 1 0.55 0.1 0 20 4 1 0 0 1
57_rust_env_repro 57_rust_env_repro_BB1_env7_var0_low environment 0.71 0.9 1 0.81 1 0.88 1 1 1 0 7 0 0 0 1 0
57_rust_env_repro 57_rust_env_repro_BB1_env8_var0_low environment 0.71 0.9 1 0.81 1 0.88 1 1 1 0 8 0 0 0 1 0
57_rust_env_repro 57_rust_env_repro_BB1_env9_var0_low environment 0.71 0.9 1 0.81 1 0.88 1 1 1 0 9 0 0 0 1 0
57_rust_env_repro 57_rust_env_repro_BB1_env10_var0_low environment 0.71 0.9 1 0.81 1 0.88 1 1 1 0 10 0 0 0 1 0
57_rust_env_repro 57_rust_env_repro_BB1_env11_var0_low environment 0.71 0.9 1 0.81 1 0.88 1 1 1 0 11 0 0 0 1 0
57_rust_env_repro 57_rust_env_repro_BB1_env12_var0_low environment 0.71 0.9 1 0.81 1 0.88 1 1 1 0 12 0 3.21627450036777e-05 0.00760799206633335 0.992359845188663 0.00383615877817035
57_rust_env_repro 57_rust_env_repro_BB1_env13_var0_low environment 0.71 0.9 1 0.81 1 0.88 1 1 1 0 13 0 0.00701669475069583 0.181989479441088 0.810993825808217 0.0980114344712396
57_rust_env_repro 57_rust_env_repro_BB1_env14_var0_low environment 0.71 0.9 1 0.81 1 0.88 1 1 1 0 14 0 0.0213240420483127 0.291343617322493 0.687332340629195 0.166995850709559
57_rust_env_repro 57_rust_env_repro_BB1_env15_var0_low environment 0.71 0.9 1 0.81 1 0.88 1 1 1 0 15 0 0.0357582940440979 0.344015830063241 0.620225875892661 0.207766209075718
57_rust_env_repro 57_rust_env_repro_BB1_env16_var0_low environment 0.71 0.9 1 0.81 1 0.88 1 1 1 0 16 0 0.0443495878726928 0.367066774650358 0.58858363747695 0.227882975197872
57_rust_env_repro 57_rust_env_repro_BB1_env17_var0_low environment 0.71 0.9 1 0.81 1 0.88 1 1 1 0 17 0 0.0502302829259596 0.382614289928588 0.567155427145452 0.241537427890254
57_rust_env_repro 57_rust_env_repro_BB1_env18_var0_low environment 0.71 0.9 1 0.81 1 0.88 1 1 1 0 18 0 0.0562573525803395 0.389794206862621 0.55394844055704 0.25115445601165
57_rust_env_repro 57_rust_env_repro_BB1_env19_var0_low environment 0.71 0.9 1 0.81 1 0.88 1 1 1 0 19 0 0.0558589658492321 0.394754852449368 0.5493861817014 0.253236392073916
57_rust_env_repro 57_rust_env_repro_BB1_env20_var0_low environment 0.71 0.9 1 0.81 1 0.88 1 1 1 0 20 0 0.0548781906058454 0.390137707676034 0.554984101718121 0.249947044443862
57_rust_env_repro 57_rust_env_repro_BB0.9_env7_var0_low environment 0.71 0.9 1 0.81 1 0.88 1 0.95 0.9 0 7 0 0 0 1 0
57_rust_env_repro 57_rust_env_repro_BB0.9_env8_var0_low environment 0.71 0.9 1 0.81 1 0.88 1 0.95 0.9 0 8 0 0 0 1 0
57_rust_env_repro 57_rust_env_repro_BB0.9_env9_var0_low environment 0.71 0.9 1 0.81 1 0.88 1 0.95 0.9 0 9 0 0 0 1 0
57_rust_env_repro 57_rust_env_repro_BB0.9_env10_var0_low environment 0.71 0.9 1 0.81 1 0.88 1 0.95 0.9 0 10 0 0 0 1 0
57_rust_env_repro 57_rust_env_repro_BB0.9_env11_var0_low environment 0.71 0.9 1 0.81 1 0.88 1 0.95 0.9 0 11 0 0 0 1 0
57_rust_env_repro 57_rust_env_repro_BB0.9_env12_var0_low environment 0.71 0.9 1 0.81 1 0.88 1 0.95 0.9 0 12 0 0.00176994631459203 0.091785124913403 0.906444928772005 0.0476625087712935
57_rust_env_repro 57_rust_env_repro_BB0.9_env13_var0_low environment 0.71 0.9 1 0.81 1 0.88 1 0.95 0.9 0 13 0 0.0175394150007581 0.273304899335962 0.70915568566328 0.154191864668739
57_rust_env_repro 57_rust_env_repro_BB0.9_env14_var0_low environment 0.71 0.9 1 0.81 1 0.88 1 0.95 0.9 0 14 0 0.0430940834924357 0.375614330757658 0.581291585749907 0.230901248871264
57_rust_env_repro 57_rust_env_repro_BB0.9_env15_var0_low environment 0.71 0.9 1 0.81 1 0.88 1 0.95 0.9 0 15 0 0.0635516845327692 0.42258282672499 0.513865488742241 0.274843097895264
57_rust_env_repro 57_rust_env_repro_BB0.9_env16_var0_low environment 0.71 0.9 1 0.81 1 0.88 1 0.95 0.9 0 16 0 0.0818390902470366 0.447414815435992 0.470746094316971 0.305546497965033
57_rust_env_repro 57_rust_env_repro_BB0.9_env17_var0_low environment 0.71 0.9 1 0.81 1 0.88 1 0.95 0.9 0 17 0 0.0961142593610319 0.460575515962726 0.443310224676242 0.326402017342395
57_rust_env_repro 57_rust_env_repro_BB0.9_env18_var0_low environment 0.71 0.9 1 0.81 1 0.88 1 0.95 0.9 0 18 0 0.1020069126773 0.467872492899913 0.430120594422787 0.335943159127256
57_rust_env_repro 57_rust_env_repro_BB0.9_env19_var0_low environment 0.71 0.9 1 0.81 1 0.88 1 0.95 0.9 0 19 0 0.105357877197168 0.473383495451211 0.421258627351621 0.342049624922774
57_rust_env_repro 57_rust_env_repro_BB0.9_env20_var0_low environment 0.71 0.9 1 0.81 1 0.88 1 0.95 0.9 0 20 0 0.103541165262853 0.470950711646425 0.425508123090722 0.339016521086066
57_rust_env_repro 57_rust_env_repro_BB0.8_env7_var0_low environment 0.71 0.9 1 0.81 1 0.88 1 0.9 0.8 0 7 0 0 0 1 0
57_rust_env_repro 57_rust_env_repro_BB0.8_env8_var0_low environment 0.71 0.9 1 0.81 1 0.88 1 0.9 0.8 0 8 0 0 0 1 0
57_rust_env_repro 57_rust_env_repro_BB0.8_env9_var0_low environment 0.71 0.9 1 0.81 1 0.88 1 0.9 0.8 0 9 0 0 0 1 0
57_rust_env_repro 57_rust_env_repro_BB0.8_env10_var0_low environment 0.71 0.9 1 0.81 1 0.88 1 0.9 0.8 0 10 0 0 0 1 0
57_rust_env_repro 57_rust_env_repro_BB0.8_env11_var0_low environment 0.71 0.9 1 0.81 1 0.88 1 0.9 0.8 0 11 0 7.47465989738823e-06 0.00149966456928023 0.998492860770822 0.000757306944537502
57_rust_env_repro 57_rust_env_repro_BB0.8_env12_var0_low environment 0.71 0.9 1 0.81 1 0.88 1 0.9 0.8 0 12 0 0.00952971654552344 0.210600328233877 0.779869955220599 0.114829880662462
57_rust_env_repro 57_rust_env_repro_BB0.8_env13_var0_low environment 0.71 0.9 1 0.81 1 0.88 1 0.9 0.8 0 13 0 0.0376846382273018 0.366086212105825 0.596229149666873 0.220727744280214
57_rust_env_repro 57_rust_env_repro_BB0.8_env14_var0_low environment 0.71 0.9 1 0.81 1 0.88 1 0.9 0.8 0 14 0 0.0730375825536019 0.447627842468619 0.479334574977779 0.296851503787911
57_rust_env_repro 57_rust_env_repro_BB0.8_env15_var0_low environment 0.71 0.9 1 0.81 1 0.88 1 0.9 0.8 0 15 0 0.10322369521808 0.483518561167509 0.413257743614411 0.344982975801835
57_rust_env_repro 57_rust_env_repro_BB0.8_env16_var0_low environment 0.71 0.9 1 0.81 1 0.88 1 0.9 0.8 0 16 0 0.138745462886702 0.505865910343431 0.355388626769867 0.391678418058417
57_rust_env_repro 57_rust_env_repro_BB0.8_env17_var0_low environment 0.71 0.9 1 0.81 1 0.88 1 0.9 0.8 0 17 0 0.157120681468171 0.512816073862859 0.33006324466897 0.4135287183996
57_rust_env_repro 57_rust_env_repro_BB0.8_env18_var0_low environment 0.71 0.9 1 0.81 1 0.88 1 0.9 0.8 0 18 0 0.172122685563593 0.517439869738233 0.310437444698173 0.43084262043271
57_rust_env_repro 57_rust_env_repro_BB0.8_env19_var0_low environment 0.71 0.9 1 0.81 1 0.88 1 0.9 0.8 0 19 0 0.173015656561009 0.520340985836984 0.306643357602007 0.433186149479501
57_rust_env_repro 57_rust_env_repro_BB0.8_env20_var0_low environment 0.71 0.9 1 0.81 1 0.88 1 0.9 0.8 0 20 0 0.174700141151949 0.518488898539604 0.306810960308447 0.433944590421751
57_rust_env_repro 57_rust_env_repro_BB0.7_env7_var0_low environment 0.71 0.9 1 0.81 1 0.88 1 0.85 0.7 0 7 0 0 0 1 0
57_rust_env_repro 57_rust_env_repro_BB0.7_env8_var0_low environment 0.71 0.9 1 0.81 1 0.88 1 0.85 0.7 0 8 0 0 0 1 0
57_rust_env_repro 57_rust_env_repro_BB0.7_env9_var0_low environment 0.71 0.9 1 0.81 1 0.88 1 0.85 0.7 0 9 0 0 0 1 0
57_rust_env_repro 57_rust_env_repro_BB0.7_env10_var0_low environment 0.71 0.9 1 0.81 1 0.88 1 0.85 0.7 0 10 0 0 0 1 0
57_rust_env_repro 57_rust_env_repro_BB0.7_env11_var0_low environment 0.71 0.9 1 0.81 1 0.88 1 0.85 0.7 0 11 0 0.00124293275878202 0.0758226726826936 0.922934394558524 0.0391542691001288
57_rust_env_repro 57_rust_env_repro_BB0.7_env12_var0_low environment 0.71 0.9 1 0.81 1 0.88 1 0.85 0.7 0 12 0 0.0243443271266335 0.316387870570752 0.659267802302615 0.182538262412009
57_rust_env_repro 57_rust_env_repro_BB0.7_env13_var0_low environment 0.71 0.9 1 0.81 1 0.88 1 0.85 0.7 0 13 0 0.0620351148525394 0.436874611132533 0.501090274014927 0.280472420418806
57_rust_env_repro 57_rust_env_repro_BB0.7_env14_var0_low environment 0.71 0.9 1 0.81 1 0.88 1 0.85 0.7 0 14 0 0.112359926134229 0.499846864760771 0.387793209105 0.362283358514615
57_rust_env_repro 57_rust_env_repro_BB0.7_env15_var0_low environment 0.71 0.9 1 0.81 1 0.88 1 0.85 0.7 0 15 0 0.159902968640695 0.526743150062439 0.313353881296867 0.423274543671914
57_rust_env_repro 57_rust_env_repro_BB0.7_env16_var0_low environment 0.71 0.9 1 0.81 1 0.88 1 0.85 0.7 0 16 0 0.210951584888529 0.533566944547262 0.255481470564209 0.47773505716216
57_rust_env_repro 57_rust_env_repro_BB0.7_env17_var0_low environment 0.71 0.9 1 0.81 1 0.88 1 0.85 0.7 0 17 0 0.245699922954597 0.530948774972312 0.223351302073091 0.511174310440753
57_rust_env_repro 57_rust_env_repro_BB0.7_env18_var0_low environment 0.71 0.9 1 0.81 1 0.88 1 0.85 0.7 0 18 0 0.260921184910414 0.530423531434781 0.208655283654805 0.526132950627804
57_rust_env_repro 57_rust_env_repro_BB0.7_env19_var0_low environment 0.71 0.9 1 0.81 1 0.88 1 0.85 0.7 0 19 0 0.266382426526069 0.526156302333012 0.207461271140919 0.529460577692575
57_rust_env_repro 57_rust_env_repro_BB0.7_env20_var0_low environment 0.71 0.9 1 0.81 1 0.88 1 0.85 0.7 0 20 0 0.268389138929554 0.527051945026092 0.204558916044354 0.5319151114426
57_rust_env_repro 57_rust_env_repro_BB0.6_env7_var0_low environment 0.71 0.9 1 0.81 1 0.88 1 0.8 0.6 0 7 0 0 0 1 0
57_rust_env_repro 57_rust_env_repro_BB0.6_env8_var0_low environment 0.71 0.9 1 0.81 1 0.88 1 0.8 0.6 0 8 0 0 0 1 0
57_rust_env_repro 57_rust_env_repro_BB0.6_env9_var0_low environment 0.71 0.9 1 0.81 1 0.88 1 0.8 0.6 0 9 0 0 0 1 0
57_rust_env_repro 57_rust_env_repro_BB0.6_env10_var0_low environment 0.71 0.9 1 0.81 1 0.88 1 0.8 0.6 0 10 0 0 0.000212313309493144 0.999787686690507 0.000106156654746572
57_rust_env_repro 57_rust_env_repro_BB0.6_env11_var0_low environment 0.71 0.9 1 0.81 1 0.88 1 0.8 0.6 0 11 0 0.0113227618042861 0.228925972336477 0.759751265859237 0.125785747972525
57_rust_env_repro 57_rust_env_repro_BB0.6_env12_var0_low environment 0.71 0.9 1 0.81 1 0.88 1 0.8 0.6 0 12 0 0.0462416409755319 0.397295176073276 0.556463182951192 0.24488922901217
57_rust_env_repro 57_rust_env_repro_BB0.6_env13_var0_low environment 0.71 0.9 1 0.81 1 0.88 1 0.8 0.6 0 13 0 0.100350974603803 0.492552034896733 0.407096990499465 0.346626992052169
57_rust_env_repro 57_rust_env_repro_BB0.6_env14_var0_low environment 0.71 0.9 1 0.81 1 0.88 1 0.8 0.6 0 14 0 0.168581685923552 0.535537459624466 0.295880854451982 0.436350415735785
57_rust_env_repro 57_rust_env_repro_BB0.6_env15_var0_low environment 0.71 0.9 1 0.81 1 0.88 1 0.8 0.6 0 15 0 0.241275661074507 0.537198921623283 0.22152541730221 0.509875121886149
57_rust_env_repro 57_rust_env_repro_BB0.6_env16_var0_low environment 0.71 0.9 1 0.81 1 0.88 1 0.8 0.6 0 16 0 0.310417416667016 0.52141986108968 0.168162722243305 0.571127347211856
57_rust_env_repro 57_rust_env_repro_BB0.6_env17_var0_low environment 0.71 0.9 1 0.81 1 0.88 1 0.8 0.6 0 17 0 0.360578357435968 0.503533773794411 0.135887868769621 0.612345244333173
57_rust_env_repro 57_rust_env_repro_BB0.6_env18_var0_low environment 0.71 0.9 1 0.81 1 0.88 1 0.8 0.6 0 18 0 0.379915008983177 0.494836121541826 0.125248869474996 0.62733306975409
57_rust_env_repro 57_rust_env_repro_BB0.6_env19_var0_low environment 0.71 0.9 1 0.81 1 0.88 1 0.8 0.6 0 19 0 0.393458968219278 0.487684505057938 0.118856526722784 0.637301220748247
57_rust_env_repro 57_rust_env_repro_BB0.6_env20_var0_low environment 0.71 0.9 1 0.81 1 0.88 1 0.8 0.6 0 20 0 0.385690371632997 0.490474667875686 0.123834960491317 0.63092770557084
57_rust_env_repro 57_rust_env_repro_BB0.5_env7_var0_low environment 0.71 0.9 1 0.81 1 0.88 1 0.75 0.5 0 7 0 0 0 1 0
57_rust_env_repro 57_rust_env_repro_BB0.5_env8_var0_low environment 0.71 0.9 1 0.81 1 0.88 1 0.75 0.5 0 8 0 0 0 1 0
57_rust_env_repro 57_rust_env_repro_BB0.5_env9_var0_low environment 0.71 0.9 1 0.81 1 0.88 1 0.75 0.5 0 9 0 0 0 1 0
57_rust_env_repro 57_rust_env_repro_BB0.5_env10_var0_low environment 0.71 0.9 1 0.81 1 0.88 1 0.75 0.5 0 10 0 0.00115672073279637 0.0740379294005659 0.924805349866638 0.0381756854330793
57_rust_env_repro 57_rust_env_repro_BB0.5_env11_var0_low environment 0.71 0.9 1 0.81 1 0.88 1 0.75 0.5 0 11 0 0.0300515730498747 0.343736712134507 0.626211714815618 0.201919929117128
57_rust_env_repro 57_rust_env_repro_BB0.5_env12_var0_low environment 0.71 0.9 1 0.81 1 0.88 1 0.75 0.5 0 12 0 0.0787598441902304 0.471145656703812 0.450094499105958 0.314332672542136
57_rust_env_repro 57_rust_env_repro_BB0.5_env13_var0_low environment 0.71 0.9 1 0.81 1 0.88 1 0.75 0.5 0 13 0 0.151173071267934 0.533396858692985 0.315430070039081 0.417871500614426
57_rust_env_repro 57_rust_env_repro_BB0.5_env14_var0_low environment 0.71 0.9 1 0.81 1 0.88 1 0.75 0.5 0 14 0 0.23740260057803 0.545756850133632 0.216840549288338 0.510281025644846
57_rust_env_repro 57_rust_env_repro_BB0.5_env15_var0_low environment 0.71 0.9 1 0.81 1 0.88 1 0.75 0.5 0 15 0 0.34109953405348 0.515558219436927 0.143342246509593 0.598878643771944
57_rust_env_repro 57_rust_env_repro_BB0.5_env16_var0_low environment 0.71 0.9 1 0.81 1 0.88 1 0.75 0.5 0 16 0 0.441941978620048 0.465262808702154 0.0927952126777987 0.674573382971125
57_rust_env_repro 57_rust_env_repro_BB0.5_env17_var0_low environment 0.71 0.9 1 0.81 1 0.88 1 0.75 0.5 0 17 0 0.508679214493233 0.422654517745158 0.0686662677616084 0.720006473365812
57_rust_env_repro 57_rust_env_repro_BB0.5_env18_var0_low environment 0.71 0.9 1 0.81 1 0.88 1 0.75 0.5 0 18 0 0.538738152445312 0.4022981899237 0.0589636576309881 0.739887247407162
57_rust_env_repro 57_rust_env_repro_BB0.5_env19_var0_low environment 0.71 0.9 1 0.81 1 0.88 1 0.75 0.5 0 19 0 0.547069417961201 0.396562319631219 0.0563682624075799 0.745350577776811
57_rust_env_repro 57_rust_env_repro_BB0.5_env20_var0_low environment 0.71 0.9 1 0.81 1 0.88 1 0.75 0.5 0 20 0 0.547295091484702 0.396725059065343 0.0559798494499546 0.745657621017374
57_rust_env_repro 57_rust_env_repro_BB0.4_env7_var0_low environment 0.71 0.9 1 0.81 1 0.88 1 0.7 0.4 0 7 0 0 0 1 0
57_rust_env_repro 57_rust_env_repro_BB0.4_env8_var0_low environment 0.71 0.9 1 0.81 1 0.88 1 0.7 0.4 0 8 0 0 0 1 0
57_rust_env_repro 57_rust_env_repro_BB0.4_env9_var0_low environment 0.71 0.9 1 0.81 1 0.88 1 0.7 0.4 0 9 0 0 0 1 0
57_rust_env_repro 57_rust_env_repro_BB0.4_env10_var0_low environment 0.71 0.9 1 0.81 1 0.88 1 0.7 0.4 0 10 0 0.0163287079024969 0.258654091298749 0.725017200798754 0.145655753551871
57_rust_env_repro 57_rust_env_repro_BB0.4_env11_var0_low environment 0.71 0.9 1 0.81 1 0.88 1 0.7 0.4 0 11 0 0.0601186914170098 0.432365940195778 0.507515368387213 0.276301661514899
57_rust_env_repro 57_rust_env_repro_BB0.4_env12_var0_low environment 0.71 0.9 1 0.81 1 0.88 1 0.7 0.4 0 12 0 0.121116321990226 0.519810759876311 0.359072918133463 0.381021701928381
57_rust_env_repro 57_rust_env_repro_BB0.4_env13_var0_low environment 0.71 0.9 1 0.81 1 0.88 1 0.7 0.4 0 13 0 0.210955755343234 0.552786480169601 0.236257764487165 0.487348995428034
57_rust_env_repro 57_rust_env_repro_BB0.4_env14_var0_low environment 0.71 0.9 1 0.81 1 0.88 1 0.7 0.4 0 14 0 0.326024121027176 0.527128722106092 0.146847156866732 0.589588482080222
57_rust_env_repro 57_rust_env_repro_BB0.4_env15_var0_low environment 0.71 0.9 1 0.81 1 0.88 1 0.7 0.4 0 15 0 0.459295109216949 0.458239955735579 0.0824649350474723 0.688415087084738
57_rust_env_repro 57_rust_env_repro_BB0.4_env16_var0_low environment 0.71 0.9 1 0.81 1 0.88 1 0.7 0.4 0 16 0 0.594647457925341 0.363021566559879 0.0423309755147807 0.77615824120528
57_rust_env_repro 57_rust_env_repro_BB0.4_env17_var0_low environment 0.71 0.9 1 0.81 1 0.88 1 0.7 0.4 0 17 0 0.684545707757724 0.290823706980737 0.0246305852615388 0.829957561248093
57_rust_env_repro 57_rust_env_repro_BB0.4_env18_var0_low environment 0.71 0.9 1 0.81 1 0.88 1 0.7 0.4 0 18 0 0.722073552973447 0.259748011915183 0.0181784351113701 0.851947558931039
57_rust_env_repro 57_rust_env_repro_BB0.4_env19_var0_low environment 0.71 0.9 1 0.81 1 0.88 1 0.7 0.4 0 19 0 0.734312832154055 0.249032257663819 0.0166549101821259 0.858828960985965
57_rust_env_repro 57_rust_env_repro_BB0.4_env20_var0_low environment 0.71 0.9 1 0.81 1 0.88 1 0.7 0.4 0 20 0 0.733112398019469 0.249606833988853 0.0172807679916782 0.857915815013895
57_rust_env_repro 57_rust_env_repro_BB0.3_env7_var0_low environment 0.71 0.9 1 0.81 1 0.88 1 0.65 0.3 0 7 0 0 0 1 0
57_rust_env_repro 57_rust_env_repro_BB0.3_env8_var0_low environment 0.71 0.9 1 0.81 1 0.88 1 0.65 0.3 0 8 0 0 0 1 0
57_rust_env_repro 57_rust_env_repro_BB0.3_env9_var0_low environment 0.71 0.9 1 0.81 1 0.88 1 0.65 0.3 0 9 0 0.00701485845124992 0.16596997864994 0.82701516289881 0.0899998477762201
57_rust_env_repro 57_rust_env_repro_BB0.3_env10_var0_low environment 0.71 0.9 1 0.81 1 0.88 1 0.65 0.3 0 10 0 0.0465662314976468 0.388539698073192 0.564894070429161 0.240836080534243
57_rust_env_repro 57_rust_env_repro_BB0.3_env11_var0_low environment 0.71 0.9 1 0.81 1 0.88 1 0.65 0.3 0 11 0 0.101267962298372 0.50298614085776 0.395745896843868 0.352761032727252
57_rust_env_repro 57_rust_env_repro_BB0.3_env12_var0_low environment 0.71 0.9 1 0.81 1 0.88 1 0.65 0.3 0 12 0 0.177641531610388 0.550921156240635 0.271437312148977 0.453102109730705
57_rust_env_repro 57_rust_env_repro_BB0.3_env13_var0_low environment 0.71 0.9 1 0.81 1 0.88 1 0.65 0.3 0 13 0 0.290872793436538 0.540300937993379 0.168826268570083 0.561023262433227
57_rust_env_repro 57_rust_env_repro_BB0.3_env14_var0_low environment 0.71 0.9 1 0.81 1 0.88 1 0.65 0.3 0 14 0 0.437840704173633 0.474087410955401 0.0880718848709656 0.674884409651334
57_rust_env_repro 57_rust_env_repro_BB0.3_env15_var0_low environment 0.71 0.9 1 0.81 1 0.88 1 0.65 0.3 0 15 0 0.617723161576769 0.346787392351744 0.0354894460714869 0.791116857752641
57_rust_env_repro 57_rust_env_repro_BB0.3_env16_var0_low environment 0.71 0.9 1 0.81 1 0.88 1 0.65 0.3 0 16 0 0.781636495871974 0.207360862054476 0.0110026420735496 0.885316926899212
57_rust_env_repro 57_rust_env_repro_BB0.3_env17_var0_low environment 0.71 0.9 1 0.81 1 0.88 1 0.65 0.3 0 17 0 0.891232266743502 0.105804448855908 0.00296328440059034 0.944134491171456
57_rust_env_repro 57_rust_env_repro_BB0.3_env18_var0_low environment 0.71 0.9 1 0.81 1 0.88 1 0.65 0.3 0 18 0 0.931520729031955 0.067345021659343 0.00113424930870169 0.965193239861627
57_rust_env_repro 57_rust_env_repro_BB0.3_env19_var0_low environment 0.71 0.9 1 0.81 1 0.88 1 0.65 0.3 0 19 0 0.93936863289322 0.0595426178355162 0.00108874927126366 0.969139941810978
57_rust_env_repro 57_rust_env_repro_BB0.3_env20_var0_low environment 0.71 0.9 1 0.81 1 0.88 1 0.65 0.3 0 20 0 0.939246478164701 0.0599114903739931 0.00084203146130558 0.969202223351698
57_rust_env_repro 57_rust_env_repro_BB0.2_env7_var0_low environment 0.71 0.9 1 0.81 1 0.88 1 0.6 0.2 0 7 0 0 0 1 0
57_rust_env_repro 57_rust_env_repro_BB0.2_env8_var0_low environment 0.71 0.9 1 0.81 1 0.88 1 0.6 0.2 0 8 0 0.0022573477455777 0.0830364051354453 0.914706247118977 0.0437755503133004
57_rust_env_repro 57_rust_env_repro_BB0.2_env9_var0_low environment 0.71 0.9 1 0.81 1 0.88 1 0.6 0.2 0 9 0 0.040625348440705 0.355474643226717 0.603900008332578 0.218362670054063
57_rust_env_repro 57_rust_env_repro_BB0.2_env10_var0_low environment 0.71 0.9 1 0.81 1 0.88 1 0.6 0.2 0 10 0 0.0904681396486244 0.478621934669001 0.430909925682374 0.329779106983125
57_rust_env_repro 57_rust_env_repro_BB0.2_env11_var0_low environment 0.71 0.9 1 0.81 1 0.88 1 0.6 0.2 0 11 0 0.154248485042426 0.540144961496908 0.305606553460666 0.42432096579088
57_rust_env_repro 57_rust_env_repro_BB0.2_env12_var0_low environment 0.71 0.9 1 0.81 1 0.88 1 0.6 0.2 0 12 0 0.245992379796164 0.554045255962321 0.199962364241515 0.523015007777324
57_rust_env_repro 57_rust_env_repro_BB0.2_env13_var0_low environment 0.71 0.9 1 0.81 1 0.88 1 0.6 0.2 0 13 0 0.383810110956605 0.506891319627806 0.109298569415589 0.637255770770508
57_rust_env_repro 57_rust_env_repro_BB0.2_env14_var0_low environment 0.71 0.9 1 0.81 1 0.88 1 0.6 0.2 0 14 0 0.577905139989493 0.379121246118473 0.0429736138920339 0.76746576304873
57_rust_env_repro 57_rust_env_repro_BB0.2_env15_var0_low environment 0.71 0.9 1 0.81 1 0.88 1 0.6 0.2 0 15 0 0.800301568672428 0.190883083325557 0.00881534800201519 0.895743110335206
57_rust_env_repro 57_rust_env_repro_BB0.2_env16_var0_low environment 0.71 0.9 1 0.81 1 0.88 1 0.6 0.2 0 16 0 0.96707352253453 0.0325101359259527 0.00041634153951763 0.983328590497506
57_rust_env_repro 57_rust_env_repro_BB0.2_env17_var0_low environment 0.71 0.9 1 0.81 1 0.88 1 0.6 0.2 0 17 0 0.996681273679494 0.0033142818760612 4.44444444444444e-06 0.998338414617525
57_rust_env_repro 57_rust_env_repro_BB0.2_env18_var0_low environment 0.71 0.9 1 0.81 1 0.88 1 0.6 0.2 0 18 0 0.997991383286569 0.00200436139428214 4.25531914893617e-06 0.99899356398371
57_rust_env_repro 57_rust_env_repro_BB0.2_env19_var0_low environment 0.71 0.9 1 0.81 1 0.88 1 0.6 0.2 0 19 0 0.997992097249206 0.00199474568383073 1.31570669632185e-05 0.998989470091121
57_rust_env_repro 57_rust_env_repro_BB0.2_env20_var0_low environment 0.71 0.9 1 0.81 1 0.88 1 0.6 0.2 0 20 0 0.999184786286563 0.000815213713436669 0 0.999592393143282
57_rust_env_repro 57_rust_env_repro_BB0.1_env7_var0_low environment 0.71 0.9 1 0.81 1 0.88 1 0.55 0.1 0 7 0 0.00272002817000652 0.0572534685799383 0.940026503250055 0.0313467624599757
57_rust_env_repro 57_rust_env_repro_BB0.1_env8_var0_low environment 0.71 0.9 1 0.81 1 0.88 1 0.55 0.1 0 8 0 0.0557413964864613 0.370720973463428 0.573537630050111 0.241101883218175
57_rust_env_repro 57_rust_env_repro_BB0.1_env9_var0_low environment 0.71 0.9 1 0.81 1 0.88 1 0.55 0.1 0 9 0 0.0983103869769529 0.469915415782203 0.431774197240844 0.333268094868054
57_rust_env_repro 57_rust_env_repro_BB0.1_env10_var0_low environment 0.71 0.9 1 0.81 1 0.88 1 0.55 0.1 0 10 0 0.149308246747204 0.530374867537196 0.320316885715601 0.414495680515801
57_rust_env_repro 57_rust_env_repro_BB0.1_env11_var0_low environment 0.71 0.9 1 0.81 1 0.88 1 0.55 0.1 0 11 0 0.217886527971648 0.555994500486538 0.226118971541813 0.495883778214918
57_rust_env_repro 57_rust_env_repro_BB0.1_env12_var0_low environment 0.71 0.9 1 0.81 1 0.88 1 0.55 0.1 0 12 0 0.333019552751081 0.531521486130442 0.135458961118477 0.598780295816302
57_rust_env_repro 57_rust_env_repro_BB0.1_env13_var0_low environment 0.71 0.9 1 0.81 1 0.88 1 0.55 0.1 0 13 0 0.510443299314267 0.428857996171 0.0606987045147333 0.724872297399767
57_rust_env_repro 57_rust_env_repro_BB0.1_env14_var0_low environment 0.71 0.9 1 0.81 1 0.88 1 0.55 0.1 0 14 0 0.745654665879029 0.240924358957164 0.0134209751638075 0.866116845357611
57_rust_env_repro 57_rust_env_repro_BB0.1_env15_var0_low environment 0.71 0.9 1 0.81 1 0.88 1 0.55 0.1 0 15 0 0.981013661879354 0.0188566567793528 0.000129681341293444 0.99044199026903
57_rust_env_repro 57_rust_env_repro_BB0.1_env16_var0_low environment 0.71 0.9 1 0.81 1 0.88 1 0.55 0.1 0 16 0 0.999357380291593 0.000633445396480049 9.17431192660551e-06 0.999674102989833
57_rust_env_repro 57_rust_env_repro_BB0.1_env17_var0_low environment 0.71 0.9 1 0.81 1 0.88 1 0.55 0.1 0 17 0 1 0 0 1
57_rust_env_repro 57_rust_env_repro_BB0.1_env18_var0_low environment 0.71 0.9 1 0.81 1 0.88 1 0.55 0.1 0 18 0 1 0 0 1
57_rust_env_repro 57_rust_env_repro_BB0.1_env19_var0_low environment 0.71 0.9 1 0.81 1 0.88 1 0.55 0.1 0 19 0 1 0 0 1
57_rust_env_repro 57_rust_env_repro_BB0.1_env20_var0_low environment 0.71 0.9 1 0.81 1 0.88 1 0.55 0.1 0 20 0 1 0 0 1
57_rust_env_repro 57_rust_env_repro_BB1_env7_var5_low environment 0.71 0.9 1 0.81 1 0.88 1 1 1 0 7 5 0 0 1 0
57_rust_env_repro 57_rust_env_repro_BB1_env8_var5_low environment 0.71 0.9 1 0.81 1 0.88 1 1 1 0 8 5 0 0 1 0
57_rust_env_repro 57_rust_env_repro_BB1_env9_var5_low environment 0.71 0.9 1 0.81 1 0.88 1 1 1 0 9 5 0 0 1 0
57_rust_env_repro 57_rust_env_repro_BB1_env10_var5_low environment 0.71 0.9 1 0.81 1 0.88 1 1 1 0 10 5 0 0 1 0
57_rust_env_repro 57_rust_env_repro_BB1_env11_var5_low environment 0.71 0.9 1 0.81 1 0.88 1 1 1 0 11 5 0 0 1 0
57_rust_env_repro 57_rust_env_repro_BB1_env12_var5_low environment 0.71 0.9 1 0.81 1 0.88 1 1 1 0 12 5 0 0.00072829964870707 0.999271700351293 0.000364149824353535
57_rust_env_repro 57_rust_env_repro_BB1_env13_var5_low environment 0.71 0.9 1 0.81 1 0.88 1 1 1 0 13 5 7.38831991121301e-05 0.0112700318263756 0.988656084974512 0.00570889911229991
57_rust_env_repro 57_rust_env_repro_BB1_env14_var5_low environment 0.71 0.9 1 0.81 1 0.88 1 1 1 0 14 5 0.00182004859563609 0.0885636594828676 0.909616291921496 0.0461018783370699
57_rust_env_repro 57_rust_env_repro_BB1_env15_var5_low environment 0.71 0.9 1 0.81 1 0.88 1 1 1 0 15 5 0.0103825985044392 0.203735737459066 0.785881664036495 0.112250467233972
57_rust_env_repro 57_rust_env_repro_BB1_env16_var5_low environment 0.71 0.9 1 0.81 1 0.88 1 1 1 0 16 5 0.0218804359298132 0.285141136428009 0.692978427642178 0.164451004143817
57_rust_env_repro 57_rust_env_repro_BB1_env17_var5_low environment 0.71 0.9 1 0.81 1 0.88 1 1 1 0 17 5 0.0322426081936122 0.332469519014228 0.635287872792159 0.198477367700726
57_rust_env_repro 57_rust_env_repro_BB1_env18_var5_low environment 0.71 0.9 1 0.81 1 0.88 1 1 1 0 18 5 0.04097150168193 0.356805665042428 0.602222833275642 0.219374334203144
57_rust_env_repro 57_rust_env_repro_BB1_env19_var5_low environment 0.71 0.9 1 0.81 1 0.88 1 1 1 0 19 5 0.0493059325196445 0.378167193804574 0.572526873675781 0.238389529421932
57_rust_env_repro 57_rust_env_repro_BB1_env20_var5_low environment 0.71 0.9 1 0.81 1 0.88 1 1 1 0 20 5 0.0515498894131514 0.384234144085455 0.564215966501394 0.243666961455879
57_rust_env_repro 57_rust_env_repro_BB0.9_env7_var5_low environment 0.71 0.9 1 0.81 1 0.88 1 0.95 0.9 0 7 5 0 0 1 0
57_rust_env_repro 57_rust_env_repro_BB0.9_env8_var5_low environment 0.71 0.9 1 0.81 1 0.88 1 0.95 0.9 0 8 5 0 0 1 0
57_rust_env_repro 57_rust_env_repro_BB0.9_env9_var5_low environment 0.71 0.9 1 0.81 1 0.88 1 0.95 0.9 0 9 5 0 0 1 0
57_rust_env_repro 57_rust_env_repro_BB0.9_env10_var5_low environment 0.71 0.9 1 0.81 1 0.88 1 0.95 0.9 0 10 5 0 0 1 0
57_rust_env_repro 57_rust_env_repro_BB0.9_env11_var5_low environment 0.71 0.9 1 0.81 1 0.88 1 0.95 0.9 0 11 5 9.52158619064024e-06 0.001130986277332 0.998859492136477 0.000575014724856639
57_rust_env_repro 57_rust_env_repro_BB0.9_env12_var5_low environment 0.71 0.9 1 0.81 1 0.88 1 0.95 0.9 0 12 5 0.000191029487185719 0.0202614403004921 0.979547530212322 0.0103217496374318
57_rust_env_repro 57_rust_env_repro_BB0.9_env13_var5_low environment 0.71 0.9 1 0.81 1 0.88 1 0.95 0.9 0 13 5 0.00271683657058432 0.106843632246766 0.890439531182649 0.0561386526939674
57_rust_env_repro 57_rust_env_repro_BB0.9_env14_var5_low environment 0.71 0.9 1 0.81 1 0.88 1 0.95 0.9 0 14 5 0.0121148295843699 0.222609825636207 0.765275344779423 0.123419742402473
57_rust_env_repro 57_rust_env_repro_BB0.9_env15_var5_low environment 0.71 0.9 1 0.81 1 0.88 1 0.95 0.9 0 15 5 0.0284222964920126 0.317524268480639 0.654053435027349 0.187184430732332
57_rust_env_repro 57_rust_env_repro_BB0.9_env16_var5_low environment 0.71 0.9 1 0.81 1 0.88 1 0.95 0.9 0 16 5 0.0467322973166919 0.381428776530684 0.571838926152624 0.237446685582034
57_rust_env_repro 57_rust_env_repro_BB0.9_env17_var5_low environment 0.71 0.9 1 0.81 1 0.88 1 0.95 0.9 0 17 5 0.0659736052869551 0.4195599409183 0.514466453794745 0.275753575746105
57_rust_env_repro 57_rust_env_repro_BB0.9_env18_var5_low environment 0.71 0.9 1 0.81 1 0.88 1 0.95 0.9 0 18 5 0.0819303728590036 0.445794975951152 0.472274651189845 0.30482786083458
57_rust_env_repro 57_rust_env_repro_BB0.9_env19_var5_low environment 0.71 0.9 1 0.81 1 0.88 1 0.95 0.9 0 19 5 0.0909776351526151 0.456317796067208 0.452704568780176 0.319136533186219
57_rust_env_repro 57_rust_env_repro_BB0.9_env20_var5_low environment 0.71 0.9 1 0.81 1 0.88 1 0.95 0.9 0 20 5 0.0995127444813648 0.467963908390062 0.432523347128573 0.333494698676396
57_rust_env_repro 57_rust_env_repro_BB0.8_env7_var5_low environment 0.71 0.9 1 0.81 1 0.88 1 0.9 0.8 0 7 5 0 0 1 0
57_rust_env_repro 57_rust_env_repro_BB0.8_env8_var5_low environment 0.71 0.9 1 0.81 1 0.88 1 0.9 0.8 0 8 5 0 0 1 0
57_rust_env_repro 57_rust_env_repro_BB0.8_env9_var5_low environment 0.71 0.9 1 0.81 1 0.88 1 0.9 0.8 0 9 5 0 5.90163934426229e-05 0.999940983606557 2.95081967213115e-05
57_rust_env_repro 57_rust_env_repro_BB0.8_env10_var5_low environment 0.71 0.9 1 0.81 1 0.88 1 0.9 0.8 0 10 5 1.61018215401915e-05 0.00355422410830763 0.996429674070152 0.00179321387569401
57_rust_env_repro 57_rust_env_repro_BB0.8_env11_var5_low environment 0.71 0.9 1 0.81 1 0.88 1 0.9 0.8 0 11 5 0.000802264636675166 0.0538214171193507 0.945376318243974 0.0277129731963505
57_rust_env_repro 57_rust_env_repro_BB0.8_env12_var5_low environment 0.71 0.9 1 0.81 1 0.88 1 0.9 0.8 0 12 5 0.00512204322953716 0.149621503718385 0.845256453052078 0.0799327950887296
57_rust_env_repro 57_rust_env_repro_BB0.8_env13_var5_low environment 0.71 0.9 1 0.81 1 0.88 1 0.9 0.8 0 13 5 0.0165668257744991 0.253074876616746 0.730358297608755 0.143104264082872
57_rust_env_repro 57_rust_env_repro_BB0.8_env14_var5_low environment 0.71 0.9 1 0.81 1 0.88 1 0.9 0.8 0 14 5 0.0332618106700606 0.337394978105362 0.629343211224577 0.201959299722742
57_rust_env_repro 57_rust_env_repro_BB0.8_env15_var5_low environment 0.71 0.9 1 0.81 1 0.88 1 0.9 0.8 0 15 5 0.0590485241589027 0.41112461820781 0.529826857633287 0.264610833262808
57_rust_env_repro 57_rust_env_repro_BB0.8_env16_var5_low environment 0.71 0.9 1 0.81 1 0.88 1 0.9 0.8 0 16 5 0.0830078722281126 0.455513266407339 0.461478861364548 0.310764505431782
57_rust_env_repro 57_rust_env_repro_BB0.8_env17_var5_low environment 0.71 0.9 1 0.81 1 0.88 1 0.9 0.8 0 17 5 0.109438876879091 0.485877262379015 0.404683860741895 0.352377508068598
57_rust_env_repro 57_rust_env_repro_BB0.8_env18_var5_low environment 0.71 0.9 1 0.81 1 0.88 1 0.9 0.8 0 18 5 0.133631002130328 0.503635362358277 0.362733635511396 0.385448683309466
57_rust_env_repro 57_rust_env_repro_BB0.8_env19_var5_low environment 0.71 0.9 1 0.81 1 0.88 1 0.9 0.8 0 19 5 0.153618781790479 0.512439666616335 0.333941551593186 0.409838615098647
57_rust_env_repro 57_rust_env_repro_BB0.8_env20_var5_low environment 0.71 0.9 1 0.81 1 0.88 1 0.9 0.8 0 20 5 0.163757545478373 0.518365832978341 0.317876621543285 0.422940461967544
57_rust_env_repro 57_rust_env_repro_BB0.7_env7_var5_low environment 0.71 0.9 1 0.81 1 0.88 1 0.85 0.7 0 7 5 0 0 1 0
57_rust_env_repro 57_rust_env_repro_BB0.7_env8_var5_low environment 0.71 0.9 1 0.81 1 0.88 1 0.85 0.7 0 8 5 0 0 1 0
57_rust_env_repro 57_rust_env_repro_BB0.7_env9_var5_low environment 0.71 0.9 1 0.81 1 0.88 1 0.85 0.7 0 9 5 0.000190064993154594 0.0147807062672862 0.985029228739559 0.00758041812679771
57_rust_env_repro 57_rust_env_repro_BB0.7_env10_var5_low environment 0.71 0.9 1 0.81 1 0.88 1 0.85 0.7 0 10 5 0.00343260345689744 0.126335968460925 0.870231428082177 0.06660058768736
57_rust_env_repro 57_rust_env_repro_BB0.7_env11_var5_low environment 0.71 0.9 1 0.81 1 0.88 1 0.85 0.7 0 11 5 0.0108862148927401 0.21689147294825 0.772222312159009 0.119331951366865
57_rust_env_repro 57_rust_env_repro_BB0.7_env12_var5_low environment 0.71 0.9 1 0.81 1 0.88 1 0.85 0.7 0 12 5 0.0241249131730221 0.294573198466304 0.681301888360674 0.171411512406174
57_rust_env_repro 57_rust_env_repro_BB0.7_env13_var5_low environment 0.71 0.9 1 0.81 1 0.88 1 0.85 0.7 0 13 5 0.0428311935494003 0.36777863700197 0.58939016944863 0.226720512050385
57_rust_env_repro 57_rust_env_repro_BB0.7_env14_var5_low environment 0.71 0.9 1 0.81 1 0.88 1 0.85 0.7 0 14 5 0.0694462065508217 0.435147118497435 0.495406674951743 0.287019765799539
57_rust_env_repro 57_rust_env_repro_BB0.7_env15_var5_low environment 0.71 0.9 1 0.81 1 0.88 1 0.85 0.7 0 15 5 0.103229970648964 0.481475863506729 0.415294165844308 0.343967902402328
57_rust_env_repro 57_rust_env_repro_BB0.7_env16_var5_low environment 0.71 0.9 1 0.81 1 0.88 1 0.85 0.7 0 16 5 0.139081106393916 0.513308342140754 0.34761055146533 0.395735277464293
57_rust_env_repro 57_rust_env_repro_BB0.7_env17_var5_low environment 0.71 0.9 1 0.81 1 0.88 1 0.85 0.7 0 17 5 0.178221082954472 0.527256643044438 0.29452227400109 0.441849404476691
57_rust_env_repro 57_rust_env_repro_BB0.7_env18_var5_low environment 0.71 0.9 1 0.81 1 0.88 1 0.85 0.7 0 18 5 0.211695344087418 0.53275667174933 0.255547984163252 0.478073679962083
57_rust_env_repro 57_rust_env_repro_BB0.7_env19_var5_low environment 0.71 0.9 1 0.81 1 0.88 1 0.85 0.7 0 19 5 0.237627454733379 0.532761226623025 0.229611318643596 0.504008068044892
57_rust_env_repro 57_rust_env_repro_BB0.7_env20_var5_low environment 0.71 0.9 1 0.81 1 0.88 1 0.85 0.7 0 20 5 0.253205088751826 0.531029240915023 0.215765670333151 0.518719709209338
57_rust_env_repro 57_rust_env_repro_BB0.6_env7_var5_low environment 0.71 0.9 1 0.81 1 0.88 1 0.8 0.6 0 7 5 0 0 1 0
57_rust_env_repro 57_rust_env_repro_BB0.6_env8_var5_low environment 0.71 0.9 1 0.81 1 0.88 1 0.8 0.6 0 8 5 0.000419521139082322 0.0243430762007618 0.975237402660156 0.0125910592394632
57_rust_env_repro 57_rust_env_repro_BB0.6_env9_var5_low environment 0.71 0.9 1 0.81 1 0.88 1 0.8 0.6 0 9 5 0.00757283367174316 0.183652074582395 0.808775091745862 0.0993988709629406
57_rust_env_repro 57_rust_env_repro_BB0.6_env10_var5_low environment 0.71 0.9 1 0.81 1 0.88 1 0.8 0.6 0 10 5 0.0205618444333644 0.282393168024649 0.697044987541987 0.161758428445689
57_rust_env_repro 57_rust_env_repro_BB0.6_env11_var5_low environment 0.71 0.9 1 0.81 1 0.88 1 0.8 0.6 0 11 5 0.0378280300802688 0.352720493886268 0.609451476033463 0.214188277023403
57_rust_env_repro 57_rust_env_repro_BB0.6_env12_var5_low environment 0.71 0.9 1 0.81 1 0.88 1 0.8 0.6 0 12 5 0.0573668300396817 0.407682017385703 0.534951152574616 0.261207838732533
57_rust_env_repro 57_rust_env_repro_BB0.6_env13_var5_low environment 0.71 0.9 1 0.81 1 0.88 1 0.8 0.6 0 13 5 0.0860562265282917 0.46071145547815 0.453232317993559 0.316411954267367
57_rust_env_repro 57_rust_env_repro_BB0.6_env14_var5_low environment 0.71 0.9 1 0.81 1 0.88 1 0.8 0.6 0 14 5 0.12040080539978 0.499247864432513 0.380351330167707 0.370024737616037
57_rust_env_repro 57_rust_env_repro_BB0.6_env15_var5_low environment 0.71 0.9 1 0.81 1 0.88 1 0.8 0.6 0 15 5 0.164707468917287 0.525982795055426 0.309309736027287 0.427698866445
57_rust_env_repro 57_rust_env_repro_BB0.6_env16_var5_low environment 0.71 0.9 1 0.81 1 0.88 1 0.8 0.6 0 16 5 0.215109105897015 0.537929799285257 0.246961094817728 0.484074005539643
57_rust_env_repro 57_rust_env_repro_BB0.6_env17_var5_low environment 0.71 0.9 1 0.81 1 0.88 1 0.8 0.6 0 17 5 0.261587797425694 0.535103534380542 0.203308668193764 0.529139564615965
57_rust_env_repro 57_rust_env_repro_BB0.6_env18_var5_low environment 0.71 0.9 1 0.81 1 0.88 1 0.8 0.6 0 18 5 0.308181417396579 0.520838861215561 0.17097972138786 0.568600848004359
57_rust_env_repro 57_rust_env_repro_BB0.6_env19_var5_low environment 0.71 0.9 1 0.81 1 0.88 1 0.8 0.6 0 19 5 0.344305852001317 0.510026902469787 0.145667245528896 0.599319303236211
57_rust_env_repro 57_rust_env_repro_BB0.6_env20_var5_low environment 0.71 0.9 1 0.81 1 0.88 1 0.8 0.6 0 20 5 0.367146854492736 0.499071285234011 0.133781860273253 0.616682497109742
57_rust_env_repro 57_rust_env_repro_BB0.5_env7_var5_low environment 0.71 0.9 1 0.81 1 0.88 1 0.75 0.5 0 7 5 0.000340952618417704 0.0213966279111443 0.978262419470438 0.0110392665739898
57_rust_env_repro 57_rust_env_repro_BB0.5_env8_var5_low environment 0.71 0.9 1 0.81 1 0.88 1 0.75 0.5 0 8 5 0.0102294452693565 0.205554115193146 0.784216439537498 0.11300650286593
57_rust_env_repro 57_rust_env_repro_BB0.5_env9_var5_low environment 0.71 0.9 1 0.81 1 0.88 1 0.75 0.5 0 9 5 0.028554019117039 0.322182849271498 0.649263131611463 0.189645443752788
57_rust_env_repro 57_rust_env_repro_BB0.5_env10_var5_low environment 0.71 0.9 1 0.81 1 0.88 1 0.75 0.5 0 10 5 0.0534525874252225 0.403097214470401 0.543450198104376 0.255001194660423
57_rust_env_repro 57_rust_env_repro_BB0.5_env11_var5_low environment 0.71 0.9 1 0.81 1 0.88 1 0.75 0.5 0 11 5 0.0778452063046198 0.45216069808858 0.4699940956068 0.30392555534891
57_rust_env_repro 57_rust_env_repro_BB0.5_env12_var5_low environment 0.71 0.9 1 0.81 1 0.88 1 0.75 0.5 0 12 5 0.106503506895597 0.489074560266878 0.404421932837524 0.351040787029037
57_rust_env_repro 57_rust_env_repro_BB0.5_env13_var5_low environment 0.71 0.9 1 0.81 1 0.88 1 0.75 0.5 0 13 5 0.144657195255119 0.517804801859741 0.337538002885139 0.40355959618499
57_rust_env_repro 57_rust_env_repro_BB0.5_env14_var5_low environment 0.71 0.9 1 0.81 1 0.88 1 0.75 0.5 0 14 5 0.190045044840708 0.536271340020774 0.273683615138517 0.458180714851096
57_rust_env_repro 57_rust_env_repro_BB0.5_env15_var5_low environment 0.71 0.9 1 0.81 1 0.88 1 0.75 0.5 0 15 5 0.245321459228355 0.539102142619724 0.215576398151921 0.514872530538217
57_rust_env_repro 57_rust_env_repro_BB0.5_env16_var5_low environment 0.71 0.9 1 0.81 1 0.88 1 0.75 0.5 0 16 5 0.306421599799113 0.5283794870448 0.165198913156087 0.570611343321513
57_rust_env_repro 57_rust_env_repro_BB0.5_env17_var5_low environment 0.71 0.9 1 0.81 1 0.88 1 0.75 0.5 0 17 5 0.377620552075373 0.499463873842447 0.122915574082179 0.627352488996597
57_rust_env_repro 57_rust_env_repro_BB0.5_env18_var5_low environment 0.71 0.9 1 0.81 1 0.88 1 0.75 0.5 0 18 5 0.434722488942133 0.470895075313508 0.0943824357443588 0.670170026598887
57_rust_env_repro 57_rust_env_repro_BB0.5_env19_var5_low environment 0.71 0.9 1 0.81 1 0.88 1 0.75 0.5 0 19 5 0.482985470853892 0.440024987850861 0.0769895412952462 0.702997964779323
57_rust_env_repro 57_rust_env_repro_BB0.5_env20_var5_low environment 0.71 0.9 1 0.81 1 0.88 1 0.75 0.5 0 20 5 0.521587590445837 0.414333535101051 0.064078874453112 0.728754357996363
57_rust_env_repro 57_rust_env_repro_BB0.4_env7_var5_low environment 0.71 0.9 1 0.81 1 0.88 1 0.7 0.4 0 7 5 0.0149340549223484 0.238514313138703 0.746551631938948 0.1341912114917
57_rust_env_repro 57_rust_env_repro_BB0.4_env8_var5_low environment 0.71 0.9 1 0.81 1 0.88 1 0.7 0.4 0 8 5 0.0389518859730214 0.356773607395469 0.60427450663151 0.217338689670756
57_rust_env_repro 57_rust_env_repro_BB0.4_env9_var5_low environment 0.71 0.9 1 0.81 1 0.88 1 0.7 0.4 0 9 5 0.0689937127795973 0.43779308178684 0.493213205433563 0.287890253673017
57_rust_env_repro 57_rust_env_repro_BB0.4_env10_var5_low environment 0.71 0.9 1 0.81 1 0.88 1 0.7 0.4 0 10 5 0.101535947768745 0.485823917596955 0.412640134634301 0.344447906567222
57_rust_env_repro 57_rust_env_repro_BB0.4_env11_var5_low environment 0.71 0.9 1 0.81 1 0.88 1 0.7 0.4 0 11 5 0.136687580853923 0.517038554730376 0.346273864415701 0.395206858219111
57_rust_env_repro 57_rust_env_repro_BB0.4_env12_var5_low environment 0.71 0.9 1 0.81 1 0.88 1 0.7 0.4 0 12 5 0.17801547180131 0.533574073176 0.28841045502269 0.44480250838931
57_rust_env_repro 57_rust_env_repro_BB0.4_env13_var5_low environment 0.71 0.9 1 0.81 1 0.88 1 0.7 0.4 0 13 5 0.226543378677233 0.53786719768129 0.235589423641478 0.495476977517878
57_rust_env_repro 57_rust_env_repro_BB0.4_env14_var5_low environment 0.71 0.9 1 0.81 1 0.88 1 0.7 0.4 0 14 5 0.282031941348159 0.534173710543139 0.183794348108703 0.549118796619728
57_rust_env_repro 57_rust_env_repro_BB0.4_env15_var5_low environment 0.71 0.9 1 0.81 1 0.88 1 0.7 0.4 0 15 5 0.350458351052261 0.51486814170021 0.134673507247529 0.607892421902366
57_rust_env_repro 57_rust_env_repro_BB0.4_env16_var5_low environment 0.71 0.9 1 0.81 1 0.88 1 0.7 0.4 0 16 5 0.425630090746431 0.477930050948367 0.0964398583052012 0.664595116220615
57_rust_env_repro 57_rust_env_repro_BB0.4_env17_var5_low environment 0.71 0.9 1 0.81 1 0.88 1 0.7 0.4 0 17 5 0.520358286230778 0.417463914497349 0.062177799271873 0.729090243479453
57_rust_env_repro 57_rust_env_repro_BB0.4_env18_var5_low environment 0.71 0.9 1 0.81 1 0.88 1 0.7 0.4 0 18 5 0.59009364891956 0.366812537390922 0.043093813689518 0.773499917615021
57_rust_env_repro 57_rust_env_repro_BB0.4_env19_var5_low environment 0.71 0.9 1 0.81 1 0.88 1 0.7 0.4 0 19 5 0.650884330710593 0.318627050646097 0.0304886186433096 0.810197856033642
57_rust_env_repro 57_rust_env_repro_BB0.4_env20_var5_low environment 0.71 0.9 1 0.81 1 0.88 1 0.7 0.4 0 20 5 0.692951616345508 0.284258240106323 0.0227901435481688 0.83508073639867
57_rust_env_repro 57_rust_env_repro_BB0.3_env7_var5_low environment 0.71 0.9 1 0.81 1 0.88 1 0.65 0.3 0 7 5 0.0503094173166863 0.389397692191204 0.560292890492109 0.245008263412288
57_rust_env_repro 57_rust_env_repro_BB0.3_env8_var5_low environment 0.71 0.9 1 0.81 1 0.88 1 0.65 0.3 0 8 5 0.0818886052783994 0.458268130908047 0.459843263813553 0.311022670732423
57_rust_env_repro 57_rust_env_repro_BB0.3_env9_var5_low environment 0.71 0.9 1 0.81 1 0.88 1 0.65 0.3 0 9 5 0.123472579325624 0.506783010935982 0.369744409738395 0.376864084793614
57_rust_env_repro 57_rust_env_repro_BB0.3_env10_var5_low environment 0.71 0.9 1 0.81 1 0.88 1 0.65 0.3 0 10 5 0.16606904043571 0.532351191896691 0.301579767667599 0.432244636384056
57_rust_env_repro 57_rust_env_repro_BB0.3_env11_var5_low environment 0.71 0.9 1 0.81 1 0.88 1 0.65 0.3 0 11 5 0.216466984345531 0.542330529234773 0.241202486419695 0.487632248962918
57_rust_env_repro 57_rust_env_repro_BB0.3_env12_var5_low environment 0.71 0.9 1 0.81 1 0.88 1 0.65 0.3 0 12 5 0.268902875279286 0.535311801353762 0.195785323366952 0.536558775956167
57_rust_env_repro 57_rust_env_repro_BB0.3_env13_var5_low environment 0.71 0.9 1 0.81 1 0.88 1 0.65 0.3 0 13 5 0.327815292458312 0.521708729182536 0.150475978359153 0.588669657049579
57_rust_env_repro 57_rust_env_repro_BB0.3_env14_var5_low environment 0.71 0.9 1 0.81 1 0.88 1 0.65 0.3 0 14 5 0.39779297256078 0.491558258369002 0.110648769070218 0.643572101745281
57_rust_env_repro 57_rust_env_repro_BB0.3_env15_var5_low environment 0.71 0.9 1 0.81 1 0.88 1 0.65 0.3 0 15 5 0.47747980277879 0.446648499866659 0.0758716973545511 0.700804052712119
57_rust_env_repro 57_rust_env_repro_BB0.3_env16_var5_low environment 0.71 0.9 1 0.81 1 0.88 1 0.65 0.3 0 16 5 0.580919133937894 0.374818905680215 0.0442619603818911 0.768328586778002
57_rust_env_repro 57_rust_env_repro_BB0.3_env17_var5_low environment 0.71 0.9 1 0.81 1 0.88 1 0.65 0.3 0 17 5 0.680840106837683 0.295378303410347 0.02378158975197 0.828529258542856
57_rust_env_repro 57_rust_env_repro_BB0.3_env18_var5_low environment 0.71 0.9 1 0.81 1 0.88 1 0.65 0.3 0 18 5 0.784207443160049 0.205228627136606 0.0105639297033458 0.886821756728351
57_rust_env_repro 57_rust_env_repro_BB0.3_env19_var5_low environment 0.71 0.9 1 0.81 1 0.88 1 0.65 0.3 0 19 5 0.860480625855623 0.135066098572729 0.00445327557164799 0.928013675141987
57_rust_env_repro 57_rust_env_repro_BB0.3_env20_var5_low environment 0.71 0.9 1 0.81 1 0.88 1 0.65 0.3 0 20 5 0.897993868984516 0.0997224030481941 0.00228372796728956 0.947855070508613
57_rust_env_repro 57_rust_env_repro_BB0.2_env7_var5_low environment 0.71 0.9 1 0.81 1 0.88 1 0.6 0.2 0 7 5 0.0999768698597407 0.480591697139684 0.419431433000576 0.340272718429583
57_rust_env_repro 57_rust_env_repro_BB0.2_env8_var5_low environment 0.71 0.9 1 0.81 1 0.88 1 0.6 0.2 0 8 5 0.143919897110313 0.520232653627425 0.335847449262262 0.404036223924025
57_rust_env_repro 57_rust_env_repro_BB0.2_env9_var5_low environment 0.71 0.9 1 0.81 1 0.88 1 0.6 0.2 0 9 5 0.194232497636358 0.540463179889645 0.265304322473997 0.46446408758118
57_rust_env_repro 57_rust_env_repro_BB0.2_env10_var5_low environment 0.71 0.9 1 0.81 1 0.88 1 0.6 0.2 0 10 5 0.251300497804687 0.542033247378399 0.206666254816914 0.522317121493887
57_rust_env_repro 57_rust_env_repro_BB0.2_env11_var5_low environment 0.71 0.9 1 0.81 1 0.88 1 0.6 0.2 0 11 5 0.312973639874883 0.528762046624307 0.15826431350081 0.577354663187036
57_rust_env_repro 57_rust_env_repro_BB0.2_env12_var5_low environment 0.71 0.9 1 0.81 1 0.88 1 0.6 0.2 0 12 5 0.378831061536746 0.501580091744926 0.119588846718328 0.629621107409209
57_rust_env_repro 57_rust_env_repro_BB0.2_env13_var5_low environment 0.71 0.9 1 0.81 1 0.88 1 0.6 0.2 0 13 5 0.45031260395037 0.463904099718166 0.0857832963314636 0.682264653809453
57_rust_env_repro 57_rust_env_repro_BB0.2_env14_var5_low environment 0.71 0.9 1 0.81 1 0.88 1 0.6 0.2 0 14 5 0.534254137110516 0.410030318727597 0.0557155441618876 0.739269296474314
57_rust_env_repro 57_rust_env_repro_BB0.2_env15_var5_low environment 0.71 0.9 1 0.81 1 0.88 1 0.6 0.2 0 15 5 0.639339700305871 0.330369969025901 0.0302903306682289 0.804524684818821
57_rust_env_repro 57_rust_env_repro_BB0.2_env16_var5_low environment 0.71 0.9 1 0.81 1 0.88 1 0.6 0.2 0 16 5 0.766118179579347 0.221827678036907 0.0120541423837463 0.8770320185978
57_rust_env_repro 57_rust_env_repro_BB0.2_env17_var5_low environment 0.71 0.9 1 0.81 1 0.88 1 0.6 0.2 0 17 5 0.884452351107322 0.112214121769773 0.00333352712290509 0.940559411992208
57_rust_env_repro 57_rust_env_repro_BB0.2_env18_var5_low environment 0.71 0.9 1 0.81 1 0.88 1 0.6 0.2 0 18 5 0.971200616821715 0.0284847074531016 0.000314675725183125 0.985442970548266
57_rust_env_repro 57_rust_env_repro_BB0.2_env19_var5_low environment 0.71 0.9 1 0.81 1 0.88 1 0.6 0.2 0 19 5 0.991213721559786 0.00871155575094863 7.4722689265247e-05 0.99556949943526
57_rust_env_repro 57_rust_env_repro_BB0.2_env20_var5_low environment 0.71 0.9 1 0.81 1 0.88 1 0.6 0.2 0 20 5 0.996321129341672 0.00365695745524858 2.19132030796074e-05 0.998149608069296
57_rust_env_repro 57_rust_env_repro_BB0.1_env7_var5_low environment 0.71 0.9 1 0.81 1 0.88 1 0.55 0.1 0 7 5 0.172357642552439 0.534793509065251 0.29284884838231 0.439754397085065
57_rust_env_repro 57_rust_env_repro_BB0.1_env8_var5_low environment 0.71 0.9 1 0.81 1 0.88 1 0.55 0.1 0 8 5 0.22009769340375 0.544182687490276 0.235719619105974 0.492189037148888
57_rust_env_repro 57_rust_env_repro_BB0.1_env9_var5_low environment 0.71 0.9 1 0.81 1 0.88 1 0.55 0.1 0 9 5 0.279145810512677 0.537844994129627 0.183009195357696 0.54806830757749
57_rust_env_repro 57_rust_env_repro_BB0.1_env10_var5_low environment 0.71 0.9 1 0.81 1 0.88 1 0.55 0.1 0 10 5 0.351036520440704 0.516662872005948 0.132300607553348 0.609367956443678
57_rust_env_repro 57_rust_env_repro_BB0.1_env11_var5_low environment 0.71 0.9 1 0.81 1 0.88 1 0.55 0.1 0 11 5 0.432538389067726 0.475301166796299 0.0921604441359742 0.670188972465876
57_rust_env_repro 57_rust_env_repro_BB0.1_env12_var5_low environment 0.71 0.9 1 0.81 1 0.88 1 0.55 0.1 0 12 5 0.510938328821651 0.425826326709056 0.0632353444692926 0.723851492176179
57_rust_env_repro 57_rust_env_repro_BB0.1_env13_var5_low environment 0.71 0.9 1 0.81 1 0.88 1 0.55 0.1 0 13 5 0.605029106444958 0.356929356816908 0.0380415367381331 0.783493784853413
57_rust_env_repro 57_rust_env_repro_BB0.1_env14_var5_low environment 0.71 0.9 1 0.81 1 0.88 1 0.55 0.1 0 14 5 0.714500534011007 0.266933715958664 0.0185657500303283 0.847967391990339
57_rust_env_repro 57_rust_env_repro_BB0.1_env15_var5_low environment 0.71 0.9 1 0.81 1 0.88 1 0.55 0.1 0 15 5 0.8414151116578 0.153297479043376 0.00528740929882353 0.918063851179488
57_rust_env_repro 57_rust_env_repro_BB0.1_env16_var5_low environment 0.71 0.9 1 0.81 1 0.88 1 0.55 0.1 0 16 5 0.956493223803961 0.0428227575918618 0.000684018604177564 0.977904602599892
57_rust_env_repro 57_rust_env_repro_BB0.1_env17_var5_low environment 0.71 0.9 1 0.81 1 0.88 1 0.55 0.1 0 17 5 0.998027652832242 0.00196781407618916 4.53309156844968e-06 0.999011559870337
57_rust_env_repro 57_rust_env_repro_BB0.1_env18_var5_low environment 0.71 0.9 1 0.81 1 0.88 1 0.55 0.1 0 18 5 0.999791319602201 0.00020868039779898 0 0.999895659801101
57_rust_env_repro 57_rust_env_repro_BB0.1_env19_var5_low environment 0.71 0.9 1 0.81 1 0.88 1 0.55 0.1 0 19 5 1 0 0 1
57_rust_env_repro 57_rust_env_repro_BB0.1_env20_var5_low environment 0.71 0.9 1 0.81 1 0.88 1 0.55 0.1 0 20 5 1 0 0 1
57_rust_env_repro 57_rust_env_repro_BB1_env7_var6_low environment 0.71 0.9 1 0.81 1 0.88 1 1 1 0 7 6 0 0 1 0
57_rust_env_repro 57_rust_env_repro_BB1_env8_var6_low environment 0.71 0.9 1 0.81 1 0.88 1 1 1 0 8 6 0 0 1 0
57_rust_env_repro 57_rust_env_repro_BB1_env9_var6_low environment 0.71 0.9 1 0.81 1 0.88 1 1 1 0 9 6 0 0 1 0
57_rust_env_repro 57_rust_env_repro_BB1_env10_var6_low environment 0.71 0.9 1 0.81 1 0.88 1 1 1 0 10 6 0 0 1 0
57_rust_env_repro 57_rust_env_repro_BB1_env11_var6_low environment 0.71 0.9 1 0.81 1 0.88 1 1 1 0 11 6 0 0 1 0
57_rust_env_repro 57_rust_env_repro_BB1_env12_var6_low environment 0.71 0.9 1 0.81 1 0.88 1 1 1 0 12 6 0 0.000775507316700397 0.9992244926833 0.000387753658350198
57_rust_env_repro 57_rust_env_repro_BB1_env13_var6_low environment 0.71 0.9 1 0.81 1 0.88 1 1 1 0 13 6 6.56944322531994e-05 0.00780238782312172 0.992131917744625 0.00396688834381406
57_rust_env_repro 57_rust_env_repro_BB1_env14_var6_low environment 0.71 0.9 1 0.81 1 0.88 1 1 1 0 14 6 0.000644202165037258 0.0484851195218792 0.950870678313083 0.0248867619259769
57_rust_env_repro 57_rust_env_repro_BB1_env15_var6_low environment 0.71 0.9 1 0.81 1 0.88 1 1 1 0 15 6 0.00488084401060598 0.143939750254193 0.851179405735201 0.0768507191377026
57_rust_env_repro 57_rust_env_repro_BB1_env16_var6_low environment 0.71 0.9 1 0.81 1 0.88 1 1 1 0 16 6 0.0141399071232767 0.236977241548302 0.748882851328421 0.132628527897428
57_rust_env_repro 57_rust_env_repro_BB1_env17_var6_low environment 0.71 0.9 1 0.81 1 0.88 1 1 1 0 17 6 0.0251172186480544 0.296883283300026 0.67799949805192 0.173558860298067
57_rust_env_repro 57_rust_env_repro_BB1_env18_var6_low environment 0.71 0.9 1 0.81 1 0.88 1 1 1 0 18 6 0.034991209596416 0.3412896428071 0.623719147596484 0.205636030999966
57_rust_env_repro 57_rust_env_repro_BB1_env19_var6_low environment 0.71 0.9 1 0.81 1 0.88 1 1 1 0 19 6 0.0426032855874855 0.360979201638622 0.596417512773892 0.223092886406797
57_rust_env_repro 57_rust_env_repro_BB1_env20_var6_low environment 0.71 0.9 1 0.81 1 0.88 1 1 1 0 20 6 0.0502022789883859 0.379412500338055 0.570385220673559 0.239908529157413
57_rust_env_repro 57_rust_env_repro_BB0.9_env7_var6_low environment 0.71 0.9 1 0.81 1 0.88 1 0.95 0.9 0 7 6 0 0 1 0
57_rust_env_repro 57_rust_env_repro_BB0.9_env8_var6_low environment 0.71 0.9 1 0.81 1 0.88 1 0.95 0.9 0 8 6 0 0 1 0
57_rust_env_repro 57_rust_env_repro_BB0.9_env9_var6_low environment 0.71 0.9 1 0.81 1 0.88 1 0.95 0.9 0 9 6 0 0 1 0
57_rust_env_repro 57_rust_env_repro_BB0.9_env10_var6_low environment 0.71 0.9 1 0.81 1 0.88 1 0.95 0.9 0 10 6 0 0.000651191877755295 0.999348808122245 0.000325595938877648
57_rust_env_repro 57_rust_env_repro_BB0.9_env11_var6_low environment 0.71 0.9 1 0.81 1 0.88 1 0.95 0.9 0 11 6 0.000110082597034348 0.0111348375007202 0.988755079902245 0.00567750134739445
57_rust_env_repro 57_rust_env_repro_BB0.9_env12_var6_low environment 0.71 0.9 1 0.81 1 0.88 1 0.95 0.9 0 12 6 0.000462694972975815 0.0351419770681686 0.964395327958856 0.0180336835070601
57_rust_env_repro 57_rust_env_repro_BB0.9_env13_var6_low environment 0.71 0.9 1 0.81 1 0.88 1 0.95 0.9 0 13 6 0.00242106076234906 0.100541236262613 0.897037702975038 0.0526916788936557
57_rust_env_repro 57_rust_env_repro_BB0.9_env14_var6_low environment 0.71 0.9 1 0.81 1 0.88 1 0.95 0.9 0 14 6 0.00869760341375037 0.186838118987851 0.804464277598398 0.102116662907676
57_rust_env_repro 57_rust_env_repro_BB0.9_env15_var6_low environment 0.71 0.9 1 0.81 1 0.88 1 0.95 0.9 0 15 6 0.0211809998983186 0.277163167260646 0.701655832841036 0.159762583528641
57_rust_env_repro 57_rust_env_repro_BB0.9_env16_var6_low environment 0.71 0.9 1 0.81 1 0.88 1 0.95 0.9 0 16 6 0.0360738716286116 0.341922352071578 0.62200377629981 0.207035047664401
57_rust_env_repro 57_rust_env_repro_BB0.9_env17_var6_low environment 0.71 0.9 1 0.81 1 0.88 1 0.95 0.9 0 17 6 0.0527659629883885 0.394725822926765 0.552508214084846 0.250128874451771
57_rust_env_repro 57_rust_env_repro_BB0.9_env18_var6_low environment 0.71 0.9 1 0.81 1 0.88 1 0.95 0.9 0 18 6 0.0709701314858056 0.431385897036168 0.497643971478026 0.28666308000389
57_rust_env_repro 57_rust_env_repro_BB0.9_env19_var6_low environment 0.71 0.9 1 0.81 1 0.88 1 0.95 0.9 0 19 6 0.0836917787122029 0.448563538716854 0.467744682570943 0.30797354807063
57_rust_env_repro 57_rust_env_repro_BB0.9_env20_var6_low environment 0.71 0.9 1 0.81 1 0.88 1 0.95 0.9 0 20 6 0.0938762299050852 0.462011925060534 0.444111845034381 0.324882192435352
57_rust_env_repro 57_rust_env_repro_BB0.8_env7_var6_low environment 0.71 0.9 1 0.81 1 0.88 1 0.9 0.8 0 7 6 0 0 1 0
57_rust_env_repro 57_rust_env_repro_BB0.8_env8_var6_low environment 0.71 0.9 1 0.81 1 0.88 1 0.9 0.8 0 8 6 0 0 1 0
57_rust_env_repro 57_rust_env_repro_BB0.8_env9_var6_low environment 0.71 0.9 1 0.81 1 0.88 1 0.9 0.8 0 9 6 3.30807301907572e-05 0.00417522611199216 0.995791693157817 0.00212069378618684
57_rust_env_repro 57_rust_env_repro_BB0.8_env10_var6_low environment 0.71 0.9 1 0.81 1 0.88 1 0.9 0.8 0 10 6 0.000580958285562993 0.0382345943661974 0.96118444734824 0.0196982554686617
57_rust_env_repro 57_rust_env_repro_BB0.8_env11_var6_low environment 0.71 0.9 1 0.81 1 0.88 1 0.9 0.8 0 11 6 0.00283211995868463 0.114311240578576 0.882856639462739 0.0599877402479728
57_rust_env_repro 57_rust_env_repro_BB0.8_env12_var6_low environment 0.71 0.9 1 0.81 1 0.88 1 0.9 0.8 0 12 6 0.00811876709978219 0.185751721076764 0.806129511823454 0.100994627638164
57_rust_env_repro 57_rust_env_repro_BB0.8_env13_var6_low environment 0.71 0.9 1 0.81 1 0.88 1 0.9 0.8 0 13 6 0.0172319593121725 0.257446695983196 0.725321344704631 0.145955307303771
57_rust_env_repro 57_rust_env_repro_BB0.8_env14_var6_low environment 0.71 0.9 1 0.81 1 0.88 1 0.9 0.8 0 14 6 0.0299127392834911 0.318865066962832 0.651222193753677 0.189345272764907
57_rust_env_repro 57_rust_env_repro_BB0.8_env15_var6_low environment 0.71 0.9 1 0.81 1 0.88 1 0.9 0.8 0 15 6 0.0471936388568718 0.382644963144117 0.570161397999011 0.23851612042893
57_rust_env_repro 57_rust_env_repro_BB0.8_env16_var6_low environment 0.71 0.9 1 0.81 1 0.88 1 0.9 0.8 0 16 6 0.0716286117765664 0.432874355299013 0.495497032924421 0.288065789426073
57_rust_env_repro 57_rust_env_repro_BB0.8_env17_var6_low environment 0.71 0.9 1 0.81 1 0.88 1 0.9 0.8 0 17 6 0.0950019812209724 0.469698576615701 0.435299442163326 0.329851269528823
57_rust_env_repro 57_rust_env_repro_BB0.8_env18_var6_low environment 0.71 0.9 1 0.81 1 0.88 1 0.9 0.8 0 18 6 0.119695401725125 0.492668464988965 0.387636133285911 0.366029634219607
57_rust_env_repro 57_rust_env_repro_BB0.8_env19_var6_low environment 0.71 0.9 1 0.81 1 0.88 1 0.9 0.8 0 19 6 0.139838265459035 0.504465323299464 0.355696411241501 0.392070927108767
57_rust_env_repro 57_rust_env_repro_BB0.8_env20_var6_low environment 0.71 0.9 1 0.81 1 0.88 1 0.9 0.8 0 20 6 0.153442142139911 0.513072335885053 0.333485521975035 0.409978310082438
57_rust_env_repro 57_rust_env_repro_BB0.7_env7_var6_low environment 0.71 0.9 1 0.81 1 0.88 1 0.85 0.7 0 7 6 0 0.00027027027027027 0.99972972972973 0.000135135135135135
57_rust_env_repro 57_rust_env_repro_BB0.7_env8_var6_low environment 0.71 0.9 1 0.81 1 0.88 1 0.85 0.7 0 8 6 7.05964959736139e-05 0.00823247384256297 0.991696929661463 0.0041868334172551
57_rust_env_repro 57_rust_env_repro_BB0.7_env9_var6_low environment 0.71 0.9 1 0.81 1 0.88 1 0.85 0.7 0 9 6 0.00277628131635959 0.110238300439593 0.886985418244048 0.0578954315361559
57_rust_env_repro 57_rust_env_repro_BB0.7_env10_var6_low environment 0.71 0.9 1 0.81 1 0.88 1 0.85 0.7 0 10 6 0.0109368043847199 0.213129259190464 0.775933936424816 0.117501433979952
57_rust_env_repro 57_rust_env_repro_BB0.7_env11_var6_low environment 0.71 0.9 1 0.81 1 0.88 1 0.85 0.7 0 11 6 0.0193642366688018 0.27447258549843 0.706163177832768 0.156600529418017
57_rust_env_repro 57_rust_env_repro_BB0.7_env12_var6_low environment 0.71 0.9 1 0.81 1 0.88 1 0.85 0.7 0 12 6 0.0314425188049486 0.329795420334696 0.638762060860356 0.196340228972296
57_rust_env_repro 57_rust_env_repro_BB0.7_env13_var6_low environment 0.71 0.9 1 0.81 1 0.88 1 0.85 0.7 0 13 6 0.0463649499964048 0.379845232553108 0.573789817450488 0.236287566272959
57_rust_env_repro 57_rust_env_repro_BB0.7_env14_var6_low environment 0.71 0.9 1 0.81 1 0.88 1 0.85 0.7 0 14 6 0.0675186712484489 0.426429685709062 0.506051643042489 0.28073351410298
57_rust_env_repro 57_rust_env_repro_BB0.7_env15_var6_low environment 0.71 0.9 1 0.81 1 0.88 1 0.85 0.7 0 15 6 0.0912390153184473 0.464913553804124 0.443847430877429 0.323695792220509
57_rust_env_repro 57_rust_env_repro_BB0.7_env16_var6_low environment 0.71 0.9 1 0.81 1 0.88 1 0.85 0.7 0 16 6 0.124235461556528 0.500397400280856 0.375367138162616 0.374434161696956
57_rust_env_repro 57_rust_env_repro_BB0.7_env17_var6_low environment 0.71 0.9 1 0.81 1 0.88 1 0.85 0.7 0 17 6 0.158038006314123 0.520207501848011 0.321754491837866 0.418141757238128
57_rust_env_repro 57_rust_env_repro_BB0.7_env18_var6_low environment 0.71 0.9 1 0.81 1 0.88 1 0.85 0.7 0 18 6 0.191537797593432 0.529520232420788 0.27894196998578 0.456297913803826
57_rust_env_repro 57_rust_env_repro_BB0.7_env19_var6_low environment 0.71 0.9 1 0.81 1 0.88 1 0.85 0.7 0 19 6 0.218129175008519 0.531722169208909 0.250148655782571 0.483990259612974
57_rust_env_repro 57_rust_env_repro_BB0.7_env20_var6_low environment 0.71 0.9 1 0.81 1 0.88 1 0.85 0.7 0 20 6 0.242431223685857 0.529745362051672 0.227823414262471 0.507303904711693
57_rust_env_repro 57_rust_env_repro_BB0.6_env7_var6_low environment 0.71 0.9 1 0.81 1 0.88 1 0.8 0.6 0 7 6 0.000237986946487033 0.0179376290871323 0.981824383966381 0.00920680149005318
57_rust_env_repro 57_rust_env_repro_BB0.6_env8_var6_low environment 0.71 0.9 1 0.81 1 0.88 1 0.8 0.6 0 8 6 0.00770467945147354 0.176102318483567 0.81619300206496 0.0957558386932568
57_rust_env_repro 57_rust_env_repro_BB0.6_env9_var6_low environment 0.71 0.9 1 0.81 1 0.88 1 0.8 0.6 0 9 6 0.0206289286401096 0.279717848284287 0.699653223075603 0.160487852782253
57_rust_env_repro 57_rust_env_repro_BB0.6_env10_var6_low environment 0.71 0.9 1 0.81 1 0.88 1 0.8 0.6 0 10 6 0.0344916324965636 0.349768408960944 0.615739958542493 0.209375836977035
57_rust_env_repro 57_rust_env_repro_BB0.6_env11_var6_low environment 0.71 0.9 1 0.81 1 0.88 1 0.8 0.6 0 11 6 0.0520785644257601 0.396483259405639 0.551438176168601 0.250320194128579
57_rust_env_repro 57_rust_env_repro_BB0.6_env12_var6_low environment 0.71 0.9 1 0.81 1 0.88 1 0.8 0.6 0 12 6 0.0720519261991557 0.436280092913062 0.491667980887782 0.290191972655687
57_rust_env_repro 57_rust_env_repro_BB0.6_env13_var6_low environment 0.71 0.9 1 0.81 1 0.88 1 0.8 0.6 0 13 6 0.0914921395886696 0.466264616993879 0.442243243417451 0.324624448085609
57_rust_env_repro 57_rust_env_repro_BB0.6_env14_var6_low environment 0.71 0.9 1 0.81 1 0.88 1 0.8 0.6 0 14 6 0.120079234801829 0.496634791182848 0.383285974015323 0.368396630393253
57_rust_env_repro 57_rust_env_repro_BB0.6_env15_var6_low environment 0.71 0.9 1 0.81 1 0.88 1 0.8 0.6 0 15 6 0.154090000003106 0.521249472456818 0.324660527540076 0.414714736231515
57_rust_env_repro 57_rust_env_repro_BB0.6_env16_var6_low environment 0.71 0.9 1 0.81 1 0.88 1 0.8 0.6 0 16 6 0.191383259414812 0.533983933839748 0.27463280674544 0.458375226334686
57_rust_env_repro 57_rust_env_repro_BB0.6_env17_var6_low environment 0.71 0.9 1 0.81 1 0.88 1 0.8 0.6 0 17 6 0.231882948165832 0.536270487421885 0.231846564412284 0.500018191876774
57_rust_env_repro 57_rust_env_repro_BB0.6_env18_var6_low environment 0.71 0.9 1 0.81 1 0.88 1 0.8 0.6 0 18 6 0.279240516796036 0.528639372510933 0.192120110693031 0.543560203051503
57_rust_env_repro 57_rust_env_repro_BB0.6_env19_var6_low environment 0.71 0.9 1 0.81 1 0.88 1 0.8 0.6 0 19 6 0.322450617174698 0.515660736614244 0.161888646211058 0.58028098548182
57_rust_env_repro 57_rust_env_repro_BB0.6_env20_var6_low environment 0.71 0.9 1 0.81 1 0.88 1 0.8 0.6 0 20 6 0.353114815356408 0.506728697947916 0.140156486695676 0.606479164330366
57_rust_env_repro 57_rust_env_repro_BB0.5_env7_var6_low environment 0.71 0.9 1 0.81 1 0.88 1 0.75 0.5 0 7 6 0.0102385977571605 0.209828934167912 0.779932468074928 0.115153064841116
57_rust_env_repro 57_rust_env_repro_BB0.5_env8_var6_low environment 0.71 0.9 1 0.81 1 0.88 1 0.75 0.5 0 8 6 0.029549674672926 0.327632938948931 0.642817386378143 0.193366144147392
57_rust_env_repro 57_rust_env_repro_BB0.5_env9_var6_low environment 0.71 0.9 1 0.81 1 0.88 1 0.75 0.5 0 9 6 0.0541424954480758 0.406159919510518 0.539697585041406 0.257222455203335
57_rust_env_repro 57_rust_env_repro_BB0.5_env10_var6_low environment 0.71 0.9 1 0.81 1 0.88 1 0.75 0.5 0 10 6 0.0768899309758405 0.450444969645994 0.472665099378165 0.302112415798838
57_rust_env_repro 57_rust_env_repro_BB0.5_env11_var6_low environment 0.71 0.9 1 0.81 1 0.88 1 0.75 0.5 0 11 6 0.102916866164508 0.484856751360429 0.412226382475063 0.345345241844723
57_rust_env_repro 57_rust_env_repro_BB0.5_env12_var6_low environment 0.71 0.9 1 0.81 1 0.88 1 0.75 0.5 0 12 6 0.128428941306022 0.505481752576477 0.366089306117501 0.38116981759426
57_rust_env_repro 57_rust_env_repro_BB0.5_env13_var6_low environment 0.71 0.9 1 0.81 1 0.88 1 0.75 0.5 0 13 6 0.16169020919718 0.522961645183445 0.315348145619375 0.423171031788902
57_rust_env_repro 57_rust_env_repro_BB0.5_env14_var6_low environment 0.71 0.9 1 0.81 1 0.88 1 0.75 0.5 0 14 6 0.192795018724903 0.534237923052093 0.272967058223004 0.45991398025095
57_rust_env_repro 57_rust_env_repro_BB0.5_env15_var6_low environment 0.71 0.9 1 0.81 1 0.88 1 0.75 0.5 0 15 6 0.23021314200369 0.540362248114526 0.229424609881784 0.500394266060953
57_rust_env_repro 57_rust_env_repro_BB0.5_env16_var6_low environment 0.71 0.9 1 0.81 1 0.88 1 0.75 0.5 0 16 6 0.283050048870552 0.532625809204537 0.184324141924911 0.54936295347282
57_rust_env_repro 57_rust_env_repro_BB0.5_env17_var6_low environment 0.71 0.9 1 0.81 1 0.88 1 0.75 0.5 0 17 6 0.341738985977078 0.514502522720594 0.143758491302329 0.598990247337375
57_rust_env_repro 57_rust_env_repro_BB0.5_env18_var6_low environment 0.71 0.9 1 0.81 1 0.88 1 0.75 0.5 0 18 6 0.396485177453134 0.489687982381108 0.113826840165758 0.641329168643688
57_rust_env_repro 57_rust_env_repro_BB0.5_env19_var6_low environment 0.71 0.9 1 0.81 1 0.88 1 0.75 0.5 0 19 6 0.450754074776958 0.458438209260622 0.0908077159624201 0.679973179407269
57_rust_env_repro 57_rust_env_repro_BB0.5_env20_var6_low environment 0.71 0.9 1 0.81 1 0.88 1 0.75 0.5 0 20 6 0.492948103095644 0.434119327218509 0.0729325696858467 0.710007766704899
57_rust_env_repro 57_rust_env_repro_BB0.4_env7_var6_low environment 0.71 0.9 1 0.81 1 0.88 1 0.7 0.4 0 7 6 0.0373976895357822 0.352060108653536 0.610542201810682 0.21342774386255
57_rust_env_repro 57_rust_env_repro_BB0.4_env8_var6_low environment 0.71 0.9 1 0.81 1 0.88 1 0.7 0.4 0 8 6 0.0675985855471002 0.431711326940663 0.500690087512237 0.283454249017432
57_rust_env_repro 57_rust_env_repro_BB0.4_env9_var6_low environment 0.71 0.9 1 0.81 1 0.88 1 0.7 0.4 0 9 6 0.100846200522813 0.48587161899974 0.413282180477447 0.343782010022683
57_rust_env_repro 57_rust_env_repro_BB0.4_env10_var6_low environment 0.71 0.9 1 0.81 1 0.88 1 0.7 0.4 0 10 6 0.13940235895603 0.516106166129058 0.344491474914912 0.397455442020559
57_rust_env_repro 57_rust_env_repro_BB0.4_env11_var6_low environment 0.71 0.9 1 0.81 1 0.88 1 0.7 0.4 0 11 6 0.174376675387014 0.528251237975546 0.29737208663744 0.438502294374787
57_rust_env_repro 57_rust_env_repro_BB0.4_env12_var6_low environment 0.71 0.9 1 0.81 1 0.88 1 0.7 0.4 0 12 6 0.208325911000092 0.540083061400051 0.251591027599857 0.478367441700117
57_rust_env_repro 57_rust_env_repro_BB0.4_env13_var6_low environment 0.71 0.9 1 0.81 1 0.88 1 0.7 0.4 0 13 6 0.24891730689199 0.534878917598737 0.216203775509273 0.516356765691358
57_rust_env_repro 57_rust_env_repro_BB0.4_env14_var6_low environment 0.71 0.9 1 0.81 1 0.88 1 0.7 0.4 0 14 6 0.288722314975512 0.530500664037664 0.180777020986825 0.553972646994344
57_rust_env_repro 57_rust_env_repro_BB0.4_env15_var6_low environment 0.71 0.9 1 0.81 1 0.88 1 0.7 0.4 0 15 6 0.34033359275835 0.512943452317629 0.146722954924021 0.596805318917165
57_rust_env_repro 57_rust_env_repro_BB0.4_env16_var6_low environment 0.71 0.9 1 0.81 1 0.88 1 0.7 0.4 0 16 6 0.401603803810255 0.488162589735786 0.110233606453959 0.645685098678148
57_rust_env_repro 57_rust_env_repro_BB0.4_env17_var6_low environment 0.71 0.9 1 0.81 1 0.88 1 0.7 0.4 0 17 6 0.474861613123242 0.447617213635779 0.077521173240979 0.698670219941131
57_rust_env_repro 57_rust_env_repro_BB0.4_env18_var6_low environment 0.71 0.9 1 0.81 1 0.88 1 0.7 0.4 0 18 6 0.550897400350038 0.395237037331882 0.0538655623180804 0.748515919015979
57_rust_env_repro 57_rust_env_repro_BB0.4_env19_var6_low environment 0.71 0.9 1 0.81 1 0.88 1 0.7 0.4 0 19 6 0.614742386566719 0.347926472470507 0.0373311409627738 0.788705622801973
57_rust_env_repro 57_rust_env_repro_BB0.4_env20_var6_low environment 0.71 0.9 1 0.81 1 0.88 1 0.7 0.4 0 20 6 0.669789606344486 0.303339604658971 0.0268707889965438 0.821459408673971
57_rust_env_repro 57_rust_env_repro_BB0.3_env7_var6_low environment 0.71 0.9 1 0.81 1 0.88 1 0.65 0.3 0 7 6 0.082865667360298 0.458885205722923 0.458249126916779 0.312308270221759
57_rust_env_repro 57_rust_env_repro_BB0.3_env8_var6_low environment 0.71 0.9 1 0.81 1 0.88 1 0.65 0.3 0 8 6 0.123549065597697 0.509783682281053 0.36666725212125 0.378440906738223
57_rust_env_repro 57_rust_env_repro_BB0.3_env9_var6_low environment 0.71 0.9 1 0.81 1 0.88 1 0.65 0.3 0 9 6 0.167693716739652 0.532386867703959 0.29991941555639 0.433887150591631
57_rust_env_repro 57_rust_env_repro_BB0.3_env10_var6_low environment 0.71 0.9 1 0.81 1 0.88 1 0.65 0.3 0 10 6 0.212467085135697 0.543470328244463 0.24406258661984 0.484202249257929
57_rust_env_repro 57_rust_env_repro_BB0.3_env11_var6_low environment 0.71 0.9 1 0.81 1 0.88 1 0.65 0.3 0 11 6 0.263403530899979 0.535632395294172 0.200964073805849 0.531219728547065
57_rust_env_repro 57_rust_env_repro_BB0.3_env12_var6_low environment 0.71 0.9 1 0.81 1 0.88 1 0.65 0.3 0 12 6 0.30826685002884 0.52762247732872 0.16411067264244 0.5720780886932
57_rust_env_repro 57_rust_env_repro_BB0.3_env13_var6_low environment 0.71 0.9 1 0.81 1 0.88 1 0.65 0.3 0 13 6 0.358032866816924 0.509162295834982 0.132804837348094 0.612614014734415
57_rust_env_repro 57_rust_env_repro_BB0.3_env14_var6_low environment 0.71 0.9 1 0.81 1 0.88 1 0.65 0.3 0 14 6 0.409185730614086 0.485267601006036 0.105546668379878 0.651819531117104
57_rust_env_repro 57_rust_env_repro_BB0.3_env15_var6_low environment 0.71 0.9 1 0.81 1 0.88 1 0.65 0.3 0 15 6 0.472976186403082 0.449811640458819 0.0772121731380985 0.697882006632492
57_rust_env_repro 57_rust_env_repro_BB0.3_env16_var6_low environment 0.71 0.9 1 0.81 1 0.88 1 0.65 0.3 0 16 6 0.544370144524546 0.401400585226963 0.0542292702484902 0.745070437138028
57_rust_env_repro 57_rust_env_repro_BB0.3_env17_var6_low environment 0.71 0.9 1 0.81 1 0.88 1 0.65 0.3 0 17 6 0.628372346267515 0.338250200357806 0.0333774533746795 0.797497446446418
57_rust_env_repro 57_rust_env_repro_BB0.3_env18_var6_low environment 0.71 0.9 1 0.81 1 0.88 1 0.65 0.3 0 18 6 0.721157649238425 0.26111365327161 0.017728697489965 0.85171447587423
57_rust_env_repro 57_rust_env_repro_BB0.3_env19_var6_low environment 0.71 0.9 1 0.81 1 0.88 1 0.65 0.3 0 19 6 0.809006480853683 0.182674039914282 0.00831947923203526 0.900343500810824
57_rust_env_repro 57_rust_env_repro_BB0.3_env20_var6_low environment 0.71 0.9 1 0.81 1 0.88 1 0.65 0.3 0 20 6 0.871785624630855 0.124411508830527 0.00380286653861762 0.933991379046119
57_rust_env_repro 57_rust_env_repro_BB0.2_env7_var6_low environment 0.71 0.9 1 0.81 1 0.88 1 0.6 0.2 0 7 6 0.143912134941397 0.52561900410363 0.330468860954973 0.406721636993212
57_rust_env_repro 57_rust_env_repro_BB0.2_env8_var6_low environment 0.71 0.9 1 0.81 1 0.88 1 0.6 0.2 0 8 6 0.193262627414127 0.539902359960644 0.26683501262523 0.463213807394448
57_rust_env_repro 57_rust_env_repro_BB0.2_env9_var6_low environment 0.71 0.9 1 0.81 1 0.88 1 0.6 0.2 0 9 6 0.252148191662374 0.539454748059514 0.208397060278112 0.521875565692131
57_rust_env_repro 57_rust_env_repro_BB0.2_env10_var6_low environment 0.71 0.9 1 0.81 1 0.88 1 0.6 0.2 0 10 6 0.305683226868592 0.531684592114473 0.162632181016934 0.571525522925829
57_rust_env_repro 57_rust_env_repro_BB0.2_env11_var6_low environment 0.71 0.9 1 0.81 1 0.88 1 0.6 0.2 0 11 6 0.373392426657582 0.503018047652246 0.123589525690172 0.624901450483705
57_rust_env_repro 57_rust_env_repro_BB0.2_env12_var6_low environment 0.71 0.9 1 0.81 1 0.88 1 0.6 0.2 0 12 6 0.434958342270532 0.470121721796979 0.0949199359324892 0.670019203169021
57_rust_env_repro 57_rust_env_repro_BB0.2_env13_var6_low environment 0.71 0.9 1 0.81 1 0.88 1 0.6 0.2 0 13 6 0.492838740961163 0.438055829752768 0.0691054292860691 0.711866655837547
57_rust_env_repro 57_rust_env_repro_BB0.2_env14_var6_low environment 0.71 0.9 1 0.81 1 0.88 1 0.6 0.2 0 14 6 0.558514335556014 0.390832609832371 0.0506530546116147 0.7539306404722
57_rust_env_repro 57_rust_env_repro_BB0.2_env15_var6_low environment 0.71 0.9 1 0.81 1 0.88 1 0.6 0.2 0 15 6 0.629241544655479 0.336976643843482 0.0337818115010393 0.79772986657722
57_rust_env_repro 57_rust_env_repro_BB0.2_env16_var6_low environment 0.71 0.9 1 0.81 1 0.88 1 0.6 0.2 0 16 6 0.722665080624724 0.260108336138604 0.0172265832366722 0.852719248694026
57_rust_env_repro 57_rust_env_repro_BB0.2_env17_var6_low environment 0.71 0.9 1 0.81 1 0.88 1 0.6 0.2 0 17 6 0.828360744130058 0.165205474576202 0.0064337812937398 0.910963481418159
57_rust_env_repro 57_rust_env_repro_BB0.2_env18_var6_low environment 0.71 0.9 1 0.81 1 0.88 1 0.6 0.2 0 18 6 0.939019041350186 0.0599469816560796 0.00103397699373417 0.968992532178226
57_rust_env_repro 57_rust_env_repro_BB0.2_env19_var6_low environment 0.71 0.9 1 0.81 1 0.88 1 0.6 0.2 0 19 6 0.983594723490806 0.0162908830668372 0.000114393442356949 0.991740165024224
57_rust_env_repro 57_rust_env_repro_BB0.2_env20_var6_low environment 0.71 0.9 1 0.81 1 0.88 1 0.6 0.2 0 20 6 0.994747719604205 0.00523476650012225 1.75138956727438e-05 0.997365102854266
57_rust_env_repro 57_rust_env_repro_BB0.1_env7_var6_low environment 0.71 0.9 1 0.81 1 0.88 1 0.55 0.1 0 7 6 0.21234646799485 0.546680782422271 0.240972749582878 0.485686859205986
57_rust_env_repro 57_rust_env_repro_BB0.1_env8_var6_low environment 0.71 0.9 1 0.81 1 0.88 1 0.55 0.1 0 8 6 0.280852560378233 0.540692290497227 0.178455149124539 0.551198705626847
57_rust_env_repro 57_rust_env_repro_BB0.1_env9_var6_low environment 0.71 0.9 1 0.81 1 0.88 1 0.55 0.1 0 9 6 0.357140957591517 0.512693326140717 0.130165716267766 0.613487620661876
57_rust_env_repro 57_rust_env_repro_BB0.1_env10_var6_low environment 0.71 0.9 1 0.81 1 0.88 1 0.55 0.1 0 10 6 0.433815343746306 0.473762362461515 0.092422293792179 0.670696524977063
57_rust_env_repro 57_rust_env_repro_BB0.1_env11_var6_low environment 0.71 0.9 1 0.81 1 0.88 1 0.55 0.1 0 11 6 0.505804289191558 0.428304127878281 0.0658915829301615 0.719956353130698
57_rust_env_repro 57_rust_env_repro_BB0.1_env12_var6_low environment 0.71 0.9 1 0.81 1 0.88 1 0.55 0.1 0 12 6 0.590722294190137 0.367609090711147 0.0416686150987161 0.77452683954571
57_rust_env_repro 57_rust_env_repro_BB0.1_env13_var6_low environment 0.71 0.9 1 0.81 1 0.88 1 0.55 0.1 0 13 6 0.65474938589289 0.317092655660056 0.028157958447054 0.813295713722918
57_rust_env_repro 57_rust_env_repro_BB0.1_env14_var6_low environment 0.71 0.9 1 0.81 1 0.88 1 0.55 0.1 0 14 6 0.736790746680278 0.247539302917204 0.015669950402518 0.86056039813888
57_rust_env_repro 57_rust_env_repro_BB0.1_env15_var6_low environment 0.71 0.9 1 0.81 1 0.88 1 0.55 0.1 0 15 6 0.827824648970663 0.165238497475233 0.00693685355410363 0.91044389770828
57_rust_env_repro 57_rust_env_repro_BB0.1_env16_var6_low environment 0.71 0.9 1 0.81 1 0.88 1 0.55 0.1 0 16 6 0.925072898224223 0.0734981971726727 0.00142890460310408 0.96182199681056
57_rust_env_repro 57_rust_env_repro_BB0.1_env17_var6_low environment 0.71 0.9 1 0.81 1 0.88 1 0.55 0.1 0 17 6 0.989885586796163 0.0100238732530041 9.05399508330551e-05 0.994897523422665
57_rust_env_repro 57_rust_env_repro_BB0.1_env18_var6_low environment 0.71 0.9 1 0.81 1 0.88 1 0.55 0.1 0 18 6 0.999153122358163 0.000846877641836613 0 0.999576561179082
57_rust_env_repro 57_rust_env_repro_BB0.1_env19_var6_low environment 0.71 0.9 1 0.81 1 0.88 1 0.55 0.1 0 19 6 0.999533023779095 0.000466976220905273 0 0.999766511889547
57_rust_env_repro 57_rust_env_repro_BB0.1_env20_var6_low environment 0.71 0.9 1 0.81 1 0.88 1 0.55 0.1 0 20 6 1 0 0 1
57_rust_env_repro 57_rust_env_repro_BB1_env7_var7_low environment 0.71 0.9 1 0.81 1 0.88 1 1 1 0 7 7 0 0 1 0
57_rust_env_repro 57_rust_env_repro_BB1_env8_var7_low environment 0.71 0.9 1 0.81 1 0.88 1 1 1 0 8 7 0 0 1 0
57_rust_env_repro 57_rust_env_repro_BB1_env9_var7_low environment 0.71 0.9 1 0.81 1 0.88 1 1 1 0 9 7 0 0 1 0
57_rust_env_repro 57_rust_env_repro_BB1_env10_var7_low environment 0.71 0.9 1 0.81 1 0.88 1 1 1 0 10 7 0 0 1 0
57_rust_env_repro 57_rust_env_repro_BB1_env11_var7_low environment 0.71 0.9 1 0.81 1 0.88 1 1 1 0 11 7 0 0.000881690877731452 0.999118309122269 0.000440845438865726
57_rust_env_repro 57_rust_env_repro_BB1_env12_var7_low environment 0.71 0.9 1 0.81 1 0.88 1 1 1 0 12 7 2.89141711622335e-05 0.00420770449106015 0.995763381337778 0.00213276641669231
57_rust_env_repro 57_rust_env_repro_BB1_env13_var7_low environment 0.71 0.9 1 0.81 1 0.88 1 1 1 0 13 7 9.55444077734689e-05 0.0115408270342554 0.988363628557971 0.00586595792490115
57_rust_env_repro 57_rust_env_repro_BB1_env14_var7_low environment 0.71 0.9 1 0.81 1 0.88 1 1 1 0 14 7 0.000426732434472397 0.0368156938156939 0.962757573749834 0.0188345793423193
57_rust_env_repro 57_rust_env_repro_BB1_env15_var7_low environment 0.71 0.9 1 0.81 1 0.88 1 1 1 0 15 7 0.00240826809180564 0.0978899579083339 0.899701773999861 0.0513532470459726
57_rust_env_repro 57_rust_env_repro_BB1_env16_var7_low environment 0.71 0.9 1 0.81 1 0.88 1 1 1 0 16 7 0.00699704016198627 0.174500321495374 0.81850263834264 0.0942472009096733
57_rust_env_repro 57_rust_env_repro_BB1_env17_var7_low environment 0.71 0.9 1 0.81 1 0.88 1 1 1 0 17 7 0.0170349240968434 0.259218425986873 0.723746649916284 0.14664413709028
57_rust_env_repro 57_rust_env_repro_BB1_env18_var7_low environment 0.71 0.9 1 0.81 1 0.88 1 1 1 0 18 7 0.0284460356432969 0.312487294077887 0.659066670278816 0.18468968268224
57_rust_env_repro 57_rust_env_repro_BB1_env19_var7_low environment 0.71 0.9 1 0.81 1 0.88 1 1 1 0 19 7 0.0393168489367886 0.349094008731509 0.611589142331702 0.213863853302543
57_rust_env_repro 57_rust_env_repro_BB1_env20_var7_low environment 0.71 0.9 1 0.81 1 0.88 1 1 1 0 20 7 0.0459297975554958 0.367376394407251 0.586693808037254 0.229617994759121
57_rust_env_repro 57_rust_env_repro_BB0.9_env7_var7_low environment 0.71 0.9 1 0.81 1 0.88 1 0.95 0.9 0 7 7 0 0 1 0
57_rust_env_repro 57_rust_env_repro_BB0.9_env8_var7_low environment 0.71 0.9 1 0.81 1 0.88 1 0.95 0.9 0 8 7 0 0 1 0
57_rust_env_repro 57_rust_env_repro_BB0.9_env9_var7_low environment 0.71 0.9 1 0.81 1 0.88 1 0.95 0.9 0 9 7 6.6577896138482e-06 0.00158677996154164 0.998406562248844 0.000800047770384669
57_rust_env_repro 57_rust_env_repro_BB0.9_env10_var7_low environment 0.71 0.9 1 0.81 1 0.88 1 0.95 0.9 0 10 7 7.01845927145247e-05 0.00852556229914263 0.991404253108143 0.00433296574228584
57_rust_env_repro 57_rust_env_repro_BB0.9_env11_var7_low environment 0.71 0.9 1 0.81 1 0.88 1 0.95 0.9 0 11 7 0.000446012591672998 0.0357191454773776 0.963834841930949 0.0183055853303618
57_rust_env_repro 57_rust_env_repro_BB0.9_env12_var7_low environment 0.71 0.9 1 0.81 1 0.88 1 0.95 0.9 0 12 7 0.00164984703628456 0.0810433308539801 0.917306822109735 0.0421715124632746
57_rust_env_repro 57_rust_env_repro_BB0.9_env13_var7_low environment 0.71 0.9 1 0.81 1 0.88 1 0.95 0.9 0 13 7 0.00384097550661907 0.125509902673797 0.870649121819584 0.0665959268435175
57_rust_env_repro 57_rust_env_repro_BB0.9_env14_var7_low environment 0.71 0.9 1 0.81 1 0.88 1 0.95 0.9 0 14 7 0.00714216590399128 0.170019592388044 0.822838241707965 0.0921519620980131
57_rust_env_repro 57_rust_env_repro_BB0.9_env15_var7_low environment 0.71 0.9 1 0.81 1 0.88 1 0.95 0.9 0 15 7 0.0149715307573913 0.241136151404813 0.743892317837795 0.135539606459798
57_rust_env_repro 57_rust_env_repro_BB0.9_env16_var7_low environment 0.71 0.9 1 0.81 1 0.88 1 0.95 0.9 0 16 7 0.0280961297457578 0.312006265360459 0.659897604893783 0.184099262425987
57_rust_env_repro 57_rust_env_repro_BB0.9_env17_var7_low environment 0.71 0.9 1 0.81 1 0.88 1 0.95 0.9 0 17 7 0.0414816076673125 0.363954018326781 0.594564374005907 0.223458616830703
57_rust_env_repro 57_rust_env_repro_BB0.9_env18_var7_low environment 0.71 0.9 1 0.81 1 0.88 1 0.95 0.9 0 18 7 0.0583589911986049 0.405859498532285 0.53578151026911 0.261288740464747
57_rust_env_repro 57_rust_env_repro_BB0.9_env19_var7_low environment 0.71 0.9 1 0.81 1 0.88 1 0.95 0.9 0 19 7 0.0737926312519992 0.434446025193909 0.491761343554092 0.291015643848954
57_rust_env_repro 57_rust_env_repro_BB0.9_env20_var7_low environment 0.71 0.9 1 0.81 1 0.88 1 0.95 0.9 0 20 7 0.0862487314679914 0.454007836245115 0.459743432286894 0.313252649590549
57_rust_env_repro 57_rust_env_repro_BB0.8_env7_var7_low environment 0.71 0.9 1 0.81 1 0.88 1 0.9 0.8 0 7 7 0 0.000415331018779295 0.999584668981221 0.000207665509389647
57_rust_env_repro 57_rust_env_repro_BB0.8_env8_var7_low environment 0.71 0.9 1 0.81 1 0.88 1 0.9 0.8 0 8 7 3.14611078942289e-05 0.00580421475894037 0.994164324133165 0.00293356848736441
57_rust_env_repro 57_rust_env_repro_BB0.8_env9_var7_low environment 0.71 0.9 1 0.81 1 0.88 1 0.9 0.8 0 9 7 0.000666556013198654 0.045313281920925 0.954020162065876 0.0233231969736612
57_rust_env_repro 57_rust_env_repro_BB0.8_env10_var7_low environment 0.71 0.9 1 0.81 1 0.88 1 0.9 0.8 0 10 7 0.00334534794154612 0.117315919033249 0.879338733025204 0.0620033074581708
57_rust_env_repro 57_rust_env_repro_BB0.8_env11_var7_low environment 0.71 0.9 1 0.81 1 0.88 1 0.9 0.8 0 11 7 0.00817758553708714 0.184981730391189 0.806840684071724 0.100668450732681
57_rust_env_repro 57_rust_env_repro_BB0.8_env12_var7_low environment 0.71 0.9 1 0.81 1 0.88 1 0.9 0.8 0 12 7 0.013381395281084 0.23342960966202 0.753188995056896 0.130096200112094
57_rust_env_repro 57_rust_env_repro_BB0.8_env13_var7_low environment 0.71 0.9 1 0.81 1 0.88 1 0.9 0.8 0 13 7 0.0207809388112494 0.274100667724778 0.705118393463973 0.157831272673638
57_rust_env_repro 57_rust_env_repro_BB0.8_env14_var7_low environment 0.71 0.9 1 0.81 1 0.88 1 0.9 0.8 0 14 7 0.0304195221096935 0.320829318057535 0.648751159832771 0.190834181138461
57_rust_env_repro 57_rust_env_repro_BB0.8_env15_var7_low environment 0.71 0.9 1 0.81 1 0.88 1 0.9 0.8 0 15 7 0.042422422591186 0.362426909933653 0.595150667475161 0.223635877558012
57_rust_env_repro 57_rust_env_repro_BB0.8_env16_var7_low environment 0.71 0.9 1 0.81 1 0.88 1 0.9 0.8 0 16 7 0.0582546328051359 0.406542139471301 0.535203227723563 0.261525702540786
57_rust_env_repro 57_rust_env_repro_BB0.8_env17_var7_low environment 0.71 0.9 1 0.81 1 0.88 1 0.9 0.8 0 17 7 0.0822795601730564 0.45129632379912 0.466424116027824 0.307927722072616
57_rust_env_repro 57_rust_env_repro_BB0.8_env18_var7_low environment 0.71 0.9 1 0.81 1 0.88 1 0.9 0.8 0 18 7 0.104273298952267 0.480163169954341 0.415563531093392 0.344354883929437
57_rust_env_repro 57_rust_env_repro_BB0.8_env19_var7_low environment 0.71 0.9 1 0.81 1 0.88 1 0.9 0.8 0 19 7 0.126857712480768 0.498528413573551 0.374613873945681 0.376121919267543
57_rust_env_repro 57_rust_env_repro_BB0.8_env20_var7_low environment 0.71 0.9 1 0.81 1 0.88 1 0.9 0.8 0 20 7 0.144292308146103 0.510387713734806 0.345319978119091 0.399486165013506
57_rust_env_repro 57_rust_env_repro_BB0.7_env7_var7_low environment 0.71 0.9 1 0.81 1 0.88 1 0.85 0.7 0 7 7 0.000118551894764788 0.0091339555441093 0.990747492561126 0.00468552966681944
57_rust_env_repro 57_rust_env_repro_BB0.7_env8_var7_low environment 0.71 0.9 1 0.81 1 0.88 1 0.85 0.7 0 8 7 0.00308989386357862 0.10788865872534 0.889021447411082 0.0570342232262485
57_rust_env_repro 57_rust_env_repro_BB0.7_env9_var7_low environment 0.71 0.9 1 0.81 1 0.88 1 0.85 0.7 0 9 7 0.0114061345919513 0.215718196493713 0.772875668914336 0.119265232838808
57_rust_env_repro 57_rust_env_repro_BB0.7_env10_var7_low environment 0.71 0.9 1 0.81 1 0.88 1 0.85 0.7 0 10 7 0.0215354563536246 0.283211067573008 0.695253476073368 0.163140990140128
57_rust_env_repro 57_rust_env_repro_BB0.7_env11_var7_low environment 0.71 0.9 1 0.81 1 0.88 1 0.85 0.7 0 11 7 0.0311900903496116 0.329950301340365 0.638859608310023 0.196165241019794
57_rust_env_repro 57_rust_env_repro_BB0.7_env12_var7_low environment 0.71 0.9 1 0.81 1 0.88 1 0.85 0.7 0 12 7 0.0415886718103301 0.363520855319778 0.594890472869891 0.223349099470219
57_rust_env_repro 57_rust_env_repro_BB0.7_env13_var7_low environment 0.71 0.9 1 0.81 1 0.88 1 0.85 0.7 0 13 7 0.0537084665154189 0.394745560850789 0.551545972633792 0.251081246940813
57_rust_env_repro 57_rust_env_repro_BB0.7_env14_var7_low environment 0.71 0.9 1 0.81 1 0.88 1 0.85 0.7 0 14 7 0.0665860248789538 0.422632964960749 0.510781010160297 0.277902507359328
57_rust_env_repro 57_rust_env_repro_BB0.7_env15_var7_low environment 0.71 0.9 1 0.81 1 0.88 1 0.85 0.7 0 15 7 0.0847381827751777 0.455145969874522 0.4601158473503 0.312311167712439
57_rust_env_repro 57_rust_env_repro_BB0.7_env16_var7_low environment 0.71 0.9 1 0.81 1 0.88 1 0.85 0.7 0 16 7 0.106679739842922 0.483212159601389 0.410108100555689 0.348285819643617
57_rust_env_repro 57_rust_env_repro_BB0.7_env17_var7_low environment 0.71 0.9 1 0.81 1 0.88 1 0.85 0.7 0 17 7 0.1360123875992 0.510144299442539 0.353843312958261 0.39108453732047
57_rust_env_repro 57_rust_env_repro_BB0.7_env18_var7_low environment 0.71 0.9 1 0.81 1 0.88 1 0.85 0.7 0 18 7 0.16996565551294 0.52229362337909 0.30774072110797 0.431112467202485
57_rust_env_repro 57_rust_env_repro_BB0.7_env19_var7_low environment 0.71 0.9 1 0.81 1 0.88 1 0.85 0.7 0 19 7 0.202382079446563 0.531419983974891 0.266197936578547 0.468092071434008
57_rust_env_repro 57_rust_env_repro_BB0.7_env20_var7_low environment 0.71 0.9 1 0.81 1 0.88 1 0.85 0.7 0 20 7 0.223409710246408 0.535189551105431 0.241400738648161 0.491004485799123
57_rust_env_repro 57_rust_env_repro_BB0.6_env7_var7_low environment 0.71 0.9 1 0.81 1 0.88 1 0.8 0.6 0 7 7 0.00594714781392155 0.165813835584085 0.828239016601994 0.088854065605964
57_rust_env_repro 57_rust_env_repro_BB0.6_env8_var7_low environment 0.71 0.9 1 0.81 1 0.88 1 0.8 0.6 0 8 7 0.0206311077296316 0.27518621435931 0.704182677911059 0.158224214909286
57_rust_env_repro 57_rust_env_repro_BB0.6_env9_var7_low environment 0.71 0.9 1 0.81 1 0.88 1 0.8 0.6 0 9 7 0.0366188506752468 0.351437540761194 0.611943608563559 0.212337621055844
57_rust_env_repro 57_rust_env_repro_BB0.6_env10_var7_low environment 0.71 0.9 1 0.81 1 0.88 1 0.8 0.6 0 10 7 0.0523912715720186 0.397497063082433 0.550111665345548 0.251139803113235
57_rust_env_repro 57_rust_env_repro_BB0.6_env11_var7_low environment 0.71 0.9 1 0.81 1 0.88 1 0.8 0.6 0 11 7 0.0707904234261257 0.433265179643321 0.495944396930553 0.287423013247786
57_rust_env_repro 57_rust_env_repro_BB0.6_env12_var7_low environment 0.71 0.9 1 0.81 1 0.88 1 0.8 0.6 0 12 7 0.0869756854907692 0.460836541018553 0.452187773490677 0.317393956000046
57_rust_env_repro 57_rust_env_repro_BB0.6_env13_var7_low environment 0.71 0.9 1 0.81 1 0.88 1 0.8 0.6 0 13 7 0.105256887469187 0.480783699782763 0.41395941274805 0.345648737360569
57_rust_env_repro 57_rust_env_repro_BB0.6_env14_var7_low environment 0.71 0.9 1 0.81 1 0.88 1 0.8 0.6 0 14 7 0.122691124368351 0.496021949712096 0.381286925919554 0.370702099224398
57_rust_env_repro 57_rust_env_repro_BB0.6_env15_var7_low environment 0.71 0.9 1 0.81 1 0.88 1 0.8 0.6 0 15 7 0.147686808279334 0.514901943781745 0.337411247938921 0.405137780170207
57_rust_env_repro 57_rust_env_repro_BB0.6_env16_var7_low environment 0.71 0.9 1 0.81 1 0.88 1 0.8 0.6 0 16 7 0.175348721758568 0.526936874568308 0.297714403673124 0.438817159042722
57_rust_env_repro 57_rust_env_repro_BB0.6_env17_var7_low environment 0.71 0.9 1 0.81 1 0.88 1 0.8 0.6 0 17 7 0.216113569051619 0.53503604319234 0.248850387756041 0.483631590647789
57_rust_env_repro 57_rust_env_repro_BB0.6_env18_var7_low environment 0.71 0.9 1 0.81 1 0.88 1 0.8 0.6 0 18 7 0.253332212618431 0.536069546247256 0.210598241134314 0.521366985742059
57_rust_env_repro 57_rust_env_repro_BB0.6_env19_var7_low environment 0.71 0.9 1 0.81 1 0.88 1 0.8 0.6 0 19 7 0.29405588052227 0.525642089222131 0.180302030255599 0.556876925133335
57_rust_env_repro 57_rust_env_repro_BB0.6_env20_var7_low environment 0.71 0.9 1 0.81 1 0.88 1 0.8 0.6 0 20 7 0.331163725381235 0.515384934783213 0.153451339835551 0.588856192772842
57_rust_env_repro 57_rust_env_repro_BB0.5_env7_var7_low environment 0.71 0.9 1 0.81 1 0.88 1 0.75 0.5 0 7 7 0.0285498882800815 0.324278882818879 0.64717122890104 0.190689329689521
57_rust_env_repro 57_rust_env_repro_BB0.5_env8_var7_low environment 0.71 0.9 1 0.81 1 0.88 1 0.75 0.5 0 8 7 0.0521740549225195 0.402134177066736 0.545691768010744 0.253241143455888
57_rust_env_repro 57_rust_env_repro_BB0.5_env9_var7_low environment 0.71 0.9 1 0.81 1 0.88 1 0.75 0.5 0 9 7 0.075142788695634 0.450213054725241 0.474644156579125 0.300249316058254
57_rust_env_repro 57_rust_env_repro_BB0.5_env10_var7_low environment 0.71 0.9 1 0.81 1 0.88 1 0.75 0.5 0 10 7 0.102618700833887 0.483966526622498 0.413414772543615 0.344601964145136
57_rust_env_repro 57_rust_env_repro_BB0.5_env11_var7_low environment 0.71 0.9 1 0.81 1 0.88 1 0.75 0.5 0 11 7 0.129464451381731 0.505904671064578 0.364630877553691 0.38241678691402
57_rust_env_repro 57_rust_env_repro_BB0.5_env12_var7_low environment 0.71 0.9 1 0.81 1 0.88 1 0.75 0.5 0 12 7 0.157920105287313 0.52097368642685 0.321106208285837 0.418406948500738
57_rust_env_repro 57_rust_env_repro_BB0.5_env13_var7_low environment 0.71 0.9 1 0.81 1 0.88 1 0.75 0.5 0 13 7 0.17618430665008 0.528826662702747 0.294989030647173 0.440597638001454
57_rust_env_repro 57_rust_env_repro_BB0.5_env14_var7_low environment 0.71 0.9 1 0.81 1 0.88 1 0.75 0.5 0 14 7 0.201058760191353 0.534245175191473 0.264696064617175 0.468181347787089
57_rust_env_repro 57_rust_env_repro_BB0.5_env15_var7_low environment 0.71 0.9 1 0.81 1 0.88 1 0.75 0.5 0 15 7 0.230713261862329 0.536979673288391 0.23230706484928 0.499203098506525
57_rust_env_repro 57_rust_env_repro_BB0.5_env16_var7_low environment 0.71 0.9 1 0.81 1 0.88 1 0.75 0.5 0 16 7 0.267231846548503 0.533866786482595 0.198901366968902 0.534165239789801
57_rust_env_repro 57_rust_env_repro_BB0.5_env17_var7_low environment 0.71 0.9 1 0.81 1 0.88 1 0.75 0.5 0 17 7 0.314369920686959 0.523493079518567 0.162136999794474 0.576116460446243
57_rust_env_repro 57_rust_env_repro_BB0.5_env18_var7_low environment 0.71 0.9 1 0.81 1 0.88 1 0.75 0.5 0 18 7 0.368112579192417 0.501569893555099 0.130317527252484 0.618897525969966
57_rust_env_repro 57_rust_env_repro_BB0.5_env19_var7_low environment 0.71 0.9 1 0.81 1 0.88 1 0.75 0.5 0 19 7 0.421664936626187 0.47614114284116 0.102193920532652 0.659735508046768
57_rust_env_repro 57_rust_env_repro_BB0.5_env20_var7_low environment 0.71 0.9 1 0.81 1 0.88 1 0.75 0.5 0 20 7 0.462906631170234 0.451124487219793 0.0859688816099728 0.688468874780131
57_rust_env_repro 57_rust_env_repro_BB0.4_env7_var7_low environment 0.71 0.9 1 0.81 1 0.88 1 0.7 0.4 0 7 7 0.0695462116083538 0.445801612551257 0.484652175840389 0.292447017883982
57_rust_env_repro 57_rust_env_repro_BB0.4_env8_var7_low environment 0.71 0.9 1 0.81 1 0.88 1 0.7 0.4 0 8 7 0.101515127059749 0.487549545495818 0.410935327444433 0.345289899807658
57_rust_env_repro 57_rust_env_repro_BB0.4_env9_var7_low environment 0.71 0.9 1 0.81 1 0.88 1 0.7 0.4 0 9 7 0.136031790902365 0.515107243271504 0.348860965826132 0.393585412538116
57_rust_env_repro 57_rust_env_repro_BB0.4_env10_var7_low environment 0.71 0.9 1 0.81 1 0.88 1 0.7 0.4 0 10 7 0.174588665583287 0.529652417981879 0.295758916434835 0.439414874574226
57_rust_env_repro 57_rust_env_repro_BB0.4_env11_var7_low environment 0.71 0.9 1 0.81 1 0.88 1 0.7 0.4 0 11 7 0.20846690531492 0.534918323399785 0.256614771285295 0.475926067014813
57_rust_env_repro 57_rust_env_repro_BB0.4_env12_var7_low environment 0.71 0.9 1 0.81 1 0.88 1 0.7 0.4 0 12 7 0.241048269426424 0.538524725593699 0.220427004979877 0.510310632223273
57_rust_env_repro 57_rust_env_repro_BB0.4_env13_var7_low environment 0.71 0.9 1 0.81 1 0.88 1 0.7 0.4 0 13 7 0.274698826337135 0.533636288021671 0.191664885641194 0.541516970347971
57_rust_env_repro 57_rust_env_repro_BB0.4_env14_var7_low environment 0.71 0.9 1 0.81 1 0.88 1 0.7 0.4 0 14 7 0.303675209189703 0.525634212705952 0.170690578104344 0.566492315542679
57_rust_env_repro 57_rust_env_repro_BB0.4_env15_var7_low environment 0.71 0.9 1 0.81 1 0.88 1 0.7 0.4 0 15 7 0.33591542174665 0.516288017001905 0.147796561251446 0.594059430247602
57_rust_env_repro 57_rust_env_repro_BB0.4_env16_var7_low environment 0.71 0.9 1 0.81 1 0.88 1 0.7 0.4 0 16 7 0.387266678021227 0.495711214481054 0.117022107497718 0.635122285261754
57_rust_env_repro 57_rust_env_repro_BB0.4_env17_var7_low environment 0.71 0.9 1 0.81 1 0.88 1 0.7 0.4 0 17 7 0.44386192998654 0.464397984486343 0.0917400855271173 0.676060922229711
57_rust_env_repro 57_rust_env_repro_BB0.4_env18_var7_low environment 0.71 0.9 1 0.81 1 0.88 1 0.7 0.4 0 18 7 0.499082416505817 0.431681130181949 0.069236453312234 0.714922981596792
57_rust_env_repro 57_rust_env_repro_BB0.4_env19_var7_low environment 0.71 0.9 1 0.81 1 0.88 1 0.7 0.4 0 19 7 0.572485307095425 0.379129815580479 0.0483848773240967 0.762050214885664
57_rust_env_repro 57_rust_env_repro_BB0.4_env20_var7_low environment 0.71 0.9 1 0.81 1 0.88 1 0.7 0.4 0 20 7 0.632633702961026 0.333340788199414 0.0340255088395596 0.799304097060733
57_rust_env_repro 57_rust_env_repro_BB0.3_env7_var7_low environment 0.71 0.9 1 0.81 1 0.88 1 0.65 0.3 0 7 7 0.121703700977753 0.506212213344476 0.372084085677771 0.374809807649991
57_rust_env_repro 57_rust_env_repro_BB0.3_env8_var7_low environment 0.71 0.9 1 0.81 1 0.88 1 0.65 0.3 0 8 7 0.167311505304744 0.534312370978857 0.298376123716399 0.434467690794172
57_rust_env_repro 57_rust_env_repro_BB0.3_env9_var7_low environment 0.71 0.9 1 0.81 1 0.88 1 0.65 0.3 0 9 7 0.212684223999953 0.541907298537773 0.245408477462274 0.48363787326884
57_rust_env_repro 57_rust_env_repro_BB0.3_env10_var7_low environment 0.71 0.9 1 0.81 1 0.88 1 0.65 0.3 0 10 7 0.268259426591507 0.537448337895498 0.194292235512995 0.536983595539256
57_rust_env_repro 57_rust_env_repro_BB0.3_env11_var7_low environment 0.71 0.9 1 0.81 1 0.88 1 0.65 0.3 0 11 7 0.309494664535647 0.528105380867098 0.162399954597255 0.573547354969196
57_rust_env_repro 57_rust_env_repro_BB0.3_env12_var7_low environment 0.71 0.9 1 0.81 1 0.88 1 0.65 0.3 0 12 7 0.352911273588625 0.511920399949026 0.135168326462349 0.608871473563138
57_rust_env_repro 57_rust_env_repro_BB0.3_env13_var7_low environment 0.71 0.9 1 0.81 1 0.88 1 0.65 0.3 0 13 7 0.394198116619203 0.492545638876475 0.113256244504321 0.640470936057441
57_rust_env_repro 57_rust_env_repro_BB0.3_env14_var7_low environment 0.71 0.9 1 0.81 1 0.88 1 0.65 0.3 0 14 7 0.433190071597218 0.473098331660902 0.0937115967418799 0.669739237427669
57_rust_env_repro 57_rust_env_repro_BB0.3_env15_var7_low environment 0.71 0.9 1 0.81 1 0.88 1 0.65 0.3 0 15 7 0.474751384542694 0.446182428410782 0.0790661870465237 0.697842598748085
57_rust_env_repro 57_rust_env_repro_BB0.3_env16_var7_low environment 0.71 0.9 1 0.81 1 0.88 1 0.65 0.3 0 16 7 0.528462555504419 0.412155731267264 0.0593817132283172 0.734540421138051
57_rust_env_repro 57_rust_env_repro_BB0.3_env17_var7_low environment 0.71 0.9 1 0.81 1 0.88 1 0.65 0.3 0 17 7 0.593850012120326 0.365644818411175 0.0405051694684993 0.776672421325913
57_rust_env_repro 57_rust_env_repro_BB0.3_env18_var7_low environment 0.71 0.9 1 0.81 1 0.88 1 0.65 0.3 0 18 7 0.679961692626393 0.295937561982586 0.024100745391021 0.827930473617686
57_rust_env_repro 57_rust_env_repro_BB0.3_env19_var7_low environment 0.71 0.9 1 0.81 1 0.88 1 0.65 0.3 0 19 7 0.7552098219009 0.230722494936375 0.0140676831627256 0.870571069369087
57_rust_env_repro 57_rust_env_repro_BB0.3_env20_var7_low environment 0.71 0.9 1 0.81 1 0.88 1 0.65 0.3 0 20 7 0.830966343504548 0.162665906265015 0.00636775023043749 0.912299296637055
57_rust_env_repro 57_rust_env_repro_BB0.2_env7_var7_low environment 0.71 0.9 1 0.81 1 0.88 1 0.6 0.2 0 7 7 0.197713611298539 0.541932471055451 0.26035391764601 0.468679846826265
57_rust_env_repro 57_rust_env_repro_BB0.2_env8_var7_low environment 0.71 0.9 1 0.81 1 0.88 1 0.6 0.2 0 8 7 0.251483024269941 0.542784340510063 0.205732635219997 0.522875194524972
57_rust_env_repro 57_rust_env_repro_BB0.2_env9_var7_low environment 0.71 0.9 1 0.81 1 0.88 1 0.6 0.2 0 9 7 0.316567111404106 0.528404482325884 0.15502840627001 0.580769352567048
57_rust_env_repro 57_rust_env_repro_BB0.2_env10_var7_low environment 0.71 0.9 1 0.81 1 0.88 1 0.6 0.2 0 10 7 0.378122898006834 0.499925002259418 0.121952099733748 0.628085399136543
57_rust_env_repro 57_rust_env_repro_BB0.2_env11_var7_low environment 0.71 0.9 1 0.81 1 0.88 1 0.6 0.2 0 11 7 0.435809446264817 0.470655139760479 0.0935354139747037 0.671137016145057
57_rust_env_repro 57_rust_env_repro_BB0.2_env12_var7_low environment 0.71 0.9 1 0.81 1 0.88 1 0.6 0.2 0 12 7 0.496541728681009 0.433583483281091 0.0698747880378998 0.713333470321555
57_rust_env_repro 57_rust_env_repro_BB0.2_env13_var7_low environment 0.71 0.9 1 0.81 1 0.88 1 0.6 0.2 0 13 7 0.53692393030867 0.405924818534981 0.0571512511563488 0.739886339576161
57_rust_env_repro 57_rust_env_repro_BB0.2_env14_var7_low environment 0.71 0.9 1 0.81 1 0.88 1 0.6 0.2 0 14 7 0.589713127546479 0.367610517705431 0.0426763547480894 0.773518386399195
57_rust_env_repro 57_rust_env_repro_BB0.2_env15_var7_low environment 0.71 0.9 1 0.81 1 0.88 1 0.6 0.2 0 15 7 0.636818448191708 0.331470087646969 0.0317114641613232 0.802553492015192
57_rust_env_repro 57_rust_env_repro_BB0.2_env16_var7_low environment 0.71 0.9 1 0.81 1 0.88 1 0.6 0.2 0 16 7 0.702680231743946 0.277317267338165 0.0200025009178888 0.841338865413029
57_rust_env_repro 57_rust_env_repro_BB0.2_env17_var7_low environment 0.71 0.9 1 0.81 1 0.88 1 0.6 0.2 0 17 7 0.790104250183569 0.199138417230709 0.0107573325857229 0.889673458798923
57_rust_env_repro 57_rust_env_repro_BB0.2_env18_var7_low environment 0.71 0.9 1 0.81 1 0.88 1 0.6 0.2 0 18 7 0.885136860341664 0.11174855601435 0.00311458364398542 0.941011138348839
57_rust_env_repro 57_rust_env_repro_BB0.2_env19_var7_low environment 0.71 0.9 1 0.81 1 0.88 1 0.6 0.2 0 19 7 0.950080306023069 0.0491979385398327 0.000721755437097822 0.974679275292986
57_rust_env_repro 57_rust_env_repro_BB0.2_env20_var7_low environment 0.71 0.9 1 0.81 1 0.88 1 0.6 0.2 0 20 7 0.984252901957345 0.0155323358585444 0.000214762184110781 0.992019069886617
57_rust_env_repro 57_rust_env_repro_BB0.1_env7_var7_low environment 0.71 0.9 1 0.81 1 0.88 1 0.55 0.1 0 7 7 0.277938911525544 0.540187824470285 0.181873264004171 0.548032823760686
57_rust_env_repro 57_rust_env_repro_BB0.1_env8_var7_low environment 0.71 0.9 1 0.81 1 0.88 1 0.55 0.1 0 8 7 0.355276791000074 0.513003609696048 0.131719599303878 0.611778595848098
57_rust_env_repro 57_rust_env_repro_BB0.1_env9_var7_low environment 0.71 0.9 1 0.81 1 0.88 1 0.55 0.1 0 9 7 0.439558433547271 0.470272041830494 0.0901695246222347 0.674694454462518
57_rust_env_repro 57_rust_env_repro_BB0.1_env10_var7_low environment 0.71 0.9 1 0.81 1 0.88 1 0.55 0.1 0 10 7 0.518097192679453 0.420407211669038 0.0614955956515095 0.728300798513972
57_rust_env_repro 57_rust_env_repro_BB0.1_env11_var7_low environment 0.71 0.9 1 0.81 1 0.88 1 0.55 0.1 0 11 7 0.581015989002468 0.375789026133076 0.0431949848644558 0.768910502069006
57_rust_env_repro 57_rust_env_repro_BB0.1_env12_var7_low environment 0.71 0.9 1 0.81 1 0.88 1 0.55 0.1 0 12 7 0.662149309888694 0.311245446041874 0.0266052440694324 0.817772032909631
57_rust_env_repro 57_rust_env_repro_BB0.1_env13_var7_low environment 0.71 0.9 1 0.81 1 0.88 1 0.55 0.1 0 13 7 0.728994228179505 0.254142933536647 0.0168628382838478 0.856065694947828
57_rust_env_repro 57_rust_env_repro_BB0.1_env14_var7_low environment 0.71 0.9 1 0.81 1 0.88 1 0.55 0.1 0 14 7 0.769222907631515 0.218515428977612 0.0122616633908732 0.878480622120321
57_rust_env_repro 57_rust_env_repro_BB0.1_env15_var7_low environment 0.71 0.9 1 0.81 1 0.88 1 0.55 0.1 0 15 7 0.840708091606644 0.153997684871047 0.00529422352230927 0.917706934042167
57_rust_env_repro 57_rust_env_repro_BB0.1_env16_var7_low environment 0.71 0.9 1 0.81 1 0.88 1 0.55 0.1 0 16 7 0.917712842786994 0.0803687198747413 0.00191843733826502 0.957897202724364
57_rust_env_repro 57_rust_env_repro_BB0.1_env17_var7_low environment 0.71 0.9 1 0.81 1 0.88 1 0.55 0.1 0 17 7 0.977866084386544 0.0218979994123487 0.000235916201107549 0.988815084092718
57_rust_env_repro 57_rust_env_repro_BB0.1_env18_var7_low environment 0.71 0.9 1 0.81 1 0.88 1 0.55 0.1 0 18 7 0.994530621672802 0.00540942409466242 5.99542325352896e-05 0.997235333720134
57_rust_env_repro 57_rust_env_repro_BB0.1_env19_var7_low environment 0.71 0.9 1 0.81 1 0.88 1 0.55 0.1 0 19 7 0.999833273476933 0.000166726523066639 0 0.999916636738467
57_rust_env_repro 57_rust_env_repro_BB0.1_env20_var7_low environment 0.71 0.9 1 0.81 1 0.88 1 0.55 0.1 0 20 7 0.999870824053452 0.000129175946547884 0 0.999935412026726
57_rust_env_repro 57_rust_env_repro_BB1_env7_var8_low environment 0.71 0.9 1 0.81 1 0.88 1 1 1 0 7 8 0 0 1 0
57_rust_env_repro 57_rust_env_repro_BB1_env8_var8_low environment 0.71 0.9 1 0.81 1 0.88 1 1 1 0 8 8 0 0 1 0
57_rust_env_repro 57_rust_env_repro_BB1_env9_var8_low environment 0.71 0.9 1 0.81 1 0.88 1 1 1 0 9 8 0 0 1 0
57_rust_env_repro 57_rust_env_repro_BB1_env10_var8_low environment 0.71 0.9 1 0.81 1 0.88 1 1 1 0 10 8 1.83937477767655e-05 0.00192700244885584 0.998054603803367 0.000981894972204688
57_rust_env_repro 57_rust_env_repro_BB1_env11_var8_low environment 0.71 0.9 1 0.81 1 0.88 1 1 1 0 11 8 2.14454717445974e-05 0.00412547537114518 0.99585307915711 0.00208418315731719
57_rust_env_repro 57_rust_env_repro_BB1_env12_var8_low environment 0.71 0.9 1 0.81 1 0.88 1 1 1 0 12 8 9.96071175977876e-05 0.0113052147888659 0.988595178093536 0.00575221451203071
57_rust_env_repro 57_rust_env_repro_BB1_env13_var8_low environment 0.71 0.9 1 0.81 1 0.88 1 1 1 0 13 8 0.000299857868700655 0.0252347584246229 0.974465383706676 0.0129172370810121
57_rust_env_repro 57_rust_env_repro_BB1_env14_var8_low environment 0.71 0.9 1 0.81 1 0.88 1 1 1 0 14 8 0.000749092052611157 0.0485863050000542 0.950664602947335 0.0250422445526383
57_rust_env_repro 57_rust_env_repro_BB1_env15_var8_low environment 0.71 0.9 1 0.81 1 0.88 1 1 1 0 15 8 0.00187167165880448 0.0849789259419332 0.913149402399262 0.0443611346297711
57_rust_env_repro 57_rust_env_repro_BB1_env16_var8_low environment 0.71 0.9 1 0.81 1 0.88 1 1 1 0 16 8 0.00504965101693567 0.142787349539878 0.852162999443187 0.0764433257868746
57_rust_env_repro 57_rust_env_repro_BB1_env17_var8_low environment 0.71 0.9 1 0.81 1 0.88 1 1 1 0 17 8 0.0117640991707888 0.215084995337336 0.773150905491876 0.119306596839457
57_rust_env_repro 57_rust_env_repro_BB1_env18_var8_low environment 0.71 0.9 1 0.81 1 0.88 1 1 1 0 18 8 0.0208139120427765 0.27473705180026 0.704449036156963 0.158182437942907
57_rust_env_repro 57_rust_env_repro_BB1_env19_var8_low environment 0.71 0.9 1 0.81 1 0.88 1 1 1 0 19 8 0.0322339912156254 0.324873746244286 0.642892262540089 0.194670864337768
57_rust_env_repro 57_rust_env_repro_BB1_env20_var8_low environment 0.71 0.9 1 0.81 1 0.88 1 1 1 0 20 8 0.0406964752951129 0.357785990842581 0.601517533862306 0.219589470716403
57_rust_env_repro 57_rust_env_repro_BB0.9_env7_var8_low environment 0.71 0.9 1 0.81 1 0.88 1 0.95 0.9 0 7 8 0 0 1 0
57_rust_env_repro 57_rust_env_repro_BB0.9_env8_var8_low environment 0.71 0.9 1 0.81 1 0.88 1 0.95 0.9 0 8 8 0 0 1 0
57_rust_env_repro 57_rust_env_repro_BB0.9_env9_var8_low environment 0.71 0.9 1 0.81 1 0.88 1 0.95 0.9 0 9 8 9.45488471498254e-05 0.00634095675516983 0.99356449439768 0.00326502722473474
57_rust_env_repro 57_rust_env_repro_BB0.9_env10_var8_low environment 0.71 0.9 1 0.81 1 0.88 1 0.95 0.9 0 10 8 0.000407307695286729 0.0313444428686303 0.968248249436083 0.0160795291296019
57_rust_env_repro 57_rust_env_repro_BB0.9_env11_var8_low environment 0.71 0.9 1 0.81 1 0.88 1 0.95 0.9 0 11 8 0.00153780012290113 0.0770806501992736 0.921381549677825 0.0400781252225379
57_rust_env_repro 57_rust_env_repro_BB0.9_env12_var8_low environment 0.71 0.9 1 0.81 1 0.88 1 0.95 0.9 0 12 8 0.00315006166545369 0.11182206768197 0.885027870652576 0.0590610955064389
57_rust_env_repro 57_rust_env_repro_BB0.9_env13_var8_low environment 0.71 0.9 1 0.81 1 0.88 1 0.95 0.9 0 13 8 0.00576559955042709 0.156351038475026 0.837883361974547 0.08394111878794
57_rust_env_repro 57_rust_env_repro_BB0.9_env14_var8_low environment 0.71 0.9 1 0.81 1 0.88 1 0.95 0.9 0 14 8 0.00964524069019644 0.19711540250937 0.793239356800433 0.108202941944882
57_rust_env_repro 57_rust_env_repro_BB0.9_env15_var8_low environment 0.71 0.9 1 0.81 1 0.88 1 0.95 0.9 0 15 8 0.0146506905579437 0.236258361308187 0.749090948133869 0.132779871212037
57_rust_env_repro 57_rust_env_repro_BB0.9_env16_var8_low environment 0.71 0.9 1 0.81 1 0.88 1 0.95 0.9 0 16 8 0.0236158991709713 0.281485420129705 0.694898680699323 0.164358609235824
57_rust_env_repro 57_rust_env_repro_BB0.9_env17_var8_low environment 0.71 0.9 1 0.81 1 0.88 1 0.95 0.9 0 17 8 0.0330109478606256 0.333676330249937 0.633312721889438 0.199849112985594
57_rust_env_repro 57_rust_env_repro_BB0.9_env18_var8_low environment 0.71 0.9 1 0.81 1 0.88 1 0.95 0.9 0 18 8 0.0492118819746252 0.380149965893267 0.570638152132107 0.239286864921259
57_rust_env_repro 57_rust_env_repro_BB0.9_env19_var8_low environment 0.71 0.9 1 0.81 1 0.88 1 0.95 0.9 0 19 8 0.0646185025044517 0.415024117072852 0.520357380422697 0.272130561040878
57_rust_env_repro 57_rust_env_repro_BB0.9_env20_var8_low environment 0.71 0.9 1 0.81 1 0.88 1 0.95 0.9 0 20 8 0.0776621592075729 0.442579886459479 0.479757954332948 0.298952102437312
57_rust_env_repro 57_rust_env_repro_BB0.8_env7_var8_low environment 0.71 0.9 1 0.81 1 0.88 1 0.9 0.8 0 7 8 5.39265377785261e-05 0.00386864540362867 0.996077428058593 0.00198824923959286
57_rust_env_repro 57_rust_env_repro_BB0.8_env8_var8_low environment 0.71 0.9 1 0.81 1 0.88 1 0.9 0.8 0 8 8 0.000891661892452287 0.0448285312726494 0.954279806834898 0.023305927528777
57_rust_env_repro 57_rust_env_repro_BB0.8_env9_var8_low environment 0.71 0.9 1 0.81 1 0.88 1 0.9 0.8 0 9 8 0.00305396669590578 0.106178241486616 0.890767791817478 0.0561430874392139
57_rust_env_repro 57_rust_env_repro_BB0.8_env10_var8_low environment 0.71 0.9 1 0.81 1 0.88 1 0.9 0.8 0 10 8 0.00851084477954633 0.186014618460182 0.805474536760272 0.101518154009637
57_rust_env_repro 57_rust_env_repro_BB0.8_env11_var8_low environment 0.71 0.9 1 0.81 1 0.88 1 0.9 0.8 0 11 8 0.01447984295048 0.235328689370146 0.750191467679374 0.132144187635553
57_rust_env_repro 57_rust_env_repro_BB0.8_env12_var8_low environment 0.71 0.9 1 0.81 1 0.88 1 0.9 0.8 0 12 8 0.0202101446799185 0.272982657114658 0.706807198205423 0.156701473237248
57_rust_env_repro 57_rust_env_repro_BB0.8_env13_var8_low environment 0.71 0.9 1 0.81 1 0.88 1 0.9 0.8 0 13 8 0.0257266684119685 0.299118054944131 0.675155276643901 0.175285695884034
57_rust_env_repro 57_rust_env_repro_BB0.8_env14_var8_low environment 0.71 0.9 1 0.81 1 0.88 1 0.9 0.8 0 14 8 0.0317554983810091 0.3287908258018 0.639453675817191 0.196150911281909
57_rust_env_repro 57_rust_env_repro_BB0.8_env15_var8_low environment 0.71 0.9 1 0.81 1 0.88 1 0.9 0.8 0 15 8 0.0408052843322692 0.358538183678759 0.600656531988972 0.220074376171649
57_rust_env_repro 57_rust_env_repro_BB0.8_env16_var8_low environment 0.71 0.9 1 0.81 1 0.88 1 0.9 0.8 0 16 8 0.0523018303014371 0.388858390630863 0.5588397790677 0.246731025616869
57_rust_env_repro 57_rust_env_repro_BB0.8_env17_var8_low environment 0.71 0.9 1 0.81 1 0.88 1 0.9 0.8 0 17 8 0.0695179605966998 0.426354252525473 0.504127786877827 0.282695086859436
57_rust_env_repro 57_rust_env_repro_BB0.8_env18_var8_low environment 0.71 0.9 1 0.81 1 0.88 1 0.9 0.8 0 18 8 0.0896217769662004 0.46275006978759 0.447628153246209 0.320996811859996
57_rust_env_repro 57_rust_env_repro_BB0.8_env19_var8_low environment 0.71 0.9 1 0.81 1 0.88 1 0.9 0.8 0 19 8 0.111757047609426 0.486815518804541 0.401427433586034 0.355164807011696
57_rust_env_repro 57_rust_env_repro_BB0.8_env20_var8_low environment 0.71 0.9 1 0.81 1 0.88 1 0.9 0.8 0 20 8 0.131858574800273 0.498976921083745 0.369164504115982 0.381347035342145
57_rust_env_repro 57_rust_env_repro_BB0.7_env7_var8_low environment 0.71 0.9 1 0.81 1 0.88 1 0.85 0.7 0 7 8 0.00298956701966023 0.103883173904852 0.893127259075488 0.0549311539720862
57_rust_env_repro 57_rust_env_repro_BB0.7_env8_var8_low environment 0.71 0.9 1 0.81 1 0.88 1 0.85 0.7 0 8 8 0.0105684038381469 0.204863474780537 0.784568121381316 0.113000141228415
57_rust_env_repro 57_rust_env_repro_BB0.7_env9_var8_low environment 0.71 0.9 1 0.81 1 0.88 1 0.85 0.7 0 9 8 0.0197165819377544 0.273791843876429 0.706491574185816 0.156612503875969
57_rust_env_repro 57_rust_env_repro_BB0.7_env10_var8_low environment 0.71 0.9 1 0.81 1 0.88 1 0.85 0.7 0 10 8 0.0316651072379819 0.330937801510108 0.63739709125191 0.197134007993036
57_rust_env_repro 57_rust_env_repro_BB0.7_env11_var8_low environment 0.71 0.9 1 0.81 1 0.88 1 0.85 0.7 0 11 8 0.0431998004733687 0.367930964018553 0.588869235508079 0.227165282482645
57_rust_env_repro 57_rust_env_repro_BB0.7_env12_var8_low environment 0.71 0.9 1 0.81 1 0.88 1 0.85 0.7 0 12 8 0.053842841323925 0.398105447691498 0.548051710984577 0.252895565169674
57_rust_env_repro 57_rust_env_repro_BB0.7_env13_var8_low environment 0.71 0.9 1 0.81 1 0.88 1 0.85 0.7 0 13 8 0.0639321531541087 0.417163393569669 0.518904453276222 0.272513849938943
57_rust_env_repro 57_rust_env_repro_BB0.7_env14_var8_low environment 0.71 0.9 1 0.81 1 0.88 1 0.85 0.7 0 14 8 0.0753264602646188 0.437454142654425 0.487219397080957 0.294053531591831
57_rust_env_repro 57_rust_env_repro_BB0.7_env15_var8_low environment 0.71 0.9 1 0.81 1 0.88 1 0.85 0.7 0 15 8 0.0839760852436912 0.451693935850913 0.464329978905395 0.309823053169148
57_rust_env_repro 57_rust_env_repro_BB0.7_env16_var8_low environment 0.71 0.9 1 0.81 1 0.88 1 0.85 0.7 0 16 8 0.104131479519243 0.479534887356532 0.416333633124225 0.343898923197509
57_rust_env_repro 57_rust_env_repro_BB0.7_env17_var8_low environment 0.71 0.9 1 0.81 1 0.88 1 0.85 0.7 0 17 8 0.122869682708858 0.501116048352021 0.376014268939121 0.373427706884868
57_rust_env_repro 57_rust_env_repro_BB0.7_env18_var8_low environment 0.71 0.9 1 0.81 1 0.88 1 0.85 0.7 0 18 8 0.149279510515452 0.51632775025053 0.334392739234018 0.407443385640717
57_rust_env_repro 57_rust_env_repro_BB0.7_env19_var8_low environment 0.71 0.9 1 0.81 1 0.88 1 0.85 0.7 0 19 8 0.179568095471076 0.526954794814883 0.293477109714042 0.443045492878517
57_rust_env_repro 57_rust_env_repro_BB0.7_env20_var8_low environment 0.71 0.9 1 0.81 1 0.88 1 0.85 0.7 0 20 8 0.206833020685502 0.531261040650267 0.261905938664231 0.472463541010636
57_rust_env_repro 57_rust_env_repro_BB0.6_env7_var8_low environment 0.71 0.9 1 0.81 1 0.88 1 0.8 0.6 0 7 8 0.0197232723362929 0.272937484972187 0.707339242691521 0.156192014822386
57_rust_env_repro 57_rust_env_repro_BB0.6_env8_var8_low environment 0.71 0.9 1 0.81 1 0.88 1 0.8 0.6 0 8 8 0.0336549039906718 0.339895937691631 0.626449158317697 0.203602872836487
57_rust_env_repro 57_rust_env_repro_BB0.6_env9_var8_low environment 0.71 0.9 1 0.81 1 0.88 1 0.8 0.6 0 9 8 0.0516543517039275 0.391913511796113 0.55643213649996 0.247611107601984
57_rust_env_repro 57_rust_env_repro_BB0.6_env10_var8_low environment 0.71 0.9 1 0.81 1 0.88 1 0.8 0.6 0 10 8 0.0711058149236902 0.437355530907858 0.491538654168452 0.289783580377619
57_rust_env_repro 57_rust_env_repro_BB0.6_env11_var8_low environment 0.71 0.9 1 0.81 1 0.88 1 0.8 0.6 0 11 8 0.0862276951747593 0.457201025747301 0.45657127907794 0.31482820804841
57_rust_env_repro 57_rust_env_repro_BB0.6_env12_var8_low environment 0.71 0.9 1 0.81 1 0.88 1 0.8 0.6 0 12 8 0.104755712348324 0.479607207134734 0.415637080516942 0.344559315915691
57_rust_env_repro 57_rust_env_repro_BB0.6_env13_var8_low environment 0.71 0.9 1 0.81 1 0.88 1 0.8 0.6 0 13 8 0.119435989132356 0.497086585793528 0.383477425074115 0.36797928202912
57_rust_env_repro 57_rust_env_repro_BB0.6_env14_var8_low environment 0.71 0.9 1 0.81 1 0.88 1 0.8 0.6 0 14 8 0.134878615536433 0.50435544745944 0.360765937004127 0.387056339266153
57_rust_env_repro 57_rust_env_repro_BB0.6_env15_var8_low environment 0.71 0.9 1 0.81 1 0.88 1 0.8 0.6 0 15 8 0.148424437063741 0.513691055399994 0.337884507536265 0.405269964763738
57_rust_env_repro 57_rust_env_repro_BB0.6_env16_var8_low environment 0.71 0.9 1 0.81 1 0.88 1 0.8 0.6 0 16 8 0.172121638861856 0.525965348183916 0.301913012954228 0.435104312953814
57_rust_env_repro 57_rust_env_repro_BB0.6_env17_var8_low environment 0.71 0.9 1 0.81 1 0.88 1 0.8 0.6 0 17 8 0.199089010079288 0.53182374526122 0.269087244659492 0.465000882709898
57_rust_env_repro 57_rust_env_repro_BB0.6_env18_var8_low environment 0.71 0.9 1 0.81 1 0.88 1 0.8 0.6 0 18 8 0.22904481918837 0.535366845180049 0.235588335631582 0.496728241778394
57_rust_env_repro 57_rust_env_repro_BB0.6_env19_var8_low environment 0.71 0.9 1 0.81 1 0.88 1 0.8 0.6 0 19 8 0.270738431376719 0.52959711693152 0.199664451691761 0.535536989842479
57_rust_env_repro 57_rust_env_repro_BB0.6_env20_var8_low environment 0.71 0.9 1 0.81 1 0.88 1 0.8 0.6 0 20 8 0.304641369838825 0.52380152447345 0.171557105687725 0.56654213207555
57_rust_env_repro 57_rust_env_repro_BB0.5_env7_var8_low environment 0.71 0.9 1 0.81 1 0.88 1 0.75 0.5 0 7 8 0.0512658670673216 0.399855060161209 0.548879072771469 0.251193397147926
57_rust_env_repro 57_rust_env_repro_BB0.5_env8_var8_low environment 0.71 0.9 1 0.81 1 0.88 1 0.75 0.5 0 8 8 0.0799389917965762 0.451694733607294 0.46836627459613 0.305786358600223
57_rust_env_repro 57_rust_env_repro_BB0.5_env9_var8_low environment 0.71 0.9 1 0.81 1 0.88 1 0.75 0.5 0 9 8 0.101591511343882 0.483828963989122 0.414579524666996 0.343505993338443
57_rust_env_repro 57_rust_env_repro_BB0.5_env10_var8_low environment 0.71 0.9 1 0.81 1 0.88 1 0.75 0.5 0 10 8 0.129122909542047 0.50655706325425 0.364320027203703 0.382401441169172
57_rust_env_repro 57_rust_env_repro_BB0.5_env11_var8_low environment 0.71 0.9 1 0.81 1 0.88 1 0.75 0.5 0 11 8 0.154237542539815 0.523022066807041 0.322740390653143 0.415748575943336
57_rust_env_repro 57_rust_env_repro_BB0.5_env12_var8_low environment 0.71 0.9 1 0.81 1 0.88 1 0.75 0.5 0 12 8 0.175805707450135 0.529147061501262 0.295047231048603 0.440379238200766
57_rust_env_repro 57_rust_env_repro_BB0.5_env13_var8_low environment 0.71 0.9 1 0.81 1 0.88 1 0.75 0.5 0 13 8 0.198051797399592 0.533846941302774 0.268101261297634 0.464975268050979
57_rust_env_repro 57_rust_env_repro_BB0.5_env14_var8_low environment 0.71 0.9 1 0.81 1 0.88 1 0.75 0.5 0 14 8 0.216431605087223 0.533135499515529 0.250432895397247 0.482999354844988
57_rust_env_repro 57_rust_env_repro_BB0.5_env15_var8_low environment 0.71 0.9 1 0.81 1 0.88 1 0.75 0.5 0 15 8 0.237391056522881 0.534768642141207 0.227840301335912 0.504775377593484
57_rust_env_repro 57_rust_env_repro_BB0.5_env16_var8_low environment 0.71 0.9 1 0.81 1 0.88 1 0.75 0.5 0 16 8 0.260142021909016 0.536437601913293 0.203420376177692 0.528360822865662
57_rust_env_repro 57_rust_env_repro_BB0.5_env17_var8_low environment 0.71 0.9 1 0.81 1 0.88 1 0.75 0.5 0 17 8 0.297095232754914 0.525524217955639 0.177380549289447 0.559857341732734
57_rust_env_repro 57_rust_env_repro_BB0.5_env18_var8_low environment 0.71 0.9 1 0.81 1 0.88 1 0.75 0.5 0 18 8 0.336752001988834 0.514603659488999 0.148644338522167 0.594053831733333
57_rust_env_repro 57_rust_env_repro_BB0.5_env19_var8_low environment 0.71 0.9 1 0.81 1 0.88 1 0.75 0.5 0 19 8 0.382373220240526 0.49627269094586 0.121354088813614 0.630509565713456
57_rust_env_repro 57_rust_env_repro_BB0.5_env20_var8_low environment 0.71 0.9 1 0.81 1 0.88 1 0.75 0.5 0 20 8 0.428189880743833 0.473004800077355 0.0988053191788118 0.664692280782511
57_rust_env_repro 57_rust_env_repro_BB0.4_env7_var8_low environment 0.71 0.9 1 0.81 1 0.88 1 0.7 0.4 0 7 8 0.0988958866136959 0.48480655392963 0.416297559456674 0.341299163578511
57_rust_env_repro 57_rust_env_repro_BB0.4_env8_var8_low environment 0.71 0.9 1 0.81 1 0.88 1 0.7 0.4 0 8 8 0.138713497594681 0.515401221720652 0.345885280684667 0.396414108455007
57_rust_env_repro 57_rust_env_repro_BB0.4_env9_var8_low environment 0.71 0.9 1 0.81 1 0.88 1 0.7 0.4 0 9 8 0.174449474233781 0.533997524789854 0.291553000976365 0.441448236628708
57_rust_env_repro 57_rust_env_repro_BB0.4_env10_var8_low environment 0.71 0.9 1 0.81 1 0.88 1 0.7 0.4 0 10 8 0.208943461217011 0.537250506760899 0.25380603202209 0.47756871459746
57_rust_env_repro 57_rust_env_repro_BB0.4_env11_var8_low environment 0.71 0.9 1 0.81 1 0.88 1 0.7 0.4 0 11 8 0.239661885730832 0.539851121479242 0.220486992789926 0.509587446470453
57_rust_env_repro 57_rust_env_repro_BB0.4_env12_var8_low environment 0.71 0.9 1 0.81 1 0.88 1 0.7 0.4 0 12 8 0.275956229234248 0.53277494496848 0.191268825797272 0.542343701718488
57_rust_env_repro 57_rust_env_repro_BB0.4_env13_var8_low environment 0.71 0.9 1 0.81 1 0.88 1 0.7 0.4 0 13 8 0.295800850426149 0.5278436758616 0.176355473712251 0.559722688356949
57_rust_env_repro 57_rust_env_repro_BB0.4_env14_var8_low environment 0.71 0.9 1 0.81 1 0.88 1 0.7 0.4 0 14 8 0.322858036323161 0.521043056968864 0.156098906707975 0.583379564807593
57_rust_env_repro 57_rust_env_repro_BB0.4_env15_var8_low environment 0.71 0.9 1 0.81 1 0.88 1 0.7 0.4 0 15 8 0.354138761774028 0.508986851187251 0.136874387038721 0.608632187367653
57_rust_env_repro 57_rust_env_repro_BB0.4_env16_var8_low environment 0.71 0.9 1 0.81 1 0.88 1 0.7 0.4 0 16 8 0.38008146536908 0.496643841731348 0.123274692899572 0.628403386234754
57_rust_env_repro 57_rust_env_repro_BB0.4_env17_var8_low environment 0.71 0.9 1 0.81 1 0.88 1 0.7 0.4 0 17 8 0.421872873516358 0.477007699893036 0.101119426590606 0.660376723462876
57_rust_env_repro 57_rust_env_repro_BB0.4_env18_var8_low environment 0.71 0.9 1 0.81 1 0.88 1 0.7 0.4 0 18 8 0.470093832686052 0.449762898872267 0.0801432684416814 0.694975282122185
57_rust_env_repro 57_rust_env_repro_BB0.4_env19_var8_low environment 0.71 0.9 1 0.81 1 0.88 1 0.7 0.4 0 19 8 0.529802085405622 0.410666756059584 0.0595311585347936 0.735135463435414
57_rust_env_repro 57_rust_env_repro_BB0.4_env20_var8_low environment 0.71 0.9 1 0.81 1 0.88 1 0.7 0.4 0 20 8 0.584331998966154 0.371028489910914 0.0446395111229316 0.769846243921611
57_rust_env_repro 57_rust_env_repro_BB0.3_env7_var8_low environment 0.71 0.9 1 0.81 1 0.88 1 0.65 0.3 0 7 8 0.172533332615901 0.532075064603544 0.295391602780555 0.438570864917673
57_rust_env_repro 57_rust_env_repro_BB0.3_env8_var8_low environment 0.71 0.9 1 0.81 1 0.88 1 0.65 0.3 0 8 8 0.220973050397003 0.539365594309537 0.239661355293459 0.490655847551772
57_rust_env_repro 57_rust_env_repro_BB0.3_env9_var8_low environment 0.71 0.9 1 0.81 1 0.88 1 0.65 0.3 0 9 8 0.261510156307991 0.535984850113493 0.202504993578516 0.529502581364738
57_rust_env_repro 57_rust_env_repro_BB0.3_env10_var8_low environment 0.71 0.9 1 0.81 1 0.88 1 0.65 0.3 0 10 8 0.309738669720128 0.5262104276636 0.164050902616272 0.572843883551928
57_rust_env_repro 57_rust_env_repro_BB0.3_env11_var8_low environment 0.71 0.9 1 0.81 1 0.88 1 0.65 0.3 0 11 8 0.354731655581731 0.508178261443312 0.137090082974957 0.608820786303387
57_rust_env_repro 57_rust_env_repro_BB0.3_env12_var8_low environment 0.71 0.9 1 0.81 1 0.88 1 0.65 0.3 0 12 8 0.398901549564558 0.488489848726397 0.112608601709045 0.643146473927756
57_rust_env_repro 57_rust_env_repro_BB0.3_env13_var8_low environment 0.71 0.9 1 0.81 1 0.88 1 0.65 0.3 0 13 8 0.427038807694597 0.473916952406405 0.0990442398989978 0.6639972838978
57_rust_env_repro 57_rust_env_repro_BB0.3_env14_var8_low environment 0.71 0.9 1 0.81 1 0.88 1 0.65 0.3 0 14 8 0.451549714679116 0.461443448001474 0.0870068373194097 0.682271438679853
57_rust_env_repro 57_rust_env_repro_BB0.3_env15_var8_low environment 0.71 0.9 1 0.81 1 0.88 1 0.65 0.3 0 15 8 0.491588956379281 0.437190702085388 0.0712203415353317 0.710184307421974
57_rust_env_repro 57_rust_env_repro_BB0.3_env16_var8_low environment 0.71 0.9 1 0.81 1 0.88 1 0.65 0.3 0 16 8 0.527732171913455 0.412526636371763 0.0597411917147814 0.733995490099337
57_rust_env_repro 57_rust_env_repro_BB0.3_env17_var8_low environment 0.71 0.9 1 0.81 1 0.88 1 0.65 0.3 0 17 8 0.577352959479798 0.376434949701159 0.0462120908190424 0.765570434330378
57_rust_env_repro 57_rust_env_repro_BB0.3_env18_var8_low environment 0.71 0.9 1 0.81 1 0.88 1 0.65 0.3 0 18 8 0.630761345217728 0.33592319066775 0.0333154641145213 0.798722940551604
57_rust_env_repro 57_rust_env_repro_BB0.3_env19_var8_low environment 0.71 0.9 1 0.81 1 0.88 1 0.65 0.3 0 19 8 0.711070201306291 0.269616717042377 0.0193130816513314 0.84587855982748
57_rust_env_repro 57_rust_env_repro_BB0.3_env20_var8_low environment 0.71 0.9 1 0.81 1 0.88 1 0.65 0.3 0 20 8 0.777440752524774 0.211878711630666 0.0106805358445601 0.883380108340107
57_rust_env_repro 57_rust_env_repro_BB0.2_env7_var8_low environment 0.71 0.9 1 0.81 1 0.88 1 0.6 0.2 0 7 8 0.2456477032354 0.544434078434512 0.209918218330088 0.517864742452656
57_rust_env_repro 57_rust_env_repro_BB0.2_env8_var8_low environment 0.71 0.9 1 0.81 1 0.88 1 0.6 0.2 0 8 8 0.312099451810193 0.526799711737397 0.161100836452411 0.575499307678891
57_rust_env_repro 57_rust_env_repro_BB0.2_env9_var8_low environment 0.71 0.9 1 0.81 1 0.88 1 0.6 0.2 0 9 8 0.37791058721878 0.502214196459019 0.119875216322201 0.629017685448289
57_rust_env_repro 57_rust_env_repro_BB0.2_env10_var8_low environment 0.71 0.9 1 0.81 1 0.88 1 0.6 0.2 0 10 8 0.439051880102882 0.469572845237403 0.0913752746597152 0.673838302721583
57_rust_env_repro 57_rust_env_repro_BB0.2_env11_var8_low environment 0.71 0.9 1 0.81 1 0.88 1 0.6 0.2 0 11 8 0.49718260226637 0.433566202371502 0.0692511953621277 0.713965703452121
57_rust_env_repro 57_rust_env_repro_BB0.2_env12_var8_low environment 0.71 0.9 1 0.81 1 0.88 1 0.6 0.2 0 12 8 0.535940524006059 0.407288865114121 0.0567706108798198 0.739584956563119
57_rust_env_repro 57_rust_env_repro_BB0.2_env13_var8_low environment 0.71 0.9 1 0.81 1 0.88 1 0.6 0.2 0 13 8 0.590586138692799 0.366792353938059 0.0426215073691419 0.773982315661828
57_rust_env_repro 57_rust_env_repro_BB0.2_env14_var8_low environment 0.71 0.9 1 0.81 1 0.88 1 0.6 0.2 0 14 8 0.623434110039051 0.341648601802879 0.0349172881580699 0.79425841094049
57_rust_env_repro 57_rust_env_repro_BB0.2_env15_var8_low environment 0.71 0.9 1 0.81 1 0.88 1 0.6 0.2 0 15 8 0.668771090053515 0.304936234546541 0.0262926753999438 0.821239207326786
57_rust_env_repro 57_rust_env_repro_BB0.2_env16_var8_low environment 0.71 0.9 1 0.81 1 0.88 1 0.6 0.2 0 16 8 0.70669935310005 0.27302846846283 0.0202721784371197 0.843213587331465
57_rust_env_repro 57_rust_env_repro_BB0.2_env17_var8_low environment 0.71 0.9 1 0.81 1 0.88 1 0.6 0.2 0 17 8 0.765472403978944 0.221602234461574 0.0129253615594817 0.876273521209731
57_rust_env_repro 57_rust_env_repro_BB0.2_env18_var8_low environment 0.71 0.9 1 0.81 1 0.88 1 0.6 0.2 0 18 8 0.83719628485264 0.157065669926273 0.00573804522108684 0.915729119815777
57_rust_env_repro 57_rust_env_repro_BB0.2_env19_var8_low environment 0.71 0.9 1 0.81 1 0.88 1 0.6 0.2 0 19 8 0.91729411402467 0.0811303932268725 0.00157549274845749 0.957859310638106
57_rust_env_repro 57_rust_env_repro_BB0.2_env20_var8_low environment 0.71 0.9 1 0.81 1 0.88 1 0.6 0.2 0 20 8 0.968619875199017 0.0309014903971679 0.000478634403814756 0.984070620397601
57_rust_env_repro 57_rust_env_repro_BB0.1_env7_var8_low environment 0.71 0.9 1 0.81 1 0.88 1 0.55 0.1 0 7 8 0.352865296104963 0.514278022870236 0.1328566810248 0.610004307540082
57_rust_env_repro 57_rust_env_repro_BB0.1_env8_var8_low environment 0.71 0.9 1 0.81 1 0.88 1 0.55 0.1 0 8 8 0.42404505783452 0.479879215678908 0.0960757264865724 0.663984665673974
57_rust_env_repro 57_rust_env_repro_BB0.1_env9_var8_low environment 0.71 0.9 1 0.81 1 0.88 1 0.55 0.1 0 9 8 0.512706188084899 0.42327385452598 0.0640199573891214 0.724343115347889
57_rust_env_repro 57_rust_env_repro_BB0.1_env10_var8_low environment 0.71 0.9 1 0.81 1 0.88 1 0.55 0.1 0 10 8 0.587284468316715 0.370079095220917 0.0426364364623677 0.772324015927174
57_rust_env_repro 57_rust_env_repro_BB0.1_env11_var8_low environment 0.71 0.9 1 0.81 1 0.88 1 0.55 0.1 0 11 8 0.660357116987763 0.311545390751869 0.0280974922603673 0.816129812363698
57_rust_env_repro 57_rust_env_repro_BB0.1_env12_var8_low environment 0.71 0.9 1 0.81 1 0.88 1 0.55 0.1 0 12 8 0.721752050732317 0.26168518918743 0.0165627600802534 0.852594645326032
57_rust_env_repro 57_rust_env_repro_BB0.1_env13_var8_low environment 0.71 0.9 1 0.81 1 0.88 1 0.55 0.1 0 13 8 0.776197811482507 0.213277305641337 0.0105248828761566 0.882836464303175
57_rust_env_repro 57_rust_env_repro_BB0.1_env14_var8_low environment 0.71 0.9 1 0.81 1 0.88 1 0.55 0.1 0 14 8 0.830011319871004 0.163636993403215 0.00635168672578087 0.911829816572612
57_rust_env_repro 57_rust_env_repro_BB0.1_env15_var8_low environment 0.71 0.9 1 0.81 1 0.88 1 0.55 0.1 0 15 8 0.876188968080949 0.120193516045668 0.00361751587338286 0.936285726103783
57_rust_env_repro 57_rust_env_repro_BB0.1_env16_var8_low environment 0.71 0.9 1 0.81 1 0.88 1 0.55 0.1 0 16 8 0.917140281567979 0.0810397981834467 0.00181992024857407 0.957660180659703
57_rust_env_repro 57_rust_env_repro_BB0.1_env17_var8_low environment 0.71 0.9 1 0.81 1 0.88 1 0.55 0.1 0 17 8 0.963386314970554 0.0361454038375382 0.000468281191907925 0.981459016889323
57_rust_env_repro 57_rust_env_repro_BB0.1_env18_var8_low environment 0.71 0.9 1 0.81 1 0.88 1 0.55 0.1 0 18 8 0.990311489395063 0.00964101277972402 4.74978252132567e-05 0.995131995784925
57_rust_env_repro 57_rust_env_repro_BB0.1_env19_var8_low environment 0.71 0.9 1 0.81 1 0.88 1 0.55 0.1 0 19 8 0.998682772068279 0.00131722793172144 0 0.999341386034139
57_rust_env_repro 57_rust_env_repro_BB0.1_env20_var8_low environment 0.71 0.9 1 0.81 1 0.88 1 0.55 0.1 0 20 8 0.999747218079599 0.000252781920401407 0 0.999873609039799
57_rust_env_repro 57_rust_env_repro_BB1_env7_var9_low environment 0.71 0.9 1 0.81 1 0.88 1 1 1 0 7 9 0 0 1 0
57_rust_env_repro 57_rust_env_repro_BB1_env8_var9_low environment 0.71 0.9 1 0.81 1 0.88 1 1 1 0 8 9 0 0 1 0
57_rust_env_repro 57_rust_env_repro_BB1_env9_var9_low environment 0.71 0.9 1 0.81 1 0.88 1 1 1 0 9 9 2.06327372764787e-05 0.00167573737063583 0.998303629892088 0.000858501422594391
57_rust_env_repro 57_rust_env_repro_BB1_env10_var9_low environment 0.71 0.9 1 0.81 1 0.88 1 1 1 0 10 9 1.26265847001505e-05 0.00405256585664849 0.995934807558651 0.0020389095130244
57_rust_env_repro 57_rust_env_repro_BB1_env11_var9_low environment 0.71 0.9 1 0.81 1 0.88 1 1 1 0 11 9 6.62354685224382e-05 0.00985620231705665 0.990077562214421 0.00499433662705077
57_rust_env_repro 57_rust_env_repro_BB1_env12_var9_low environment 0.71 0.9 1 0.81 1 0.88 1 1 1 0 12 9 0.000396909482688726 0.0274515975567275 0.972151492960584 0.0141227082610525
57_rust_env_repro 57_rust_env_repro_BB1_env13_var9_low environment 0.71 0.9 1 0.81 1 0.88 1 1 1 0 13 9 0.000704430460359198 0.0440033200819054 0.955292249457735 0.0227060905013119
57_rust_env_repro 57_rust_env_repro_BB1_env14_var9_low environment 0.71 0.9 1 0.81 1 0.88 1 1 1 0 14 9 0.00127166881873709 0.0670166227216971 0.931711708459566 0.0347799801795856
57_rust_env_repro 57_rust_env_repro_BB1_env15_var9_low environment 0.71 0.9 1 0.81 1 0.88 1 1 1 0 15 9 0.00175067198685404 0.083009930598611 0.915239397414535 0.0432556372861596
57_rust_env_repro 57_rust_env_repro_BB1_env16_var9_low environment 0.71 0.9 1 0.81 1 0.88 1 1 1 0 16 9 0.00376442649173553 0.123253618584637 0.872981954923628 0.0653912357840539
57_rust_env_repro 57_rust_env_repro_BB1_env17_var9_low environment 0.71 0.9 1 0.81 1 0.88 1 1 1 0 17 9 0.00753026453001267 0.17676835838272 0.815701377087267 0.0959144437213728
57_rust_env_repro 57_rust_env_repro_BB1_env18_var9_low environment 0.71 0.9 1 0.81 1 0.88 1 1 1 0 18 9 0.0146316613760269 0.231823695233734 0.753544643390239 0.130543508992894
57_rust_env_repro 57_rust_env_repro_BB1_env19_var9_low environment 0.71 0.9 1 0.81 1 0.88 1 1 1 0 19 9 0.0238072061874877 0.28922459993548 0.686968193877032 0.168419506155228
57_rust_env_repro 57_rust_env_repro_BB1_env20_var9_low environment 0.71 0.9 1 0.81 1 0.88 1 1 1 0 20 9 0.0323869893966602 0.326859932285813 0.640753078317527 0.195816955539567
57_rust_env_repro 57_rust_env_repro_BB0.9_env7_var9_low environment 0.71 0.9 1 0.81 1 0.88 1 0.95 0.9 0 7 9 0 0.000557361241751731 0.999442638758248 0.000278680620875866
57_rust_env_repro 57_rust_env_repro_BB0.9_env8_var9_low environment 0.71 0.9 1 0.81 1 0.88 1 0.95 0.9 0 8 9 6.05428210295749e-05 0.00668534676606348 0.993254110412907 0.00340321620406132
57_rust_env_repro 57_rust_env_repro_BB0.9_env9_var9_low environment 0.71 0.9 1 0.81 1 0.88 1 0.95 0.9 0 9 9 0.0004182483792294 0.0338260015010611 0.965755750119709 0.01733124912976
57_rust_env_repro 57_rust_env_repro_BB0.9_env10_var9_low environment 0.71 0.9 1 0.81 1 0.88 1 0.95 0.9 0 10 9 0.00156558802568611 0.0709052467699364 0.927529165204377 0.0370182114106543
57_rust_env_repro 57_rust_env_repro_BB0.9_env11_var9_low environment 0.71 0.9 1 0.81 1 0.88 1 0.95 0.9 0 11 9 0.00331167796606926 0.11819145241484 0.87849686961909 0.0624074041734895
57_rust_env_repro 57_rust_env_repro_BB0.9_env12_var9_low environment 0.71 0.9 1 0.81 1 0.88 1 0.95 0.9 0 12 9 0.00630616609501954 0.154710829485804 0.838983004419177 0.0836615808379214
57_rust_env_repro 57_rust_env_repro_BB0.9_env13_var9_low environment 0.71 0.9 1 0.81 1 0.88 1 0.95 0.9 0 13 9 0.00906634320797349 0.189593147300362 0.801340509491664 0.103862916858155
57_rust_env_repro 57_rust_env_repro_BB0.9_env14_var9_low environment 0.71 0.9 1 0.81 1 0.88 1 0.95 0.9 0 14 9 0.0113617241072785 0.211673689107633 0.776964586785088 0.117198568661095
57_rust_env_repro 57_rust_env_repro_BB0.9_env15_var9_low environment 0.71 0.9 1 0.81 1 0.88 1 0.95 0.9 0 15 9 0.0155030238957903 0.239550304037472 0.744946672066737 0.135278175914527
57_rust_env_repro 57_rust_env_repro_BB0.9_env16_var9_low environment 0.71 0.9 1 0.81 1 0.88 1 0.95 0.9 0 16 9 0.0196766445770189 0.264787532061901 0.71553582336108 0.152070410607969
57_rust_env_repro 57_rust_env_repro_BB0.9_env17_var9_low environment 0.71 0.9 1 0.81 1 0.88 1 0.95 0.9 0 17 9 0.0276802796091567 0.310426447273415 0.661893273117428 0.182893503245864
57_rust_env_repro 57_rust_env_repro_BB0.9_env18_var9_low environment 0.71 0.9 1 0.81 1 0.88 1 0.95 0.9 0 18 9 0.0405905091050728 0.359913452357588 0.599496038537339 0.220547235283867
57_rust_env_repro 57_rust_env_repro_BB0.9_env19_var9_low environment 0.71 0.9 1 0.81 1 0.88 1 0.95 0.9 0 19 9 0.0524043546606648 0.391601204489567 0.555994440849768 0.248204956905448
57_rust_env_repro 57_rust_env_repro_BB0.9_env20_var9_low environment 0.71 0.9 1 0.81 1 0.88 1 0.95 0.9 0 20 9 0.067727568101155 0.424376413699077 0.507896018199768 0.279915774950693
57_rust_env_repro 57_rust_env_repro_BB0.8_env7_var9_low environment 0.71 0.9 1 0.81 1 0.88 1 0.9 0.8 0 7 9 0.000929973881573102 0.0360036113399813 0.963066414778446 0.0189317795515638
57_rust_env_repro 57_rust_env_repro_BB0.8_env8_var9_low environment 0.71 0.9 1 0.81 1 0.88 1 0.9 0.8 0 8 9 0.00272091977332755 0.105350640321671 0.891928439905001 0.0553962399341631
57_rust_env_repro 57_rust_env_repro_BB0.8_env9_var9_low environment 0.71 0.9 1 0.81 1 0.88 1 0.9 0.8 0 9 9 0.00808216686659386 0.182213510359389 0.809704322774017 0.0991889220462883
57_rust_env_repro 57_rust_env_repro_BB0.8_env10_var9_low environment 0.71 0.9 1 0.81 1 0.88 1 0.9 0.8 0 10 9 0.013743783804754 0.236805230166684 0.749450986028562 0.132146398888096
57_rust_env_repro 57_rust_env_repro_BB0.8_env11_var9_low environment 0.71 0.9 1 0.81 1 0.88 1 0.9 0.8 0 11 9 0.0203164544543895 0.272727334030257 0.706956211515353 0.156680121469518
57_rust_env_repro 57_rust_env_repro_BB0.8_env12_var9_low environment 0.71 0.9 1 0.81 1 0.88 1 0.9 0.8 0 12 9 0.0260984877321293 0.304697033581912 0.669204478685959 0.178447004523085
57_rust_env_repro 57_rust_env_repro_BB0.8_env13_var9_low environment 0.71 0.9 1 0.81 1 0.88 1 0.9 0.8 0 13 9 0.0320030231640215 0.325122552817012 0.642874424018966 0.194564299572528
57_rust_env_repro 57_rust_env_repro_BB0.8_env14_var9_low environment 0.71 0.9 1 0.81 1 0.88 1 0.9 0.8 0 14 9 0.0397216667894408 0.349475702296816 0.610802630913743 0.214459517937849
57_rust_env_repro 57_rust_env_repro_BB0.8_env15_var9_low environment 0.71 0.9 1 0.81 1 0.88 1 0.9 0.8 0 15 9 0.043316237940448 0.364240288201203 0.592443473858349 0.225436382041049
57_rust_env_repro 57_rust_env_repro_BB0.8_env16_var9_low environment 0.71 0.9 1 0.81 1 0.88 1 0.9 0.8 0 16 9 0.050590028790905 0.383175097918854 0.566234873290241 0.242177577750332
57_rust_env_repro 57_rust_env_repro_BB0.8_env17_var9_low environment 0.71 0.9 1 0.81 1 0.88 1 0.9 0.8 0 17 9 0.0628815146749744 0.415505991213152 0.521612494111874 0.27063451028155
57_rust_env_repro 57_rust_env_repro_BB0.8_env18_var9_low environment 0.71 0.9 1 0.81 1 0.88 1 0.9 0.8 0 18 9 0.0791344957580648 0.445222669412429 0.475642834829507 0.301745830464279
57_rust_env_repro 57_rust_env_repro_BB0.8_env19_var9_low environment 0.71 0.9 1 0.81 1 0.88 1 0.9 0.8 0 19 9 0.097024665045476 0.469638303013236 0.433337031941288 0.331843816552094
57_rust_env_repro 57_rust_env_repro_BB0.8_env20_var9_low environment 0.71 0.9 1 0.81 1 0.88 1 0.9 0.8 0 20 9 0.117679346746897 0.492494299300743 0.389826353952361 0.363926496397268
57_rust_env_repro 57_rust_env_repro_BB0.7_env7_var9_low environment 0.71 0.9 1 0.81 1 0.88 1 0.85 0.7 0 7 9 0.0112944226811971 0.210193045939861 0.778512531378941 0.116390945651128
57_rust_env_repro 57_rust_env_repro_BB0.7_env8_var9_low environment 0.71 0.9 1 0.81 1 0.88 1 0.85 0.7 0 8 9 0.0198695495239253 0.272116762179906 0.708013688296168 0.155927930613878
57_rust_env_repro 57_rust_env_repro_BB0.7_env9_var9_low environment 0.71 0.9 1 0.81 1 0.88 1 0.85 0.7 0 9 9 0.031326474566258 0.323654238354301 0.645019287079441 0.193153593743408
57_rust_env_repro 57_rust_env_repro_BB0.7_env10_var9_low environment 0.71 0.9 1 0.81 1 0.88 1 0.85 0.7 0 10 9 0.0432990456919161 0.369007713759092 0.587693240548992 0.227802902571462
57_rust_env_repro 57_rust_env_repro_BB0.7_env11_var9_low environment 0.71 0.9 1 0.81 1 0.88 1 0.85 0.7 0 11 9 0.0537348418189639 0.399479821171377 0.54678533700966 0.253474752404652
57_rust_env_repro 57_rust_env_repro_BB0.7_env12_var9_low environment 0.71 0.9 1 0.81 1 0.88 1 0.85 0.7 0 12 9 0.0643752927343282 0.418846619808165 0.516778087457507 0.273798602638411
57_rust_env_repro 57_rust_env_repro_BB0.7_env13_var9_low environment 0.71 0.9 1 0.81 1 0.88 1 0.85 0.7 0 13 9 0.0736427179124592 0.434772137420271 0.49158514466727 0.291028786622595
57_rust_env_repro 57_rust_env_repro_BB0.7_env14_var9_low environment 0.71 0.9 1 0.81 1 0.88 1 0.85 0.7 0 14 9 0.0816682710843735 0.449739310556735 0.468592418358891 0.306537926362741
57_rust_env_repro 57_rust_env_repro_BB0.7_env15_var9_low environment 0.71 0.9 1 0.81 1 0.88 1 0.85 0.7 0 15 9 0.0891877469220348 0.458975486738698 0.451836766339268 0.318675490291384
57_rust_env_repro 57_rust_env_repro_BB0.7_env16_var9_low environment 0.71 0.9 1 0.81 1 0.88 1 0.85 0.7 0 16 9 0.0994141570274016 0.473124617730689 0.427461225241909 0.335976465892746
57_rust_env_repro 57_rust_env_repro_BB0.7_env17_var9_low environment 0.71 0.9 1 0.81 1 0.88 1 0.85 0.7 0 17 9 0.115062180247471 0.489779997260789 0.395157822491739 0.359952178877866
57_rust_env_repro 57_rust_env_repro_BB0.7_env18_var9_low environment 0.71 0.9 1 0.81 1 0.88 1 0.85 0.7 0 18 9 0.13597552728084 0.504394129608883 0.359630343110277 0.388172592085282
57_rust_env_repro 57_rust_env_repro_BB0.7_env19_var9_low environment 0.71 0.9 1 0.81 1 0.88 1 0.85 0.7 0 19 9 0.16202552702185 0.520811107580272 0.317163365397878 0.422431080811986
57_rust_env_repro 57_rust_env_repro_BB0.7_env20_var9_low environment 0.71 0.9 1 0.81 1 0.88 1 0.85 0.7 0 20 9 0.185937469963372 0.528857396938758 0.28520513309787 0.450366168432751
57_rust_env_repro 57_rust_env_repro_BB0.6_env7_var9_low environment 0.71 0.9 1 0.81 1 0.88 1 0.8 0.6 0 7 9 0.0361757367986646 0.348587387078439 0.615236876122896 0.210469430337884
57_rust_env_repro 57_rust_env_repro_BB0.6_env8_var9_low environment 0.71 0.9 1 0.81 1 0.88 1 0.8 0.6 0 8 9 0.0545786848377792 0.404021583216398 0.541399731945823 0.256589476445978
57_rust_env_repro 57_rust_env_repro_BB0.6_env9_var9_low environment 0.71 0.9 1 0.81 1 0.88 1 0.8 0.6 0 9 9 0.0702446332813479 0.435404100847564 0.494351265871088 0.28794668370513
57_rust_env_repro 57_rust_env_repro_BB0.6_env10_var9_low environment 0.71 0.9 1 0.81 1 0.88 1 0.8 0.6 0 10 9 0.0883895488126183 0.463686422065325 0.447924029122057 0.320232759845281
57_rust_env_repro 57_rust_env_repro_BB0.6_env11_var9_low environment 0.71 0.9 1 0.81 1 0.88 1 0.8 0.6 0 11 9 0.106107420339522 0.481385611458 0.412506968202477 0.346800226068523
57_rust_env_repro 57_rust_env_repro_BB0.6_env12_var9_low environment 0.71 0.9 1 0.81 1 0.88 1 0.8 0.6 0 12 9 0.116947570507076 0.494382074242278 0.388670355250645 0.364138607628215
57_rust_env_repro 57_rust_env_repro_BB0.6_env13_var9_low environment 0.71 0.9 1 0.81 1 0.88 1 0.8 0.6 0 13 9 0.133361922910106 0.502370977092611 0.364267099997283 0.384547411456411
57_rust_env_repro 57_rust_env_repro_BB0.6_env14_var9_low environment 0.71 0.9 1 0.81 1 0.88 1 0.8 0.6 0 14 9 0.145884966275675 0.514178094772324 0.339936938952001 0.402974013661837
57_rust_env_repro 57_rust_env_repro_BB0.6_env15_var9_low environment 0.71 0.9 1 0.81 1 0.88 1 0.8 0.6 0 15 9 0.15664942964994 0.518788530297864 0.324562040052196 0.416043694798872
57_rust_env_repro 57_rust_env_repro_BB0.6_env16_var9_low environment 0.71 0.9 1 0.81 1 0.88 1 0.8 0.6 0 16 9 0.172626734946891 0.524663730738656 0.302709534314452 0.434958600316219
57_rust_env_repro 57_rust_env_repro_BB0.6_env17_var9_low environment 0.71 0.9 1 0.81 1 0.88 1 0.8 0.6 0 17 9 0.192523288262064 0.532578117869745 0.274898593868191 0.458812347196936
57_rust_env_repro 57_rust_env_repro_BB0.6_env18_var9_low environment 0.71 0.9 1 0.81 1 0.88 1 0.8 0.6 0 18 9 0.217598758455157 0.534250850122502 0.248150391422341 0.484724183516408
57_rust_env_repro 57_rust_env_repro_BB0.6_env19_var9_low environment 0.71 0.9 1 0.81 1 0.88 1 0.8 0.6 0 19 9 0.24485055674801 0.534353529687139 0.220795913564851 0.512027321591579
57_rust_env_repro 57_rust_env_repro_BB0.6_env20_var9_low environment 0.71 0.9 1 0.81 1 0.88 1 0.8 0.6 0 20 9 0.27890148019689 0.528883029515668 0.192215490287443 0.543342994954724
57_rust_env_repro 57_rust_env_repro_BB0.5_env7_var9_low environment 0.71 0.9 1 0.81 1 0.88 1 0.75 0.5 0 7 9 0.0781359871650689 0.451322205231481 0.47054180760345 0.303797089780809
57_rust_env_repro 57_rust_env_repro_BB0.5_env8_var9_low environment 0.71 0.9 1 0.81 1 0.88 1 0.75 0.5 0 8 9 0.100640529292315 0.480967328642429 0.418392142065256 0.341124193613529
57_rust_env_repro 57_rust_env_repro_BB0.5_env9_var9_low environment 0.71 0.9 1 0.81 1 0.88 1 0.75 0.5 0 9 9 0.128745276602292 0.506654122762088 0.36460060063562 0.382072337983336
57_rust_env_repro 57_rust_env_repro_BB0.5_env10_var9_low environment 0.71 0.9 1 0.81 1 0.88 1 0.75 0.5 0 10 9 0.15470882808501 0.517860276819353 0.327430895095637 0.413638966494687
57_rust_env_repro 57_rust_env_repro_BB0.5_env11_var9_low environment 0.71 0.9 1 0.81 1 0.88 1 0.75 0.5 0 11 9 0.176385272340927 0.528139119324549 0.295475608334523 0.440454832003202
57_rust_env_repro 57_rust_env_repro_BB0.5_env12_var9_low environment 0.71 0.9 1 0.81 1 0.88 1 0.75 0.5 0 12 9 0.200920901049225 0.532144899168916 0.266934199781859 0.466993350633683
57_rust_env_repro 57_rust_env_repro_BB0.5_env13_var9_low environment 0.71 0.9 1 0.81 1 0.88 1 0.75 0.5 0 13 9 0.216196442237807 0.534890510137017 0.248913047625176 0.483641697306316
57_rust_env_repro 57_rust_env_repro_BB0.5_env14_var9_low environment 0.71 0.9 1 0.81 1 0.88 1 0.75 0.5 0 14 9 0.231241885229295 0.534400534477626 0.234357580293079 0.498442152468108
57_rust_env_repro 57_rust_env_repro_BB0.5_env15_var9_low environment 0.71 0.9 1 0.81 1 0.88 1 0.75 0.5 0 15 9 0.245351010296706 0.53608792169746 0.218561068005833 0.513394971145436
57_rust_env_repro 57_rust_env_repro_BB0.5_env16_var9_low environment 0.71 0.9 1 0.81 1 0.88 1 0.75 0.5 0 16 9 0.269341648130797 0.531574260326186 0.199084091543017 0.53512877829389
57_rust_env_repro 57_rust_env_repro_BB0.5_env17_var9_low environment 0.71 0.9 1 0.81 1 0.88 1 0.75 0.5 0 17 9 0.288155255301205 0.529639256303707 0.182205488395088 0.552974883453059
57_rust_env_repro 57_rust_env_repro_BB0.5_env18_var9_low environment 0.71 0.9 1 0.81 1 0.88 1 0.75 0.5 0 18 9 0.314589820546634 0.521985803028881 0.163424376424485 0.575582722061075
57_rust_env_repro 57_rust_env_repro_BB0.5_env19_var9_low environment 0.71 0.9 1 0.81 1 0.88 1 0.75 0.5 0 19 9 0.35490833972601 0.508686209661597 0.136405450612392 0.609251444556809
57_rust_env_repro 57_rust_env_repro_BB0.5_env20_var9_low environment 0.71 0.9 1 0.81 1 0.88 1 0.75 0.5 0 20 9 0.394854985975166 0.489729082834474 0.11541593119036 0.639719527392403
57_rust_env_repro 57_rust_env_repro_BB0.4_env7_var9_low environment 0.71 0.9 1 0.81 1 0.88 1 0.7 0.4 0 7 9 0.139034123463396 0.514861358235006 0.346104518301598 0.396464802580899
57_rust_env_repro 57_rust_env_repro_BB0.4_env8_var9_low environment 0.71 0.9 1 0.81 1 0.88 1 0.7 0.4 0 8 9 0.17524285860536 0.534836753891313 0.289920387503328 0.442661235551016
57_rust_env_repro 57_rust_env_repro_BB0.4_env9_var9_low environment 0.71 0.9 1 0.81 1 0.88 1 0.7 0.4 0 9 9 0.208568244242239 0.537292150228288 0.254139605529473 0.477214319356383
57_rust_env_repro 57_rust_env_repro_BB0.4_env10_var9_low environment 0.71 0.9 1 0.81 1 0.88 1 0.7 0.4 0 10 9 0.237309102671242 0.537977835134218 0.224713062194541 0.50629802023835
57_rust_env_repro 57_rust_env_repro_BB0.4_env11_var9_low environment 0.71 0.9 1 0.81 1 0.88 1 0.7 0.4 0 11 9 0.270167144528952 0.533362913553125 0.196469941917923 0.536848601305514
57_rust_env_repro 57_rust_env_repro_BB0.4_env12_var9_low environment 0.71 0.9 1 0.81 1 0.88 1 0.7 0.4 0 12 9 0.302399354222608 0.524674495285051 0.172926150492342 0.564736601865133
57_rust_env_repro 57_rust_env_repro_BB0.4_env13_var9_low environment 0.71 0.9 1 0.81 1 0.88 1 0.7 0.4 0 13 9 0.327069050541779 0.51871273367849 0.154218215779731 0.586425417381024
57_rust_env_repro 57_rust_env_repro_BB0.4_env14_var9_low environment 0.71 0.9 1 0.81 1 0.88 1 0.7 0.4 0 14 9 0.346727854988411 0.51093960011478 0.142332544896809 0.602197655045801
57_rust_env_repro 57_rust_env_repro_BB0.4_env15_var9_low environment 0.71 0.9 1 0.81 1 0.88 1 0.7 0.4 0 15 9 0.371972693127837 0.499870618401416 0.128156688470747 0.621908002328545
57_rust_env_repro 57_rust_env_repro_BB0.4_env16_var9_low environment 0.71 0.9 1 0.81 1 0.88 1 0.7 0.4 0 16 9 0.390590493674265 0.493044399509976 0.116365106815759 0.637112693429253
57_rust_env_repro 57_rust_env_repro_BB0.4_env17_var9_low environment 0.71 0.9 1 0.81 1 0.88 1 0.7 0.4 0 17 9 0.417336905167587 0.478765944977152 0.103897149855261 0.656719877656163
57_rust_env_repro 57_rust_env_repro_BB0.4_env18_var9_low environment 0.71 0.9 1 0.81 1 0.88 1 0.7 0.4 0 18 9 0.45031532764533 0.46054400470883 0.0891406676458395 0.680587329999745
57_rust_env_repro 57_rust_env_repro_BB0.4_env19_var9_low environment 0.71 0.9 1 0.81 1 0.88 1 0.7 0.4 0 19 9 0.498024394748728 0.431723244100796 0.0702523611504756 0.713886016799126
57_rust_env_repro 57_rust_env_repro_BB0.4_env20_var9_low environment 0.71 0.9 1 0.81 1 0.88 1 0.7 0.4 0 20 9 0.54999790153365 0.396394397385983 0.0536077010803666 0.748195100226642
57_rust_env_repro 57_rust_env_repro_BB0.3_env7_var9_low environment 0.71 0.9 1 0.81 1 0.88 1 0.65 0.3 0 7 9 0.2151079423248 0.540170244810199 0.244721812865001 0.4851930647299
57_rust_env_repro 57_rust_env_repro_BB0.3_env8_var9_low environment 0.71 0.9 1 0.81 1 0.88 1 0.65 0.3 0 8 9 0.258286634341663 0.540915079152391 0.200798286505945 0.528744173917859
57_rust_env_repro 57_rust_env_repro_BB0.3_env9_var9_low environment 0.71 0.9 1 0.81 1 0.88 1 0.65 0.3 0 9 9 0.312901245171908 0.526852408599883 0.160246346228208 0.57632744947185
57_rust_env_repro 57_rust_env_repro_BB0.3_env10_var9_low environment 0.71 0.9 1 0.81 1 0.88 1 0.65 0.3 0 10 9 0.357325626543011 0.510833674788411 0.131840698668578 0.612742463937217
57_rust_env_repro 57_rust_env_repro_BB0.3_env11_var9_low environment 0.71 0.9 1 0.81 1 0.88 1 0.65 0.3 0 11 9 0.389666482720892 0.494177443426369 0.116156073852739 0.636755204434077
57_rust_env_repro 57_rust_env_repro_BB0.3_env12_var9_low environment 0.71 0.9 1 0.81 1 0.88 1 0.65 0.3 0 12 9 0.428922656680679 0.472807744464119 0.0982695988552017 0.665326528912739
57_rust_env_repro 57_rust_env_repro_BB0.3_env13_var9_low environment 0.71 0.9 1 0.81 1 0.88 1 0.65 0.3 0 13 9 0.460702454540048 0.455013084338097 0.0842844611218554 0.688208996709096
57_rust_env_repro 57_rust_env_repro_BB0.3_env14_var9_low environment 0.71 0.9 1 0.81 1 0.88 1 0.65 0.3 0 14 9 0.485471841540912 0.439994170289472 0.0745339881696164 0.705468926685648
57_rust_env_repro 57_rust_env_repro_BB0.3_env15_var9_low environment 0.71 0.9 1 0.81 1 0.88 1 0.65 0.3 0 15 9 0.512980419246018 0.421051398929456 0.0659681818245259 0.723506118710746
57_rust_env_repro 57_rust_env_repro_BB0.3_env16_var9_low environment 0.71 0.9 1 0.81 1 0.88 1 0.65 0.3 0 16 9 0.538576014220121 0.404091387740678 0.0573325980392013 0.74062170809046
57_rust_env_repro 57_rust_env_repro_BB0.3_env17_var9_low environment 0.71 0.9 1 0.81 1 0.88 1 0.65 0.3 0 17 9 0.570415140008163 0.381868825023464 0.047716034968373 0.761349552519895
57_rust_env_repro 57_rust_env_repro_BB0.3_env18_var9_low environment 0.71 0.9 1 0.81 1 0.88 1 0.65 0.3 0 18 9 0.614202905255374 0.349208681252868 0.0365884134917578 0.788807245881808
57_rust_env_repro 57_rust_env_repro_BB0.3_env19_var9_low environment 0.71 0.9 1 0.81 1 0.88 1 0.65 0.3 0 19 9 0.670034124732416 0.304224354262487 0.0257415210050972 0.822146301863659
57_rust_env_repro 57_rust_env_repro_BB0.3_env20_var9_low environment 0.71 0.9 1 0.81 1 0.88 1 0.65 0.3 0 20 9 0.72904529479392 0.254032500862426 0.0169222043436538 0.856061545225133
57_rust_env_repro 57_rust_env_repro_BB0.2_env7_var9_low environment 0.71 0.9 1 0.81 1 0.88 1 0.6 0.2 0 7 9 0.314039192749179 0.526580675486699 0.159380131764123 0.577329530492528
57_rust_env_repro 57_rust_env_repro_BB0.2_env8_var9_low environment 0.71 0.9 1 0.81 1 0.88 1 0.6 0.2 0 8 9 0.376169414975738 0.504059482975879 0.119771102048383 0.628199156463677
57_rust_env_repro 57_rust_env_repro_BB0.2_env9_var9_low environment 0.71 0.9 1 0.81 1 0.88 1 0.6 0.2 0 9 9 0.435855030664304 0.471747325272885 0.092397644062811 0.671728693300746
57_rust_env_repro 57_rust_env_repro_BB0.2_env10_var9_low environment 0.71 0.9 1 0.81 1 0.88 1 0.6 0.2 0 10 9 0.486522424879068 0.438902141782764 0.0745754333381686 0.70597349577045
57_rust_env_repro 57_rust_env_repro_BB0.2_env11_var9_low environment 0.71 0.9 1 0.81 1 0.88 1 0.6 0.2 0 11 9 0.542311819402864 0.402874709413901 0.0548134711832343 0.743749174109815
57_rust_env_repro 57_rust_env_repro_BB0.2_env12_var9_low environment 0.71 0.9 1 0.81 1 0.88 1 0.6 0.2 0 12 9 0.592173918708836 0.36500244190238 0.042823639388784 0.774675139660026
57_rust_env_repro 57_rust_env_repro_BB0.2_env13_var9_low environment 0.71 0.9 1 0.81 1 0.88 1 0.6 0.2 0 13 9 0.624073260770644 0.341436692078544 0.0344900471508122 0.794791606809916
57_rust_env_repro 57_rust_env_repro_BB0.2_env14_var9_low environment 0.71 0.9 1 0.81 1 0.88 1 0.6 0.2 0 14 9 0.664595171705677 0.307314817915476 0.0280900103788476 0.818252580663414
57_rust_env_repro 57_rust_env_repro_BB0.2_env15_var9_low environment 0.71 0.9 1 0.81 1 0.88 1 0.6 0.2 0 15 9 0.691437603119171 0.286667926843507 0.0218944700373222 0.834771566540924
57_rust_env_repro 57_rust_env_repro_BB0.2_env16_var9_low environment 0.71 0.9 1 0.81 1 0.88 1 0.6 0.2 0 16 9 0.725410613438479 0.25743918253231 0.0171502040292106 0.854130204704634
57_rust_env_repro 57_rust_env_repro_BB0.2_env17_var9_low environment 0.71 0.9 1 0.81 1 0.88 1 0.6 0.2 0 17 9 0.749236571725467 0.236769741723088 0.0139936865514457 0.86762144258701
57_rust_env_repro 57_rust_env_repro_BB0.2_env18_var9_low environment 0.71 0.9 1 0.81 1 0.88 1 0.6 0.2 0 18 9 0.810229809728422 0.181626733962873 0.00814345630870439 0.901043176709859
57_rust_env_repro 57_rust_env_repro_BB0.2_env19_var9_low environment 0.71 0.9 1 0.81 1 0.88 1 0.6 0.2 0 19 9 0.866916538589029 0.129507812516519 0.00357564889445106 0.931670444847289
57_rust_env_repro 57_rust_env_repro_BB0.2_env20_var9_low environment 0.71 0.9 1 0.81 1 0.88 1 0.6 0.2 0 20 9 0.937086325517793 0.0618287999856909 0.00108487449651566 0.968000725510639
57_rust_env_repro 57_rust_env_repro_BB0.1_env7_var9_low environment 0.71 0.9 1 0.81 1 0.88 1 0.55 0.1 0 7 9 0.431782742658381 0.476596134729018 0.0916211226126015 0.67008081002289
57_rust_env_repro 57_rust_env_repro_BB0.1_env8_var9_low environment 0.71 0.9 1 0.81 1 0.88 1 0.55 0.1 0 8 9 0.508400984428551 0.428108581986191 0.0634904335852582 0.722455275421647
57_rust_env_repro 57_rust_env_repro_BB0.1_env9_var9_low environment 0.71 0.9 1 0.81 1 0.88 1 0.55 0.1 0 9 9 0.589246196058461 0.368636218553129 0.0421175853884099 0.773564305335026
57_rust_env_repro 57_rust_env_repro_BB0.1_env10_var9_low environment 0.71 0.9 1 0.81 1 0.88 1 0.55 0.1 0 10 9 0.657039992181606 0.315051043735589 0.0279089640828049 0.814565514049401
57_rust_env_repro 57_rust_env_repro_BB0.1_env11_var9_low environment 0.71 0.9 1 0.81 1 0.88 1 0.55 0.1 0 11 9 0.72536595609214 0.25728611673114 0.0173479271767204 0.85400901445771
57_rust_env_repro 57_rust_env_repro_BB0.1_env12_var9_low environment 0.71 0.9 1 0.81 1 0.88 1 0.55 0.1 0 12 9 0.781782345045331 0.207723035268596 0.0104946196860732 0.885643862679629
57_rust_env_repro 57_rust_env_repro_BB0.1_env13_var9_low environment 0.71 0.9 1 0.81 1 0.88 1 0.55 0.1 0 13 9 0.831795586140234 0.161986628323975 0.00621778553579165 0.912788900302221
57_rust_env_repro 57_rust_env_repro_BB0.1_env14_var9_low environment 0.71 0.9 1 0.81 1 0.88 1 0.55 0.1 0 14 9 0.869543238748244 0.126910960948469 0.00354580030328717 0.932998719222478
57_rust_env_repro 57_rust_env_repro_BB0.1_env15_var9_low environment 0.71 0.9 1 0.81 1 0.88 1 0.55 0.1 0 15 9 0.91511584552552 0.0828937413739003 0.00199041310057923 0.956562716212471
57_rust_env_repro 57_rust_env_repro_BB0.1_env16_var9_low environment 0.71 0.9 1 0.81 1 0.88 1 0.55 0.1 0 16 9 0.935787543581587 0.0631988910044966 0.00101356541391598 0.967386989083836
57_rust_env_repro 57_rust_env_repro_BB0.1_env17_var9_low environment 0.71 0.9 1 0.81 1 0.88 1 0.55 0.1 0 17 9 0.960854904312336 0.0386221073145889 0.000522988373075584 0.98016595796963
57_rust_env_repro 57_rust_env_repro_BB0.1_env18_var9_low environment 0.71 0.9 1 0.81 1 0.88 1 0.55 0.1 0 18 9 0.988577630293279 0.0113342188158519 8.81508908690191e-05 0.994244739701205
57_rust_env_repro 57_rust_env_repro_BB0.1_env19_var9_low environment 0.71 0.9 1 0.81 1 0.88 1 0.55 0.1 0 19 9 0.993121111852168 0.00682761700264448 5.12711451878676e-05 0.99653492035349
57_rust_env_repro 57_rust_env_repro_BB0.1_env20_var9_low environment 0.71 0.9 1 0.81 1 0.88 1 0.55 0.1 0 20 9 0.999799985006755 0.000200014993244521 0 0.999899992503378
57_rust_env_repro 57_rust_env_repro_BB1_env7_var10_low environment 0.71 0.9 1 0.81 1 0.88 1 1 1 0 7 10 1.65562913907285e-05 0.000447019867549669 0.99953642384106 0.000240066225165563
57_rust_env_repro 57_rust_env_repro_BB1_env8_var10_low environment 0.71 0.9 1 0.81 1 0.88 1 1 1 0 8 10 0 0.000160116448326055 0.999839883551674 8.00582241630277e-05
57_rust_env_repro 57_rust_env_repro_BB1_env9_var10_low environment 0.71 0.9 1 0.81 1 0.88 1 1 1 0 9 10 2.05268641352173e-05 0.00366204167729023 0.996317431458575 0.00185154770278033
57_rust_env_repro 57_rust_env_repro_BB1_env10_var10_low environment 0.71 0.9 1 0.81 1 0.88 1 1 1 0 10 10 0.000105216004045974 0.0113821209827105 0.988512663013244 0.0057962764954012
57_rust_env_repro 57_rust_env_repro_BB1_env11_var10_low environment 0.71 0.9 1 0.81 1 0.88 1 1 1 0 11 10 0.000248657391890162 0.021445388398001 0.978305954210109 0.0109713515908907
57_rust_env_repro 57_rust_env_repro_BB1_env12_var10_low environment 0.71 0.9 1 0.81 1 0.88 1 1 1 0 12 10 0.000659086726692043 0.0439444444236465 0.955396468849661 0.0226313089385153
57_rust_env_repro 57_rust_env_repro_BB1_env13_var10_low environment 0.71 0.9 1 0.81 1 0.88 1 1 1 0 13 10 0.00106324985640432 0.0610093344454302 0.937927415698165 0.0315679170791194
57_rust_env_repro 57_rust_env_repro_BB1_env14_var10_low environment 0.71 0.9 1 0.81 1 0.88 1 1 1 0 14 10 0.00241098798963144 0.0891852859474947 0.908403726062874 0.0470036309633788
57_rust_env_repro 57_rust_env_repro_BB1_env15_var10_low environment 0.71 0.9 1 0.81 1 0.88 1 1 1 0 15 10 0.00275436873348581 0.102731652861283 0.894513978405231 0.0541201951641276
57_rust_env_repro 57_rust_env_repro_BB1_env16_var10_low environment 0.71 0.9 1 0.81 1 0.88 1 1 1 0 16 10 0.00435917329487005 0.131384941440194 0.864255885264936 0.0700516440149668
57_rust_env_repro 57_rust_env_repro_BB1_env17_var10_low environment 0.71 0.9 1 0.81 1 0.88 1 1 1 0 17 10 0.00623788273210099 0.161206044651655 0.832556072616244 0.0868409050579283
57_rust_env_repro 57_rust_env_repro_BB1_env18_var10_low environment 0.71 0.9 1 0.81 1 0.88 1 1 1 0 18 10 0.0101656589501422 0.203916986221447 0.785917354828411 0.112124152060866
57_rust_env_repro 57_rust_env_repro_BB1_env19_var10_low environment 0.71 0.9 1 0.81 1 0.88 1 1 1 0 19 10 0.0182286534328102 0.258171879564934 0.723599467002256 0.147314593215277
57_rust_env_repro 57_rust_env_repro_BB1_env20_var10_low environment 0.71 0.9 1 0.81 1 0.88 1 1 1 0 20 10 0.0268935830965067 0.301172303921662 0.671934112981831 0.177479735057338
57_rust_env_repro 57_rust_env_repro_BB0.9_env7_var10_low environment 0.71 0.9 1 0.81 1 0.88 1 0.95 0.9 0 7 10 9.15811802889444e-05 0.006646479910788 0.993261938908923 0.00341482113568294
57_rust_env_repro 57_rust_env_repro_BB0.9_env8_var10_low environment 0.71 0.9 1 0.81 1 0.88 1 0.95 0.9 0 8 10 0.00037383453605189 0.0296339391349622 0.969992226328986 0.015190804103533
57_rust_env_repro 57_rust_env_repro_BB0.9_env9_var10_low environment 0.71 0.9 1 0.81 1 0.88 1 0.95 0.9 0 9 10 0.00162785790636774 0.0629765489321642 0.935395593161468 0.0331161323724498
57_rust_env_repro 57_rust_env_repro_BB0.9_env10_var10_low environment 0.71 0.9 1 0.81 1 0.88 1 0.95 0.9 0 10 10 0.0032593127806579 0.112543105480519 0.884197581738823 0.0595308655209175
57_rust_env_repro 57_rust_env_repro_BB0.9_env11_var10_low environment 0.71 0.9 1 0.81 1 0.88 1 0.95 0.9 0 11 10 0.00577734503601965 0.15014672578992 0.844075929174061 0.0808507079309795
57_rust_env_repro 57_rust_env_repro_BB0.9_env12_var10_low environment 0.71 0.9 1 0.81 1 0.88 1 0.95 0.9 0 12 10 0.00882753709202519 0.186835586712637 0.804336876195337 0.102245330448344
57_rust_env_repro 57_rust_env_repro_BB0.9_env13_var10_low environment 0.71 0.9 1 0.81 1 0.88 1 0.95 0.9 0 13 10 0.0127453363196571 0.217848674590979 0.769405989089364 0.121669673615147
57_rust_env_repro 57_rust_env_repro_BB0.9_env14_var10_low environment 0.71 0.9 1 0.81 1 0.88 1 0.95 0.9 0 14 10 0.0150191495237939 0.235950264451202 0.749030586025004 0.132994281749395
57_rust_env_repro 57_rust_env_repro_BB0.9_env15_var10_low environment 0.71 0.9 1 0.81 1 0.88 1 0.95 0.9 0 15 10 0.0172372543618136 0.252534593444456 0.73022815219373 0.143504551084042
57_rust_env_repro 57_rust_env_repro_BB0.9_env16_var10_low environment 0.71 0.9 1 0.81 1 0.88 1 0.95 0.9 0 16 10 0.0201037850108989 0.270572121364943 0.709324093624158 0.15538984569337
57_rust_env_repro 57_rust_env_repro_BB0.9_env17_var10_low environment 0.71 0.9 1 0.81 1 0.88 1 0.95 0.9 0 17 10 0.0241156434680014 0.288840045647828 0.68704431088417 0.168535666291916
57_rust_env_repro 57_rust_env_repro_BB0.9_env18_var10_low environment 0.71 0.9 1 0.81 1 0.88 1 0.95 0.9 0 18 10 0.0325003400766122 0.331479305070274 0.636020354853113 0.198239992611749
57_rust_env_repro 57_rust_env_repro_BB0.9_env19_var10_low environment 0.71 0.9 1 0.81 1 0.88 1 0.95 0.9 0 19 10 0.0437841057440921 0.368610364627079 0.587605529628829 0.228089288057632
57_rust_env_repro 57_rust_env_repro_BB0.9_env20_var10_low environment 0.71 0.9 1 0.81 1 0.88 1 0.95 0.9 0 20 10 0.0562535133842882 0.398287255824504 0.545459230791208 0.25539714129654
57_rust_env_repro 57_rust_env_repro_BB0.8_env7_var10_low environment 0.71 0.9 1 0.81 1 0.88 1 0.9 0.8 0 7 10 0.00350768161547824 0.113934544272976 0.882557774111545 0.0604749537519664
57_rust_env_repro 57_rust_env_repro_BB0.8_env8_var10_low environment 0.71 0.9 1 0.81 1 0.88 1 0.9 0.8 0 8 10 0.00826878913686622 0.181926413738421 0.809804797124713 0.0992319960060765
57_rust_env_repro 57_rust_env_repro_BB0.8_env9_var10_low environment 0.71 0.9 1 0.81 1 0.88 1 0.9 0.8 0 9 10 0.0135352457163792 0.233578320481588 0.752886433802033 0.130324405957173
57_rust_env_repro 57_rust_env_repro_BB0.8_env10_var10_low environment 0.71 0.9 1 0.81 1 0.88 1 0.9 0.8 0 10 10 0.0187100929872755 0.261564520996313 0.719725386016412 0.149492353485432
57_rust_env_repro 57_rust_env_repro_BB0.8_env11_var10_low environment 0.71 0.9 1 0.81 1 0.88 1 0.9 0.8 0 11 10 0.0254890622276865 0.299242869965463 0.675268067806851 0.175110497210418
57_rust_env_repro 57_rust_env_repro_BB0.8_env12_var10_low environment 0.71 0.9 1 0.81 1 0.88 1 0.9 0.8 0 12 10 0.0321973818514316 0.326919293856292 0.640883324292277 0.195657028779577
57_rust_env_repro 57_rust_env_repro_BB0.8_env13_var10_low environment 0.71 0.9 1 0.81 1 0.88 1 0.9 0.8 0 13 10 0.0371252277058796 0.344693675273788 0.618181097020333 0.209472065342774
57_rust_env_repro 57_rust_env_repro_BB0.8_env14_var10_low environment 0.71 0.9 1 0.81 1 0.88 1 0.9 0.8 0 14 10 0.0420495092455821 0.360663675682302 0.597286815072116 0.222381347086733
57_rust_env_repro 57_rust_env_repro_BB0.8_env15_var10_low environment 0.71 0.9 1 0.81 1 0.88 1 0.9 0.8 0 15 10 0.0490645792603918 0.385902084599582 0.565033336140026 0.242015621560183
57_rust_env_repro 57_rust_env_repro_BB0.8_env16_var10_low environment 0.71 0.9 1 0.81 1 0.88 1 0.9 0.8 0 16 10 0.0533855544482789 0.390641842656828 0.555972602894893 0.248706475776693
57_rust_env_repro 57_rust_env_repro_BB0.8_env17_var10_low environment 0.71 0.9 1 0.81 1 0.88 1 0.9 0.8 0 17 10 0.0604536934343186 0.405937468242515 0.533608838323166 0.263422427555576
57_rust_env_repro 57_rust_env_repro_BB0.8_env18_var10_low environment 0.71 0.9 1 0.81 1 0.88 1 0.9 0.8 0 18 10 0.0680173996776001 0.424231740204069 0.507750860118331 0.280133269779635
57_rust_env_repro 57_rust_env_repro_BB0.8_env19_var10_low environment 0.71 0.9 1 0.81 1 0.88 1 0.9 0.8 0 19 10 0.0864438447051126 0.455133441442472 0.458422713852415 0.314010565426349
57_rust_env_repro 57_rust_env_repro_BB0.8_env20_var10_low environment 0.71 0.9 1 0.81 1 0.88 1 0.9 0.8 0 20 10 0.104314111583595 0.477570686034418 0.418115202381987 0.343099454600804
57_rust_env_repro 57_rust_env_repro_BB0.7_env7_var10_low environment 0.71 0.9 1 0.81 1 0.88 1 0.85 0.7 0 7 10 0.0205144415476693 0.276219147084247 0.703266411368083 0.158624015089793
57_rust_env_repro 57_rust_env_repro_BB0.7_env8_var10_low environment 0.71 0.9 1 0.81 1 0.88 1 0.85 0.7 0 8 10 0.0316041540696067 0.327732515195718 0.640663330734675 0.195470411667466
57_rust_env_repro 57_rust_env_repro_BB0.7_env9_var10_low environment 0.71 0.9 1 0.81 1 0.88 1 0.85 0.7 0 9 10 0.0420862174310749 0.367165213954511 0.590748568614414 0.225668824408331
57_rust_env_repro 57_rust_env_repro_BB0.7_env10_var10_low environment 0.71 0.9 1 0.81 1 0.88 1 0.85 0.7 0 10 10 0.0512911215270012 0.390290782961191 0.558418095511808 0.246436513007597
57_rust_env_repro 57_rust_env_repro_BB0.7_env11_var10_low environment 0.71 0.9 1 0.81 1 0.88 1 0.85 0.7 0 11 10 0.0625804721298236 0.415896334241697 0.521523193628479 0.270528639250672
57_rust_env_repro 57_rust_env_repro_BB0.7_env12_var10_low environment 0.71 0.9 1 0.81 1 0.88 1 0.85 0.7 0 12 10 0.0739008659123169 0.434921656417802 0.491177477669881 0.291361694121218
57_rust_env_repro 57_rust_env_repro_BB0.7_env13_var10_low environment 0.71 0.9 1 0.81 1 0.88 1 0.85 0.7 0 13 10 0.080320141049802 0.44976178580276 0.469918073147438 0.305201033951182
57_rust_env_repro 57_rust_env_repro_BB0.7_env14_var10_low environment 0.71 0.9 1 0.81 1 0.88 1 0.85 0.7 0 14 10 0.0910143344613784 0.461347232945396 0.447638432593226 0.321687950934076
57_rust_env_repro 57_rust_env_repro_BB0.7_env15_var10_low environment 0.71 0.9 1 0.81 1 0.88 1 0.85 0.7 0 15 10 0.0989573080716349 0.471839554610919 0.429203137317446 0.334877085377094
57_rust_env_repro 57_rust_env_repro_BB0.7_env16_var10_low environment 0.71 0.9 1 0.81 1 0.88 1 0.85 0.7 0 16 10 0.103420814302531 0.477588617237793 0.418990568459676 0.342215122921427
57_rust_env_repro 57_rust_env_repro_BB0.7_env17_var10_low environment 0.71 0.9 1 0.81 1 0.88 1 0.85 0.7 0 17 10 0.112668069833622 0.486930773708837 0.40040115645754 0.356133456688041
57_rust_env_repro 57_rust_env_repro_BB0.7_env18_var10_low environment 0.71 0.9 1 0.81 1 0.88 1 0.85 0.7 0 18 10 0.12647539160037 0.499783718657739 0.37374088974189 0.37636725092924
57_rust_env_repro 57_rust_env_repro_BB0.7_env19_var10_low environment 0.71 0.9 1 0.81 1 0.88 1 0.85 0.7 0 19 10 0.146605781864698 0.513276268776151 0.340117949359152 0.403243916252773
57_rust_env_repro 57_rust_env_repro_BB0.7_env20_var10_low environment 0.71 0.9 1 0.81 1 0.88 1 0.85 0.7 0 20 10 0.16964589962137 0.520418837058198 0.309935263320432 0.429855318150469
57_rust_env_repro 57_rust_env_repro_BB0.6_env7_var10_low environment 0.71 0.9 1 0.81 1 0.88 1 0.8 0.6 0 7 10 0.050090365920746 0.390842747126534 0.55906688695272 0.245511739484013
57_rust_env_repro 57_rust_env_repro_BB0.6_env8_var10_low environment 0.71 0.9 1 0.81 1 0.88 1 0.8 0.6 0 8 10 0.0682429016510964 0.434305342722883 0.497451755626021 0.285395573012538
57_rust_env_repro 57_rust_env_repro_BB0.6_env9_var10_low environment 0.71 0.9 1 0.81 1 0.88 1 0.8 0.6 0 9 10 0.0844842031424068 0.456456752232724 0.459059044624869 0.312712579258769
57_rust_env_repro 57_rust_env_repro_BB0.6_env10_var10_low environment 0.71 0.9 1 0.81 1 0.88 1 0.8 0.6 0 10 10 0.102938034826077 0.478928945836393 0.418133019337531 0.342402507744273
57_rust_env_repro 57_rust_env_repro_BB0.6_env11_var10_low environment 0.71 0.9 1 0.81 1 0.88 1 0.8 0.6 0 11 10 0.115572714172874 0.489841698954804 0.394585586872323 0.360493563650276
57_rust_env_repro 57_rust_env_repro_BB0.6_env12_var10_low environment 0.71 0.9 1 0.81 1 0.88 1 0.8 0.6 0 12 10 0.132017480442632 0.501945138317789 0.366037381239579 0.382990049601527
57_rust_env_repro 57_rust_env_repro_BB0.6_env13_var10_low environment 0.71 0.9 1 0.81 1 0.88 1 0.8 0.6 0 13 10 0.146311332401528 0.510941148739428 0.342747518859045 0.401781906771241
57_rust_env_repro 57_rust_env_repro_BB0.6_env14_var10_low environment 0.71 0.9 1 0.81 1 0.88 1 0.8 0.6 0 14 10 0.158000460504581 0.517734424680733 0.324265114814686 0.416867672844948
57_rust_env_repro 57_rust_env_repro_BB0.6_env15_var10_low environment 0.71 0.9 1 0.81 1 0.88 1 0.8 0.6 0 15 10 0.169762743774255 0.523240392037618 0.306996864188127 0.431382939793064
57_rust_env_repro 57_rust_env_repro_BB0.6_env16_var10_low environment 0.71 0.9 1 0.81 1 0.88 1 0.8 0.6 0 16 10 0.179293610243515 0.526477508161495 0.294228881594989 0.442532364324263
57_rust_env_repro 57_rust_env_repro_BB0.6_env17_var10_low environment 0.71 0.9 1 0.81 1 0.88 1 0.8 0.6 0 17 10 0.188295398079485 0.528285781103146 0.283418820817369 0.452438288631058
57_rust_env_repro 57_rust_env_repro_BB0.6_env18_var10_low environment 0.71 0.9 1 0.81 1 0.88 1 0.8 0.6 0 18 10 0.208788616067436 0.532545053420938 0.258666330511626 0.475061142777905
57_rust_env_repro 57_rust_env_repro_BB0.6_env19_var10_low environment 0.71 0.9 1 0.81 1 0.88 1 0.8 0.6 0 19 10 0.231391838440525 0.535707239379476 0.232900922179999 0.499245458130263
57_rust_env_repro 57_rust_env_repro_BB0.6_env20_var10_low environment 0.71 0.9 1 0.81 1 0.88 1 0.8 0.6 0 20 10 0.25703901504762 0.533546849485369 0.209414135467011 0.523812439790304
57_rust_env_repro 57_rust_env_repro_BB0.5_env7_var10_low environment 0.71 0.9 1 0.81 1 0.88 1 0.75 0.5 0 7 10 0.107088317266946 0.486732265638112 0.406179417094943 0.350454450086001
57_rust_env_repro 57_rust_env_repro_BB0.5_env8_var10_low environment 0.71 0.9 1 0.81 1 0.88 1 0.75 0.5 0 8 10 0.127013387296746 0.504700285854652 0.368286326848602 0.379363530224072
57_rust_env_repro 57_rust_env_repro_BB0.5_env9_var10_low environment 0.71 0.9 1 0.81 1 0.88 1 0.75 0.5 0 9 10 0.153079111572901 0.515629038458639 0.33129184996846 0.41089363080222
57_rust_env_repro 57_rust_env_repro_BB0.5_env10_var10_low environment 0.71 0.9 1 0.81 1 0.88 1 0.75 0.5 0 10 10 0.177428459116299 0.529884533712778 0.292687007170923 0.442370725972688
57_rust_env_repro 57_rust_env_repro_BB0.5_env11_var10_low environment 0.71 0.9 1 0.81 1 0.88 1 0.75 0.5 0 11 10 0.193958801939112 0.53164048351262 0.274400714548268 0.459779043695422
57_rust_env_repro 57_rust_env_repro_BB0.5_env12_var10_low environment 0.71 0.9 1 0.81 1 0.88 1 0.75 0.5 0 12 10 0.214245262013949 0.534070900880767 0.251683837105283 0.481280712454333
57_rust_env_repro 57_rust_env_repro_BB0.5_env13_var10_low environment 0.71 0.9 1 0.81 1 0.88 1 0.75 0.5 0 13 10 0.228181067558908 0.532896046082753 0.238922886358339 0.494629090600284
57_rust_env_repro 57_rust_env_repro_BB0.5_env14_var10_low environment 0.71 0.9 1 0.81 1 0.88 1 0.75 0.5 0 14 10 0.251121539381072 0.532557252402076 0.216321208216852 0.51740016558211
57_rust_env_repro 57_rust_env_repro_BB0.5_env15_var10_low environment 0.71 0.9 1 0.81 1 0.88 1 0.75 0.5 0 15 10 0.262545372986943 0.532343916716724 0.205110710296333 0.528717331345305
57_rust_env_repro 57_rust_env_repro_BB0.5_env16_var10_low environment 0.71 0.9 1 0.81 1 0.88 1 0.75 0.5 0 16 10 0.275364386783149 0.530811229312663 0.193824383904188 0.54077000143948
57_rust_env_repro 57_rust_env_repro_BB0.5_env17_var10_low environment 0.71 0.9 1 0.81 1 0.88 1 0.75 0.5 0 17 10 0.290195494559863 0.528757259681602 0.181047245758535 0.554574124400664
57_rust_env_repro 57_rust_env_repro_BB0.5_env18_var10_low environment 0.71 0.9 1 0.81 1 0.88 1 0.75 0.5 0 18 10 0.31023611691973 0.52222750623975 0.167536376840519 0.571349870039605
57_rust_env_repro 57_rust_env_repro_BB0.5_env19_var10_low environment 0.71 0.9 1 0.81 1 0.88 1 0.75 0.5 0 19 10 0.338258067099362 0.513889047723664 0.147852885176974 0.595202590961194
57_rust_env_repro 57_rust_env_repro_BB0.5_env20_var10_low environment 0.71 0.9 1 0.81 1 0.88 1 0.75 0.5 0 20 10 0.374589180762388 0.499110754533488 0.126300064704124 0.624144558029132
57_rust_env_repro 57_rust_env_repro_BB0.4_env7_var10_low environment 0.71 0.9 1 0.81 1 0.88 1 0.7 0.4 0 7 10 0.173175420658413 0.529392259427293 0.297432319914294 0.43787155037206
57_rust_env_repro 57_rust_env_repro_BB0.4_env8_var10_low environment 0.71 0.9 1 0.81 1 0.88 1 0.7 0.4 0 8 10 0.208525038819294 0.539515906956738 0.251959054223969 0.478282992297663
57_rust_env_repro 57_rust_env_repro_BB0.4_env9_var10_low environment 0.71 0.9 1 0.81 1 0.88 1 0.7 0.4 0 9 10 0.23573930852936 0.537395662704053 0.226865028766586 0.504437139881387
57_rust_env_repro 57_rust_env_repro_BB0.4_env10_var10_low environment 0.71 0.9 1 0.81 1 0.88 1 0.7 0.4 0 10 10 0.274593167135163 0.532426566700295 0.192980266164541 0.540806450485311
57_rust_env_repro 57_rust_env_repro_BB0.4_env11_var10_low environment 0.71 0.9 1 0.81 1 0.88 1 0.7 0.4 0 11 10 0.302496461602531 0.525239374408422 0.172264163989047 0.565116148806742
57_rust_env_repro 57_rust_env_repro_BB0.4_env12_var10_low environment 0.71 0.9 1 0.81 1 0.88 1 0.7 0.4 0 12 10 0.323146249217358 0.521700974324586 0.155152776458056 0.583996736379651
57_rust_env_repro 57_rust_env_repro_BB0.4_env13_var10_low environment 0.71 0.9 1 0.81 1 0.88 1 0.7 0.4 0 13 10 0.34254665964447 0.512607611611973 0.144845728743557 0.598850465450456
57_rust_env_repro 57_rust_env_repro_BB0.4_env14_var10_low environment 0.71 0.9 1 0.81 1 0.88 1 0.7 0.4 0 14 10 0.371599890512527 0.499493869124529 0.128906240362944 0.621346825074792
57_rust_env_repro 57_rust_env_repro_BB0.4_env15_var10_low environment 0.71 0.9 1 0.81 1 0.88 1 0.7 0.4 0 15 10 0.385121035665521 0.496014258827855 0.118864705506624 0.633128165079449
57_rust_env_repro 57_rust_env_repro_BB0.4_env16_var10_low environment 0.71 0.9 1 0.81 1 0.88 1 0.7 0.4 0 16 10 0.403885948230254 0.485024430816186 0.11108962095356 0.646398163638347
57_rust_env_repro 57_rust_env_repro_BB0.4_env17_var10_low environment 0.71 0.9 1 0.81 1 0.88 1 0.7 0.4 0 17 10 0.421560954649474 0.475847129011982 0.102591916338544 0.659484519155465
57_rust_env_repro 57_rust_env_repro_BB0.4_env18_var10_low environment 0.71 0.9 1 0.81 1 0.88 1 0.7 0.4 0 18 10 0.440274316299221 0.466533104166289 0.0931925795344902 0.673540868382365
57_rust_env_repro 57_rust_env_repro_BB0.4_env19_var10_low environment 0.71 0.9 1 0.81 1 0.88 1 0.7 0.4 0 19 10 0.474714161393835 0.446842187568225 0.0784436510379402 0.698135255177947
57_rust_env_repro 57_rust_env_repro_BB0.4_env20_var10_low environment 0.71 0.9 1 0.81 1 0.88 1 0.7 0.4 0 20 10 0.519707452603668 0.417551185398321 0.0627413619980102 0.728483045302829
57_rust_env_repro 57_rust_env_repro_BB0.3_env7_var10_low environment 0.71 0.9 1 0.81 1 0.88 1 0.65 0.3 0 7 10 0.258998433327457 0.540115685132781 0.200885881539762 0.529056275893847
57_rust_env_repro 57_rust_env_repro_BB0.3_env8_var10_low environment 0.71 0.9 1 0.81 1 0.88 1 0.65 0.3 0 8 10 0.30645751001368 0.53072907239968 0.16281341758664 0.57182204621352
57_rust_env_repro 57_rust_env_repro_BB0.3_env9_var10_low environment 0.71 0.9 1 0.81 1 0.88 1 0.65 0.3 0 9 10 0.356821888509617 0.508274680094421 0.134903431395963 0.610959228556827
57_rust_env_repro 57_rust_env_repro_BB0.3_env10_var10_low environment 0.71 0.9 1 0.81 1 0.88 1 0.65 0.3 0 10 10 0.391113057659556 0.492831554973278 0.116055387367166 0.637528835146195
57_rust_env_repro 57_rust_env_repro_BB0.3_env11_var10_low environment 0.71 0.9 1 0.81 1 0.88 1 0.65 0.3 0 11 10 0.427163937279358 0.473813489590208 0.0990225731304334 0.664070682074462
57_rust_env_repro 57_rust_env_repro_BB0.3_env12_var10_low environment 0.71 0.9 1 0.81 1 0.88 1 0.65 0.3 0 12 10 0.462376139176356 0.454683943628868 0.0829399171947767 0.68971811099079
57_rust_env_repro 57_rust_env_repro_BB0.3_env13_var10_low environment 0.71 0.9 1 0.81 1 0.88 1 0.65 0.3 0 13 10 0.48667044032513 0.440292960047655 0.073036599627215 0.706816920348958
57_rust_env_repro 57_rust_env_repro_BB0.3_env14_var10_low environment 0.71 0.9 1 0.81 1 0.88 1 0.65 0.3 0 14 10 0.510830391014272 0.422525869899803 0.0666437390859246 0.722093325964174
57_rust_env_repro 57_rust_env_repro_BB0.3_env15_var10_low environment 0.71 0.9 1 0.81 1 0.88 1 0.65 0.3 0 15 10 0.536610898491531 0.405966034557419 0.0574230669510495 0.739593915770241
57_rust_env_repro 57_rust_env_repro_BB0.3_env16_var10_low environment 0.71 0.9 1 0.81 1 0.88 1 0.65 0.3 0 16 10 0.56489504092101 0.384765545708876 0.0503394133701142 0.757277813775448
57_rust_env_repro 57_rust_env_repro_BB0.3_env17_var10_low environment 0.71 0.9 1 0.81 1 0.88 1 0.65 0.3 0 17 10 0.579877349575493 0.373710365101029 0.0464122853234782 0.766732532126007
57_rust_env_repro 57_rust_env_repro_BB0.3_env18_var10_low environment 0.71 0.9 1 0.81 1 0.88 1 0.65 0.3 0 18 10 0.607016344720366 0.353899480450572 0.0390841748290626 0.783966084945652
57_rust_env_repro 57_rust_env_repro_BB0.3_env19_var10_low environment 0.71 0.9 1 0.81 1 0.88 1 0.65 0.3 0 19 10 0.640597872202733 0.32725097267614 0.0321511551211277 0.804223358540803
57_rust_env_repro 57_rust_env_repro_BB0.3_env20_var10_low environment 0.71 0.9 1 0.81 1 0.88 1 0.65 0.3 0 20 10 0.693123342914949 0.284115480041617 0.0227611770434347 0.835181082935757
57_rust_env_repro 57_rust_env_repro_BB0.2_env7_var10_low environment 0.71 0.9 1 0.81 1 0.88 1 0.6 0.2 0 7 10 0.37452572606526 0.503785405849537 0.121688868085202 0.626418428990029
57_rust_env_repro 57_rust_env_repro_BB0.2_env8_var10_low environment 0.71 0.9 1 0.81 1 0.88 1 0.6 0.2 0 8 10 0.432833706651041 0.473407841760519 0.0937584515884398 0.6695376275313
57_rust_env_repro 57_rust_env_repro_BB0.2_env9_var10_low environment 0.71 0.9 1 0.81 1 0.88 1 0.6 0.2 0 9 10 0.484375017062924 0.443174801478978 0.0724501814580984 0.705962417802413
57_rust_env_repro 57_rust_env_repro_BB0.2_env10_var10_low environment 0.71 0.9 1 0.81 1 0.88 1 0.6 0.2 0 10 10 0.54144155781775 0.402836023418737 0.0557224187635126 0.742859569527119
57_rust_env_repro 57_rust_env_repro_BB0.2_env11_var10_low environment 0.71 0.9 1 0.81 1 0.88 1 0.6 0.2 0 11 10 0.586449154652662 0.370236825754927 0.0433140195924105 0.771567567530126
57_rust_env_repro 57_rust_env_repro_BB0.2_env12_var10_low environment 0.71 0.9 1 0.81 1 0.88 1 0.6 0.2 0 12 10 0.622329182445044 0.341654005860922 0.0360168116940336 0.793156185375505
57_rust_env_repro 57_rust_env_repro_BB0.2_env13_var10_low environment 0.71 0.9 1 0.81 1 0.88 1 0.6 0.2 0 13 10 0.658989597636407 0.312577412720414 0.028432989643179 0.815278303996614
57_rust_env_repro 57_rust_env_repro_BB0.2_env14_var10_low environment 0.71 0.9 1 0.81 1 0.88 1 0.6 0.2 0 14 10 0.685539451214192 0.291501921668217 0.0229586271175919 0.8312904120483
57_rust_env_repro 57_rust_env_repro_BB0.2_env15_var10_low environment 0.71 0.9 1 0.81 1 0.88 1 0.6 0.2 0 15 10 0.721709125767107 0.259894269016389 0.0183966052165047 0.851656260275301
57_rust_env_repro 57_rust_env_repro_BB0.2_env16_var10_low environment 0.71 0.9 1 0.81 1 0.88 1 0.6 0.2 0 16 10 0.751462434689994 0.233784914670261 0.0147526506397447 0.868354892025125
57_rust_env_repro 57_rust_env_repro_BB0.2_env17_var10_low environment 0.71 0.9 1 0.81 1 0.88 1 0.6 0.2 0 17 10 0.774365674234146 0.213625315101805 0.0120090106640491 0.881178331785049
57_rust_env_repro 57_rust_env_repro_BB0.2_env18_var10_low environment 0.71 0.9 1 0.81 1 0.88 1 0.6 0.2 0 18 10 0.80605824960613 0.185403967856152 0.00853778253771848 0.898760233534206
57_rust_env_repro 57_rust_env_repro_BB0.2_env19_var10_low environment 0.71 0.9 1 0.81 1 0.88 1 0.6 0.2 0 19 10 0.846743410452642 0.147872000885984 0.00538458866137436 0.920679410895634
57_rust_env_repro 57_rust_env_repro_BB0.2_env20_var10_low environment 0.71 0.9 1 0.81 1 0.88 1 0.6 0.2 0 20 10 0.902899551152011 0.0945828062004047 0.00251764264758403 0.950190954252214
57_rust_env_repro 57_rust_env_repro_BB0.1_env7_var10_low environment 0.71 0.9 1 0.81 1 0.88 1 0.55 0.1 0 7 10 0.519715487261989 0.419063999573339 0.0612205131646721 0.729247487048658
57_rust_env_repro 57_rust_env_repro_BB0.1_env8_var10_low environment 0.71 0.9 1 0.81 1 0.88 1 0.55 0.1 0 8 10 0.587284181573491 0.370191224083841 0.0425245943426677 0.772379793615412
57_rust_env_repro 57_rust_env_repro_BB0.1_env9_var10_low environment 0.71 0.9 1 0.81 1 0.88 1 0.55 0.1 0 9 10 0.66146422670052 0.311079098086828 0.0274566752126525 0.817003775743934
57_rust_env_repro 57_rust_env_repro_BB0.1_env10_var10_low environment 0.71 0.9 1 0.81 1 0.88 1 0.55 0.1 0 10 10 0.725706027222445 0.256653318772885 0.0176406540046696 0.854032686608888
57_rust_env_repro 57_rust_env_repro_BB0.1_env11_var10_low environment 0.71 0.9 1 0.81 1 0.88 1 0.55 0.1 0 11 10 0.786246863489434 0.203462369065989 0.0102907674445773 0.887978048022428
57_rust_env_repro 57_rust_env_repro_BB0.1_env12_var10_low environment 0.71 0.9 1 0.81 1 0.88 1 0.55 0.1 0 12 10 0.828228346387828 0.165083543245135 0.00668811036703709 0.910770118010395
57_rust_env_repro 57_rust_env_repro_BB0.1_env13_var10_low environment 0.71 0.9 1 0.81 1 0.88 1 0.55 0.1 0 13 10 0.872617466954804 0.123552052128649 0.00383048091654645 0.934393493019129
57_rust_env_repro 57_rust_env_repro_BB0.1_env14_var10_low environment 0.71 0.9 1 0.81 1 0.88 1 0.55 0.1 0 14 10 0.915601206164771 0.0825282703916106 0.00187052344361844 0.956865341360576
57_rust_env_repro 57_rust_env_repro_BB0.1_env15_var10_low environment 0.71 0.9 1 0.81 1 0.88 1 0.55 0.1 0 15 10 0.931546551014566 0.0670041992321641 0.00144924975326966 0.965048650630648
57_rust_env_repro 57_rust_env_repro_BB0.1_env16_var10_low environment 0.71 0.9 1 0.81 1 0.88 1 0.55 0.1 0 16 10 0.948836321332433 0.0504491456980211 0.000714532969546371 0.974060894181443
57_rust_env_repro 57_rust_env_repro_BB0.1_env17_var10_low environment 0.71 0.9 1 0.81 1 0.88 1 0.55 0.1 0 17 10 0.978791409613381 0.0209082597808605 0.000300330605758193 0.989245539503812
57_rust_env_repro 57_rust_env_repro_BB0.1_env18_var10_low environment 0.71 0.9 1 0.81 1 0.88 1 0.55 0.1 0 18 10 0.984892454804728 0.0149238291478254 0.000183716047446504 0.992354369378641
57_rust_env_repro 57_rust_env_repro_BB0.1_env19_var10_low environment 0.71 0.9 1 0.81 1 0.88 1 0.55 0.1 0 19 10 0.992215011089256 0.00770358593277568 8.14029779679198e-05 0.996066804055644
57_rust_env_repro 57_rust_env_repro_BB0.1_env20_var10_low environment 0.71 0.9 1 0.81 1 0.88 1 0.55 0.1 0 20 10 0.998365745149386 0.00163425485061362 0 0.999182872574693
