# Supplementary material for: Balancing selection via life-history trade-offs maintains an inversion polymorphism in a seaweed fly
Source: Nat Commun. 2020 Feb 3;11:670. doi: 10.1038/s41467-020-14479-7 (PMC6997199; doi:10.1038/s41467-020-14479-7)
Supplement: Supplementary file 4 — Source Data [file 41467_2020_14479_MOESM4_ESM.zip › source_data/Fig_5D.txt]

parameter set (s=sm=sf, t=tm=tf,Hs/Ht varying)	freq_eq(AA)	freq_eq(AB)	freq_eq(BB)
58_theo_Hs_Ht_s_0_t_0__Hs_-0.25_Ht_-0.25	0.504	0.418	0.079
58_theo_Hs_Ht_s_0_t_0__Hs_-0.25_Ht_-0.25	0.242	0.505	0.253
58_theo_Hs_Ht_s_0_t_0__Hs_-0.25_Ht_-0.25	0.454	0.438	0.107
58_theo_Hs_Ht_s_0_t_0__Hs_-0.25_Ht_-0.25	0.387	0.469	0.144
58_theo_Hs_Ht_s_0_t_0__Hs_-0.25_Ht_-0.25	0.262	0.492	0.246
58_theo_Hs_Ht_s_0_t_0__Hs_-0.25_Ht_-0.25	0.565	0.368	0.066
58_theo_Hs_Ht_s_0_t_0__Hs_-0.25_Ht_-0.25	0.222	0.498	0.28
58_theo_Hs_Ht_s_0_t_0__Hs_-0.25_Ht_-0.25	0.074	0.392	0.534
58_theo_Hs_Ht_s_0_t_0__Hs_-0.25_Ht_-0.25	0.249	0.499	0.252
58_theo_Hs_Ht_s_0_t_0__Hs_-0.25_Ht_-0.25	0.305	0.48	0.214
58_theo_Hs_Ht_s_0_t_0__Hs_-0.25_Ht_-0.25	0.562	0.378	0.06
58_theo_Hs_Ht_s_0_t_0__Hs_-0.25_Ht_-0.25	0.436	0.46	0.103
58_theo_Hs_Ht_s_0_t_0__Hs_-0.25_Ht_-0.25	0.227	0.489	0.284
58_theo_Hs_Ht_s_0_t_0__Hs_-0.25_Ht_-0.25	0.3	0.475	0.226
58_theo_Hs_Ht_s_0_t_0__Hs_-0.25_Ht_-0.25	0.186	0.488	0.326
58_theo_Hs_Ht_s_0_t_0__Hs_-0.25_Ht_-0.25	0.118	0.447	0.435
58_theo_Hs_Ht_s_0_t_0__Hs_-0.25_Ht_-0.25	0.26	0.498	0.243
58_theo_Hs_Ht_s_0_t_0__Hs_-0.25_Ht_-0.25	0.099	0.426	0.476
58_theo_Hs_Ht_s_0_t_0__Hs_-0.25_Ht_-0.25	0.362	0.476	0.162
58_theo_Hs_Ht_s_0_t_0__Hs_-0.25_Ht_-0.25	0.087	0.399	0.513
58_theo_Hs_Ht_s_0_t_0__Hs_-0.25_Ht_-0.25	0.56	0.372	0.068
58_theo_Hs_Ht_s_0_t_0__Hs_-0.25_Ht_-0.25	0.467	0.438	0.095
58_theo_Hs_Ht_s_0_t_0__Hs_-0.25_Ht_-0.25	0.123	0.469	0.408
58_theo_Hs_Ht_s_0_t_0__Hs_-0.25_Ht_-0.25	0.193	0.467	0.34
58_theo_Hs_Ht_s_0_t_0__Hs_-0.25_Ht_-0.25	0.16	0.497	0.343
58_theo_Hs_Ht_s_0_t_0__Hs_-0.25_Ht_-0.25	0.518	0.404	0.079
58_theo_Hs_Ht_s_0_t_0__Hs_-0.25_Ht_-0.25	0.194	0.481	0.324
58_theo_Hs_Ht_s_0_t_0__Hs_-0.25_Ht_-0.25	0.611	0.334	0.056
58_theo_Hs_Ht_s_0_t_0__Hs_-0.25_Ht_-0.25	0.381	0.456	0.163
58_theo_Hs_Ht_s_0_t_0__Hs_-0.25_Ht_-0.25	0.241	0.499	0.26
58_theo_Hs_Ht_s_0_t_0__Hs_-0.25_Ht_-0.25	0.209	0.489	0.303
58_theo_Hs_Ht_s_0_t_0__Hs_-0.25_Ht_-0.25	0.264	0.488	0.247
58_theo_Hs_Ht_s_0_t_0__Hs_-0.25_Ht_-0.25	0.476	0.431	0.093
58_theo_Hs_Ht_s_0_t_0__Hs_-0.25_Ht_-0.25	0.343	0.486	0.17
58_theo_Hs_Ht_s_0_t_0__Hs_-0.25_Ht_-0.25	0.113	0.466	0.422
58_theo_Hs_Ht_s_0_t_0__Hs_-0.25_Ht_-0.25	0.482	0.425	0.094
58_theo_Hs_Ht_s_0_t_0__Hs_-0.25_Ht_-0.25	0.208	0.503	0.289
58_theo_Hs_Ht_s_0_t_0__Hs_-0.25_Ht_-0.25	0.341	0.473	0.186
58_theo_Hs_Ht_s_0_t_0__Hs_-0.25_Ht_-0.25	0.133	0.466	0.401
58_theo_Hs_Ht_s_0_t_0__Hs_-0.25_Ht_-0.25	0.313	0.487	0.2
58_theo_Hs_Ht_s_0_t_0__Hs_-0.25_Ht_-0.25	0.403	0.462	0.135
58_theo_Hs_Ht_s_0_t_0__Hs_-0.25_Ht_-0.25	0.139	0.466	0.395
58_theo_Hs_Ht_s_0_t_0__Hs_-0.25_Ht_-0.25	0.071	0.395	0.534
58_theo_Hs_Ht_s_0_t_0__Hs_-0.25_Ht_-0.25	0.304	0.484	0.211
58_theo_Hs_Ht_s_0_t_0__Hs_-0.25_Ht_-0.25	0.442	0.452	0.106
58_theo_Hs_Ht_s_0_t_0__Hs_-0.25_Ht_-0.25	0.233	0.512	0.255
58_theo_Hs_Ht_s_0_t_0__Hs_-0.25_Ht_-0.25	0.548	0.385	0.068
58_theo_Hs_Ht_s_0_t_0__Hs_-0.25_Ht_-0.25	0.305	0.495	0.199
58_theo_Hs_Ht_s_0_t_0__Hs_-0.25_Ht_-0.25	0.155	0.478	0.367
58_theo_Hs_Ht_s_0_t_0__Hs_-0.25_Ht_-0.25	0.179	0.483	0.338
58_theo_Hs_Ht_s_0_t_0__Hs_-0.25_Ht_-0.25	0.029	0.282	0.689
58_theo_Hs_Ht_s_0_t_0__Hs_-0.25_Ht_-0.25	0.334	0.484	0.182
58_theo_Hs_Ht_s_0_t_0__Hs_-0.25_Ht_-0.25	0.351	0.468	0.181
58_theo_Hs_Ht_s_0_t_0__Hs_-0.25_Ht_-0.25	0.234	0.514	0.252
58_theo_Hs_Ht_s_0_t_0__Hs_-0.25_Ht_-0.25	0.443	0.458	0.099
58_theo_Hs_Ht_s_0_t_0__Hs_-0.25_Ht_-0.25	0.115	0.442	0.443
58_theo_Hs_Ht_s_0_t_0__Hs_-0.25_Ht_-0.25	0.319	0.503	0.177
58_theo_Hs_Ht_s_0_t_0__Hs_-0.25_Ht_-0.25	0.137	0.481	0.383
58_theo_Hs_Ht_s_0_t_0__Hs_-0.25_Ht_-0.25	0.019	0.244	0.737
58_theo_Hs_Ht_s_0_t_0__Hs_-0.25_Ht_-0.25	0.213	0.483	0.304
58_theo_Hs_Ht_s_0_t_0__Hs_-0.25_Ht_-0.25	0.175	0.51	0.314
58_theo_Hs_Ht_s_0_t_0__Hs_-0.25_Ht_-0.25	0.497	0.414	0.089
58_theo_Hs_Ht_s_0_t_0__Hs_-0.25_Ht_-0.25	0.092	0.426	0.482
58_theo_Hs_Ht_s_0_t_0__Hs_-0.25_Ht_-0.25	0.104	0.406	0.49
58_theo_Hs_Ht_s_0_t_0__Hs_-0.25_Ht_-0.25	0.231	0.501	0.268
58_theo_Hs_Ht_s_0_t_0__Hs_-0.25_Ht_-0.25	0.214	0.504	0.282
58_theo_Hs_Ht_s_0_t_0__Hs_-0.25_Ht_-0.25	0.565	0.382	0.053
58_theo_Hs_Ht_s_0_t_0__Hs_-0.25_Ht_-0.25	0.219	0.506	0.275
58_theo_Hs_Ht_s_0_t_0__Hs_-0.25_Ht_-0.25	0.291	0.505	0.204
58_theo_Hs_Ht_s_0_t_0__Hs_-0.25_Ht_-0.25	0.274	0.505	0.221
58_theo_Hs_Ht_s_0_t_0__Hs_-0.25_Ht_-0.25	0.432	0.449	0.119
58_theo_Hs_Ht_s_0_t_0__Hs_-0.25_Ht_-0.25	0.156	0.475	0.368
58_theo_Hs_Ht_s_0_t_0__Hs_-0.25_Ht_-0.25	0.144	0.469	0.387
58_theo_Hs_Ht_s_0_t_0__Hs_-0.25_Ht_-0.25	0.486	0.418	0.097
58_theo_Hs_Ht_s_0_t_0__Hs_-0.25_Ht_-0.25	0.295	0.502	0.203
58_theo_Hs_Ht_s_0_t_0__Hs_-0.25_Ht_-0.25	0.346	0.495	0.159
58_theo_Hs_Ht_s_0_t_0__Hs_-0.25_Ht_-0.25	0.093	0.446	0.461
58_theo_Hs_Ht_s_0_t_0__Hs_-0.25_Ht_-0.25	0.187	0.503	0.31
58_theo_Hs_Ht_s_0_t_0__Hs_-0.25_Ht_-0.25	0.421	0.454	0.125
58_theo_Hs_Ht_s_0_t_0__Hs_-0.25_Ht_-0.25	0.191	0.512	0.297
58_theo_Hs_Ht_s_0_t_0__Hs_-0.25_Ht_-0.25	0.647	0.316	0.038
58_theo_Hs_Ht_s_0_t_0__Hs_-0.25_Ht_-0.25	0.294	0.498	0.209
58_theo_Hs_Ht_s_0_t_0__Hs_-0.25_Ht_-0.25	0.03	0.317	0.653
58_theo_Hs_Ht_s_0_t_0__Hs_-0.25_Ht_-0.25	0.18	0.497	0.323
58_theo_Hs_Ht_s_0_t_0__Hs_-0.25_Ht_-0.25	0.289	0.523	0.188
58_theo_Hs_Ht_s_0_t_0__Hs_-0.25_Ht_-0.25	0.311	0.501	0.188
58_theo_Hs_Ht_s_0_t_0__Hs_-0.25_Ht_-0.25	0.076	0.429	0.495
58_theo_Hs_Ht_s_0_t_0__Hs_-0.25_Ht_-0.25	0.331	0.496	0.173
58_theo_Hs_Ht_s_0_t_0__Hs_-0.25_Ht_-0.25	0.203	0.5	0.297
58_theo_Hs_Ht_s_0_t_0__Hs_-0.25_Ht_-0.25	0.29	0.496	0.213
58_theo_Hs_Ht_s_0_t_0__Hs_-0.25_Ht_-0.25	0.404	0.46	0.135
58_theo_Hs_Ht_s_0_t_0__Hs_-0.25_Ht_-0.25	0.261	0.49	0.249
58_theo_Hs_Ht_s_0_t_0__Hs_-0.25_Ht_-0.25	0.327	0.473	0.2
58_theo_Hs_Ht_s_0_t_0__Hs_-0.25_Ht_-0.25	0.325	0.487	0.188
58_theo_Hs_Ht_s_0_t_0__Hs_-0.25_Ht_-0.25	0.129	0.465	0.406
58_theo_Hs_Ht_s_0_t_0__Hs_-0.25_Ht_-0.25	0.092	0.417	0.491
58_theo_Hs_Ht_s_0_t_0__Hs_-0.25_Ht_-0.25	0.037	0.324	0.639
58_theo_Hs_Ht_s_0_t_0__Hs_-0.25_Ht_-0.25	0.198	0.501	0.301
58_theo_Hs_Ht_s_0_t_0__Hs_-0.25_Ht_-0.25	0.103	0.444	0.452
58_theo_Hs_Ht_s_0_t_0__Hs_-0.25_Ht_-0.25	0.129	0.454	0.416
58_theo_Hs_Ht_s_0_t_0__Hs_-0.25_Ht_0	0.456	0.449	0.094
58_theo_Hs_Ht_s_0_t_0__Hs_-0.25_Ht_0	0.322	0.499	0.179
58_theo_Hs_Ht_s_0_t_0__Hs_-0.25_Ht_0	0.001	0.099	0.901
58_theo_Hs_Ht_s_0_t_0__Hs_-0.25_Ht_0	0.282	0.514	0.204
58_theo_Hs_Ht_s_0_t_0__Hs_-0.25_Ht_0	0.416	0.455	0.129
58_theo_Hs_Ht_s_0_t_0__Hs_-0.25_Ht_0	0.262	0.478	0.26
58_theo_Hs_Ht_s_0_t_0__Hs_-0.25_Ht_0	0.546	0.377	0.077
58_theo_Hs_Ht_s_0_t_0__Hs_-0.25_Ht_0	0.522	0.413	0.065
58_theo_Hs_Ht_s_0_t_0__Hs_-0.25_Ht_0	0.352	0.477	0.171
58_theo_Hs_Ht_s_0_t_0__Hs_-0.25_Ht_0	0.448	0.453	0.099
58_theo_Hs_Ht_s_0_t_0__Hs_-0.25_Ht_0	0.357	0.486	0.157
58_theo_Hs_Ht_s_0_t_0__Hs_-0.25_Ht_0	0.16	0.465	0.375
58_theo_Hs_Ht_s_0_t_0__Hs_-0.25_Ht_0	0.088	0.445	0.467
58_theo_Hs_Ht_s_0_t_0__Hs_-0.25_Ht_0	0.266	0.506	0.229
58_theo_Hs_Ht_s_0_t_0__Hs_-0.25_Ht_0	0.55	0.389	0.061
58_theo_Hs_Ht_s_0_t_0__Hs_-0.25_Ht_0	0.35	0.468	0.181
58_theo_Hs_Ht_s_0_t_0__Hs_-0.25_Ht_0	0.446	0.449	0.105
58_theo_Hs_Ht_s_0_t_0__Hs_-0.25_Ht_0	0.501	0.41	0.089
58_theo_Hs_Ht_s_0_t_0__Hs_-0.25_Ht_0	0.63	0.322	0.048
58_theo_Hs_Ht_s_0_t_0__Hs_-0.25_Ht_0	0.187	0.474	0.339
58_theo_Hs_Ht_s_0_t_0__Hs_-0.25_Ht_0	0.456	0.454	0.09
58_theo_Hs_Ht_s_0_t_0__Hs_-0.25_Ht_0	0.096	0.418	0.486
58_theo_Hs_Ht_s_0_t_0__Hs_-0.25_Ht_0	0.052	0.31	0.638
58_theo_Hs_Ht_s_0_t_0__Hs_-0.25_Ht_0	0.348	0.479	0.173
58_theo_Hs_Ht_s_0_t_0__Hs_-0.25_Ht_0	0.48	0.417	0.104
58_theo_Hs_Ht_s_0_t_0__Hs_-0.25_Ht_0	0.427	0.447	0.126
58_theo_Hs_Ht_s_0_t_0__Hs_-0.25_Ht_0	0.236	0.506	0.258
58_theo_Hs_Ht_s_0_t_0__Hs_-0.25_Ht_0	0.064	0.373	0.563
58_theo_Hs_Ht_s_0_t_0__Hs_-0.25_Ht_0	0.382	0.476	0.142
58_theo_Hs_Ht_s_0_t_0__Hs_-0.25_Ht_0	0.303	0.491	0.206
58_theo_Hs_Ht_s_0_t_0__Hs_-0.25_Ht_0	0.568	0.375	0.057
58_theo_Hs_Ht_s_0_t_0__Hs_-0.25_Ht_0	0.134	0.488	0.377
58_theo_Hs_Ht_s_0_t_0__Hs_-0.25_Ht_0	0.261	0.472	0.267
58_theo_Hs_Ht_s_0_t_0__Hs_-0.25_Ht_0	0.536	0.388	0.075
58_theo_Hs_Ht_s_0_t_0__Hs_-0.25_Ht_0	0.088	0.422	0.49
58_theo_Hs_Ht_s_0_t_0__Hs_-0.25_Ht_0	0.361	0.476	0.163
58_theo_Hs_Ht_s_0_t_0__Hs_-0.25_Ht_0	0.025	0.259	0.717
58_theo_Hs_Ht_s_0_t_0__Hs_-0.25_Ht_0	0.144	0.47	0.386
58_theo_Hs_Ht_s_0_t_0__Hs_-0.25_Ht_0	0.41	0.468	0.122
58_theo_Hs_Ht_s_0_t_0__Hs_-0.25_Ht_0	0.101	0.44	0.459
58_theo_Hs_Ht_s_0_t_0__Hs_-0.25_Ht_0	0.539	0.384	0.077
58_theo_Hs_Ht_s_0_t_0__Hs_-0.25_Ht_0	0.65	0.312	0.039
58_theo_Hs_Ht_s_0_t_0__Hs_-0.25_Ht_0	0.203	0.496	0.301
58_theo_Hs_Ht_s_0_t_0__Hs_-0.25_Ht_0	0.285	0.498	0.217
58_theo_Hs_Ht_s_0_t_0__Hs_-0.25_Ht_0	0.338	0.484	0.178
58_theo_Hs_Ht_s_0_t_0__Hs_-0.25_Ht_0	0.117	0.453	0.43
58_theo_Hs_Ht_s_0_t_0__Hs_-0.25_Ht_0	0.03	0.288	0.681
58_theo_Hs_Ht_s_0_t_0__Hs_-0.25_Ht_0	0.256	0.505	0.239
58_theo_Hs_Ht_s_0_t_0__Hs_-0.25_Ht_0	0.393	0.452	0.155
58_theo_Hs_Ht_s_0_t_0__Hs_-0.25_Ht_0	0.11	0.415	0.475
58_theo_Hs_Ht_s_0_t_0__Hs_-0.25_Ht_0	0.693	0.277	0.03
58_theo_Hs_Ht_s_0_t_0__Hs_-0.25_Ht_0	0.19	0.5	0.31
58_theo_Hs_Ht_s_0_t_0__Hs_-0.25_Ht_0	0.251	0.493	0.256
58_theo_Hs_Ht_s_0_t_0__Hs_-0.25_Ht_0	0.079	0.37	0.552
58_theo_Hs_Ht_s_0_t_0__Hs_-0.25_Ht_0	0.286	0.485	0.229
58_theo_Hs_Ht_s_0_t_0__Hs_-0.25_Ht_0	0.342	0.499	0.159
58_theo_Hs_Ht_s_0_t_0__Hs_-0.25_Ht_0	0.029	0.29	0.681
58_theo_Hs_Ht_s_0_t_0__Hs_-0.25_Ht_0	0.632	0.331	0.037
58_theo_Hs_Ht_s_0_t_0__Hs_-0.25_Ht_0	0.299	0.486	0.216
58_theo_Hs_Ht_s_0_t_0__Hs_-0.25_Ht_0	0.167	0.485	0.349
58_theo_Hs_Ht_s_0_t_0__Hs_-0.25_Ht_0	0.206	0.504	0.29
58_theo_Hs_Ht_s_0_t_0__Hs_-0.25_Ht_0	0.11	0.444	0.446
58_theo_Hs_Ht_s_0_t_0__Hs_-0.25_Ht_0	0.284	0.482	0.234
58_theo_Hs_Ht_s_0_t_0__Hs_-0.25_Ht_0	0.248	0.494	0.259
58_theo_Hs_Ht_s_0_t_0__Hs_-0.25_Ht_0	0.385	0.481	0.135
58_theo_Hs_Ht_s_0_t_0__Hs_-0.25_Ht_0	0.606	0.341	0.053
58_theo_Hs_Ht_s_0_t_0__Hs_-0.25_Ht_0	0.484	0.438	0.078
58_theo_Hs_Ht_s_0_t_0__Hs_-0.25_Ht_0	0.337	0.486	0.176
58_theo_Hs_Ht_s_0_t_0__Hs_-0.25_Ht_0	0.142	0.476	0.381
58_theo_Hs_Ht_s_0_t_0__Hs_-0.25_Ht_0	0.014	0.216	0.771
58_theo_Hs_Ht_s_0_t_0__Hs_-0.25_Ht_0	0.353	0.47	0.177
58_theo_Hs_Ht_s_0_t_0__Hs_-0.25_Ht_0	0.285	0.493	0.221
58_theo_Hs_Ht_s_0_t_0__Hs_-0.25_Ht_0	0.022	0.238	0.741
58_theo_Hs_Ht_s_0_t_0__Hs_-0.25_Ht_0	0.147	0.491	0.362
58_theo_Hs_Ht_s_0_t_0__Hs_-0.25_Ht_0	0.066	0.385	0.549
58_theo_Hs_Ht_s_0_t_0__Hs_-0.25_Ht_0	0.502	0.403	0.094
58_theo_Hs_Ht_s_0_t_0__Hs_-0.25_Ht_0	0.651	0.316	0.034
58_theo_Hs_Ht_s_0_t_0__Hs_-0.25_Ht_0	0.154	0.468	0.378
58_theo_Hs_Ht_s_0_t_0__Hs_-0.25_Ht_0	0.368	0.479	0.153
58_theo_Hs_Ht_s_0_t_0__Hs_-0.25_Ht_0	0.055	0.356	0.59
58_theo_Hs_Ht_s_0_t_0__Hs_-0.25_Ht_0	0.243	0.515	0.241
58_theo_Hs_Ht_s_0_t_0__Hs_-0.25_Ht_0	0.155	0.479	0.367
58_theo_Hs_Ht_s_0_t_0__Hs_-0.25_Ht_0	0.113	0.458	0.429
58_theo_Hs_Ht_s_0_t_0__Hs_-0.25_Ht_0	0.496	0.404	0.101
58_theo_Hs_Ht_s_0_t_0__Hs_-0.25_Ht_0	0.342	0.502	0.155
58_theo_Hs_Ht_s_0_t_0__Hs_-0.25_Ht_0	0.279	0.493	0.228
58_theo_Hs_Ht_s_0_t_0__Hs_-0.25_Ht_0	0.662	0.301	0.037
58_theo_Hs_Ht_s_0_t_0__Hs_-0.25_Ht_0	0.646	0.322	0.032
58_theo_Hs_Ht_s_0_t_0__Hs_-0.25_Ht_0	0.162	0.48	0.357
58_theo_Hs_Ht_s_0_t_0__Hs_-0.25_Ht_0	0.327	0.498	0.175
58_theo_Hs_Ht_s_0_t_0__Hs_-0.25_Ht_0	0.108	0.437	0.455
58_theo_Hs_Ht_s_0_t_0__Hs_-0.25_Ht_0	0.624	0.338	0.037
58_theo_Hs_Ht_s_0_t_0__Hs_-0.25_Ht_0	0.106	0.43	0.464
58_theo_Hs_Ht_s_0_t_0__Hs_-0.25_Ht_0	0.307	0.5	0.193
58_theo_Hs_Ht_s_0_t_0__Hs_-0.25_Ht_0	0.091	0.429	0.48
58_theo_Hs_Ht_s_0_t_0__Hs_-0.25_Ht_0	0.2	0.5	0.3
58_theo_Hs_Ht_s_0_t_0__Hs_-0.25_Ht_0	0.063	0.374	0.563
58_theo_Hs_Ht_s_0_t_0__Hs_-0.25_Ht_0	0.624	0.332	0.044
58_theo_Hs_Ht_s_0_t_0__Hs_-0.25_Ht_0	0.112	0.467	0.421
58_theo_Hs_Ht_s_0_t_0__Hs_-0.25_Ht_0	0.266	0.497	0.237
58_theo_Hs_Ht_s_0_t_0__Hs_-0.25_Ht_0.25	0.306	0.49	0.203
58_theo_Hs_Ht_s_0_t_0__Hs_-0.25_Ht_0.25	0.547	0.38	0.072
58_theo_Hs_Ht_s_0_t_0__Hs_-0.25_Ht_0.25	0.556	0.378	0.066
58_theo_Hs_Ht_s_0_t_0__Hs_-0.25_Ht_0.25	0.042	0.357	0.601
58_theo_Hs_Ht_s_0_t_0__Hs_-0.25_Ht_0.25	0.293	0.492	0.215
58_theo_Hs_Ht_s_0_t_0__Hs_-0.25_Ht_0.25	0.218	0.501	0.281
58_theo_Hs_Ht_s_0_t_0__Hs_-0.25_Ht_0.25	0.428	0.448	0.124
58_theo_Hs_Ht_s_0_t_0__Hs_-0.25_Ht_0.25	0.118	0.457	0.425
58_theo_Hs_Ht_s_0_t_0__Hs_-0.25_Ht_0.25	0.351	0.478	0.171
58_theo_Hs_Ht_s_0_t_0__Hs_-0.25_Ht_0.25	0.073	0.399	0.528
58_theo_Hs_Ht_s_0_t_0__Hs_-0.25_Ht_0.25	0.607	0.351	0.042
58_theo_Hs_Ht_s_0_t_0__Hs_-0.25_Ht_0.25	0.284	0.492	0.224
58_theo_Hs_Ht_s_0_t_0__Hs_-0.25_Ht_0.25	0.292	0.507	0.201
58_theo_Hs_Ht_s_0_t_0__Hs_-0.25_Ht_0.25	0.265	0.517	0.217
58_theo_Hs_Ht_s_0_t_0__Hs_-0.25_Ht_0.25	0.203	0.476	0.321
58_theo_Hs_Ht_s_0_t_0__Hs_-0.25_Ht_0.25	0.199	0.482	0.32
58_theo_Hs_Ht_s_0_t_0__Hs_-0.25_Ht_0.25	0.428	0.44	0.132
58_theo_Hs_Ht_s_0_t_0__Hs_-0.25_Ht_0.25	0.231	0.512	0.258
58_theo_Hs_Ht_s_0_t_0__Hs_-0.25_Ht_0.25	0.468	0.426	0.106
58_theo_Hs_Ht_s_0_t_0__Hs_-0.25_Ht_0.25	0.128	0.467	0.405
58_theo_Hs_Ht_s_0_t_0__Hs_-0.25_Ht_0.25	0.092	0.412	0.495
58_theo_Hs_Ht_s_0_t_0__Hs_-0.25_Ht_0.25	0.304	0.481	0.216
58_theo_Hs_Ht_s_0_t_0__Hs_-0.25_Ht_0.25	0.449	0.428	0.123
58_theo_Hs_Ht_s_0_t_0__Hs_-0.25_Ht_0.25	0.089	0.424	0.486
58_theo_Hs_Ht_s_0_t_0__Hs_-0.25_Ht_0.25	0.25	0.504	0.246
58_theo_Hs_Ht_s_0_t_0__Hs_-0.25_Ht_0.25	0.222	0.494	0.284
58_theo_Hs_Ht_s_0_t_0__Hs_-0.25_Ht_0.25	0.324	0.502	0.174
58_theo_Hs_Ht_s_0_t_0__Hs_-0.25_Ht_0.25	0.377	0.471	0.152
58_theo_Hs_Ht_s_0_t_0__Hs_-0.25_Ht_0.25	0.548	0.387	0.065
58_theo_Hs_Ht_s_0_t_0__Hs_-0.25_Ht_0.25	0.203	0.497	0.299
58_theo_Hs_Ht_s_0_t_0__Hs_-0.25_Ht_0.25	0.188	0.492	0.32
58_theo_Hs_Ht_s_0_t_0__Hs_-0.25_Ht_0.25	0.277	0.509	0.214
58_theo_Hs_Ht_s_0_t_0__Hs_-0.25_Ht_0.25	0.577	0.373	0.05
58_theo_Hs_Ht_s_0_t_0__Hs_-0.25_Ht_0.25	0.197	0.502	0.301
58_theo_Hs_Ht_s_0_t_0__Hs_-0.25_Ht_0.25	0.292	0.479	0.229
58_theo_Hs_Ht_s_0_t_0__Hs_-0.25_Ht_0.25	0.363	0.472	0.165
58_theo_Hs_Ht_s_0_t_0__Hs_-0.25_Ht_0.25	0.364	0.473	0.163
58_theo_Hs_Ht_s_0_t_0__Hs_-0.25_Ht_0.25	0.072	0.4	0.528
58_theo_Hs_Ht_s_0_t_0__Hs_-0.25_Ht_0.25	0.156	0.464	0.38
58_theo_Hs_Ht_s_0_t_0__Hs_-0.25_Ht_0.25	0.513	0.408	0.078
58_theo_Hs_Ht_s_0_t_0__Hs_-0.25_Ht_0.25	0.354	0.481	0.165
58_theo_Hs_Ht_s_0_t_0__Hs_-0.25_Ht_0.25	0.266	0.505	0.229
58_theo_Hs_Ht_s_0_t_0__Hs_-0.25_Ht_0.25	0.064	0.396	0.541
58_theo_Hs_Ht_s_0_t_0__Hs_-0.25_Ht_0.25	0.506	0.409	0.085
58_theo_Hs_Ht_s_0_t_0__Hs_-0.25_Ht_0.25	0.122	0.435	0.442
58_theo_Hs_Ht_s_0_t_0__Hs_-0.25_Ht_0.25	0.653	0.315	0.033
58_theo_Hs_Ht_s_0_t_0__Hs_-0.25_Ht_0.25	0.126	0.456	0.418
58_theo_Hs_Ht_s_0_t_0__Hs_-0.25_Ht_0.25	0.459	0.439	0.102
58_theo_Hs_Ht_s_0_t_0__Hs_-0.25_Ht_0.25	0.291	0.513	0.196
58_theo_Hs_Ht_s_0_t_0__Hs_-0.25_Ht_0.25	0.116	0.458	0.426
58_theo_Hs_Ht_s_0_t_0__Hs_-0.25_Ht_0.25	0.362	0.484	0.154
58_theo_Hs_Ht_s_0_t_0__Hs_-0.25_Ht_0.25	0.333	0.488	0.179
58_theo_Hs_Ht_s_0_t_0__Hs_-0.25_Ht_0.25	0.298	0.505	0.197
58_theo_Hs_Ht_s_0_t_0__Hs_-0.25_Ht_0.25	0.113	0.434	0.453
58_theo_Hs_Ht_s_0_t_0__Hs_-0.25_Ht_0.25	0.216	0.493	0.29
58_theo_Hs_Ht_s_0_t_0__Hs_-0.25_Ht_0.25	0.169	0.501	0.33
58_theo_Hs_Ht_s_0_t_0__Hs_-0.25_Ht_0.25	0.08	0.388	0.532
58_theo_Hs_Ht_s_0_t_0__Hs_-0.25_Ht_0.25	0.364	0.484	0.153
58_theo_Hs_Ht_s_0_t_0__Hs_-0.25_Ht_0.25	0.323	0.488	0.189
58_theo_Hs_Ht_s_0_t_0__Hs_-0.25_Ht_0.25	0.212	0.514	0.274
58_theo_Hs_Ht_s_0_t_0__Hs_-0.25_Ht_0.25	0.41	0.465	0.125
58_theo_Hs_Ht_s_0_t_0__Hs_-0.25_Ht_0.25	0.001	0.112	0.887
58_theo_Hs_Ht_s_0_t_0__Hs_-0.25_Ht_0.25	0.173	0.497	0.33
58_theo_Hs_Ht_s_0_t_0__Hs_-0.25_Ht_0.25	0.147	0.465	0.388
58_theo_Hs_Ht_s_0_t_0__Hs_-0.25_Ht_0.25	0.406	0.463	0.131
58_theo_Hs_Ht_s_0_t_0__Hs_-0.25_Ht_0.25	0.114	0.457	0.429
58_theo_Hs_Ht_s_0_t_0__Hs_-0.25_Ht_0.25	0.275	0.486	0.239
58_theo_Hs_Ht_s_0_t_0__Hs_-0.25_Ht_0.25	0.347	0.5	0.153
58_theo_Hs_Ht_s_0_t_0__Hs_-0.25_Ht_0.25	0.564	0.373	0.062
58_theo_Hs_Ht_s_0_t_0__Hs_-0.25_Ht_0.25	0.558	0.381	0.06
58_theo_Hs_Ht_s_0_t_0__Hs_-0.25_Ht_0.25	0.144	0.485	0.371
58_theo_Hs_Ht_s_0_t_0__Hs_-0.25_Ht_0.25	0.292	0.491	0.217
58_theo_Hs_Ht_s_0_t_0__Hs_-0.25_Ht_0.25	0.515	0.417	0.068
58_theo_Hs_Ht_s_0_t_0__Hs_-0.25_Ht_0.25	0.093	0.412	0.496
58_theo_Hs_Ht_s_0_t_0__Hs_-0.25_Ht_0.25	0.123	0.459	0.417
58_theo_Hs_Ht_s_0_t_0__Hs_-0.25_Ht_0.25	0.183	0.484	0.333
58_theo_Hs_Ht_s_0_t_0__Hs_-0.25_Ht_0.25	0.444	0.446	0.11
58_theo_Hs_Ht_s_0_t_0__Hs_-0.25_Ht_0.25	0.34	0.488	0.172
58_theo_Hs_Ht_s_0_t_0__Hs_-0.25_Ht_0.25	0.116	0.418	0.466
58_theo_Hs_Ht_s_0_t_0__Hs_-0.25_Ht_0.25	0.29	0.512	0.198
58_theo_Hs_Ht_s_0_t_0__Hs_-0.25_Ht_0.25	0.228	0.504	0.268
58_theo_Hs_Ht_s_0_t_0__Hs_-0.25_Ht_0.25	0.292	0.511	0.196
58_theo_Hs_Ht_s_0_t_0__Hs_-0.25_Ht_0.25	0.098	0.399	0.503
58_theo_Hs_Ht_s_0_t_0__Hs_-0.25_Ht_0.25	0.133	0.435	0.432
58_theo_Hs_Ht_s_0_t_0__Hs_-0.25_Ht_0.25	0.446	0.44	0.114
58_theo_Hs_Ht_s_0_t_0__Hs_-0.25_Ht_0.25	0.404	0.47	0.126
58_theo_Hs_Ht_s_0_t_0__Hs_-0.25_Ht_0.25	0.6	0.347	0.052
58_theo_Hs_Ht_s_0_t_0__Hs_-0.25_Ht_0.25	0.415	0.46	0.126
58_theo_Hs_Ht_s_0_t_0__Hs_-0.25_Ht_0.25	0.259	0.495	0.247
58_theo_Hs_Ht_s_0_t_0__Hs_-0.25_Ht_0.25	0.164	0.465	0.371
58_theo_Hs_Ht_s_0_t_0__Hs_-0.25_Ht_0.25	0.247	0.509	0.244
58_theo_Hs_Ht_s_0_t_0__Hs_-0.25_Ht_0.25	0.049	0.353	0.599
58_theo_Hs_Ht_s_0_t_0__Hs_-0.25_Ht_0.25	0.138	0.466	0.396
58_theo_Hs_Ht_s_0_t_0__Hs_-0.25_Ht_0.25	0.354	0.478	0.168
58_theo_Hs_Ht_s_0_t_0__Hs_-0.25_Ht_0.25	0.283	0.507	0.209
58_theo_Hs_Ht_s_0_t_0__Hs_-0.25_Ht_0.25	0.336	0.47	0.193
58_theo_Hs_Ht_s_0_t_0__Hs_-0.25_Ht_0.25	0.289	0.503	0.207
58_theo_Hs_Ht_s_0_t_0__Hs_-0.25_Ht_0.25	0.312	0.492	0.196
58_theo_Hs_Ht_s_0_t_0__Hs_-0.25_Ht_0.25	0.042	0.323	0.636
58_theo_Hs_Ht_s_0_t_0__Hs_-0.25_Ht_0.25	0.118	0.469	0.413
58_theo_Hs_Ht_s_0_t_0__Hs_-0.25_Ht_0.5	0.001	0.076	0.923
58_theo_Hs_Ht_s_0_t_0__Hs_-0.25_Ht_0.5	0.183	0.516	0.301
58_theo_Hs_Ht_s_0_t_0__Hs_-0.25_Ht_0.5	0.346	0.486	0.169
58_theo_Hs_Ht_s_0_t_0__Hs_-0.25_Ht_0.5	0.355	0.46	0.185
58_theo_Hs_Ht_s_0_t_0__Hs_-0.25_Ht_0.5	0.06	0.376	0.564
58_theo_Hs_Ht_s_0_t_0__Hs_-0.25_Ht_0.5	0.171	0.486	0.343
58_theo_Hs_Ht_s_0_t_0__Hs_-0.25_Ht_0.5	0.213	0.497	0.29
58_theo_Hs_Ht_s_0_t_0__Hs_-0.25_Ht_0.5	0.342	0.498	0.159
58_theo_Hs_Ht_s_0_t_0__Hs_-0.25_Ht_0.5	0.38	0.454	0.166
58_theo_Hs_Ht_s_0_t_0__Hs_-0.25_Ht_0.5	0.202	0.483	0.315
58_theo_Hs_Ht_s_0_t_0__Hs_-0.25_Ht_0.5	0.179	0.495	0.326
58_theo_Hs_Ht_s_0_t_0__Hs_-0.25_Ht_0.5	0.24	0.489	0.271
58_theo_Hs_Ht_s_0_t_0__Hs_-0.25_Ht_0.5	0.716	0.258	0.026
58_theo_Hs_Ht_s_0_t_0__Hs_-0.25_Ht_0.5	0.163	0.467	0.371
58_theo_Hs_Ht_s_0_t_0__Hs_-0.25_Ht_0.5	0.469	0.42	0.111
58_theo_Hs_Ht_s_0_t_0__Hs_-0.25_Ht_0.5	0.341	0.503	0.156
58_theo_Hs_Ht_s_0_t_0__Hs_-0.25_Ht_0.5	0.037	0.333	0.63
58_theo_Hs_Ht_s_0_t_0__Hs_-0.25_Ht_0.5	0.053	0.378	0.57
58_theo_Hs_Ht_s_0_t_0__Hs_-0.25_Ht_0.5	0.368	0.484	0.148
58_theo_Hs_Ht_s_0_t_0__Hs_-0.25_Ht_0.5	0.192	0.504	0.304
58_theo_Hs_Ht_s_0_t_0__Hs_-0.25_Ht_0.5	0.143	0.472	0.385
58_theo_Hs_Ht_s_0_t_0__Hs_-0.25_Ht_0.5	0.228	0.502	0.27
58_theo_Hs_Ht_s_0_t_0__Hs_-0.25_Ht_0.5	0.463	0.423	0.114
58_theo_Hs_Ht_s_0_t_0__Hs_-0.25_Ht_0.5	0.358	0.482	0.16
58_theo_Hs_Ht_s_0_t_0__Hs_-0.25_Ht_0.5	0.155	0.508	0.338
58_theo_Hs_Ht_s_0_t_0__Hs_-0.25_Ht_0.5	0.214	0.517	0.269
58_theo_Hs_Ht_s_0_t_0__Hs_-0.25_Ht_0.5	0.64	0.317	0.043
58_theo_Hs_Ht_s_0_t_0__Hs_-0.25_Ht_0.5	0.164	0.47	0.366
58_theo_Hs_Ht_s_0_t_0__Hs_-0.25_Ht_0.5	0.114	0.444	0.442
58_theo_Hs_Ht_s_0_t_0__Hs_-0.25_Ht_0.5	0.644	0.317	0.039
58_theo_Hs_Ht_s_0_t_0__Hs_-0.25_Ht_0.5	0.546	0.38	0.074
58_theo_Hs_Ht_s_0_t_0__Hs_-0.25_Ht_0.5	0.334	0.499	0.167
58_theo_Hs_Ht_s_0_t_0__Hs_-0.25_Ht_0.5	0.145	0.489	0.366
58_theo_Hs_Ht_s_0_t_0__Hs_-0.25_Ht_0.5	0.205	0.498	0.297
58_theo_Hs_Ht_s_0_t_0__Hs_-0.25_Ht_0.5	0.147	0.485	0.368
58_theo_Hs_Ht_s_0_t_0__Hs_-0.25_Ht_0.5	0.113	0.472	0.415
58_theo_Hs_Ht_s_0_t_0__Hs_-0.25_Ht_0.5	0.271	0.502	0.227
58_theo_Hs_Ht_s_0_t_0__Hs_-0.25_Ht_0.5	0.16	0.464	0.376
58_theo_Hs_Ht_s_0_t_0__Hs_-0.25_Ht_0.5	0.128	0.474	0.398
58_theo_Hs_Ht_s_0_t_0__Hs_-0.25_Ht_0.5	0.382	0.478	0.14
58_theo_Hs_Ht_s_0_t_0__Hs_-0.25_Ht_0.5	0.205	0.492	0.303
58_theo_Hs_Ht_s_0_t_0__Hs_-0.25_Ht_0.5	0.268	0.493	0.239
58_theo_Hs_Ht_s_0_t_0__Hs_-0.25_Ht_0.5	0.063	0.372	0.565
58_theo_Hs_Ht_s_0_t_0__Hs_-0.25_Ht_0.5	0.239	0.489	0.271
58_theo_Hs_Ht_s_0_t_0__Hs_-0.25_Ht_0.5	0.293	0.49	0.218
58_theo_Hs_Ht_s_0_t_0__Hs_-0.25_Ht_0.5	0.223	0.492	0.285
58_theo_Hs_Ht_s_0_t_0__Hs_-0.25_Ht_0.5	0.291	0.497	0.212
58_theo_Hs_Ht_s_0_t_0__Hs_-0.25_Ht_0.5	0.429	0.453	0.118
58_theo_Hs_Ht_s_0_t_0__Hs_-0.25_Ht_0.5	0.157	0.466	0.376
58_theo_Hs_Ht_s_0_t_0__Hs_-0.25_Ht_0.5	0.186	0.519	0.295
58_theo_Hs_Ht_s_0_t_0__Hs_-0.25_Ht_0.5	0.192	0.486	0.323
58_theo_Hs_Ht_s_0_t_0__Hs_-0.25_Ht_0.5	0.491	0.411	0.098
58_theo_Hs_Ht_s_0_t_0__Hs_-0.25_Ht_0.5	0.11	0.482	0.408
58_theo_Hs_Ht_s_0_t_0__Hs_-0.25_Ht_0.5	0.685	0.287	0.028
58_theo_Hs_Ht_s_0_t_0__Hs_-0.25_Ht_0.5	0.499	0.411	0.09
58_theo_Hs_Ht_s_0_t_0__Hs_-0.25_Ht_0.5	0.49	0.417	0.093
58_theo_Hs_Ht_s_0_t_0__Hs_-0.25_Ht_0.5	0.101	0.419	0.48
58_theo_Hs_Ht_s_0_t_0__Hs_-0.25_Ht_0.5	0.05	0.342	0.607
58_theo_Hs_Ht_s_0_t_0__Hs_-0.25_Ht_0.5	0.364	0.471	0.165
58_theo_Hs_Ht_s_0_t_0__Hs_-0.25_Ht_0.5	0.241	0.49	0.268
58_theo_Hs_Ht_s_0_t_0__Hs_-0.25_Ht_0.5	0.515	0.413	0.072
58_theo_Hs_Ht_s_0_t_0__Hs_-0.25_Ht_0.5	0.031	0.29	0.679
58_theo_Hs_Ht_s_0_t_0__Hs_-0.25_Ht_0.5	0.151	0.48	0.369
58_theo_Hs_Ht_s_0_t_0__Hs_-0.25_Ht_0.5	0.541	0.393	0.066
58_theo_Hs_Ht_s_0_t_0__Hs_-0.25_Ht_0.5	0.596	0.343	0.061
58_theo_Hs_Ht_s_0_t_0__Hs_-0.25_Ht_0.5	0.363	0.487	0.15
58_theo_Hs_Ht_s_0_t_0__Hs_-0.25_Ht_0.5	0.441	0.457	0.102
58_theo_Hs_Ht_s_0_t_0__Hs_-0.25_Ht_0.5	0.388	0.467	0.145
58_theo_Hs_Ht_s_0_t_0__Hs_-0.25_Ht_0.5	0.114	0.46	0.426
58_theo_Hs_Ht_s_0_t_0__Hs_-0.25_Ht_0.5	0.487	0.422	0.091
58_theo_Hs_Ht_s_0_t_0__Hs_-0.25_Ht_0.5	0.156	0.485	0.359
58_theo_Hs_Ht_s_0_t_0__Hs_-0.25_Ht_0.5	0.709	0.263	0.028
58_theo_Hs_Ht_s_0_t_0__Hs_-0.25_Ht_0.5	0.168	0.475	0.358
58_theo_Hs_Ht_s_0_t_0__Hs_-0.25_Ht_0.5	0.178	0.468	0.353
58_theo_Hs_Ht_s_0_t_0__Hs_-0.25_Ht_0.5	0.203	0.485	0.312
58_theo_Hs_Ht_s_0_t_0__Hs_-0.25_Ht_0.5	0.277	0.492	0.231
58_theo_Hs_Ht_s_0_t_0__Hs_-0.25_Ht_0.5	0.608	0.345	0.046
58_theo_Hs_Ht_s_0_t_0__Hs_-0.25_Ht_0.5	0.236	0.497	0.268
58_theo_Hs_Ht_s_0_t_0__Hs_-0.25_Ht_0.5	0.116	0.428	0.457
58_theo_Hs_Ht_s_0_t_0__Hs_-0.25_Ht_0.5	0.208	0.503	0.289
58_theo_Hs_Ht_s_0_t_0__Hs_-0.25_Ht_0.5	0.301	0.493	0.206
58_theo_Hs_Ht_s_0_t_0__Hs_-0.25_Ht_0.5	0.161	0.462	0.377
58_theo_Hs_Ht_s_0_t_0__Hs_-0.25_Ht_0.5	0.283	0.49	0.227
58_theo_Hs_Ht_s_0_t_0__Hs_-0.25_Ht_0.5	0.538	0.398	0.063
58_theo_Hs_Ht_s_0_t_0__Hs_-0.25_Ht_0.5	0.15	0.486	0.364
58_theo_Hs_Ht_s_0_t_0__Hs_-0.25_Ht_0.5	0.379	0.462	0.159
58_theo_Hs_Ht_s_0_t_0__Hs_-0.25_Ht_0.5	0.228	0.479	0.293
58_theo_Hs_Ht_s_0_t_0__Hs_-0.25_Ht_0.5	0.351	0.482	0.167
58_theo_Hs_Ht_s_0_t_0__Hs_-0.25_Ht_0.5	0.247	0.516	0.237
58_theo_Hs_Ht_s_0_t_0__Hs_-0.25_Ht_0.5	0.269	0.496	0.236
58_theo_Hs_Ht_s_0_t_0__Hs_-0.25_Ht_0.5	0.171	0.486	0.344
58_theo_Hs_Ht_s_0_t_0__Hs_-0.25_Ht_0.5	0.285	0.499	0.215
58_theo_Hs_Ht_s_0_t_0__Hs_-0.25_Ht_0.5	0.184	0.49	0.326
58_theo_Hs_Ht_s_0_t_0__Hs_-0.25_Ht_0.5	0.507	0.42	0.073
58_theo_Hs_Ht_s_0_t_0__Hs_-0.25_Ht_0.5	0.301	0.494	0.205
58_theo_Hs_Ht_s_0_t_0__Hs_-0.25_Ht_0.5	0.249	0.507	0.244
58_theo_Hs_Ht_s_0_t_0__Hs_-0.25_Ht_0.5	0.132	0.465	0.404
58_theo_Hs_Ht_s_0_t_0__Hs_-0.25_Ht_0.5	0.085	0.416	0.5
58_theo_Hs_Ht_s_0_t_0__Hs_-0.25_Ht_0.5	0.145	0.473	0.382
58_theo_Hs_Ht_s_0_t_0__Hs_-0.25_Ht_0.5	0.247	0.508	0.245
58_theo_Hs_Ht_s_0_t_0__Hs_0_Ht_-0.25	0.232	0.513	0.255
58_theo_Hs_Ht_s_0_t_0__Hs_0_Ht_-0.25	0.205	0.491	0.303
58_theo_Hs_Ht_s_0_t_0__Hs_0_Ht_-0.25	0.319	0.511	0.17
58_theo_Hs_Ht_s_0_t_0__Hs_0_Ht_-0.25	0.313	0.5	0.187
58_theo_Hs_Ht_s_0_t_0__Hs_0_Ht_-0.25	0.401	0.476	0.123
58_theo_Hs_Ht_s_0_t_0__Hs_0_Ht_-0.25	0.115	0.431	0.454
58_theo_Hs_Ht_s_0_t_0__Hs_0_Ht_-0.25	0.195	0.506	0.299
58_theo_Hs_Ht_s_0_t_0__Hs_0_Ht_-0.25	0.228	0.492	0.281
58_theo_Hs_Ht_s_0_t_0__Hs_0_Ht_-0.25	0.154	0.466	0.38
58_theo_Hs_Ht_s_0_t_0__Hs_0_Ht_-0.25	0.146	0.48	0.374
58_theo_Hs_Ht_s_0_t_0__Hs_0_Ht_-0.25	0.408	0.457	0.135
58_theo_Hs_Ht_s_0_t_0__Hs_0_Ht_-0.25	0.316	0.499	0.185
58_theo_Hs_Ht_s_0_t_0__Hs_0_Ht_-0.25	0.055	0.369	0.576
58_theo_Hs_Ht_s_0_t_0__Hs_0_Ht_-0.25	0.613	0.338	0.049
58_theo_Hs_Ht_s_0_t_0__Hs_0_Ht_-0.25	0.382	0.473	0.145
58_theo_Hs_Ht_s_0_t_0__Hs_0_Ht_-0.25	0.185	0.496	0.319
58_theo_Hs_Ht_s_0_t_0__Hs_0_Ht_-0.25	0.378	0.477	0.145
58_theo_Hs_Ht_s_0_t_0__Hs_0_Ht_-0.25	0.221	0.508	0.272
58_theo_Hs_Ht_s_0_t_0__Hs_0_Ht_-0.25	0.273	0.517	0.21
58_theo_Hs_Ht_s_0_t_0__Hs_0_Ht_-0.25	0.4	0.471	0.128
58_theo_Hs_Ht_s_0_t_0__Hs_0_Ht_-0.25	0.574	0.361	0.064
58_theo_Hs_Ht_s_0_t_0__Hs_0_Ht_-0.25	0.405	0.462	0.133
58_theo_Hs_Ht_s_0_t_0__Hs_0_Ht_-0.25	0.222	0.502	0.276
58_theo_Hs_Ht_s_0_t_0__Hs_0_Ht_-0.25	0.154	0.47	0.376
58_theo_Hs_Ht_s_0_t_0__Hs_0_Ht_-0.25	0.109	0.423	0.468
58_theo_Hs_Ht_s_0_t_0__Hs_0_Ht_-0.25	0.081	0.387	0.532
58_theo_Hs_Ht_s_0_t_0__Hs_0_Ht_-0.25	0.042	0.357	0.601
58_theo_Hs_Ht_s_0_t_0__Hs_0_Ht_-0.25	0.045	0.34	0.615
58_theo_Hs_Ht_s_0_t_0__Hs_0_Ht_-0.25	0.217	0.486	0.297
58_theo_Hs_Ht_s_0_t_0__Hs_0_Ht_-0.25	0.364	0.486	0.149
58_theo_Hs_Ht_s_0_t_0__Hs_0_Ht_-0.25	0.401	0.465	0.134
58_theo_Hs_Ht_s_0_t_0__Hs_0_Ht_-0.25	0.094	0.451	0.455
58_theo_Hs_Ht_s_0_t_0__Hs_0_Ht_-0.25	0.312	0.493	0.195
58_theo_Hs_Ht_s_0_t_0__Hs_0_Ht_-0.25	0.177	0.488	0.335
58_theo_Hs_Ht_s_0_t_0__Hs_0_Ht_-0.25	0.117	0.427	0.456
58_theo_Hs_Ht_s_0_t_0__Hs_0_Ht_-0.25	0.042	0.314	0.644
58_theo_Hs_Ht_s_0_t_0__Hs_0_Ht_-0.25	0.179	0.488	0.333
58_theo_Hs_Ht_s_0_t_0__Hs_0_Ht_-0.25	0.273	0.497	0.23
58_theo_Hs_Ht_s_0_t_0__Hs_0_Ht_-0.25	0.113	0.438	0.449
58_theo_Hs_Ht_s_0_t_0__Hs_0_Ht_-0.25	0.477	0.437	0.086
58_theo_Hs_Ht_s_0_t_0__Hs_0_Ht_-0.25	0.073	0.371	0.555
58_theo_Hs_Ht_s_0_t_0__Hs_0_Ht_-0.25	0.286	0.492	0.222
58_theo_Hs_Ht_s_0_t_0__Hs_0_Ht_-0.25	0.239	0.489	0.272
58_theo_Hs_Ht_s_0_t_0__Hs_0_Ht_-0.25	0.09	0.412	0.498
58_theo_Hs_Ht_s_0_t_0__Hs_0_Ht_-0.25	0.495	0.421	0.084
58_theo_Hs_Ht_s_0_t_0__Hs_0_Ht_-0.25	0.23	0.496	0.274
58_theo_Hs_Ht_s_0_t_0__Hs_0_Ht_-0.25	0.212	0.502	0.286
58_theo_Hs_Ht_s_0_t_0__Hs_0_Ht_-0.25	0.087	0.443	0.47
58_theo_Hs_Ht_s_0_t_0__Hs_0_Ht_-0.25	0.343	0.494	0.163
58_theo_Hs_Ht_s_0_t_0__Hs_0_Ht_-0.25	0.702	0.28	0.018
58_theo_Hs_Ht_s_0_t_0__Hs_0_Ht_-0.25	0.095	0.439	0.466
58_theo_Hs_Ht_s_0_t_0__Hs_0_Ht_-0.25	0.168	0.463	0.369
58_theo_Hs_Ht_s_0_t_0__Hs_0_Ht_-0.25	0.225	0.491	0.284
58_theo_Hs_Ht_s_0_t_0__Hs_0_Ht_-0.25	0.109	0.437	0.453
58_theo_Hs_Ht_s_0_t_0__Hs_0_Ht_-0.25	0.121	0.458	0.42
58_theo_Hs_Ht_s_0_t_0__Hs_0_Ht_-0.25	0.128	0.442	0.43
58_theo_Hs_Ht_s_0_t_0__Hs_0_Ht_-0.25	0.43	0.453	0.117
58_theo_Hs_Ht_s_0_t_0__Hs_0_Ht_-0.25	0.321	0.489	0.19
58_theo_Hs_Ht_s_0_t_0__Hs_0_Ht_-0.25	0.467	0.44	0.093
58_theo_Hs_Ht_s_0_t_0__Hs_0_Ht_-0.25	0.136	0.461	0.403
58_theo_Hs_Ht_s_0_t_0__Hs_0_Ht_-0.25	0.251	0.478	0.27
58_theo_Hs_Ht_s_0_t_0__Hs_0_Ht_-0.25	0.052	0.346	0.602
58_theo_Hs_Ht_s_0_t_0__Hs_0_Ht_-0.25	0.006	0.163	0.832
58_theo_Hs_Ht_s_0_t_0__Hs_0_Ht_-0.25	0.533	0.407	0.061
58_theo_Hs_Ht_s_0_t_0__Hs_0_Ht_-0.25	0.117	0.433	0.451
58_theo_Hs_Ht_s_0_t_0__Hs_0_Ht_-0.25	0.522	0.399	0.079
58_theo_Hs_Ht_s_0_t_0__Hs_0_Ht_-0.25	0.278	0.51	0.212
58_theo_Hs_Ht_s_0_t_0__Hs_0_Ht_-0.25	0.164	0.499	0.337
58_theo_Hs_Ht_s_0_t_0__Hs_0_Ht_-0.25	0.731	0.25	0.019
58_theo_Hs_Ht_s_0_t_0__Hs_0_Ht_-0.25	0.205	0.49	0.305
58_theo_Hs_Ht_s_0_t_0__Hs_0_Ht_-0.25	0.048	0.346	0.607
58_theo_Hs_Ht_s_0_t_0__Hs_0_Ht_-0.25	0.061	0.393	0.546
58_theo_Hs_Ht_s_0_t_0__Hs_0_Ht_-0.25	0.133	0.484	0.384
58_theo_Hs_Ht_s_0_t_0__Hs_0_Ht_-0.25	0.335	0.495	0.17
58_theo_Hs_Ht_s_0_t_0__Hs_0_Ht_-0.25	0.103	0.436	0.461
58_theo_Hs_Ht_s_0_t_0__Hs_0_Ht_-0.25	0.257	0.512	0.231
58_theo_Hs_Ht_s_0_t_0__Hs_0_Ht_-0.25	0.618	0.332	0.05
58_theo_Hs_Ht_s_0_t_0__Hs_0_Ht_-0.25	0.542	0.4	0.059
58_theo_Hs_Ht_s_0_t_0__Hs_0_Ht_-0.25	0.506	0.419	0.076
58_theo_Hs_Ht_s_0_t_0__Hs_0_Ht_-0.25	0.303	0.509	0.188
58_theo_Hs_Ht_s_0_t_0__Hs_0_Ht_-0.25	0.059	0.366	0.575
58_theo_Hs_Ht_s_0_t_0__Hs_0_Ht_-0.25	0.242	0.513	0.244
58_theo_Hs_Ht_s_0_t_0__Hs_0_Ht_-0.25	0.255	0.472	0.273
58_theo_Hs_Ht_s_0_t_0__Hs_0_Ht_-0.25	0.333	0.486	0.181
58_theo_Hs_Ht_s_0_t_0__Hs_0_Ht_-0.25	0.471	0.423	0.105
58_theo_Hs_Ht_s_0_t_0__Hs_0_Ht_-0.25	0.485	0.422	0.093
58_theo_Hs_Ht_s_0_t_0__Hs_0_Ht_-0.25	0.325	0.485	0.19
58_theo_Hs_Ht_s_0_t_0__Hs_0_Ht_-0.25	0.22	0.502	0.278
58_theo_Hs_Ht_s_0_t_0__Hs_0_Ht_-0.25	0.348	0.492	0.16
58_theo_Hs_Ht_s_0_t_0__Hs_0_Ht_-0.25	0.298	0.486	0.216
58_theo_Hs_Ht_s_0_t_0__Hs_0_Ht_-0.25	0.576	0.362	0.063
58_theo_Hs_Ht_s_0_t_0__Hs_0_Ht_-0.25	0.036	0.315	0.65
58_theo_Hs_Ht_s_0_t_0__Hs_0_Ht_-0.25	0.609	0.339	0.052
58_theo_Hs_Ht_s_0_t_0__Hs_0_Ht_-0.25	0.576	0.36	0.064
58_theo_Hs_Ht_s_0_t_0__Hs_0_Ht_-0.25	0.139	0.48	0.381
58_theo_Hs_Ht_s_0_t_0__Hs_0_Ht_-0.25	0.868	0.126	0.005
58_theo_Hs_Ht_s_0_t_0__Hs_0_Ht_-0.25	0.102	0.436	0.462
58_theo_Hs_Ht_s_0_t_0__Hs_0_Ht_-0.25	0.23	0.51	0.261
58_theo_Hs_Ht_s_0_t_0__Hs_0_Ht_-0.25	0.124	0.443	0.432
58_theo_Hs_Ht_s_0_t_0__Hs_0_Ht_-0.25	0.315	0.505	0.181
58_theo_Hs_Ht_s_0_t_0__Hs_0_Ht_0	0.232	0.487	0.281
58_theo_Hs_Ht_s_0_t_0__Hs_0_Ht_0	0.266	0.504	0.23
58_theo_Hs_Ht_s_0_t_0__Hs_0_Ht_0	0.196	0.497	0.306
58_theo_Hs_Ht_s_0_t_0__Hs_0_Ht_0	0.034	0.301	0.665
58_theo_Hs_Ht_s_0_t_0__Hs_0_Ht_0	0.015	0.222	0.763
58_theo_Hs_Ht_s_0_t_0__Hs_0_Ht_0	0.137	0.471	0.392
58_theo_Hs_Ht_s_0_t_0__Hs_0_Ht_0	0.04	0.326	0.634
58_theo_Hs_Ht_s_0_t_0__Hs_0_Ht_0	0.346	0.482	0.173
58_theo_Hs_Ht_s_0_t_0__Hs_0_Ht_0	0.425	0.455	0.12
58_theo_Hs_Ht_s_0_t_0__Hs_0_Ht_0	0.328	0.491	0.181
58_theo_Hs_Ht_s_0_t_0__Hs_0_Ht_0	0.154	0.464	0.383
58_theo_Hs_Ht_s_0_t_0__Hs_0_Ht_0	0.232	0.502	0.266
58_theo_Hs_Ht_s_0_t_0__Hs_0_Ht_0	0.358	0.498	0.144
58_theo_Hs_Ht_s_0_t_0__Hs_0_Ht_0	0.296	0.495	0.209
58_theo_Hs_Ht_s_0_t_0__Hs_0_Ht_0	0.028	0.271	0.702
58_theo_Hs_Ht_s_0_t_0__Hs_0_Ht_0	0.609	0.331	0.059
58_theo_Hs_Ht_s_0_t_0__Hs_0_Ht_0	0.038	0.314	0.648
58_theo_Hs_Ht_s_0_t_0__Hs_0_Ht_0	0.051	0.341	0.608
58_theo_Hs_Ht_s_0_t_0__Hs_0_Ht_0	0.311	0.489	0.2
58_theo_Hs_Ht_s_0_t_0__Hs_0_Ht_0	0.202	0.472	0.325
58_theo_Hs_Ht_s_0_t_0__Hs_0_Ht_0	0.082	0.43	0.488
58_theo_Hs_Ht_s_0_t_0__Hs_0_Ht_0	0.107	0.454	0.44
58_theo_Hs_Ht_s_0_t_0__Hs_0_Ht_0	0.483	0.425	0.092
58_theo_Hs_Ht_s_0_t_0__Hs_0_Ht_0	0.532	0.392	0.075
58_theo_Hs_Ht_s_0_t_0__Hs_0_Ht_0	0.357	0.478	0.165
58_theo_Hs_Ht_s_0_t_0__Hs_0_Ht_0	0.297	0.491	0.212
58_theo_Hs_Ht_s_0_t_0__Hs_0_Ht_0	0.13	0.461	0.409
58_theo_Hs_Ht_s_0_t_0__Hs_0_Ht_0	0.542	0.389	0.069
58_theo_Hs_Ht_s_0_t_0__Hs_0_Ht_0	0.099	0.421	0.481
58_theo_Hs_Ht_s_0_t_0__Hs_0_Ht_0	0.135	0.466	0.399
58_theo_Hs_Ht_s_0_t_0__Hs_0_Ht_0	0.098	0.438	0.463
58_theo_Hs_Ht_s_0_t_0__Hs_0_Ht_0	0.19	0.512	0.298
58_theo_Hs_Ht_s_0_t_0__Hs_0_Ht_0	0.221	0.486	0.293
58_theo_Hs_Ht_s_0_t_0__Hs_0_Ht_0	0.14	0.451	0.409
58_theo_Hs_Ht_s_0_t_0__Hs_0_Ht_0	0.543	0.39	0.067
58_theo_Hs_Ht_s_0_t_0__Hs_0_Ht_0	0.172	0.49	0.337
58_theo_Hs_Ht_s_0_t_0__Hs_0_Ht_0	0.331	0.482	0.187
58_theo_Hs_Ht_s_0_t_0__Hs_0_Ht_0	0.112	0.461	0.427
58_theo_Hs_Ht_s_0_t_0__Hs_0_Ht_0	0.299	0.496	0.205
58_theo_Hs_Ht_s_0_t_0__Hs_0_Ht_0	0.492	0.409	0.099
58_theo_Hs_Ht_s_0_t_0__Hs_0_Ht_0	0.7	0.275	0.026
58_theo_Hs_Ht_s_0_t_0__Hs_0_Ht_0	0.065	0.34	0.594
58_theo_Hs_Ht_s_0_t_0__Hs_0_Ht_0	0.326	0.491	0.184
58_theo_Hs_Ht_s_0_t_0__Hs_0_Ht_0	0.288	0.491	0.222
58_theo_Hs_Ht_s_0_t_0__Hs_0_Ht_0	0.31	0.496	0.194
58_theo_Hs_Ht_s_0_t_0__Hs_0_Ht_0	0.269	0.505	0.225
58_theo_Hs_Ht_s_0_t_0__Hs_0_Ht_0	0.359	0.466	0.175
58_theo_Hs_Ht_s_0_t_0__Hs_0_Ht_0	0.102	0.432	0.466
58_theo_Hs_Ht_s_0_t_0__Hs_0_Ht_0	0.184	0.51	0.306
58_theo_Hs_Ht_s_0_t_0__Hs_0_Ht_0	0.536	0.386	0.078
58_theo_Hs_Ht_s_0_t_0__Hs_0_Ht_0	0.312	0.504	0.185
58_theo_Hs_Ht_s_0_t_0__Hs_0_Ht_0	0.306	0.496	0.198
58_theo_Hs_Ht_s_0_t_0__Hs_0_Ht_0	0.386	0.447	0.167
58_theo_Hs_Ht_s_0_t_0__Hs_0_Ht_0	0.519	0.408	0.072
58_theo_Hs_Ht_s_0_t_0__Hs_0_Ht_0	0.335	0.489	0.175
58_theo_Hs_Ht_s_0_t_0__Hs_0_Ht_0	0.382	0.476	0.142
58_theo_Hs_Ht_s_0_t_0__Hs_0_Ht_0	0.239	0.503	0.259
58_theo_Hs_Ht_s_0_t_0__Hs_0_Ht_0	0.044	0.341	0.615
58_theo_Hs_Ht_s_0_t_0__Hs_0_Ht_0	0.083	0.406	0.511
58_theo_Hs_Ht_s_0_t_0__Hs_0_Ht_0	0.35	0.493	0.157
58_theo_Hs_Ht_s_0_t_0__Hs_0_Ht_0	0.082	0.435	0.483
58_theo_Hs_Ht_s_0_t_0__Hs_0_Ht_0	0.474	0.44	0.086
58_theo_Hs_Ht_s_0_t_0__Hs_0_Ht_0	0.035	0.331	0.634
58_theo_Hs_Ht_s_0_t_0__Hs_0_Ht_0	0.377	0.489	0.134
58_theo_Hs_Ht_s_0_t_0__Hs_0_Ht_0	0.585	0.359	0.056
58_theo_Hs_Ht_s_0_t_0__Hs_0_Ht_0	0.332	0.485	0.183
58_theo_Hs_Ht_s_0_t_0__Hs_0_Ht_0	0.327	0.481	0.192
58_theo_Hs_Ht_s_0_t_0__Hs_0_Ht_0	0.113	0.449	0.438
58_theo_Hs_Ht_s_0_t_0__Hs_0_Ht_0	0.088	0.395	0.517
58_theo_Hs_Ht_s_0_t_0__Hs_0_Ht_0	0.756	0.23	0.014
58_theo_Hs_Ht_s_0_t_0__Hs_0_Ht_0	0.102	0.425	0.473
58_theo_Hs_Ht_s_0_t_0__Hs_0_Ht_0	0.221	0.471	0.308
58_theo_Hs_Ht_s_0_t_0__Hs_0_Ht_0	0.42	0.451	0.13
58_theo_Hs_Ht_s_0_t_0__Hs_0_Ht_0	0.052	0.371	0.577
58_theo_Hs_Ht_s_0_t_0__Hs_0_Ht_0	0.257	0.478	0.265
58_theo_Hs_Ht_s_0_t_0__Hs_0_Ht_0	0.332	0.484	0.184
58_theo_Hs_Ht_s_0_t_0__Hs_0_Ht_0	0.088	0.407	0.505
58_theo_Hs_Ht_s_0_t_0__Hs_0_Ht_0	0.37	0.479	0.151
58_theo_Hs_Ht_s_0_t_0__Hs_0_Ht_0	0.092	0.427	0.481
58_theo_Hs_Ht_s_0_t_0__Hs_0_Ht_0	0.266	0.515	0.219
58_theo_Hs_Ht_s_0_t_0__Hs_0_Ht_0	0.603	0.342	0.055
58_theo_Hs_Ht_s_0_t_0__Hs_0_Ht_0	0.134	0.466	0.4
58_theo_Hs_Ht_s_0_t_0__Hs_0_Ht_0	0.341	0.487	0.172
58_theo_Hs_Ht_s_0_t_0__Hs_0_Ht_0	0.02	0.25	0.729
58_theo_Hs_Ht_s_0_t_0__Hs_0_Ht_0	0.178	0.494	0.328
58_theo_Hs_Ht_s_0_t_0__Hs_0_Ht_0	0.35	0.493	0.157
58_theo_Hs_Ht_s_0_t_0__Hs_0_Ht_0	0.596	0.352	0.052
58_theo_Hs_Ht_s_0_t_0__Hs_0_Ht_0	0.395	0.47	0.135
58_theo_Hs_Ht_s_0_t_0__Hs_0_Ht_0	0.522	0.404	0.074
58_theo_Hs_Ht_s_0_t_0__Hs_0_Ht_0	0.86	0.136	0.004
58_theo_Hs_Ht_s_0_t_0__Hs_0_Ht_0	0.472	0.431	0.096
58_theo_Hs_Ht_s_0_t_0__Hs_0_Ht_0	0.08	0.378	0.542
58_theo_Hs_Ht_s_0_t_0__Hs_0_Ht_0	0.336	0.487	0.177
58_theo_Hs_Ht_s_0_t_0__Hs_0_Ht_0	0.423	0.459	0.118
58_theo_Hs_Ht_s_0_t_0__Hs_0_Ht_0	0.221	0.485	0.294
58_theo_Hs_Ht_s_0_t_0__Hs_0_Ht_0	0.378	0.477	0.145
58_theo_Hs_Ht_s_0_t_0__Hs_0_Ht_0	0.114	0.463	0.423
58_theo_Hs_Ht_s_0_t_0__Hs_0_Ht_0	0.085	0.417	0.499
58_theo_Hs_Ht_s_0_t_0__Hs_0_Ht_0	0.335	0.495	0.17
58_theo_Hs_Ht_s_0_t_0__Hs_0_Ht_0	0.138	0.446	0.415
58_theo_Hs_Ht_s_0_t_0__Hs_0_Ht_0.25	0.126	0.464	0.41
58_theo_Hs_Ht_s_0_t_0__Hs_0_Ht_0.25	0.237	0.475	0.287
58_theo_Hs_Ht_s_0_t_0__Hs_0_Ht_0.25	0.826	0.168	0.006
58_theo_Hs_Ht_s_0_t_0__Hs_0_Ht_0.25	0.197	0.494	0.309
58_theo_Hs_Ht_s_0_t_0__Hs_0_Ht_0.25	0.08	0.413	0.507
58_theo_Hs_Ht_s_0_t_0__Hs_0_Ht_0.25	0.075	0.395	0.53
58_theo_Hs_Ht_s_0_t_0__Hs_0_Ht_0.25	0.238	0.506	0.256
58_theo_Hs_Ht_s_0_t_0__Hs_0_Ht_0.25	0.134	0.45	0.416
58_theo_Hs_Ht_s_0_t_0__Hs_0_Ht_0.25	0.362	0.477	0.161
58_theo_Hs_Ht_s_0_t_0__Hs_0_Ht_0.25	0.111	0.456	0.433
58_theo_Hs_Ht_s_0_t_0__Hs_0_Ht_0.25	0.426	0.456	0.118
58_theo_Hs_Ht_s_0_t_0__Hs_0_Ht_0.25	0.339	0.484	0.177
58_theo_Hs_Ht_s_0_t_0__Hs_0_Ht_0.25	0.166	0.506	0.328
58_theo_Hs_Ht_s_0_t_0__Hs_0_Ht_0.25	0.056	0.368	0.576
58_theo_Hs_Ht_s_0_t_0__Hs_0_Ht_0.25	0.324	0.481	0.196
58_theo_Hs_Ht_s_0_t_0__Hs_0_Ht_0.25	0.039	0.35	0.611
58_theo_Hs_Ht_s_0_t_0__Hs_0_Ht_0.25	0.149	0.466	0.384
58_theo_Hs_Ht_s_0_t_0__Hs_0_Ht_0.25	0.232	0.48	0.288
58_theo_Hs_Ht_s_0_t_0__Hs_0_Ht_0.25	0.173	0.48	0.346
58_theo_Hs_Ht_s_0_t_0__Hs_0_Ht_0.25	0.312	0.493	0.195
58_theo_Hs_Ht_s_0_t_0__Hs_0_Ht_0.25	0.104	0.457	0.44
58_theo_Hs_Ht_s_0_t_0__Hs_0_Ht_0.25	0.282	0.513	0.205
58_theo_Hs_Ht_s_0_t_0__Hs_0_Ht_0.25	0.352	0.471	0.177
58_theo_Hs_Ht_s_0_t_0__Hs_0_Ht_0.25	0.459	0.443	0.098
58_theo_Hs_Ht_s_0_t_0__Hs_0_Ht_0.25	0.197	0.51	0.292
58_theo_Hs_Ht_s_0_t_0__Hs_0_Ht_0.25	0.069	0.396	0.535
58_theo_Hs_Ht_s_0_t_0__Hs_0_Ht_0.25	0.309	0.483	0.208
58_theo_Hs_Ht_s_0_t_0__Hs_0_Ht_0.25	0.478	0.425	0.098
58_theo_Hs_Ht_s_0_t_0__Hs_0_Ht_0.25	0.019	0.241	0.74
58_theo_Hs_Ht_s_0_t_0__Hs_0_Ht_0.25	0.619	0.335	0.045
58_theo_Hs_Ht_s_0_t_0__Hs_0_Ht_0.25	0.28	0.491	0.229
58_theo_Hs_Ht_s_0_t_0__Hs_0_Ht_0.25	0.208	0.493	0.299
58_theo_Hs_Ht_s_0_t_0__Hs_0_Ht_0.25	0.045	0.355	0.6
58_theo_Hs_Ht_s_0_t_0__Hs_0_Ht_0.25	0.557	0.377	0.066
58_theo_Hs_Ht_s_0_t_0__Hs_0_Ht_0.25	0.056	0.355	0.589
58_theo_Hs_Ht_s_0_t_0__Hs_0_Ht_0.25	0.316	0.501	0.183
58_theo_Hs_Ht_s_0_t_0__Hs_0_Ht_0.25	0.512	0.404	0.085
58_theo_Hs_Ht_s_0_t_0__Hs_0_Ht_0.25	0.112	0.462	0.427
58_theo_Hs_Ht_s_0_t_0__Hs_0_Ht_0.25	0.021	0.24	0.739
58_theo_Hs_Ht_s_0_t_0__Hs_0_Ht_0.25	0	0.012	0.988
58_theo_Hs_Ht_s_0_t_0__Hs_0_Ht_0.25	0.103	0.459	0.438
58_theo_Hs_Ht_s_0_t_0__Hs_0_Ht_0.25	0.021	0.243	0.736
58_theo_Hs_Ht_s_0_t_0__Hs_0_Ht_0.25	0.019	0.239	0.742
58_theo_Hs_Ht_s_0_t_0__Hs_0_Ht_0.25	0.334	0.486	0.18
58_theo_Hs_Ht_s_0_t_0__Hs_0_Ht_0.25	0.336	0.482	0.181
58_theo_Hs_Ht_s_0_t_0__Hs_0_Ht_0.25	0.171	0.514	0.315
58_theo_Hs_Ht_s_0_t_0__Hs_0_Ht_0.25	0.032	0.301	0.667
58_theo_Hs_Ht_s_0_t_0__Hs_0_Ht_0.25	0.289	0.499	0.212
58_theo_Hs_Ht_s_0_t_0__Hs_0_Ht_0.25	0.183	0.47	0.346
58_theo_Hs_Ht_s_0_t_0__Hs_0_Ht_0.25	0.244	0.496	0.26
58_theo_Hs_Ht_s_0_t_0__Hs_0_Ht_0.25	0.491	0.415	0.094
58_theo_Hs_Ht_s_0_t_0__Hs_0_Ht_0.25	0.479	0.441	0.08
58_theo_Hs_Ht_s_0_t_0__Hs_0_Ht_0.25	0.328	0.498	0.174
58_theo_Hs_Ht_s_0_t_0__Hs_0_Ht_0.25	0.029	0.27	0.701
58_theo_Hs_Ht_s_0_t_0__Hs_0_Ht_0.25	0.276	0.486	0.238
58_theo_Hs_Ht_s_0_t_0__Hs_0_Ht_0.25	0.469	0.432	0.099
58_theo_Hs_Ht_s_0_t_0__Hs_0_Ht_0.25	0.102	0.428	0.47
58_theo_Hs_Ht_s_0_t_0__Hs_0_Ht_0.25	0.252	0.486	0.262
58_theo_Hs_Ht_s_0_t_0__Hs_0_Ht_0.25	0.262	0.489	0.249
58_theo_Hs_Ht_s_0_t_0__Hs_0_Ht_0.25	0.608	0.352	0.04
58_theo_Hs_Ht_s_0_t_0__Hs_0_Ht_0.25	0.253	0.504	0.243
58_theo_Hs_Ht_s_0_t_0__Hs_0_Ht_0.25	0.474	0.436	0.089
58_theo_Hs_Ht_s_0_t_0__Hs_0_Ht_0.25	0.654	0.308	0.038
58_theo_Hs_Ht_s_0_t_0__Hs_0_Ht_0.25	0.436	0.434	0.131
58_theo_Hs_Ht_s_0_t_0__Hs_0_Ht_0.25	0.36	0.483	0.157
58_theo_Hs_Ht_s_0_t_0__Hs_0_Ht_0.25	0.059	0.381	0.559
58_theo_Hs_Ht_s_0_t_0__Hs_0_Ht_0.25	0.356	0.493	0.151
58_theo_Hs_Ht_s_0_t_0__Hs_0_Ht_0.25	0.437	0.455	0.107
58_theo_Hs_Ht_s_0_t_0__Hs_0_Ht_0.25	0.031	0.305	0.663
58_theo_Hs_Ht_s_0_t_0__Hs_0_Ht_0.25	0.05	0.354	0.596
58_theo_Hs_Ht_s_0_t_0__Hs_0_Ht_0.25	0.313	0.496	0.191
58_theo_Hs_Ht_s_0_t_0__Hs_0_Ht_0.25	0.241	0.51	0.249
58_theo_Hs_Ht_s_0_t_0__Hs_0_Ht_0.25	0.316	0.504	0.18
58_theo_Hs_Ht_s_0_t_0__Hs_0_Ht_0.25	0.015	0.203	0.782
58_theo_Hs_Ht_s_0_t_0__Hs_0_Ht_0.25	0.363	0.484	0.153
58_theo_Hs_Ht_s_0_t_0__Hs_0_Ht_0.25	0.173	0.493	0.334
58_theo_Hs_Ht_s_0_t_0__Hs_0_Ht_0.25	0.179	0.48	0.341
58_theo_Hs_Ht_s_0_t_0__Hs_0_Ht_0.25	0.064	0.383	0.553
58_theo_Hs_Ht_s_0_t_0__Hs_0_Ht_0.25	0.293	0.519	0.188
58_theo_Hs_Ht_s_0_t_0__Hs_0_Ht_0.25	0.062	0.354	0.585
58_theo_Hs_Ht_s_0_t_0__Hs_0_Ht_0.25	0.269	0.515	0.216
58_theo_Hs_Ht_s_0_t_0__Hs_0_Ht_0.25	0.116	0.454	0.43
58_theo_Hs_Ht_s_0_t_0__Hs_0_Ht_0.25	0.153	0.471	0.376
58_theo_Hs_Ht_s_0_t_0__Hs_0_Ht_0.25	0.032	0.263	0.705
58_theo_Hs_Ht_s_0_t_0__Hs_0_Ht_0.25	0.275	0.474	0.251
58_theo_Hs_Ht_s_0_t_0__Hs_0_Ht_0.25	0.332	0.503	0.165
58_theo_Hs_Ht_s_0_t_0__Hs_0_Ht_0.25	0.547	0.39	0.063
58_theo_Hs_Ht_s_0_t_0__Hs_0_Ht_0.25	0.025	0.276	0.699
58_theo_Hs_Ht_s_0_t_0__Hs_0_Ht_0.25	0.185	0.497	0.317
58_theo_Hs_Ht_s_0_t_0__Hs_0_Ht_0.25	0.244	0.509	0.247
58_theo_Hs_Ht_s_0_t_0__Hs_0_Ht_0.25	0.757	0.228	0.015
58_theo_Hs_Ht_s_0_t_0__Hs_0_Ht_0.25	0.355	0.471	0.174
58_theo_Hs_Ht_s_0_t_0__Hs_0_Ht_0.25	0.118	0.448	0.435
58_theo_Hs_Ht_s_0_t_0__Hs_0_Ht_0.25	0.184	0.489	0.327
58_theo_Hs_Ht_s_0_t_0__Hs_0_Ht_0.25	0.442	0.438	0.119
58_theo_Hs_Ht_s_0_t_0__Hs_0_Ht_0.25	0.064	0.382	0.553
58_theo_Hs_Ht_s_0_t_0__Hs_0_Ht_0.25	0.148	0.457	0.394
58_theo_Hs_Ht_s_0_t_0__Hs_0_Ht_0.25	0.105	0.457	0.438
58_theo_Hs_Ht_s_0_t_0__Hs_0_Ht_0.25	0.424	0.452	0.124
58_theo_Hs_Ht_s_0_t_0__Hs_0_Ht_0.25	0.035	0.343	0.622
58_theo_Hs_Ht_s_0_t_0__Hs_0_Ht_0.5	0.127	0.453	0.42
58_theo_Hs_Ht_s_0_t_0__Hs_0_Ht_0.5	0.118	0.465	0.417
58_theo_Hs_Ht_s_0_t_0__Hs_0_Ht_0.5	0.465	0.436	0.098
58_theo_Hs_Ht_s_0_t_0__Hs_0_Ht_0.5	0.237	0.498	0.265
58_theo_Hs_Ht_s_0_t_0__Hs_0_Ht_0.5	0.142	0.482	0.376
58_theo_Hs_Ht_s_0_t_0__Hs_0_Ht_0.5	0.069	0.403	0.528
58_theo_Hs_Ht_s_0_t_0__Hs_0_Ht_0.5	0.731	0.25	0.018
58_theo_Hs_Ht_s_0_t_0__Hs_0_Ht_0.5	0.668	0.306	0.026
58_theo_Hs_Ht_s_0_t_0__Hs_0_Ht_0.5	0.17	0.477	0.353
58_theo_Hs_Ht_s_0_t_0__Hs_0_Ht_0.5	0.158	0.504	0.339
58_theo_Hs_Ht_s_0_t_0__Hs_0_Ht_0.5	0.331	0.505	0.164
58_theo_Hs_Ht_s_0_t_0__Hs_0_Ht_0.5	0.343	0.489	0.168
58_theo_Hs_Ht_s_0_t_0__Hs_0_Ht_0.5	0.427	0.46	0.113
58_theo_Hs_Ht_s_0_t_0__Hs_0_Ht_0.5	0.204	0.499	0.297
58_theo_Hs_Ht_s_0_t_0__Hs_0_Ht_0.5	0.172	0.472	0.356
58_theo_Hs_Ht_s_0_t_0__Hs_0_Ht_0.5	0.517	0.41	0.073
58_theo_Hs_Ht_s_0_t_0__Hs_0_Ht_0.5	0.552	0.394	0.054
58_theo_Hs_Ht_s_0_t_0__Hs_0_Ht_0.5	0.407	0.455	0.138
58_theo_Hs_Ht_s_0_t_0__Hs_0_Ht_0.5	0.318	0.469	0.213
58_theo_Hs_Ht_s_0_t_0__Hs_0_Ht_0.5	0.272	0.493	0.235
58_theo_Hs_Ht_s_0_t_0__Hs_0_Ht_0.5	0.2	0.483	0.317
58_theo_Hs_Ht_s_0_t_0__Hs_0_Ht_0.5	0.139	0.47	0.391
58_theo_Hs_Ht_s_0_t_0__Hs_0_Ht_0.5	0.26	0.513	0.227
58_theo_Hs_Ht_s_0_t_0__Hs_0_Ht_0.5	0.12	0.463	0.417
58_theo_Hs_Ht_s_0_t_0__Hs_0_Ht_0.5	0.292	0.472	0.237
58_theo_Hs_Ht_s_0_t_0__Hs_0_Ht_0.5	0.374	0.474	0.152
58_theo_Hs_Ht_s_0_t_0__Hs_0_Ht_0.5	0.181	0.508	0.312
58_theo_Hs_Ht_s_0_t_0__Hs_0_Ht_0.5	0.131	0.484	0.385
58_theo_Hs_Ht_s_0_t_0__Hs_0_Ht_0.5	0.044	0.317	0.639
58_theo_Hs_Ht_s_0_t_0__Hs_0_Ht_0.5	0.176	0.488	0.336
58_theo_Hs_Ht_s_0_t_0__Hs_0_Ht_0.5	0.091	0.419	0.49
58_theo_Hs_Ht_s_0_t_0__Hs_0_Ht_0.5	0.552	0.372	0.076
58_theo_Hs_Ht_s_0_t_0__Hs_0_Ht_0.5	0.327	0.489	0.183
58_theo_Hs_Ht_s_0_t_0__Hs_0_Ht_0.5	0.449	0.452	0.099
58_theo_Hs_Ht_s_0_t_0__Hs_0_Ht_0.5	0.547	0.39	0.063
58_theo_Hs_Ht_s_0_t_0__Hs_0_Ht_0.5	0.259	0.492	0.249
58_theo_Hs_Ht_s_0_t_0__Hs_0_Ht_0.5	0.753	0.23	0.017
58_theo_Hs_Ht_s_0_t_0__Hs_0_Ht_0.5	0.128	0.473	0.399
58_theo_Hs_Ht_s_0_t_0__Hs_0_Ht_0.5	0.239	0.49	0.271
58_theo_Hs_Ht_s_0_t_0__Hs_0_Ht_0.5	0.08	0.39	0.531
58_theo_Hs_Ht_s_0_t_0__Hs_0_Ht_0.5	0.18	0.491	0.33
58_theo_Hs_Ht_s_0_t_0__Hs_0_Ht_0.5	0.628	0.327	0.045
58_theo_Hs_Ht_s_0_t_0__Hs_0_Ht_0.5	0.262	0.495	0.244
58_theo_Hs_Ht_s_0_t_0__Hs_0_Ht_0.5	0.156	0.481	0.364
58_theo_Hs_Ht_s_0_t_0__Hs_0_Ht_0.5	0.106	0.45	0.444
58_theo_Hs_Ht_s_0_t_0__Hs_0_Ht_0.5	0.048	0.376	0.575
58_theo_Hs_Ht_s_0_t_0__Hs_0_Ht_0.5	0.576	0.376	0.048
58_theo_Hs_Ht_s_0_t_0__Hs_0_Ht_0.5	0.285	0.498	0.217
58_theo_Hs_Ht_s_0_t_0__Hs_0_Ht_0.5	0.09	0.428	0.481
58_theo_Hs_Ht_s_0_t_0__Hs_0_Ht_0.5	0.283	0.497	0.22
58_theo_Hs_Ht_s_0_t_0__Hs_0_Ht_0.5	0.596	0.344	0.06
58_theo_Hs_Ht_s_0_t_0__Hs_0_Ht_0.5	0.389	0.469	0.142
58_theo_Hs_Ht_s_0_t_0__Hs_0_Ht_0.5	0.257	0.501	0.242
58_theo_Hs_Ht_s_0_t_0__Hs_0_Ht_0.5	0.175	0.462	0.363
58_theo_Hs_Ht_s_0_t_0__Hs_0_Ht_0.5	0.422	0.446	0.132
58_theo_Hs_Ht_s_0_t_0__Hs_0_Ht_0.5	0.607	0.34	0.054
58_theo_Hs_Ht_s_0_t_0__Hs_0_Ht_0.5	0.147	0.454	0.399
58_theo_Hs_Ht_s_0_t_0__Hs_0_Ht_0.5	0.408	0.461	0.131
58_theo_Hs_Ht_s_0_t_0__Hs_0_Ht_0.5	0.225	0.496	0.279
58_theo_Hs_Ht_s_0_t_0__Hs_0_Ht_0.5	0.241	0.505	0.254
58_theo_Hs_Ht_s_0_t_0__Hs_0_Ht_0.5	0.113	0.443	0.443
58_theo_Hs_Ht_s_0_t_0__Hs_0_Ht_0.5	0.523	0.393	0.084
58_theo_Hs_Ht_s_0_t_0__Hs_0_Ht_0.5	0.067	0.37	0.563
58_theo_Hs_Ht_s_0_t_0__Hs_0_Ht_0.5	0.129	0.454	0.417
58_theo_Hs_Ht_s_0_t_0__Hs_0_Ht_0.5	0.268	0.512	0.22
58_theo_Hs_Ht_s_0_t_0__Hs_0_Ht_0.5	0.348	0.497	0.154
58_theo_Hs_Ht_s_0_t_0__Hs_0_Ht_0.5	0.018	0.234	0.748
58_theo_Hs_Ht_s_0_t_0__Hs_0_Ht_0.5	0.335	0.48	0.185
58_theo_Hs_Ht_s_0_t_0__Hs_0_Ht_0.5	0.412	0.467	0.121
58_theo_Hs_Ht_s_0_t_0__Hs_0_Ht_0.5	0.278	0.503	0.219
58_theo_Hs_Ht_s_0_t_0__Hs_0_Ht_0.5	0.184	0.488	0.327
58_theo_Hs_Ht_s_0_t_0__Hs_0_Ht_0.5	0.114	0.469	0.416
58_theo_Hs_Ht_s_0_t_0__Hs_0_Ht_0.5	0.1	0.479	0.421
58_theo_Hs_Ht_s_0_t_0__Hs_0_Ht_0.5	0.123	0.472	0.405
58_theo_Hs_Ht_s_0_t_0__Hs_0_Ht_0.5	0.168	0.496	0.336
58_theo_Hs_Ht_s_0_t_0__Hs_0_Ht_0.5	0.278	0.512	0.21
58_theo_Hs_Ht_s_0_t_0__Hs_0_Ht_0.5	0.296	0.496	0.208
58_theo_Hs_Ht_s_0_t_0__Hs_0_Ht_0.5	0.438	0.437	0.124
58_theo_Hs_Ht_s_0_t_0__Hs_0_Ht_0.5	0.351	0.488	0.161
58_theo_Hs_Ht_s_0_t_0__Hs_0_Ht_0.5	0.767	0.215	0.019
58_theo_Hs_Ht_s_0_t_0__Hs_0_Ht_0.5	0.389	0.473	0.139
58_theo_Hs_Ht_s_0_t_0__Hs_0_Ht_0.5	0.303	0.498	0.2
58_theo_Hs_Ht_s_0_t_0__Hs_0_Ht_0.5	0.096	0.435	0.47
58_theo_Hs_Ht_s_0_t_0__Hs_0_Ht_0.5	0.305	0.505	0.19
58_theo_Hs_Ht_s_0_t_0__Hs_0_Ht_0.5	0.026	0.292	0.681
58_theo_Hs_Ht_s_0_t_0__Hs_0_Ht_0.5	0.338	0.484	0.178
58_theo_Hs_Ht_s_0_t_0__Hs_0_Ht_0.5	0.24	0.511	0.25
58_theo_Hs_Ht_s_0_t_0__Hs_0_Ht_0.5	0.367	0.467	0.166
58_theo_Hs_Ht_s_0_t_0__Hs_0_Ht_0.5	0.039	0.347	0.614
58_theo_Hs_Ht_s_0_t_0__Hs_0_Ht_0.5	0.41	0.476	0.115
58_theo_Hs_Ht_s_0_t_0__Hs_0_Ht_0.5	0.07	0.407	0.524
58_theo_Hs_Ht_s_0_t_0__Hs_0_Ht_0.5	0.015	0.21	0.775
58_theo_Hs_Ht_s_0_t_0__Hs_0_Ht_0.5	0.241	0.498	0.261
58_theo_Hs_Ht_s_0_t_0__Hs_0_Ht_0.5	0.451	0.437	0.111
58_theo_Hs_Ht_s_0_t_0__Hs_0_Ht_0.5	0.406	0.458	0.135
58_theo_Hs_Ht_s_0_t_0__Hs_0_Ht_0.5	0.537	0.386	0.077
58_theo_Hs_Ht_s_0_t_0__Hs_0_Ht_0.5	0.454	0.438	0.108
58_theo_Hs_Ht_s_0_t_0__Hs_0_Ht_0.5	0.44	0.454	0.106
58_theo_Hs_Ht_s_0_t_0__Hs_0_Ht_0.5	0.354	0.482	0.165
58_theo_Hs_Ht_s_0_t_0__Hs_0_Ht_0.5	0.075	0.372	0.553
58_theo_Hs_Ht_s_0_t_0__Hs_0.25_Ht_-0.25	0.324	0.479	0.197
58_theo_Hs_Ht_s_0_t_0__Hs_0.25_Ht_-0.25	0.516	0.396	0.088
58_theo_Hs_Ht_s_0_t_0__Hs_0.25_Ht_-0.25	0.143	0.496	0.361
58_theo_Hs_Ht_s_0_t_0__Hs_0.25_Ht_-0.25	0.225	0.51	0.265
58_theo_Hs_Ht_s_0_t_0__Hs_0.25_Ht_-0.25	0.134	0.47	0.396
58_theo_Hs_Ht_s_0_t_0__Hs_0.25_Ht_-0.25	0.442	0.438	0.12
58_theo_Hs_Ht_s_0_t_0__Hs_0.25_Ht_-0.25	0.297	0.485	0.218
58_theo_Hs_Ht_s_0_t_0__Hs_0.25_Ht_-0.25	0.35	0.484	0.166
58_theo_Hs_Ht_s_0_t_0__Hs_0.25_Ht_-0.25	0.241	0.502	0.258
58_theo_Hs_Ht_s_0_t_0__Hs_0.25_Ht_-0.25	0.369	0.472	0.159
58_theo_Hs_Ht_s_0_t_0__Hs_0.25_Ht_-0.25	0.297	0.497	0.206
58_theo_Hs_Ht_s_0_t_0__Hs_0.25_Ht_-0.25	0.421	0.465	0.114
58_theo_Hs_Ht_s_0_t_0__Hs_0.25_Ht_-0.25	0.05	0.369	0.581
58_theo_Hs_Ht_s_0_t_0__Hs_0.25_Ht_-0.25	0.062	0.376	0.562
58_theo_Hs_Ht_s_0_t_0__Hs_0.25_Ht_-0.25	0.005	0.113	0.882
58_theo_Hs_Ht_s_0_t_0__Hs_0.25_Ht_-0.25	0.146	0.499	0.356
58_theo_Hs_Ht_s_0_t_0__Hs_0.25_Ht_-0.25	0.159	0.475	0.366
58_theo_Hs_Ht_s_0_t_0__Hs_0.25_Ht_-0.25	0.189	0.494	0.317
58_theo_Hs_Ht_s_0_t_0__Hs_0.25_Ht_-0.25	0.375	0.472	0.154
58_theo_Hs_Ht_s_0_t_0__Hs_0.25_Ht_-0.25	0.373	0.472	0.156
58_theo_Hs_Ht_s_0_t_0__Hs_0.25_Ht_-0.25	0.123	0.456	0.421
58_theo_Hs_Ht_s_0_t_0__Hs_0.25_Ht_-0.25	0.863	0.129	0.008
58_theo_Hs_Ht_s_0_t_0__Hs_0.25_Ht_-0.25	0.135	0.478	0.387
58_theo_Hs_Ht_s_0_t_0__Hs_0.25_Ht_-0.25	0.247	0.495	0.259
58_theo_Hs_Ht_s_0_t_0__Hs_0.25_Ht_-0.25	0.049	0.322	0.629
58_theo_Hs_Ht_s_0_t_0__Hs_0.25_Ht_-0.25	0.529	0.398	0.072
58_theo_Hs_Ht_s_0_t_0__Hs_0.25_Ht_-0.25	0.408	0.463	0.128
58_theo_Hs_Ht_s_0_t_0__Hs_0.25_Ht_-0.25	0.027	0.265	0.707
58_theo_Hs_Ht_s_0_t_0__Hs_0.25_Ht_-0.25	0.071	0.389	0.539
58_theo_Hs_Ht_s_0_t_0__Hs_0.25_Ht_-0.25	0.179	0.476	0.345
58_theo_Hs_Ht_s_0_t_0__Hs_0.25_Ht_-0.25	0.013	0.212	0.775
58_theo_Hs_Ht_s_0_t_0__Hs_0.25_Ht_-0.25	0.257	0.48	0.263
58_theo_Hs_Ht_s_0_t_0__Hs_0.25_Ht_-0.25	0.106	0.464	0.43
58_theo_Hs_Ht_s_0_t_0__Hs_0.25_Ht_-0.25	0.655	0.309	0.036
58_theo_Hs_Ht_s_0_t_0__Hs_0.25_Ht_-0.25	0.089	0.401	0.51
58_theo_Hs_Ht_s_0_t_0__Hs_0.25_Ht_-0.25	0.396	0.466	0.138
58_theo_Hs_Ht_s_0_t_0__Hs_0.25_Ht_-0.25	0.277	0.507	0.216
58_theo_Hs_Ht_s_0_t_0__Hs_0.25_Ht_-0.25	0.442	0.465	0.093
58_theo_Hs_Ht_s_0_t_0__Hs_0.25_Ht_-0.25	0.194	0.517	0.289
58_theo_Hs_Ht_s_0_t_0__Hs_0.25_Ht_-0.25	0.582	0.36	0.059
58_theo_Hs_Ht_s_0_t_0__Hs_0.25_Ht_-0.25	0.529	0.387	0.084
58_theo_Hs_Ht_s_0_t_0__Hs_0.25_Ht_-0.25	0.714	0.261	0.025
58_theo_Hs_Ht_s_0_t_0__Hs_0.25_Ht_-0.25	0.53	0.389	0.08
58_theo_Hs_Ht_s_0_t_0__Hs_0.25_Ht_-0.25	0.307	0.478	0.216
58_theo_Hs_Ht_s_0_t_0__Hs_0.25_Ht_-0.25	0.413	0.463	0.123
58_theo_Hs_Ht_s_0_t_0__Hs_0.25_Ht_-0.25	0.03	0.292	0.678
58_theo_Hs_Ht_s_0_t_0__Hs_0.25_Ht_-0.25	0.159	0.48	0.361
58_theo_Hs_Ht_s_0_t_0__Hs_0.25_Ht_-0.25	0.116	0.442	0.443
58_theo_Hs_Ht_s_0_t_0__Hs_0.25_Ht_-0.25	0.247	0.511	0.242
58_theo_Hs_Ht_s_0_t_0__Hs_0.25_Ht_-0.25	0.298	0.502	0.2
58_theo_Hs_Ht_s_0_t_0__Hs_0.25_Ht_-0.25	0.292	0.494	0.214
58_theo_Hs_Ht_s_0_t_0__Hs_0.25_Ht_-0.25	0.477	0.441	0.082
58_theo_Hs_Ht_s_0_t_0__Hs_0.25_Ht_-0.25	0.025	0.273	0.702
58_theo_Hs_Ht_s_0_t_0__Hs_0.25_Ht_-0.25	0.362	0.482	0.156
58_theo_Hs_Ht_s_0_t_0__Hs_0.25_Ht_-0.25	0.342	0.486	0.171
58_theo_Hs_Ht_s_0_t_0__Hs_0.25_Ht_-0.25	0.134	0.461	0.405
58_theo_Hs_Ht_s_0_t_0__Hs_0.25_Ht_-0.25	0.038	0.361	0.602
58_theo_Hs_Ht_s_0_t_0__Hs_0.25_Ht_-0.25	0.377	0.466	0.156
58_theo_Hs_Ht_s_0_t_0__Hs_0.25_Ht_-0.25	0.599	0.361	0.04
58_theo_Hs_Ht_s_0_t_0__Hs_0.25_Ht_-0.25	0.304	0.516	0.18
58_theo_Hs_Ht_s_0_t_0__Hs_0.25_Ht_-0.25	0.188	0.489	0.323
58_theo_Hs_Ht_s_0_t_0__Hs_0.25_Ht_-0.25	0.192	0.492	0.316
58_theo_Hs_Ht_s_0_t_0__Hs_0.25_Ht_-0.25	0.304	0.492	0.204
58_theo_Hs_Ht_s_0_t_0__Hs_0.25_Ht_-0.25	0.331	0.487	0.181
58_theo_Hs_Ht_s_0_t_0__Hs_0.25_Ht_-0.25	0.042	0.337	0.622
58_theo_Hs_Ht_s_0_t_0__Hs_0.25_Ht_-0.25	0.581	0.358	0.061
58_theo_Hs_Ht_s_0_t_0__Hs_0.25_Ht_-0.25	0.286	0.499	0.215
58_theo_Hs_Ht_s_0_t_0__Hs_0.25_Ht_-0.25	0.121	0.448	0.432
58_theo_Hs_Ht_s_0_t_0__Hs_0.25_Ht_-0.25	0.617	0.334	0.048
58_theo_Hs_Ht_s_0_t_0__Hs_0.25_Ht_-0.25	0.185	0.499	0.316
58_theo_Hs_Ht_s_0_t_0__Hs_0.25_Ht_-0.25	0.192	0.495	0.313
58_theo_Hs_Ht_s_0_t_0__Hs_0.25_Ht_-0.25	0.05	0.333	0.616
58_theo_Hs_Ht_s_0_t_0__Hs_0.25_Ht_-0.25	0.897	0.099	0.004
58_theo_Hs_Ht_s_0_t_0__Hs_0.25_Ht_-0.25	0.354	0.478	0.168
58_theo_Hs_Ht_s_0_t_0__Hs_0.25_Ht_-0.25	0.103	0.431	0.466
58_theo_Hs_Ht_s_0_t_0__Hs_0.25_Ht_-0.25	0.054	0.391	0.555
58_theo_Hs_Ht_s_0_t_0__Hs_0.25_Ht_-0.25	0.259	0.504	0.237
58_theo_Hs_Ht_s_0_t_0__Hs_0.25_Ht_-0.25	0.25	0.497	0.253
58_theo_Hs_Ht_s_0_t_0__Hs_0.25_Ht_-0.25	0.078	0.366	0.556
58_theo_Hs_Ht_s_0_t_0__Hs_0.25_Ht_-0.25	0.112	0.452	0.436
58_theo_Hs_Ht_s_0_t_0__Hs_0.25_Ht_-0.25	0.274	0.503	0.223
58_theo_Hs_Ht_s_0_t_0__Hs_0.25_Ht_-0.25	0.477	0.422	0.101
58_theo_Hs_Ht_s_0_t_0__Hs_0.25_Ht_-0.25	0.137	0.502	0.361
58_theo_Hs_Ht_s_0_t_0__Hs_0.25_Ht_-0.25	0.121	0.432	0.447
58_theo_Hs_Ht_s_0_t_0__Hs_0.25_Ht_-0.25	0.4	0.463	0.137
58_theo_Hs_Ht_s_0_t_0__Hs_0.25_Ht_-0.25	0.06	0.37	0.57
58_theo_Hs_Ht_s_0_t_0__Hs_0.25_Ht_-0.25	0.435	0.448	0.116
58_theo_Hs_Ht_s_0_t_0__Hs_0.25_Ht_-0.25	0.294	0.51	0.196
58_theo_Hs_Ht_s_0_t_0__Hs_0.25_Ht_-0.25	0.67	0.298	0.032
58_theo_Hs_Ht_s_0_t_0__Hs_0.25_Ht_-0.25	0.225	0.499	0.276
58_theo_Hs_Ht_s_0_t_0__Hs_0.25_Ht_-0.25	0.178	0.486	0.336
58_theo_Hs_Ht_s_0_t_0__Hs_0.25_Ht_-0.25	0.313	0.48	0.207
58_theo_Hs_Ht_s_0_t_0__Hs_0.25_Ht_-0.25	0.342	0.499	0.159
58_theo_Hs_Ht_s_0_t_0__Hs_0.25_Ht_-0.25	0.446	0.448	0.106
58_theo_Hs_Ht_s_0_t_0__Hs_0.25_Ht_-0.25	0.264	0.485	0.251
58_theo_Hs_Ht_s_0_t_0__Hs_0.25_Ht_-0.25	0.702	0.277	0.021
58_theo_Hs_Ht_s_0_t_0__Hs_0.25_Ht_-0.25	0.286	0.501	0.214
58_theo_Hs_Ht_s_0_t_0__Hs_0.25_Ht_-0.25	0.577	0.359	0.064
58_theo_Hs_Ht_s_0_t_0__Hs_0.25_Ht_-0.25	0.15	0.479	0.372
58_theo_Hs_Ht_s_0_t_0__Hs_0.25_Ht_-0.25	0.131	0.453	0.416
58_theo_Hs_Ht_s_0_t_0__Hs_0.25_Ht_0	0.129	0.45	0.422
58_theo_Hs_Ht_s_0_t_0__Hs_0.25_Ht_0	0.622	0.331	0.047
58_theo_Hs_Ht_s_0_t_0__Hs_0.25_Ht_0	0.071	0.367	0.562
58_theo_Hs_Ht_s_0_t_0__Hs_0.25_Ht_0	0.09	0.387	0.523
58_theo_Hs_Ht_s_0_t_0__Hs_0.25_Ht_0	0.057	0.339	0.603
58_theo_Hs_Ht_s_0_t_0__Hs_0.25_Ht_0	0.322	0.499	0.179
58_theo_Hs_Ht_s_0_t_0__Hs_0.25_Ht_0	0.492	0.408	0.1
58_theo_Hs_Ht_s_0_t_0__Hs_0.25_Ht_0	0.055	0.38	0.565
58_theo_Hs_Ht_s_0_t_0__Hs_0.25_Ht_0	0.087	0.41	0.502
58_theo_Hs_Ht_s_0_t_0__Hs_0.25_Ht_0	0.033	0.274	0.693
58_theo_Hs_Ht_s_0_t_0__Hs_0.25_Ht_0	0.302	0.493	0.205
58_theo_Hs_Ht_s_0_t_0__Hs_0.25_Ht_0	0.131	0.462	0.407
58_theo_Hs_Ht_s_0_t_0__Hs_0.25_Ht_0	0.185	0.473	0.342
58_theo_Hs_Ht_s_0_t_0__Hs_0.25_Ht_0	0.401	0.481	0.118
58_theo_Hs_Ht_s_0_t_0__Hs_0.25_Ht_0	0.432	0.441	0.127
58_theo_Hs_Ht_s_0_t_0__Hs_0.25_Ht_0	0.146	0.476	0.378
58_theo_Hs_Ht_s_0_t_0__Hs_0.25_Ht_0	0.222	0.496	0.281
58_theo_Hs_Ht_s_0_t_0__Hs_0.25_Ht_0	0.532	0.401	0.067
58_theo_Hs_Ht_s_0_t_0__Hs_0.25_Ht_0	0.265	0.503	0.232
58_theo_Hs_Ht_s_0_t_0__Hs_0.25_Ht_0	0.023	0.308	0.668
58_theo_Hs_Ht_s_0_t_0__Hs_0.25_Ht_0	0.15	0.46	0.39
58_theo_Hs_Ht_s_0_t_0__Hs_0.25_Ht_0	0.555	0.374	0.071
58_theo_Hs_Ht_s_0_t_0__Hs_0.25_Ht_0	0.573	0.364	0.064
58_theo_Hs_Ht_s_0_t_0__Hs_0.25_Ht_0	0.311	0.483	0.205
58_theo_Hs_Ht_s_0_t_0__Hs_0.25_Ht_0	0.186	0.506	0.307
58_theo_Hs_Ht_s_0_t_0__Hs_0.25_Ht_0	0.252	0.499	0.249
58_theo_Hs_Ht_s_0_t_0__Hs_0.25_Ht_0	0.234	0.481	0.285
58_theo_Hs_Ht_s_0_t_0__Hs_0.25_Ht_0	0.182	0.466	0.352
58_theo_Hs_Ht_s_0_t_0__Hs_0.25_Ht_0	0.423	0.452	0.125
58_theo_Hs_Ht_s_0_t_0__Hs_0.25_Ht_0	0.442	0.446	0.112
58_theo_Hs_Ht_s_0_t_0__Hs_0.25_Ht_0	0.343	0.481	0.176
58_theo_Hs_Ht_s_0_t_0__Hs_0.25_Ht_0	0.132	0.468	0.4
58_theo_Hs_Ht_s_0_t_0__Hs_0.25_Ht_0	0.41	0.447	0.142
58_theo_Hs_Ht_s_0_t_0__Hs_0.25_Ht_0	0.173	0.493	0.333
58_theo_Hs_Ht_s_0_t_0__Hs_0.25_Ht_0	0.17	0.48	0.349
58_theo_Hs_Ht_s_0_t_0__Hs_0.25_Ht_0	0.101	0.445	0.455
58_theo_Hs_Ht_s_0_t_0__Hs_0.25_Ht_0	0.462	0.437	0.101
58_theo_Hs_Ht_s_0_t_0__Hs_0.25_Ht_0	0.146	0.491	0.364
58_theo_Hs_Ht_s_0_t_0__Hs_0.25_Ht_0	0.11	0.44	0.45
58_theo_Hs_Ht_s_0_t_0__Hs_0.25_Ht_0	0.107	0.448	0.446
58_theo_Hs_Ht_s_0_t_0__Hs_0.25_Ht_0	0.444	0.434	0.122
58_theo_Hs_Ht_s_0_t_0__Hs_0.25_Ht_0	0.24	0.492	0.268
58_theo_Hs_Ht_s_0_t_0__Hs_0.25_Ht_0	0.277	0.506	0.217
58_theo_Hs_Ht_s_0_t_0__Hs_0.25_Ht_0	0.247	0.523	0.231
58_theo_Hs_Ht_s_0_t_0__Hs_0.25_Ht_0	0.169	0.487	0.344
58_theo_Hs_Ht_s_0_t_0__Hs_0.25_Ht_0	0.193	0.505	0.302
58_theo_Hs_Ht_s_0_t_0__Hs_0.25_Ht_0	0.203	0.478	0.319
58_theo_Hs_Ht_s_0_t_0__Hs_0.25_Ht_0	0.052	0.349	0.599
58_theo_Hs_Ht_s_0_t_0__Hs_0.25_Ht_0	0.023	0.238	0.739
58_theo_Hs_Ht_s_0_t_0__Hs_0.25_Ht_0	0.379	0.485	0.136
58_theo_Hs_Ht_s_0_t_0__Hs_0.25_Ht_0	0.477	0.438	0.085
58_theo_Hs_Ht_s_0_t_0__Hs_0.25_Ht_0	0.367	0.477	0.157
58_theo_Hs_Ht_s_0_t_0__Hs_0.25_Ht_0	0.2	0.49	0.311
58_theo_Hs_Ht_s_0_t_0__Hs_0.25_Ht_0	0.164	0.503	0.333
58_theo_Hs_Ht_s_0_t_0__Hs_0.25_Ht_0	0.499	0.42	0.081
58_theo_Hs_Ht_s_0_t_0__Hs_0.25_Ht_0	0.12	0.472	0.408
58_theo_Hs_Ht_s_0_t_0__Hs_0.25_Ht_0	0.069	0.394	0.537
58_theo_Hs_Ht_s_0_t_0__Hs_0.25_Ht_0	0.206	0.488	0.306
58_theo_Hs_Ht_s_0_t_0__Hs_0.25_Ht_0	0.388	0.468	0.144
58_theo_Hs_Ht_s_0_t_0__Hs_0.25_Ht_0	0.398	0.463	0.139
58_theo_Hs_Ht_s_0_t_0__Hs_0.25_Ht_0	0.434	0.446	0.12
58_theo_Hs_Ht_s_0_t_0__Hs_0.25_Ht_0	0.302	0.483	0.215
58_theo_Hs_Ht_s_0_t_0__Hs_0.25_Ht_0	0.161	0.474	0.365
58_theo_Hs_Ht_s_0_t_0__Hs_0.25_Ht_0	0.077	0.379	0.544
58_theo_Hs_Ht_s_0_t_0__Hs_0.25_Ht_0	0.325	0.495	0.18
58_theo_Hs_Ht_s_0_t_0__Hs_0.25_Ht_0	0.218	0.497	0.285
58_theo_Hs_Ht_s_0_t_0__Hs_0.25_Ht_0	0.062	0.388	0.549
58_theo_Hs_Ht_s_0_t_0__Hs_0.25_Ht_0	0.556	0.372	0.072
58_theo_Hs_Ht_s_0_t_0__Hs_0.25_Ht_0	0.441	0.459	0.1
58_theo_Hs_Ht_s_0_t_0__Hs_0.25_Ht_0	0.321	0.48	0.199
58_theo_Hs_Ht_s_0_t_0__Hs_0.25_Ht_0	0.314	0.497	0.188
58_theo_Hs_Ht_s_0_t_0__Hs_0.25_Ht_0	0.181	0.483	0.336
58_theo_Hs_Ht_s_0_t_0__Hs_0.25_Ht_0	0.123	0.444	0.433
58_theo_Hs_Ht_s_0_t_0__Hs_0.25_Ht_0	0.049	0.344	0.607
58_theo_Hs_Ht_s_0_t_0__Hs_0.25_Ht_0	0.689	0.279	0.032
58_theo_Hs_Ht_s_0_t_0__Hs_0.25_Ht_0	0.63	0.329	0.042
58_theo_Hs_Ht_s_0_t_0__Hs_0.25_Ht_0	0.11	0.441	0.449
58_theo_Hs_Ht_s_0_t_0__Hs_0.25_Ht_0	0.28	0.501	0.219
58_theo_Hs_Ht_s_0_t_0__Hs_0.25_Ht_0	0.525	0.409	0.066
58_theo_Hs_Ht_s_0_t_0__Hs_0.25_Ht_0	0.435	0.444	0.121
58_theo_Hs_Ht_s_0_t_0__Hs_0.25_Ht_0	0.331	0.5	0.17
58_theo_Hs_Ht_s_0_t_0__Hs_0.25_Ht_0	0.316	0.487	0.197
58_theo_Hs_Ht_s_0_t_0__Hs_0.25_Ht_0	0.267	0.488	0.245
58_theo_Hs_Ht_s_0_t_0__Hs_0.25_Ht_0	0.29	0.498	0.212
58_theo_Hs_Ht_s_0_t_0__Hs_0.25_Ht_0	0.181	0.481	0.339
58_theo_Hs_Ht_s_0_t_0__Hs_0.25_Ht_0	0.193	0.507	0.299
58_theo_Hs_Ht_s_0_t_0__Hs_0.25_Ht_0	0.095	0.419	0.485
58_theo_Hs_Ht_s_0_t_0__Hs_0.25_Ht_0	0.085	0.429	0.486
58_theo_Hs_Ht_s_0_t_0__Hs_0.25_Ht_0	0.074	0.38	0.545
58_theo_Hs_Ht_s_0_t_0__Hs_0.25_Ht_0	0.247	0.504	0.249
58_theo_Hs_Ht_s_0_t_0__Hs_0.25_Ht_0	0.055	0.337	0.608
58_theo_Hs_Ht_s_0_t_0__Hs_0.25_Ht_0	0.182	0.488	0.33
58_theo_Hs_Ht_s_0_t_0__Hs_0.25_Ht_0	0.362	0.493	0.145
58_theo_Hs_Ht_s_0_t_0__Hs_0.25_Ht_0	0.148	0.469	0.383
58_theo_Hs_Ht_s_0_t_0__Hs_0.25_Ht_0	0.237	0.506	0.257
58_theo_Hs_Ht_s_0_t_0__Hs_0.25_Ht_0	0.246	0.473	0.282
58_theo_Hs_Ht_s_0_t_0__Hs_0.25_Ht_0	0.127	0.445	0.428
58_theo_Hs_Ht_s_0_t_0__Hs_0.25_Ht_0	0.377	0.469	0.155
58_theo_Hs_Ht_s_0_t_0__Hs_0.25_Ht_0	0.253	0.501	0.246
58_theo_Hs_Ht_s_0_t_0__Hs_0.25_Ht_0	0.123	0.449	0.429
58_theo_Hs_Ht_s_0_t_0__Hs_0.25_Ht_0.25	0.294	0.499	0.206
58_theo_Hs_Ht_s_0_t_0__Hs_0.25_Ht_0.25	0.208	0.492	0.299
58_theo_Hs_Ht_s_0_t_0__Hs_0.25_Ht_0.25	0.225	0.494	0.281
58_theo_Hs_Ht_s_0_t_0__Hs_0.25_Ht_0.25	0.023	0.268	0.708
58_theo_Hs_Ht_s_0_t_0__Hs_0.25_Ht_0.25	0.178	0.481	0.342
58_theo_Hs_Ht_s_0_t_0__Hs_0.25_Ht_0.25	0.524	0.409	0.066
58_theo_Hs_Ht_s_0_t_0__Hs_0.25_Ht_0.25	0.19	0.475	0.335
58_theo_Hs_Ht_s_0_t_0__Hs_0.25_Ht_0.25	0.45	0.439	0.11
58_theo_Hs_Ht_s_0_t_0__Hs_0.25_Ht_0.25	0.587	0.359	0.054
58_theo_Hs_Ht_s_0_t_0__Hs_0.25_Ht_0.25	0.409	0.46	0.131
58_theo_Hs_Ht_s_0_t_0__Hs_0.25_Ht_0.25	0.245	0.497	0.258
58_theo_Hs_Ht_s_0_t_0__Hs_0.25_Ht_0.25	0.239	0.515	0.246
58_theo_Hs_Ht_s_0_t_0__Hs_0.25_Ht_0.25	0.359	0.481	0.16
58_theo_Hs_Ht_s_0_t_0__Hs_0.25_Ht_0.25	0.386	0.474	0.14
58_theo_Hs_Ht_s_0_t_0__Hs_0.25_Ht_0.25	0.486	0.424	0.09
58_theo_Hs_Ht_s_0_t_0__Hs_0.25_Ht_0.25	0.136	0.45	0.414
58_theo_Hs_Ht_s_0_t_0__Hs_0.25_Ht_0.25	0.175	0.496	0.329
58_theo_Hs_Ht_s_0_t_0__Hs_0.25_Ht_0.25	0.223	0.511	0.266
58_theo_Hs_Ht_s_0_t_0__Hs_0.25_Ht_0.25	0.455	0.442	0.103
58_theo_Hs_Ht_s_0_t_0__Hs_0.25_Ht_0.25	0.302	0.508	0.189
58_theo_Hs_Ht_s_0_t_0__Hs_0.25_Ht_0.25	0.387	0.474	0.139
58_theo_Hs_Ht_s_0_t_0__Hs_0.25_Ht_0.25	0.132	0.456	0.413
58_theo_Hs_Ht_s_0_t_0__Hs_0.25_Ht_0.25	0.479	0.423	0.098
58_theo_Hs_Ht_s_0_t_0__Hs_0.25_Ht_0.25	0.375	0.478	0.147
58_theo_Hs_Ht_s_0_t_0__Hs_0.25_Ht_0.25	0.441	0.445	0.114
58_theo_Hs_Ht_s_0_t_0__Hs_0.25_Ht_0.25	0.079	0.398	0.523
58_theo_Hs_Ht_s_0_t_0__Hs_0.25_Ht_0.25	0.346	0.477	0.177
58_theo_Hs_Ht_s_0_t_0__Hs_0.25_Ht_0.25	0.048	0.342	0.61
58_theo_Hs_Ht_s_0_t_0__Hs_0.25_Ht_0.25	0.176	0.482	0.342
58_theo_Hs_Ht_s_0_t_0__Hs_0.25_Ht_0.25	0.094	0.429	0.478
58_theo_Hs_Ht_s_0_t_0__Hs_0.25_Ht_0.25	0.333	0.481	0.186
58_theo_Hs_Ht_s_0_t_0__Hs_0.25_Ht_0.25	0.547	0.388	0.065
58_theo_Hs_Ht_s_0_t_0__Hs_0.25_Ht_0.25	0.207	0.497	0.296
58_theo_Hs_Ht_s_0_t_0__Hs_0.25_Ht_0.25	0.133	0.485	0.382
58_theo_Hs_Ht_s_0_t_0__Hs_0.25_Ht_0.25	0.089	0.418	0.493
58_theo_Hs_Ht_s_0_t_0__Hs_0.25_Ht_0.25	0.157	0.488	0.355
58_theo_Hs_Ht_s_0_t_0__Hs_0.25_Ht_0.25	0.029	0.306	0.665
58_theo_Hs_Ht_s_0_t_0__Hs_0.25_Ht_0.25	0.173	0.488	0.339
58_theo_Hs_Ht_s_0_t_0__Hs_0.25_Ht_0.25	0.413	0.452	0.135
58_theo_Hs_Ht_s_0_t_0__Hs_0.25_Ht_0.25	0.331	0.489	0.18
58_theo_Hs_Ht_s_0_t_0__Hs_0.25_Ht_0.25	0.317	0.503	0.18
58_theo_Hs_Ht_s_0_t_0__Hs_0.25_Ht_0.25	0.565	0.366	0.069
58_theo_Hs_Ht_s_0_t_0__Hs_0.25_Ht_0.25	0.479	0.424	0.097
58_theo_Hs_Ht_s_0_t_0__Hs_0.25_Ht_0.25	0.419	0.458	0.123
58_theo_Hs_Ht_s_0_t_0__Hs_0.25_Ht_0.25	0.192	0.484	0.324
58_theo_Hs_Ht_s_0_t_0__Hs_0.25_Ht_0.25	0.353	0.476	0.171
58_theo_Hs_Ht_s_0_t_0__Hs_0.25_Ht_0.25	0.68	0.299	0.022
58_theo_Hs_Ht_s_0_t_0__Hs_0.25_Ht_0.25	0.313	0.492	0.195
58_theo_Hs_Ht_s_0_t_0__Hs_0.25_Ht_0.25	0.544	0.389	0.067
58_theo_Hs_Ht_s_0_t_0__Hs_0.25_Ht_0.25	0.139	0.471	0.39
58_theo_Hs_Ht_s_0_t_0__Hs_0.25_Ht_0.25	0.092	0.441	0.467
58_theo_Hs_Ht_s_0_t_0__Hs_0.25_Ht_0.25	0.039	0.329	0.632
58_theo_Hs_Ht_s_0_t_0__Hs_0.25_Ht_0.25	0.172	0.466	0.362
58_theo_Hs_Ht_s_0_t_0__Hs_0.25_Ht_0.25	0.36	0.483	0.158
58_theo_Hs_Ht_s_0_t_0__Hs_0.25_Ht_0.25	0.375	0.475	0.151
58_theo_Hs_Ht_s_0_t_0__Hs_0.25_Ht_0.25	0.276	0.496	0.228
58_theo_Hs_Ht_s_0_t_0__Hs_0.25_Ht_0.25	0.25	0.5	0.25
58_theo_Hs_Ht_s_0_t_0__Hs_0.25_Ht_0.25	0.107	0.444	0.449
58_theo_Hs_Ht_s_0_t_0__Hs_0.25_Ht_0.25	0.102	0.454	0.444
58_theo_Hs_Ht_s_0_t_0__Hs_0.25_Ht_0.25	0.139	0.467	0.394
58_theo_Hs_Ht_s_0_t_0__Hs_0.25_Ht_0.25	0.256	0.512	0.232
58_theo_Hs_Ht_s_0_t_0__Hs_0.25_Ht_0.25	0.342	0.486	0.172
58_theo_Hs_Ht_s_0_t_0__Hs_0.25_Ht_0.25	0.098	0.432	0.47
58_theo_Hs_Ht_s_0_t_0__Hs_0.25_Ht_0.25	0.226	0.498	0.275
58_theo_Hs_Ht_s_0_t_0__Hs_0.25_Ht_0.25	0.423	0.455	0.122
58_theo_Hs_Ht_s_0_t_0__Hs_0.25_Ht_0.25	0.349	0.485	0.166
58_theo_Hs_Ht_s_0_t_0__Hs_0.25_Ht_0.25	0.491	0.426	0.083
58_theo_Hs_Ht_s_0_t_0__Hs_0.25_Ht_0.25	0.369	0.485	0.146
58_theo_Hs_Ht_s_0_t_0__Hs_0.25_Ht_0.25	0.162	0.458	0.38
58_theo_Hs_Ht_s_0_t_0__Hs_0.25_Ht_0.25	0.102	0.403	0.495
58_theo_Hs_Ht_s_0_t_0__Hs_0.25_Ht_0.25	0.481	0.429	0.09
58_theo_Hs_Ht_s_0_t_0__Hs_0.25_Ht_0.25	0.248	0.509	0.243
58_theo_Hs_Ht_s_0_t_0__Hs_0.25_Ht_0.25	0.476	0.431	0.092
58_theo_Hs_Ht_s_0_t_0__Hs_0.25_Ht_0.25	0.051	0.337	0.612
58_theo_Hs_Ht_s_0_t_0__Hs_0.25_Ht_0.25	0.406	0.456	0.139
58_theo_Hs_Ht_s_0_t_0__Hs_0.25_Ht_0.25	0.311	0.494	0.195
58_theo_Hs_Ht_s_0_t_0__Hs_0.25_Ht_0.25	0.077	0.387	0.537
58_theo_Hs_Ht_s_0_t_0__Hs_0.25_Ht_0.25	0.736	0.24	0.024
58_theo_Hs_Ht_s_0_t_0__Hs_0.25_Ht_0.25	0.123	0.46	0.417
58_theo_Hs_Ht_s_0_t_0__Hs_0.25_Ht_0.25	0.538	0.392	0.069
58_theo_Hs_Ht_s_0_t_0__Hs_0.25_Ht_0.25	0.159	0.471	0.37
58_theo_Hs_Ht_s_0_t_0__Hs_0.25_Ht_0.25	0.161	0.465	0.374
58_theo_Hs_Ht_s_0_t_0__Hs_0.25_Ht_0.25	0.371	0.471	0.158
58_theo_Hs_Ht_s_0_t_0__Hs_0.25_Ht_0.25	0.209	0.492	0.3
58_theo_Hs_Ht_s_0_t_0__Hs_0.25_Ht_0.25	0.638	0.32	0.042
58_theo_Hs_Ht_s_0_t_0__Hs_0.25_Ht_0.25	0.383	0.476	0.141
58_theo_Hs_Ht_s_0_t_0__Hs_0.25_Ht_0.25	0.15	0.465	0.385
58_theo_Hs_Ht_s_0_t_0__Hs_0.25_Ht_0.25	0.516	0.402	0.082
58_theo_Hs_Ht_s_0_t_0__Hs_0.25_Ht_0.25	0.321	0.503	0.175
58_theo_Hs_Ht_s_0_t_0__Hs_0.25_Ht_0.25	0.078	0.421	0.501
58_theo_Hs_Ht_s_0_t_0__Hs_0.25_Ht_0.25	0.061	0.364	0.575
58_theo_Hs_Ht_s_0_t_0__Hs_0.25_Ht_0.25	0.951	0.049	0
58_theo_Hs_Ht_s_0_t_0__Hs_0.25_Ht_0.25	0.266	0.499	0.235
58_theo_Hs_Ht_s_0_t_0__Hs_0.25_Ht_0.25	0.318	0.488	0.194
58_theo_Hs_Ht_s_0_t_0__Hs_0.25_Ht_0.25	0.637	0.323	0.039
58_theo_Hs_Ht_s_0_t_0__Hs_0.25_Ht_0.25	0.382	0.471	0.147
58_theo_Hs_Ht_s_0_t_0__Hs_0.25_Ht_0.25	0.29	0.497	0.213
58_theo_Hs_Ht_s_0_t_0__Hs_0.25_Ht_0.25	0.189	0.48	0.331
58_theo_Hs_Ht_s_0_t_0__Hs_0.25_Ht_0.25	0.057	0.355	0.588
58_theo_Hs_Ht_s_0_t_0__Hs_0.25_Ht_0.25	0.234	0.494	0.272
58_theo_Hs_Ht_s_0_t_0__Hs_0.25_Ht_0.5	0.385	0.467	0.149
58_theo_Hs_Ht_s_0_t_0__Hs_0.25_Ht_0.5	0.143	0.466	0.391
58_theo_Hs_Ht_s_0_t_0__Hs_0.25_Ht_0.5	0.179	0.496	0.326
58_theo_Hs_Ht_s_0_t_0__Hs_0.25_Ht_0.5	0.111	0.444	0.445
58_theo_Hs_Ht_s_0_t_0__Hs_0.25_Ht_0.5	0.267	0.503	0.23
58_theo_Hs_Ht_s_0_t_0__Hs_0.25_Ht_0.5	0.302	0.498	0.2
58_theo_Hs_Ht_s_0_t_0__Hs_0.25_Ht_0.5	0.157	0.473	0.37
58_theo_Hs_Ht_s_0_t_0__Hs_0.25_Ht_0.5	0.083	0.429	0.488
58_theo_Hs_Ht_s_0_t_0__Hs_0.25_Ht_0.5	0.221	0.494	0.285
58_theo_Hs_Ht_s_0_t_0__Hs_0.25_Ht_0.5	0.145	0.483	0.372
58_theo_Hs_Ht_s_0_t_0__Hs_0.25_Ht_0.5	0.219	0.509	0.272
58_theo_Hs_Ht_s_0_t_0__Hs_0.25_Ht_0.5	0.443	0.449	0.108
58_theo_Hs_Ht_s_0_t_0__Hs_0.25_Ht_0.5	0.053	0.35	0.596
58_theo_Hs_Ht_s_0_t_0__Hs_0.25_Ht_0.5	0.467	0.43	0.103
58_theo_Hs_Ht_s_0_t_0__Hs_0.25_Ht_0.5	0.598	0.357	0.045
58_theo_Hs_Ht_s_0_t_0__Hs_0.25_Ht_0.5	0.123	0.459	0.418
58_theo_Hs_Ht_s_0_t_0__Hs_0.25_Ht_0.5	0.332	0.484	0.184
58_theo_Hs_Ht_s_0_t_0__Hs_0.25_Ht_0.5	0.836	0.153	0.011
58_theo_Hs_Ht_s_0_t_0__Hs_0.25_Ht_0.5	0.105	0.467	0.429
58_theo_Hs_Ht_s_0_t_0__Hs_0.25_Ht_0.5	0.324	0.474	0.202
58_theo_Hs_Ht_s_0_t_0__Hs_0.25_Ht_0.5	0.622	0.336	0.043
58_theo_Hs_Ht_s_0_t_0__Hs_0.25_Ht_0.5	0.195	0.494	0.311
58_theo_Hs_Ht_s_0_t_0__Hs_0.25_Ht_0.5	0.118	0.456	0.426
58_theo_Hs_Ht_s_0_t_0__Hs_0.25_Ht_0.5	0.471	0.423	0.106
58_theo_Hs_Ht_s_0_t_0__Hs_0.25_Ht_0.5	0.11	0.448	0.442
58_theo_Hs_Ht_s_0_t_0__Hs_0.25_Ht_0.5	0.419	0.466	0.115
58_theo_Hs_Ht_s_0_t_0__Hs_0.25_Ht_0.5	0.041	0.291	0.669
58_theo_Hs_Ht_s_0_t_0__Hs_0.25_Ht_0.5	0.165	0.451	0.384
58_theo_Hs_Ht_s_0_t_0__Hs_0.25_Ht_0.5	0.537	0.389	0.074
58_theo_Hs_Ht_s_0_t_0__Hs_0.25_Ht_0.5	0.421	0.461	0.118
58_theo_Hs_Ht_s_0_t_0__Hs_0.25_Ht_0.5	0.279	0.51	0.211
58_theo_Hs_Ht_s_0_t_0__Hs_0.25_Ht_0.5	0.412	0.45	0.137
58_theo_Hs_Ht_s_0_t_0__Hs_0.25_Ht_0.5	0.384	0.469	0.147
58_theo_Hs_Ht_s_0_t_0__Hs_0.25_Ht_0.5	0.213	0.499	0.288
58_theo_Hs_Ht_s_0_t_0__Hs_0.25_Ht_0.5	0.543	0.388	0.069
58_theo_Hs_Ht_s_0_t_0__Hs_0.25_Ht_0.5	0.521	0.405	0.074
58_theo_Hs_Ht_s_0_t_0__Hs_0.25_Ht_0.5	0.215	0.501	0.284
58_theo_Hs_Ht_s_0_t_0__Hs_0.25_Ht_0.5	0.154	0.471	0.375
58_theo_Hs_Ht_s_0_t_0__Hs_0.25_Ht_0.5	0.274	0.498	0.228
58_theo_Hs_Ht_s_0_t_0__Hs_0.25_Ht_0.5	0.212	0.494	0.294
58_theo_Hs_Ht_s_0_t_0__Hs_0.25_Ht_0.5	0.267	0.499	0.234
58_theo_Hs_Ht_s_0_t_0__Hs_0.25_Ht_0.5	0.147	0.487	0.366
58_theo_Hs_Ht_s_0_t_0__Hs_0.25_Ht_0.5	0.367	0.485	0.148
58_theo_Hs_Ht_s_0_t_0__Hs_0.25_Ht_0.5	0.112	0.45	0.438
58_theo_Hs_Ht_s_0_t_0__Hs_0.25_Ht_0.5	0.245	0.487	0.268
58_theo_Hs_Ht_s_0_t_0__Hs_0.25_Ht_0.5	0.134	0.464	0.401
58_theo_Hs_Ht_s_0_t_0__Hs_0.25_Ht_0.5	0.232	0.488	0.28
58_theo_Hs_Ht_s_0_t_0__Hs_0.25_Ht_0.5	0.29	0.509	0.201
58_theo_Hs_Ht_s_0_t_0__Hs_0.25_Ht_0.5	0.401	0.463	0.137
58_theo_Hs_Ht_s_0_t_0__Hs_0.25_Ht_0.5	0.37	0.48	0.15
58_theo_Hs_Ht_s_0_t_0__Hs_0.25_Ht_0.5	0.045	0.36	0.595
58_theo_Hs_Ht_s_0_t_0__Hs_0.25_Ht_0.5	0.416	0.444	0.14
58_theo_Hs_Ht_s_0_t_0__Hs_0.25_Ht_0.5	0.026	0.266	0.708
58_theo_Hs_Ht_s_0_t_0__Hs_0.25_Ht_0.5	0.455	0.435	0.11
58_theo_Hs_Ht_s_0_t_0__Hs_0.25_Ht_0.5	0.288	0.488	0.223
58_theo_Hs_Ht_s_0_t_0__Hs_0.25_Ht_0.5	0.061	0.366	0.573
58_theo_Hs_Ht_s_0_t_0__Hs_0.25_Ht_0.5	0.302	0.503	0.195
58_theo_Hs_Ht_s_0_t_0__Hs_0.25_Ht_0.5	0.106	0.456	0.438
58_theo_Hs_Ht_s_0_t_0__Hs_0.25_Ht_0.5	0.24	0.502	0.258
58_theo_Hs_Ht_s_0_t_0__Hs_0.25_Ht_0.5	0.266	0.503	0.232
58_theo_Hs_Ht_s_0_t_0__Hs_0.25_Ht_0.5	0.277	0.505	0.218
58_theo_Hs_Ht_s_0_t_0__Hs_0.25_Ht_0.5	0.342	0.475	0.183
58_theo_Hs_Ht_s_0_t_0__Hs_0.25_Ht_0.5	0.233	0.487	0.281
58_theo_Hs_Ht_s_0_t_0__Hs_0.25_Ht_0.5	0.077	0.403	0.52
58_theo_Hs_Ht_s_0_t_0__Hs_0.25_Ht_0.5	0.281	0.502	0.216
58_theo_Hs_Ht_s_0_t_0__Hs_0.25_Ht_0.5	0.507	0.41	0.083
58_theo_Hs_Ht_s_0_t_0__Hs_0.25_Ht_0.5	0.25	0.49	0.26
58_theo_Hs_Ht_s_0_t_0__Hs_0.25_Ht_0.5	0.233	0.495	0.272
58_theo_Hs_Ht_s_0_t_0__Hs_0.25_Ht_0.5	0.311	0.497	0.192
58_theo_Hs_Ht_s_0_t_0__Hs_0.25_Ht_0.5	0.592	0.364	0.044
58_theo_Hs_Ht_s_0_t_0__Hs_0.25_Ht_0.5	0.094	0.453	0.452
58_theo_Hs_Ht_s_0_t_0__Hs_0.25_Ht_0.5	0.229	0.519	0.252
58_theo_Hs_Ht_s_0_t_0__Hs_0.25_Ht_0.5	0.065	0.356	0.578
58_theo_Hs_Ht_s_0_t_0__Hs_0.25_Ht_0.5	0.064	0.379	0.557
58_theo_Hs_Ht_s_0_t_0__Hs_0.25_Ht_0.5	0.47	0.435	0.096
58_theo_Hs_Ht_s_0_t_0__Hs_0.25_Ht_0.5	0.375	0.469	0.155
58_theo_Hs_Ht_s_0_t_0__Hs_0.25_Ht_0.5	0.121	0.458	0.421
58_theo_Hs_Ht_s_0_t_0__Hs_0.25_Ht_0.5	0.732	0.251	0.017
58_theo_Hs_Ht_s_0_t_0__Hs_0.25_Ht_0.5	0.116	0.465	0.419
58_theo_Hs_Ht_s_0_t_0__Hs_0.25_Ht_0.5	0.149	0.435	0.416
58_theo_Hs_Ht_s_0_t_0__Hs_0.25_Ht_0.5	0.291	0.511	0.198
58_theo_Hs_Ht_s_0_t_0__Hs_0.25_Ht_0.5	0.688	0.289	0.024
58_theo_Hs_Ht_s_0_t_0__Hs_0.25_Ht_0.5	0.281	0.505	0.214
58_theo_Hs_Ht_s_0_t_0__Hs_0.25_Ht_0.5	0.148	0.475	0.378
58_theo_Hs_Ht_s_0_t_0__Hs_0.25_Ht_0.5	0.57	0.366	0.064
58_theo_Hs_Ht_s_0_t_0__Hs_0.25_Ht_0.5	0.28	0.511	0.209
58_theo_Hs_Ht_s_0_t_0__Hs_0.25_Ht_0.5	0.129	0.47	0.401
58_theo_Hs_Ht_s_0_t_0__Hs_0.25_Ht_0.5	0.634	0.325	0.041
58_theo_Hs_Ht_s_0_t_0__Hs_0.25_Ht_0.5	0.069	0.407	0.523
58_theo_Hs_Ht_s_0_t_0__Hs_0.25_Ht_0.5	0.029	0.258	0.712
58_theo_Hs_Ht_s_0_t_0__Hs_0.25_Ht_0.5	0.092	0.444	0.465
58_theo_Hs_Ht_s_0_t_0__Hs_0.25_Ht_0.5	0.613	0.341	0.046
58_theo_Hs_Ht_s_0_t_0__Hs_0.25_Ht_0.5	0.506	0.405	0.089
58_theo_Hs_Ht_s_0_t_0__Hs_0.25_Ht_0.5	0.082	0.428	0.49
58_theo_Hs_Ht_s_0_t_0__Hs_0.25_Ht_0.5	0.381	0.471	0.148
58_theo_Hs_Ht_s_0_t_0__Hs_0.25_Ht_0.5	0.204	0.457	0.339
58_theo_Hs_Ht_s_0_t_0__Hs_0.25_Ht_0.5	0.501	0.416	0.083
58_theo_Hs_Ht_s_0_t_0__Hs_0.25_Ht_0.5	0.065	0.414	0.522
58_theo_Hs_Ht_s_0_t_0__Hs_0.25_Ht_0.5	0.101	0.443	0.457
58_theo_Hs_Ht_s_0_t_0__Hs_0.25_Ht_0.5	0.312	0.5	0.188
58_theo_Hs_Ht_s_0_t_0__Hs_0.5_Ht_-0.25	0.281	0.504	0.216
58_theo_Hs_Ht_s_0_t_0__Hs_0.5_Ht_-0.25	0.12	0.466	0.414
58_theo_Hs_Ht_s_0_t_0__Hs_0.5_Ht_-0.25	0.51	0.409	0.081
58_theo_Hs_Ht_s_0_t_0__Hs_0.5_Ht_-0.25	0.557	0.37	0.074
58_theo_Hs_Ht_s_0_t_0__Hs_0.5_Ht_-0.25	0.145	0.465	0.39
58_theo_Hs_Ht_s_0_t_0__Hs_0.5_Ht_-0.25	0.158	0.47	0.372
58_theo_Hs_Ht_s_0_t_0__Hs_0.5_Ht_-0.25	0.709	0.265	0.026
58_theo_Hs_Ht_s_0_t_0__Hs_0.5_Ht_-0.25	0.329	0.487	0.184
58_theo_Hs_Ht_s_0_t_0__Hs_0.5_Ht_-0.25	0.167	0.448	0.385
58_theo_Hs_Ht_s_0_t_0__Hs_0.5_Ht_-0.25	0.088	0.4	0.513
58_theo_Hs_Ht_s_0_t_0__Hs_0.5_Ht_-0.25	0.022	0.253	0.725
58_theo_Hs_Ht_s_0_t_0__Hs_0.5_Ht_-0.25	0.664	0.301	0.035
58_theo_Hs_Ht_s_0_t_0__Hs_0.5_Ht_-0.25	0.091	0.43	0.479
58_theo_Hs_Ht_s_0_t_0__Hs_0.5_Ht_-0.25	0.318	0.487	0.195
58_theo_Hs_Ht_s_0_t_0__Hs_0.5_Ht_-0.25	0.592	0.356	0.052
58_theo_Hs_Ht_s_0_t_0__Hs_0.5_Ht_-0.25	0.084	0.411	0.505
58_theo_Hs_Ht_s_0_t_0__Hs_0.5_Ht_-0.25	0.106	0.447	0.448
58_theo_Hs_Ht_s_0_t_0__Hs_0.5_Ht_-0.25	0.188	0.496	0.316
58_theo_Hs_Ht_s_0_t_0__Hs_0.5_Ht_-0.25	0.183	0.47	0.346
58_theo_Hs_Ht_s_0_t_0__Hs_0.5_Ht_-0.25	0.333	0.471	0.196
58_theo_Hs_Ht_s_0_t_0__Hs_0.5_Ht_-0.25	0.427	0.457	0.116
58_theo_Hs_Ht_s_0_t_0__Hs_0.5_Ht_-0.25	0.081	0.425	0.494
58_theo_Hs_Ht_s_0_t_0__Hs_0.5_Ht_-0.25	0.14	0.476	0.384
58_theo_Hs_Ht_s_0_t_0__Hs_0.5_Ht_-0.25	0.185	0.503	0.312
58_theo_Hs_Ht_s_0_t_0__Hs_0.5_Ht_-0.25	0.616	0.33	0.054
58_theo_Hs_Ht_s_0_t_0__Hs_0.5_Ht_-0.25	0.16	0.466	0.374
58_theo_Hs_Ht_s_0_t_0__Hs_0.5_Ht_-0.25	0.167	0.492	0.341
58_theo_Hs_Ht_s_0_t_0__Hs_0.5_Ht_-0.25	0.327	0.486	0.187
58_theo_Hs_Ht_s_0_t_0__Hs_0.5_Ht_-0.25	0.229	0.499	0.272
58_theo_Hs_Ht_s_0_t_0__Hs_0.5_Ht_-0.25	0.395	0.472	0.133
58_theo_Hs_Ht_s_0_t_0__Hs_0.5_Ht_-0.25	0.568	0.364	0.068
58_theo_Hs_Ht_s_0_t_0__Hs_0.5_Ht_-0.25	0.499	0.424	0.077
58_theo_Hs_Ht_s_0_t_0__Hs_0.5_Ht_-0.25	0.133	0.452	0.415
58_theo_Hs_Ht_s_0_t_0__Hs_0.5_Ht_-0.25	0.383	0.463	0.155
58_theo_Hs_Ht_s_0_t_0__Hs_0.5_Ht_-0.25	0.075	0.423	0.501
58_theo_Hs_Ht_s_0_t_0__Hs_0.5_Ht_-0.25	0.265	0.513	0.222
58_theo_Hs_Ht_s_0_t_0__Hs_0.5_Ht_-0.25	0.205	0.477	0.318
58_theo_Hs_Ht_s_0_t_0__Hs_0.5_Ht_-0.25	0.543	0.386	0.071
58_theo_Hs_Ht_s_0_t_0__Hs_0.5_Ht_-0.25	0.29	0.496	0.214
58_theo_Hs_Ht_s_0_t_0__Hs_0.5_Ht_-0.25	0.28	0.508	0.212
58_theo_Hs_Ht_s_0_t_0__Hs_0.5_Ht_-0.25	0.529	0.401	0.071
58_theo_Hs_Ht_s_0_t_0__Hs_0.5_Ht_-0.25	0.465	0.433	0.102
58_theo_Hs_Ht_s_0_t_0__Hs_0.5_Ht_-0.25	0.312	0.497	0.191
58_theo_Hs_Ht_s_0_t_0__Hs_0.5_Ht_-0.25	0.728	0.248	0.024
58_theo_Hs_Ht_s_0_t_0__Hs_0.5_Ht_-0.25	0.082	0.384	0.534
58_theo_Hs_Ht_s_0_t_0__Hs_0.5_Ht_-0.25	0.432	0.455	0.113
58_theo_Hs_Ht_s_0_t_0__Hs_0.5_Ht_-0.25	0.517	0.388	0.094
58_theo_Hs_Ht_s_0_t_0__Hs_0.5_Ht_-0.25	0.349	0.495	0.156
58_theo_Hs_Ht_s_0_t_0__Hs_0.5_Ht_-0.25	0.209	0.477	0.315
58_theo_Hs_Ht_s_0_t_0__Hs_0.5_Ht_-0.25	0.511	0.404	0.085
58_theo_Hs_Ht_s_0_t_0__Hs_0.5_Ht_-0.25	0.046	0.326	0.628
58_theo_Hs_Ht_s_0_t_0__Hs_0.5_Ht_-0.25	0.228	0.509	0.263
58_theo_Hs_Ht_s_0_t_0__Hs_0.5_Ht_-0.25	0.367	0.468	0.165
58_theo_Hs_Ht_s_0_t_0__Hs_0.5_Ht_-0.25	0.232	0.483	0.285
58_theo_Hs_Ht_s_0_t_0__Hs_0.5_Ht_-0.25	0.23	0.509	0.261
58_theo_Hs_Ht_s_0_t_0__Hs_0.5_Ht_-0.25	0.037	0.325	0.638
58_theo_Hs_Ht_s_0_t_0__Hs_0.5_Ht_-0.25	0.029	0.288	0.682
58_theo_Hs_Ht_s_0_t_0__Hs_0.5_Ht_-0.25	0.162	0.471	0.367
58_theo_Hs_Ht_s_0_t_0__Hs_0.5_Ht_-0.25	0.269	0.499	0.232
58_theo_Hs_Ht_s_0_t_0__Hs_0.5_Ht_-0.25	0.331	0.482	0.188
58_theo_Hs_Ht_s_0_t_0__Hs_0.5_Ht_-0.25	0.025	0.299	0.676
58_theo_Hs_Ht_s_0_t_0__Hs_0.5_Ht_-0.25	0.282	0.491	0.227
58_theo_Hs_Ht_s_0_t_0__Hs_0.5_Ht_-0.25	0.295	0.487	0.218
58_theo_Hs_Ht_s_0_t_0__Hs_0.5_Ht_-0.25	0.097	0.43	0.473
58_theo_Hs_Ht_s_0_t_0__Hs_0.5_Ht_-0.25	0.114	0.437	0.449
58_theo_Hs_Ht_s_0_t_0__Hs_0.5_Ht_-0.25	0.049	0.36	0.59
58_theo_Hs_Ht_s_0_t_0__Hs_0.5_Ht_-0.25	0.24	0.478	0.282
58_theo_Hs_Ht_s_0_t_0__Hs_0.5_Ht_-0.25	0.141	0.449	0.41
58_theo_Hs_Ht_s_0_t_0__Hs_0.5_Ht_-0.25	0.462	0.433	0.105
58_theo_Hs_Ht_s_0_t_0__Hs_0.5_Ht_-0.25	0.28	0.514	0.206
58_theo_Hs_Ht_s_0_t_0__Hs_0.5_Ht_-0.25	0.331	0.483	0.186
58_theo_Hs_Ht_s_0_t_0__Hs_0.5_Ht_-0.25	0.134	0.458	0.408
58_theo_Hs_Ht_s_0_t_0__Hs_0.5_Ht_-0.25	0.494	0.416	0.09
58_theo_Hs_Ht_s_0_t_0__Hs_0.5_Ht_-0.25	0.145	0.455	0.4
58_theo_Hs_Ht_s_0_t_0__Hs_0.5_Ht_-0.25	0.097	0.436	0.467
58_theo_Hs_Ht_s_0_t_0__Hs_0.5_Ht_-0.25	0.091	0.416	0.493
58_theo_Hs_Ht_s_0_t_0__Hs_0.5_Ht_-0.25	0.599	0.343	0.057
58_theo_Hs_Ht_s_0_t_0__Hs_0.5_Ht_-0.25	0.848	0.143	0.009
58_theo_Hs_Ht_s_0_t_0__Hs_0.5_Ht_-0.25	0.156	0.504	0.34
58_theo_Hs_Ht_s_0_t_0__Hs_0.5_Ht_-0.25	0.37	0.478	0.152
58_theo_Hs_Ht_s_0_t_0__Hs_0.5_Ht_-0.25	0.249	0.5	0.25
58_theo_Hs_Ht_s_0_t_0__Hs_0.5_Ht_-0.25	0.362	0.475	0.163
58_theo_Hs_Ht_s_0_t_0__Hs_0.5_Ht_-0.25	0.064	0.398	0.538
58_theo_Hs_Ht_s_0_t_0__Hs_0.5_Ht_-0.25	0.513	0.416	0.071
58_theo_Hs_Ht_s_0_t_0__Hs_0.5_Ht_-0.25	0.347	0.482	0.171
58_theo_Hs_Ht_s_0_t_0__Hs_0.5_Ht_-0.25	0.066	0.386	0.548
58_theo_Hs_Ht_s_0_t_0__Hs_0.5_Ht_-0.25	0.231	0.516	0.253
58_theo_Hs_Ht_s_0_t_0__Hs_0.5_Ht_-0.25	0.772	0.209	0.019
58_theo_Hs_Ht_s_0_t_0__Hs_0.5_Ht_-0.25	0.532	0.392	0.077
58_theo_Hs_Ht_s_0_t_0__Hs_0.5_Ht_-0.25	0.438	0.453	0.109
58_theo_Hs_Ht_s_0_t_0__Hs_0.5_Ht_-0.25	0.163	0.473	0.363
58_theo_Hs_Ht_s_0_t_0__Hs_0.5_Ht_-0.25	0.217	0.454	0.329
58_theo_Hs_Ht_s_0_t_0__Hs_0.5_Ht_-0.25	0.114	0.452	0.434
58_theo_Hs_Ht_s_0_t_0__Hs_0.5_Ht_-0.25	0.237	0.508	0.256
58_theo_Hs_Ht_s_0_t_0__Hs_0.5_Ht_-0.25	0.158	0.476	0.366
58_theo_Hs_Ht_s_0_t_0__Hs_0.5_Ht_-0.25	0.049	0.319	0.632
58_theo_Hs_Ht_s_0_t_0__Hs_0.5_Ht_-0.25	0.458	0.42	0.122
58_theo_Hs_Ht_s_0_t_0__Hs_0.5_Ht_-0.25	0.589	0.354	0.057
58_theo_Hs_Ht_s_0_t_0__Hs_0.5_Ht_-0.25	0.153	0.483	0.364
58_theo_Hs_Ht_s_0_t_0__Hs_0.5_Ht_-0.25	0.199	0.492	0.309
58_theo_Hs_Ht_s_0_t_0__Hs_0.5_Ht_0	0.497	0.41	0.094
58_theo_Hs_Ht_s_0_t_0__Hs_0.5_Ht_0	0.685	0.289	0.026
58_theo_Hs_Ht_s_0_t_0__Hs_0.5_Ht_0	0.369	0.472	0.159
58_theo_Hs_Ht_s_0_t_0__Hs_0.5_Ht_0	0.532	0.395	0.073
58_theo_Hs_Ht_s_0_t_0__Hs_0.5_Ht_0	0.168	0.459	0.372
58_theo_Hs_Ht_s_0_t_0__Hs_0.5_Ht_0	0.424	0.443	0.132
58_theo_Hs_Ht_s_0_t_0__Hs_0.5_Ht_0	0.21	0.493	0.297
58_theo_Hs_Ht_s_0_t_0__Hs_0.5_Ht_0	0.073	0.387	0.54
58_theo_Hs_Ht_s_0_t_0__Hs_0.5_Ht_0	0.287	0.501	0.212
58_theo_Hs_Ht_s_0_t_0__Hs_0.5_Ht_0	0.018	0.235	0.747
58_theo_Hs_Ht_s_0_t_0__Hs_0.5_Ht_0	0.13	0.454	0.416
58_theo_Hs_Ht_s_0_t_0__Hs_0.5_Ht_0	0.249	0.53	0.222
58_theo_Hs_Ht_s_0_t_0__Hs_0.5_Ht_0	0.212	0.491	0.297
58_theo_Hs_Ht_s_0_t_0__Hs_0.5_Ht_0	0.266	0.488	0.246
58_theo_Hs_Ht_s_0_t_0__Hs_0.5_Ht_0	0.172	0.483	0.345
58_theo_Hs_Ht_s_0_t_0__Hs_0.5_Ht_0	0.164	0.471	0.365
58_theo_Hs_Ht_s_0_t_0__Hs_0.5_Ht_0	0.101	0.41	0.489
58_theo_Hs_Ht_s_0_t_0__Hs_0.5_Ht_0	0.179	0.511	0.31
58_theo_Hs_Ht_s_0_t_0__Hs_0.5_Ht_0	0.426	0.441	0.132
58_theo_Hs_Ht_s_0_t_0__Hs_0.5_Ht_0	0.308	0.492	0.2
58_theo_Hs_Ht_s_0_t_0__Hs_0.5_Ht_0	0.136	0.445	0.42
58_theo_Hs_Ht_s_0_t_0__Hs_0.5_Ht_0	0.196	0.482	0.322
58_theo_Hs_Ht_s_0_t_0__Hs_0.5_Ht_0	0.394	0.46	0.146
58_theo_Hs_Ht_s_0_t_0__Hs_0.5_Ht_0	0.193	0.479	0.328
58_theo_Hs_Ht_s_0_t_0__Hs_0.5_Ht_0	0.453	0.44	0.107
58_theo_Hs_Ht_s_0_t_0__Hs_0.5_Ht_0	0.097	0.449	0.455
58_theo_Hs_Ht_s_0_t_0__Hs_0.5_Ht_0	0.298	0.499	0.203
58_theo_Hs_Ht_s_0_t_0__Hs_0.5_Ht_0	0.044	0.326	0.629
58_theo_Hs_Ht_s_0_t_0__Hs_0.5_Ht_0	0.088	0.434	0.478
58_theo_Hs_Ht_s_0_t_0__Hs_0.5_Ht_0	0.489	0.438	0.072
58_theo_Hs_Ht_s_0_t_0__Hs_0.5_Ht_0	0.331	0.483	0.186
58_theo_Hs_Ht_s_0_t_0__Hs_0.5_Ht_0	0.236	0.485	0.28
58_theo_Hs_Ht_s_0_t_0__Hs_0.5_Ht_0	0.339	0.477	0.184
58_theo_Hs_Ht_s_0_t_0__Hs_0.5_Ht_0	0.483	0.416	0.101
58_theo_Hs_Ht_s_0_t_0__Hs_0.5_Ht_0	0.75	0.23	0.02
58_theo_Hs_Ht_s_0_t_0__Hs_0.5_Ht_0	0.329	0.495	0.176
58_theo_Hs_Ht_s_0_t_0__Hs_0.5_Ht_0	0.244	0.493	0.263
58_theo_Hs_Ht_s_0_t_0__Hs_0.5_Ht_0	0.304	0.504	0.193
58_theo_Hs_Ht_s_0_t_0__Hs_0.5_Ht_0	0.17	0.476	0.354
58_theo_Hs_Ht_s_0_t_0__Hs_0.5_Ht_0	0.007	0.117	0.876
58_theo_Hs_Ht_s_0_t_0__Hs_0.5_Ht_0	0.233	0.508	0.259
58_theo_Hs_Ht_s_0_t_0__Hs_0.5_Ht_0	0.342	0.498	0.16
58_theo_Hs_Ht_s_0_t_0__Hs_0.5_Ht_0	0.229	0.485	0.286
58_theo_Hs_Ht_s_0_t_0__Hs_0.5_Ht_0	0.414	0.44	0.146
58_theo_Hs_Ht_s_0_t_0__Hs_0.5_Ht_0	0.13	0.447	0.424
58_theo_Hs_Ht_s_0_t_0__Hs_0.5_Ht_0	0.402	0.469	0.129
58_theo_Hs_Ht_s_0_t_0__Hs_0.5_Ht_0	0.222	0.511	0.267
58_theo_Hs_Ht_s_0_t_0__Hs_0.5_Ht_0	0.162	0.46	0.379
58_theo_Hs_Ht_s_0_t_0__Hs_0.5_Ht_0	0.117	0.459	0.424
58_theo_Hs_Ht_s_0_t_0__Hs_0.5_Ht_0	0.18	0.495	0.325
58_theo_Hs_Ht_s_0_t_0__Hs_0.5_Ht_0	0.188	0.469	0.343
58_theo_Hs_Ht_s_0_t_0__Hs_0.5_Ht_0	0.527	0.399	0.075
58_theo_Hs_Ht_s_0_t_0__Hs_0.5_Ht_0	0.317	0.474	0.208
58_theo_Hs_Ht_s_0_t_0__Hs_0.5_Ht_0	0.37	0.472	0.158
58_theo_Hs_Ht_s_0_t_0__Hs_0.5_Ht_0	0.398	0.469	0.133
58_theo_Hs_Ht_s_0_t_0__Hs_0.5_Ht_0	0.377	0.468	0.155
58_theo_Hs_Ht_s_0_t_0__Hs_0.5_Ht_0	0.126	0.443	0.431
58_theo_Hs_Ht_s_0_t_0__Hs_0.5_Ht_0	0.248	0.502	0.251
58_theo_Hs_Ht_s_0_t_0__Hs_0.5_Ht_0	0.25	0.493	0.256
58_theo_Hs_Ht_s_0_t_0__Hs_0.5_Ht_0	0.09	0.401	0.508
58_theo_Hs_Ht_s_0_t_0__Hs_0.5_Ht_0	0.515	0.403	0.082
58_theo_Hs_Ht_s_0_t_0__Hs_0.5_Ht_0	0.584	0.361	0.055
58_theo_Hs_Ht_s_0_t_0__Hs_0.5_Ht_0	0.381	0.458	0.161
58_theo_Hs_Ht_s_0_t_0__Hs_0.5_Ht_0	0.381	0.447	0.172
58_theo_Hs_Ht_s_0_t_0__Hs_0.5_Ht_0	0.359	0.491	0.15
58_theo_Hs_Ht_s_0_t_0__Hs_0.5_Ht_0	0.027	0.243	0.729
58_theo_Hs_Ht_s_0_t_0__Hs_0.5_Ht_0	0.675	0.298	0.027
58_theo_Hs_Ht_s_0_t_0__Hs_0.5_Ht_0	0.058	0.343	0.599
58_theo_Hs_Ht_s_0_t_0__Hs_0.5_Ht_0	0.754	0.226	0.02
58_theo_Hs_Ht_s_0_t_0__Hs_0.5_Ht_0	0.061	0.388	0.551
58_theo_Hs_Ht_s_0_t_0__Hs_0.5_Ht_0	0.136	0.493	0.371
58_theo_Hs_Ht_s_0_t_0__Hs_0.5_Ht_0	0.184	0.504	0.312
58_theo_Hs_Ht_s_0_t_0__Hs_0.5_Ht_0	0.279	0.512	0.209
58_theo_Hs_Ht_s_0_t_0__Hs_0.5_Ht_0	0.392	0.472	0.136
58_theo_Hs_Ht_s_0_t_0__Hs_0.5_Ht_0	0.092	0.404	0.504
58_theo_Hs_Ht_s_0_t_0__Hs_0.5_Ht_0	0.009	0.202	0.789
58_theo_Hs_Ht_s_0_t_0__Hs_0.5_Ht_0	0.335	0.493	0.172
58_theo_Hs_Ht_s_0_t_0__Hs_0.5_Ht_0	0.902	0.095	0.003
58_theo_Hs_Ht_s_0_t_0__Hs_0.5_Ht_0	0.065	0.389	0.546
58_theo_Hs_Ht_s_0_t_0__Hs_0.5_Ht_0	0.055	0.346	0.6
58_theo_Hs_Ht_s_0_t_0__Hs_0.5_Ht_0	0.599	0.355	0.047
58_theo_Hs_Ht_s_0_t_0__Hs_0.5_Ht_0	0.103	0.411	0.486
58_theo_Hs_Ht_s_0_t_0__Hs_0.5_Ht_0	0.176	0.488	0.336
58_theo_Hs_Ht_s_0_t_0__Hs_0.5_Ht_0	0.032	0.296	0.672
58_theo_Hs_Ht_s_0_t_0__Hs_0.5_Ht_0	0.051	0.349	0.6
58_theo_Hs_Ht_s_0_t_0__Hs_0.5_Ht_0	0.084	0.421	0.495
58_theo_Hs_Ht_s_0_t_0__Hs_0.5_Ht_0	0.101	0.461	0.438
58_theo_Hs_Ht_s_0_t_0__Hs_0.5_Ht_0	0.205	0.501	0.294
58_theo_Hs_Ht_s_0_t_0__Hs_0.5_Ht_0	0.478	0.434	0.088
58_theo_Hs_Ht_s_0_t_0__Hs_0.5_Ht_0	0.099	0.431	0.47
58_theo_Hs_Ht_s_0_t_0__Hs_0.5_Ht_0	0.402	0.458	0.141
58_theo_Hs_Ht_s_0_t_0__Hs_0.5_Ht_0	0.66	0.305	0.035
58_theo_Hs_Ht_s_0_t_0__Hs_0.5_Ht_0	0.46	0.436	0.104
58_theo_Hs_Ht_s_0_t_0__Hs_0.5_Ht_0	0.374	0.477	0.149
58_theo_Hs_Ht_s_0_t_0__Hs_0.5_Ht_0	0.264	0.496	0.239
58_theo_Hs_Ht_s_0_t_0__Hs_0.5_Ht_0	0.226	0.509	0.265
58_theo_Hs_Ht_s_0_t_0__Hs_0.5_Ht_0	0.054	0.321	0.625
58_theo_Hs_Ht_s_0_t_0__Hs_0.5_Ht_0	0.253	0.507	0.241
58_theo_Hs_Ht_s_0_t_0__Hs_0.5_Ht_0	0.181	0.499	0.32
58_theo_Hs_Ht_s_0_t_0__Hs_0.5_Ht_0	0.221	0.496	0.283
58_theo_Hs_Ht_s_0_t_0__Hs_0.5_Ht_0.25	0.18	0.504	0.316
58_theo_Hs_Ht_s_0_t_0__Hs_0.5_Ht_0.25	0.242	0.501	0.257
58_theo_Hs_Ht_s_0_t_0__Hs_0.5_Ht_0.25	0.256	0.511	0.233
58_theo_Hs_Ht_s_0_t_0__Hs_0.5_Ht_0.25	0.342	0.474	0.184
58_theo_Hs_Ht_s_0_t_0__Hs_0.5_Ht_0.25	0.706	0.262	0.032
58_theo_Hs_Ht_s_0_t_0__Hs_0.5_Ht_0.25	0.141	0.449	0.411
58_theo_Hs_Ht_s_0_t_0__Hs_0.5_Ht_0.25	0.374	0.48	0.146
58_theo_Hs_Ht_s_0_t_0__Hs_0.5_Ht_0.25	0.104	0.402	0.494
58_theo_Hs_Ht_s_0_t_0__Hs_0.5_Ht_0.25	0.147	0.485	0.368
58_theo_Hs_Ht_s_0_t_0__Hs_0.5_Ht_0.25	0.317	0.495	0.188
58_theo_Hs_Ht_s_0_t_0__Hs_0.5_Ht_0.25	0.265	0.497	0.237
58_theo_Hs_Ht_s_0_t_0__Hs_0.5_Ht_0.25	0.27	0.517	0.212
58_theo_Hs_Ht_s_0_t_0__Hs_0.5_Ht_0.25	0.183	0.495	0.322
58_theo_Hs_Ht_s_0_t_0__Hs_0.5_Ht_0.25	0.484	0.428	0.088
58_theo_Hs_Ht_s_0_t_0__Hs_0.5_Ht_0.25	0.294	0.494	0.213
58_theo_Hs_Ht_s_0_t_0__Hs_0.5_Ht_0.25	0.121	0.471	0.408
58_theo_Hs_Ht_s_0_t_0__Hs_0.5_Ht_0.25	0.098	0.426	0.476
58_theo_Hs_Ht_s_0_t_0__Hs_0.5_Ht_0.25	0.348	0.478	0.174
58_theo_Hs_Ht_s_0_t_0__Hs_0.5_Ht_0.25	0.02	0.264	0.716
58_theo_Hs_Ht_s_0_t_0__Hs_0.5_Ht_0.25	0.56	0.37	0.07
58_theo_Hs_Ht_s_0_t_0__Hs_0.5_Ht_0.25	0.335	0.485	0.18
58_theo_Hs_Ht_s_0_t_0__Hs_0.5_Ht_0.25	0.368	0.484	0.147
58_theo_Hs_Ht_s_0_t_0__Hs_0.5_Ht_0.25	0.33	0.478	0.192
58_theo_Hs_Ht_s_0_t_0__Hs_0.5_Ht_0.25	0.183	0.498	0.318
58_theo_Hs_Ht_s_0_t_0__Hs_0.5_Ht_0.25	0.37	0.471	0.159
58_theo_Hs_Ht_s_0_t_0__Hs_0.5_Ht_0.25	0.396	0.462	0.142
58_theo_Hs_Ht_s_0_t_0__Hs_0.5_Ht_0.25	0.318	0.502	0.18
58_theo_Hs_Ht_s_0_t_0__Hs_0.5_Ht_0.25	0.118	0.449	0.434
58_theo_Hs_Ht_s_0_t_0__Hs_0.5_Ht_0.25	0.32	0.483	0.197
58_theo_Hs_Ht_s_0_t_0__Hs_0.5_Ht_0.25	0.268	0.507	0.226
58_theo_Hs_Ht_s_0_t_0__Hs_0.5_Ht_0.25	0.085	0.392	0.523
58_theo_Hs_Ht_s_0_t_0__Hs_0.5_Ht_0.25	0.366	0.483	0.15
58_theo_Hs_Ht_s_0_t_0__Hs_0.5_Ht_0.25	0.213	0.504	0.283
58_theo_Hs_Ht_s_0_t_0__Hs_0.5_Ht_0.25	0.298	0.475	0.227
58_theo_Hs_Ht_s_0_t_0__Hs_0.5_Ht_0.25	0.277	0.51	0.213
58_theo_Hs_Ht_s_0_t_0__Hs_0.5_Ht_0.25	0.3	0.505	0.195
58_theo_Hs_Ht_s_0_t_0__Hs_0.5_Ht_0.25	0.549	0.374	0.077
58_theo_Hs_Ht_s_0_t_0__Hs_0.5_Ht_0.25	0.756	0.219	0.025
58_theo_Hs_Ht_s_0_t_0__Hs_0.5_Ht_0.25	0.228	0.507	0.265
58_theo_Hs_Ht_s_0_t_0__Hs_0.5_Ht_0.25	0.142	0.472	0.387
58_theo_Hs_Ht_s_0_t_0__Hs_0.5_Ht_0.25	0.31	0.494	0.197
58_theo_Hs_Ht_s_0_t_0__Hs_0.5_Ht_0.25	0.681	0.286	0.033
58_theo_Hs_Ht_s_0_t_0__Hs_0.5_Ht_0.25	0.285	0.486	0.23
58_theo_Hs_Ht_s_0_t_0__Hs_0.5_Ht_0.25	0.66	0.307	0.033
58_theo_Hs_Ht_s_0_t_0__Hs_0.5_Ht_0.25	0.339	0.487	0.174
58_theo_Hs_Ht_s_0_t_0__Hs_0.5_Ht_0.25	0.458	0.448	0.094
58_theo_Hs_Ht_s_0_t_0__Hs_0.5_Ht_0.25	0.155	0.476	0.369
58_theo_Hs_Ht_s_0_t_0__Hs_0.5_Ht_0.25	0.361	0.486	0.154
58_theo_Hs_Ht_s_0_t_0__Hs_0.5_Ht_0.25	0.329	0.495	0.176
58_theo_Hs_Ht_s_0_t_0__Hs_0.5_Ht_0.25	0.129	0.468	0.403
58_theo_Hs_Ht_s_0_t_0__Hs_0.5_Ht_0.25	0.287	0.488	0.226
58_theo_Hs_Ht_s_0_t_0__Hs_0.5_Ht_0.25	0.318	0.493	0.188
58_theo_Hs_Ht_s_0_t_0__Hs_0.5_Ht_0.25	0.227	0.491	0.282
58_theo_Hs_Ht_s_0_t_0__Hs_0.5_Ht_0.25	0.28	0.502	0.219
58_theo_Hs_Ht_s_0_t_0__Hs_0.5_Ht_0.25	0.049	0.337	0.614
58_theo_Hs_Ht_s_0_t_0__Hs_0.5_Ht_0.25	0.187	0.511	0.302
58_theo_Hs_Ht_s_0_t_0__Hs_0.5_Ht_0.25	0.272	0.491	0.237
58_theo_Hs_Ht_s_0_t_0__Hs_0.5_Ht_0.25	0.262	0.506	0.232
58_theo_Hs_Ht_s_0_t_0__Hs_0.5_Ht_0.25	0.385	0.476	0.138
58_theo_Hs_Ht_s_0_t_0__Hs_0.5_Ht_0.25	0.485	0.422	0.094
58_theo_Hs_Ht_s_0_t_0__Hs_0.5_Ht_0.25	0.285	0.479	0.237
58_theo_Hs_Ht_s_0_t_0__Hs_0.5_Ht_0.25	0.252	0.49	0.258
58_theo_Hs_Ht_s_0_t_0__Hs_0.5_Ht_0.25	0.346	0.5	0.154
58_theo_Hs_Ht_s_0_t_0__Hs_0.5_Ht_0.25	0.144	0.476	0.38
58_theo_Hs_Ht_s_0_t_0__Hs_0.5_Ht_0.25	0.286	0.492	0.222
58_theo_Hs_Ht_s_0_t_0__Hs_0.5_Ht_0.25	0.262	0.492	0.245
58_theo_Hs_Ht_s_0_t_0__Hs_0.5_Ht_0.25	0.305	0.486	0.209
58_theo_Hs_Ht_s_0_t_0__Hs_0.5_Ht_0.25	0.096	0.419	0.486
58_theo_Hs_Ht_s_0_t_0__Hs_0.5_Ht_0.25	0.113	0.453	0.433
58_theo_Hs_Ht_s_0_t_0__Hs_0.5_Ht_0.25	0.147	0.477	0.376
58_theo_Hs_Ht_s_0_t_0__Hs_0.5_Ht_0.25	0.383	0.489	0.128
58_theo_Hs_Ht_s_0_t_0__Hs_0.5_Ht_0.25	0.79	0.198	0.011
58_theo_Hs_Ht_s_0_t_0__Hs_0.5_Ht_0.25	0.223	0.515	0.262
58_theo_Hs_Ht_s_0_t_0__Hs_0.5_Ht_0.25	0.13	0.473	0.397
58_theo_Hs_Ht_s_0_t_0__Hs_0.5_Ht_0.25	0.173	0.504	0.323
58_theo_Hs_Ht_s_0_t_0__Hs_0.5_Ht_0.25	0.412	0.463	0.125
58_theo_Hs_Ht_s_0_t_0__Hs_0.5_Ht_0.25	0.55	0.385	0.065
58_theo_Hs_Ht_s_0_t_0__Hs_0.5_Ht_0.25	0.026	0.284	0.69
58_theo_Hs_Ht_s_0_t_0__Hs_0.5_Ht_0.25	0.24	0.495	0.264
58_theo_Hs_Ht_s_0_t_0__Hs_0.5_Ht_0.25	0.255	0.498	0.246
58_theo_Hs_Ht_s_0_t_0__Hs_0.5_Ht_0.25	0.105	0.427	0.469
58_theo_Hs_Ht_s_0_t_0__Hs_0.5_Ht_0.25	0.204	0.495	0.301
58_theo_Hs_Ht_s_0_t_0__Hs_0.5_Ht_0.25	0.383	0.475	0.141
58_theo_Hs_Ht_s_0_t_0__Hs_0.5_Ht_0.25	0.211	0.481	0.308
58_theo_Hs_Ht_s_0_t_0__Hs_0.5_Ht_0.25	0.359	0.477	0.164
58_theo_Hs_Ht_s_0_t_0__Hs_0.5_Ht_0.25	0.515	0.411	0.073
58_theo_Hs_Ht_s_0_t_0__Hs_0.5_Ht_0.25	0.153	0.476	0.371
58_theo_Hs_Ht_s_0_t_0__Hs_0.5_Ht_0.25	0.301	0.468	0.231
58_theo_Hs_Ht_s_0_t_0__Hs_0.5_Ht_0.25	0.253	0.505	0.243
58_theo_Hs_Ht_s_0_t_0__Hs_0.5_Ht_0.25	0.123	0.456	0.421
58_theo_Hs_Ht_s_0_t_0__Hs_0.5_Ht_0.25	0.1	0.435	0.466
58_theo_Hs_Ht_s_0_t_0__Hs_0.5_Ht_0.25	0.038	0.29	0.672
58_theo_Hs_Ht_s_0_t_0__Hs_0.5_Ht_0.25	0.108	0.419	0.474
58_theo_Hs_Ht_s_0_t_0__Hs_0.5_Ht_0.25	0.063	0.351	0.586
58_theo_Hs_Ht_s_0_t_0__Hs_0.5_Ht_0.25	0.616	0.335	0.049
58_theo_Hs_Ht_s_0_t_0__Hs_0.5_Ht_0.25	0.318	0.476	0.206
58_theo_Hs_Ht_s_0_t_0__Hs_0.5_Ht_0.25	0.329	0.49	0.181
58_theo_Hs_Ht_s_0_t_0__Hs_0.5_Ht_0.25	0.668	0.296	0.036
58_theo_Hs_Ht_s_0_t_0__Hs_0.5_Ht_0.25	0.129	0.461	0.41
58_theo_Hs_Ht_s_0_t_0__Hs_0.5_Ht_0.25	0.122	0.455	0.424
58_theo_Hs_Ht_s_0_t_0__Hs_0.5_Ht_0.5	0.31	0.494	0.195
58_theo_Hs_Ht_s_0_t_0__Hs_0.5_Ht_0.5	0.395	0.457	0.148
58_theo_Hs_Ht_s_0_t_0__Hs_0.5_Ht_0.5	0.123	0.476	0.401
58_theo_Hs_Ht_s_0_t_0__Hs_0.5_Ht_0.5	0.165	0.507	0.328
58_theo_Hs_Ht_s_0_t_0__Hs_0.5_Ht_0.5	0.416	0.459	0.125
58_theo_Hs_Ht_s_0_t_0__Hs_0.5_Ht_0.5	0.376	0.482	0.142
58_theo_Hs_Ht_s_0_t_0__Hs_0.5_Ht_0.5	0.174	0.479	0.347
58_theo_Hs_Ht_s_0_t_0__Hs_0.5_Ht_0.5	0.493	0.412	0.095
58_theo_Hs_Ht_s_0_t_0__Hs_0.5_Ht_0.5	0.555	0.377	0.068
58_theo_Hs_Ht_s_0_t_0__Hs_0.5_Ht_0.5	0.035	0.291	0.674
58_theo_Hs_Ht_s_0_t_0__Hs_0.5_Ht_0.5	0.19	0.476	0.334
58_theo_Hs_Ht_s_0_t_0__Hs_0.5_Ht_0.5	0.299	0.506	0.195
58_theo_Hs_Ht_s_0_t_0__Hs_0.5_Ht_0.5	0.235	0.504	0.26
58_theo_Hs_Ht_s_0_t_0__Hs_0.5_Ht_0.5	0	0.006	0.994
58_theo_Hs_Ht_s_0_t_0__Hs_0.5_Ht_0.5	0.56	0.377	0.063
58_theo_Hs_Ht_s_0_t_0__Hs_0.5_Ht_0.5	0.207	0.487	0.306
58_theo_Hs_Ht_s_0_t_0__Hs_0.5_Ht_0.5	0.135	0.492	0.374
58_theo_Hs_Ht_s_0_t_0__Hs_0.5_Ht_0.5	0.381	0.456	0.163
58_theo_Hs_Ht_s_0_t_0__Hs_0.5_Ht_0.5	0.193	0.492	0.315
58_theo_Hs_Ht_s_0_t_0__Hs_0.5_Ht_0.5	0.283	0.488	0.23
58_theo_Hs_Ht_s_0_t_0__Hs_0.5_Ht_0.5	0.133	0.478	0.39
58_theo_Hs_Ht_s_0_t_0__Hs_0.5_Ht_0.5	0.133	0.448	0.419
58_theo_Hs_Ht_s_0_t_0__Hs_0.5_Ht_0.5	0.089	0.412	0.499
58_theo_Hs_Ht_s_0_t_0__Hs_0.5_Ht_0.5	0.114	0.454	0.432
58_theo_Hs_Ht_s_0_t_0__Hs_0.5_Ht_0.5	0.213	0.503	0.284
58_theo_Hs_Ht_s_0_t_0__Hs_0.5_Ht_0.5	0.026	0.29	0.683
58_theo_Hs_Ht_s_0_t_0__Hs_0.5_Ht_0.5	0.308	0.497	0.194
58_theo_Hs_Ht_s_0_t_0__Hs_0.5_Ht_0.5	0.359	0.48	0.16
58_theo_Hs_Ht_s_0_t_0__Hs_0.5_Ht_0.5	0.259	0.495	0.246
58_theo_Hs_Ht_s_0_t_0__Hs_0.5_Ht_0.5	0.216	0.494	0.29
58_theo_Hs_Ht_s_0_t_0__Hs_0.5_Ht_0.5	0.073	0.398	0.528
58_theo_Hs_Ht_s_0_t_0__Hs_0.5_Ht_0.5	0.132	0.448	0.42
58_theo_Hs_Ht_s_0_t_0__Hs_0.5_Ht_0.5	0.282	0.486	0.232
58_theo_Hs_Ht_s_0_t_0__Hs_0.5_Ht_0.5	0.318	0.508	0.173
58_theo_Hs_Ht_s_0_t_0__Hs_0.5_Ht_0.5	0.649	0.31	0.041
58_theo_Hs_Ht_s_0_t_0__Hs_0.5_Ht_0.5	0.516	0.408	0.076
58_theo_Hs_Ht_s_0_t_0__Hs_0.5_Ht_0.5	0.218	0.477	0.305
58_theo_Hs_Ht_s_0_t_0__Hs_0.5_Ht_0.5	0.202	0.491	0.308
58_theo_Hs_Ht_s_0_t_0__Hs_0.5_Ht_0.5	0.404	0.457	0.138
58_theo_Hs_Ht_s_0_t_0__Hs_0.5_Ht_0.5	0.089	0.403	0.508
58_theo_Hs_Ht_s_0_t_0__Hs_0.5_Ht_0.5	0.227	0.49	0.283
58_theo_Hs_Ht_s_0_t_0__Hs_0.5_Ht_0.5	0.528	0.396	0.076
58_theo_Hs_Ht_s_0_t_0__Hs_0.5_Ht_0.5	0.274	0.495	0.232
58_theo_Hs_Ht_s_0_t_0__Hs_0.5_Ht_0.5	0.411	0.467	0.122
58_theo_Hs_Ht_s_0_t_0__Hs_0.5_Ht_0.5	0.075	0.383	0.542
58_theo_Hs_Ht_s_0_t_0__Hs_0.5_Ht_0.5	0.206	0.501	0.293
58_theo_Hs_Ht_s_0_t_0__Hs_0.5_Ht_0.5	0.406	0.457	0.138
58_theo_Hs_Ht_s_0_t_0__Hs_0.5_Ht_0.5	0.166	0.495	0.338
58_theo_Hs_Ht_s_0_t_0__Hs_0.5_Ht_0.5	0.268	0.5	0.233
58_theo_Hs_Ht_s_0_t_0__Hs_0.5_Ht_0.5	0.472	0.44	0.089
58_theo_Hs_Ht_s_0_t_0__Hs_0.5_Ht_0.5	0.126	0.444	0.43
58_theo_Hs_Ht_s_0_t_0__Hs_0.5_Ht_0.5	0.444	0.455	0.101
58_theo_Hs_Ht_s_0_t_0__Hs_0.5_Ht_0.5	0.19	0.477	0.333
58_theo_Hs_Ht_s_0_t_0__Hs_0.5_Ht_0.5	0.011	0.177	0.812
58_theo_Hs_Ht_s_0_t_0__Hs_0.5_Ht_0.5	0.082	0.387	0.531
58_theo_Hs_Ht_s_0_t_0__Hs_0.5_Ht_0.5	0.227	0.499	0.274
58_theo_Hs_Ht_s_0_t_0__Hs_0.5_Ht_0.5	0.412	0.47	0.119
58_theo_Hs_Ht_s_0_t_0__Hs_0.5_Ht_0.5	0.422	0.445	0.133
58_theo_Hs_Ht_s_0_t_0__Hs_0.5_Ht_0.5	0.144	0.459	0.397
58_theo_Hs_Ht_s_0_t_0__Hs_0.5_Ht_0.5	0.107	0.405	0.488
58_theo_Hs_Ht_s_0_t_0__Hs_0.5_Ht_0.5	0.402	0.466	0.132
58_theo_Hs_Ht_s_0_t_0__Hs_0.5_Ht_0.5	0.128	0.474	0.398
58_theo_Hs_Ht_s_0_t_0__Hs_0.5_Ht_0.5	0.186	0.502	0.312
58_theo_Hs_Ht_s_0_t_0__Hs_0.5_Ht_0.5	0.677	0.292	0.031
58_theo_Hs_Ht_s_0_t_0__Hs_0.5_Ht_0.5	0.06	0.367	0.573
58_theo_Hs_Ht_s_0_t_0__Hs_0.5_Ht_0.5	0.684	0.28	0.036
58_theo_Hs_Ht_s_0_t_0__Hs_0.5_Ht_0.5	0.012	0.235	0.753
58_theo_Hs_Ht_s_0_t_0__Hs_0.5_Ht_0.5	0.095	0.428	0.477
58_theo_Hs_Ht_s_0_t_0__Hs_0.5_Ht_0.5	0.288	0.51	0.202
58_theo_Hs_Ht_s_0_t_0__Hs_0.5_Ht_0.5	0.279	0.501	0.22
58_theo_Hs_Ht_s_0_t_0__Hs_0.5_Ht_0.5	0.648	0.313	0.038
58_theo_Hs_Ht_s_0_t_0__Hs_0.5_Ht_0.5	0.013	0.24	0.747
58_theo_Hs_Ht_s_0_t_0__Hs_0.5_Ht_0.5	0.045	0.353	0.602
58_theo_Hs_Ht_s_0_t_0__Hs_0.5_Ht_0.5	0.068	0.364	0.568
58_theo_Hs_Ht_s_0_t_0__Hs_0.5_Ht_0.5	0.591	0.355	0.054
58_theo_Hs_Ht_s_0_t_0__Hs_0.5_Ht_0.5	0.981	0.019	0
58_theo_Hs_Ht_s_0_t_0__Hs_0.5_Ht_0.5	0.105	0.422	0.473
58_theo_Hs_Ht_s_0_t_0__Hs_0.5_Ht_0.5	0.289	0.515	0.196
58_theo_Hs_Ht_s_0_t_0__Hs_0.5_Ht_0.5	0.446	0.435	0.119
58_theo_Hs_Ht_s_0_t_0__Hs_0.5_Ht_0.5	0.098	0.428	0.474
58_theo_Hs_Ht_s_0_t_0__Hs_0.5_Ht_0.5	0.362	0.48	0.158
58_theo_Hs_Ht_s_0_t_0__Hs_0.5_Ht_0.5	0.749	0.235	0.015
58_theo_Hs_Ht_s_0_t_0__Hs_0.5_Ht_0.5	0.565	0.365	0.07
58_theo_Hs_Ht_s_0_t_0__Hs_0.5_Ht_0.5	0.116	0.437	0.448
58_theo_Hs_Ht_s_0_t_0__Hs_0.5_Ht_0.5	0.082	0.411	0.507
58_theo_Hs_Ht_s_0_t_0__Hs_0.5_Ht_0.5	0.187	0.496	0.317
58_theo_Hs_Ht_s_0_t_0__Hs_0.5_Ht_0.5	0.06	0.37	0.57
58_theo_Hs_Ht_s_0_t_0__Hs_0.5_Ht_0.5	0.572	0.372	0.057
58_theo_Hs_Ht_s_0_t_0__Hs_0.5_Ht_0.5	0.491	0.416	0.093
58_theo_Hs_Ht_s_0_t_0__Hs_0.5_Ht_0.5	0.176	0.498	0.325
58_theo_Hs_Ht_s_0_t_0__Hs_0.5_Ht_0.5	0.265	0.516	0.219
58_theo_Hs_Ht_s_0_t_0__Hs_0.5_Ht_0.5	0.26	0.508	0.232
58_theo_Hs_Ht_s_0_t_0__Hs_0.5_Ht_0.5	0.37	0.468	0.162
58_theo_Hs_Ht_s_0_t_0__Hs_0.5_Ht_0.5	0.283	0.493	0.224
58_theo_Hs_Ht_s_0_t_0__Hs_0.5_Ht_0.5	0.188	0.497	0.315
58_theo_Hs_Ht_s_0_t_0__Hs_0.5_Ht_0.5	0.487	0.417	0.096
58_theo_Hs_Ht_s_0_t_0__Hs_0.5_Ht_0.5	0.195	0.503	0.302
58_theo_Hs_Ht_s_0_t_0__Hs_0.5_Ht_0.5	0.404	0.465	0.131
58_theo_Hs_Ht_s_0_t_0__Hs_0.5_Ht_0.5	0.398	0.448	0.154
58_theo_Hs_Ht_s_0_t_0__Hs_0.5_Ht_0.5	0.408	0.455	0.137
58_theo_Hs_Ht_s_0_t_0.1__Hs_-0.25_Ht_-0.25	0.794	0.195	0.011
58_theo_Hs_Ht_s_0_t_0.1__Hs_-0.25_Ht_-0.25	0.798	0.192	0.01
58_theo_Hs_Ht_s_0_t_0.1__Hs_-0.25_Ht_-0.25	0.671	0.296	0.034
58_theo_Hs_Ht_s_0_t_0.1__Hs_-0.25_Ht_-0.25	0.75	0.232	0.018
58_theo_Hs_Ht_s_0_t_0.1__Hs_-0.25_Ht_-0.25	0.706	0.266	0.028
58_theo_Hs_Ht_s_0_t_0.1__Hs_-0.25_Ht_-0.25	0.714	0.256	0.03
58_theo_Hs_Ht_s_0_t_0.1__Hs_-0.25_Ht_-0.25	0.762	0.22	0.018
58_theo_Hs_Ht_s_0_t_0.1__Hs_-0.25_Ht_-0.25	0.72	0.259	0.021
58_theo_Hs_Ht_s_0_t_0.1__Hs_-0.25_Ht_-0.25	0.696	0.279	0.025
58_theo_Hs_Ht_s_0_t_0.1__Hs_-0.25_Ht_-0.25	0.645	0.318	0.036
58_theo_Hs_Ht_s_0_t_0.1__Hs_-0.25_Ht_-0.25	0.713	0.258	0.028
58_theo_Hs_Ht_s_0_t_0.1__Hs_-0.25_Ht_-0.25	0.687	0.278	0.035
58_theo_Hs_Ht_s_0_t_0.1__Hs_-0.25_Ht_-0.25	0.672	0.296	0.032
58_theo_Hs_Ht_s_0_t_0.1__Hs_-0.25_Ht_-0.25	0.803	0.184	0.014
58_theo_Hs_Ht_s_0_t_0.1__Hs_-0.25_Ht_-0.25	0.762	0.22	0.017
58_theo_Hs_Ht_s_0_t_0.1__Hs_-0.25_Ht_-0.25	0.722	0.251	0.027
58_theo_Hs_Ht_s_0_t_0.1__Hs_-0.25_Ht_-0.25	0.786	0.203	0.011
58_theo_Hs_Ht_s_0_t_0.1__Hs_-0.25_Ht_-0.25	0.711	0.27	0.018
58_theo_Hs_Ht_s_0_t_0.1__Hs_-0.25_Ht_-0.25	0.825	0.168	0.007
58_theo_Hs_Ht_s_0_t_0.1__Hs_-0.25_Ht_-0.25	0.717	0.263	0.02
58_theo_Hs_Ht_s_0_t_0.1__Hs_-0.25_Ht_-0.25	0.777	0.211	0.013
58_theo_Hs_Ht_s_0_t_0.1__Hs_-0.25_Ht_-0.25	0.842	0.15	0.007
58_theo_Hs_Ht_s_0_t_0.1__Hs_-0.25_Ht_-0.25	0.743	0.24	0.017
58_theo_Hs_Ht_s_0_t_0.1__Hs_-0.25_Ht_-0.25	0.738	0.246	0.016
58_theo_Hs_Ht_s_0_t_0.1__Hs_-0.25_Ht_-0.25	0.698	0.275	0.027
58_theo_Hs_Ht_s_0_t_0.1__Hs_-0.25_Ht_-0.25	0.789	0.194	0.017
58_theo_Hs_Ht_s_0_t_0.1__Hs_-0.25_Ht_-0.25	0.791	0.196	0.013
58_theo_Hs_Ht_s_0_t_0.1__Hs_-0.25_Ht_-0.25	0.753	0.23	0.017
58_theo_Hs_Ht_s_0_t_0.1__Hs_-0.25_Ht_-0.25	0.806	0.182	0.012
58_theo_Hs_Ht_s_0_t_0.1__Hs_-0.25_Ht_-0.25	0.676	0.288	0.036
58_theo_Hs_Ht_s_0_t_0.1__Hs_-0.25_Ht_-0.25	0.727	0.251	0.023
58_theo_Hs_Ht_s_0_t_0.1__Hs_-0.25_Ht_-0.25	0.762	0.222	0.016
58_theo_Hs_Ht_s_0_t_0.1__Hs_-0.25_Ht_-0.25	0.74	0.243	0.017
58_theo_Hs_Ht_s_0_t_0.1__Hs_-0.25_Ht_-0.25	0.767	0.217	0.016
58_theo_Hs_Ht_s_0_t_0.1__Hs_-0.25_Ht_-0.25	0.768	0.221	0.011
58_theo_Hs_Ht_s_0_t_0.1__Hs_-0.25_Ht_-0.25	0.687	0.282	0.032
58_theo_Hs_Ht_s_0_t_0.1__Hs_-0.25_Ht_-0.25	0.763	0.219	0.017
58_theo_Hs_Ht_s_0_t_0.1__Hs_-0.25_Ht_-0.25	0.724	0.248	0.028
58_theo_Hs_Ht_s_0_t_0.1__Hs_-0.25_Ht_-0.25	0.695	0.283	0.022
58_theo_Hs_Ht_s_0_t_0.1__Hs_-0.25_Ht_-0.25	0.742	0.241	0.017
58_theo_Hs_Ht_s_0_t_0.1__Hs_-0.25_Ht_-0.25	0.77	0.213	0.017
58_theo_Hs_Ht_s_0_t_0.1__Hs_-0.25_Ht_-0.25	0.789	0.2	0.011
58_theo_Hs_Ht_s_0_t_0.1__Hs_-0.25_Ht_-0.25	0.689	0.282	0.028
58_theo_Hs_Ht_s_0_t_0.1__Hs_-0.25_Ht_-0.25	0.755	0.231	0.014
58_theo_Hs_Ht_s_0_t_0.1__Hs_-0.25_Ht_-0.25	0.696	0.282	0.022
58_theo_Hs_Ht_s_0_t_0.1__Hs_-0.25_Ht_-0.25	0.778	0.206	0.016
58_theo_Hs_Ht_s_0_t_0.1__Hs_-0.25_Ht_-0.25	0.836	0.157	0.007
58_theo_Hs_Ht_s_0_t_0.1__Hs_-0.25_Ht_-0.25	0.784	0.202	0.014
58_theo_Hs_Ht_s_0_t_0.1__Hs_-0.25_Ht_-0.25	0.735	0.245	0.02
58_theo_Hs_Ht_s_0_t_0.1__Hs_-0.25_Ht_-0.25	0.725	0.259	0.017
58_theo_Hs_Ht_s_0_t_0.1__Hs_-0.25_Ht_-0.25	0.773	0.209	0.018
58_theo_Hs_Ht_s_0_t_0.1__Hs_-0.25_Ht_-0.25	0.842	0.152	0.006
58_theo_Hs_Ht_s_0_t_0.1__Hs_-0.25_Ht_-0.25	0.8	0.185	0.016
58_theo_Hs_Ht_s_0_t_0.1__Hs_-0.25_Ht_-0.25	0.708	0.265	0.026
58_theo_Hs_Ht_s_0_t_0.1__Hs_-0.25_Ht_-0.25	0.788	0.201	0.011
58_theo_Hs_Ht_s_0_t_0.1__Hs_-0.25_Ht_-0.25	0.781	0.208	0.012
58_theo_Hs_Ht_s_0_t_0.1__Hs_-0.25_Ht_-0.25	0.714	0.257	0.029
58_theo_Hs_Ht_s_0_t_0.1__Hs_-0.25_Ht_-0.25	0.756	0.227	0.017
58_theo_Hs_Ht_s_0_t_0.1__Hs_-0.25_Ht_-0.25	0.774	0.21	0.015
58_theo_Hs_Ht_s_0_t_0.1__Hs_-0.25_Ht_-0.25	0.772	0.212	0.017
58_theo_Hs_Ht_s_0_t_0.1__Hs_-0.25_Ht_-0.25	0.71	0.263	0.027
58_theo_Hs_Ht_s_0_t_0.1__Hs_-0.25_Ht_-0.25	0.786	0.196	0.018
58_theo_Hs_Ht_s_0_t_0.1__Hs_-0.25_Ht_-0.25	0.754	0.225	0.021
58_theo_Hs_Ht_s_0_t_0.1__Hs_-0.25_Ht_-0.25	0.792	0.19	0.018
58_theo_Hs_Ht_s_0_t_0.1__Hs_-0.25_Ht_-0.25	0.715	0.26	0.024
58_theo_Hs_Ht_s_0_t_0.1__Hs_-0.25_Ht_-0.25	0.683	0.286	0.032
58_theo_Hs_Ht_s_0_t_0.1__Hs_-0.25_Ht_-0.25	0.774	0.212	0.014
58_theo_Hs_Ht_s_0_t_0.1__Hs_-0.25_Ht_-0.25	0.766	0.219	0.015
58_theo_Hs_Ht_s_0_t_0.1__Hs_-0.25_Ht_-0.25	0.841	0.153	0.006
58_theo_Hs_Ht_s_0_t_0.1__Hs_-0.25_Ht_-0.25	0.721	0.255	0.024
58_theo_Hs_Ht_s_0_t_0.1__Hs_-0.25_Ht_-0.25	0.706	0.264	0.03
58_theo_Hs_Ht_s_0_t_0.1__Hs_-0.25_Ht_-0.25	0.755	0.228	0.017
58_theo_Hs_Ht_s_0_t_0.1__Hs_-0.25_Ht_-0.25	0.836	0.155	0.009
58_theo_Hs_Ht_s_0_t_0.1__Hs_-0.25_Ht_-0.25	0.803	0.185	0.013
58_theo_Hs_Ht_s_0_t_0.1__Hs_-0.25_Ht_-0.25	0.745	0.24	0.015
58_theo_Hs_Ht_s_0_t_0.1__Hs_-0.25_Ht_-0.25	0.792	0.199	0.009
58_theo_Hs_Ht_s_0_t_0.1__Hs_-0.25_Ht_-0.25	0.653	0.303	0.044
58_theo_Hs_Ht_s_0_t_0.1__Hs_-0.25_Ht_-0.25	0.74	0.243	0.017
58_theo_Hs_Ht_s_0_t_0.1__Hs_-0.25_Ht_-0.25	0.645	0.322	0.033
58_theo_Hs_Ht_s_0_t_0.1__Hs_-0.25_Ht_-0.25	0.688	0.28	0.032
58_theo_Hs_Ht_s_0_t_0.1__Hs_-0.25_Ht_-0.25	0.686	0.277	0.037
58_theo_Hs_Ht_s_0_t_0.1__Hs_-0.25_Ht_-0.25	0.797	0.192	0.011
58_theo_Hs_Ht_s_0_t_0.1__Hs_-0.25_Ht_-0.25	0.765	0.221	0.014
58_theo_Hs_Ht_s_0_t_0.1__Hs_-0.25_Ht_-0.25	0.797	0.195	0.009
58_theo_Hs_Ht_s_0_t_0.1__Hs_-0.25_Ht_-0.25	0.798	0.192	0.01
58_theo_Hs_Ht_s_0_t_0.1__Hs_-0.25_Ht_-0.25	0.68	0.285	0.035
58_theo_Hs_Ht_s_0_t_0.1__Hs_-0.25_Ht_-0.25	0.739	0.238	0.023
58_theo_Hs_Ht_s_0_t_0.1__Hs_-0.25_Ht_-0.25	0.839	0.156	0.005
58_theo_Hs_Ht_s_0_t_0.1__Hs_-0.25_Ht_-0.25	0.81	0.178	0.011
58_theo_Hs_Ht_s_0_t_0.1__Hs_-0.25_Ht_-0.25	0.836	0.158	0.007
58_theo_Hs_Ht_s_0_t_0.1__Hs_-0.25_Ht_-0.25	0.7	0.274	0.026
58_theo_Hs_Ht_s_0_t_0.1__Hs_-0.25_Ht_-0.25	0.737	0.239	0.023
58_theo_Hs_Ht_s_0_t_0.1__Hs_-0.25_Ht_-0.25	0.786	0.196	0.018
58_theo_Hs_Ht_s_0_t_0.1__Hs_-0.25_Ht_-0.25	0.773	0.212	0.015
58_theo_Hs_Ht_s_0_t_0.1__Hs_-0.25_Ht_-0.25	0.66	0.308	0.032
58_theo_Hs_Ht_s_0_t_0.1__Hs_-0.25_Ht_-0.25	0.708	0.273	0.019
58_theo_Hs_Ht_s_0_t_0.1__Hs_-0.25_Ht_-0.25	0.776	0.209	0.015
58_theo_Hs_Ht_s_0_t_0.1__Hs_-0.25_Ht_-0.25	0.786	0.202	0.013
58_theo_Hs_Ht_s_0_t_0.1__Hs_-0.25_Ht_-0.25	0.704	0.266	0.029
58_theo_Hs_Ht_s_0_t_0.1__Hs_-0.25_Ht_-0.25	0.779	0.209	0.012
58_theo_Hs_Ht_s_0_t_0.1__Hs_-0.25_Ht_0	1	0	0
58_theo_Hs_Ht_s_0_t_0.1__Hs_-0.25_Ht_0	0.979	0.021	0
58_theo_Hs_Ht_s_0_t_0.1__Hs_-0.25_Ht_0	0.983	0.017	0
58_theo_Hs_Ht_s_0_t_0.1__Hs_-0.25_Ht_0	1	0	0
58_theo_Hs_Ht_s_0_t_0.1__Hs_-0.25_Ht_0	1	0	0
58_theo_Hs_Ht_s_0_t_0.1__Hs_-0.25_Ht_0	1	0	0
58_theo_Hs_Ht_s_0_t_0.1__Hs_-0.25_Ht_0	1	0	0
58_theo_Hs_Ht_s_0_t_0.1__Hs_-0.25_Ht_0	1	0	0
58_theo_Hs_Ht_s_0_t_0.1__Hs_-0.25_Ht_0	1	0	0
58_theo_Hs_Ht_s_0_t_0.1__Hs_-0.25_Ht_0	0.997	0.003	0
58_theo_Hs_Ht_s_0_t_0.1__Hs_-0.25_Ht_0	1	0	0
58_theo_Hs_Ht_s_0_t_0.1__Hs_-0.25_Ht_0	0.988	0.012	0
58_theo_Hs_Ht_s_0_t_0.1__Hs_-0.25_Ht_0	0.972	0.028	0
58_theo_Hs_Ht_s_0_t_0.1__Hs_-0.25_Ht_0	0.889	0.107	0.003
58_theo_Hs_Ht_s_0_t_0.1__Hs_-0.25_Ht_0	0.981	0.019	0
58_theo_Hs_Ht_s_0_t_0.1__Hs_-0.25_Ht_0	0.816	0.175	0.009
58_theo_Hs_Ht_s_0_t_0.1__Hs_-0.25_Ht_0	1	0	0
58_theo_Hs_Ht_s_0_t_0.1__Hs_-0.25_Ht_0	1	0	0
58_theo_Hs_Ht_s_0_t_0.1__Hs_-0.25_Ht_0	1	0	0
58_theo_Hs_Ht_s_0_t_0.1__Hs_-0.25_Ht_0	1	0	0
58_theo_Hs_Ht_s_0_t_0.1__Hs_-0.25_Ht_0	0.958	0.041	0.001
58_theo_Hs_Ht_s_0_t_0.1__Hs_-0.25_Ht_0	1	0	0
58_theo_Hs_Ht_s_0_t_0.1__Hs_-0.25_Ht_0	1	0	0
58_theo_Hs_Ht_s_0_t_0.1__Hs_-0.25_Ht_0	0.986	0.014	0
58_theo_Hs_Ht_s_0_t_0.1__Hs_-0.25_Ht_0	1	0	0
58_theo_Hs_Ht_s_0_t_0.1__Hs_-0.25_Ht_0	1	0	0
58_theo_Hs_Ht_s_0_t_0.1__Hs_-0.25_Ht_0	1	0	0
58_theo_Hs_Ht_s_0_t_0.1__Hs_-0.25_Ht_0	1	0	0
58_theo_Hs_Ht_s_0_t_0.1__Hs_-0.25_Ht_0	1	0	0
58_theo_Hs_Ht_s_0_t_0.1__Hs_-0.25_Ht_0	1	0	0
58_theo_Hs_Ht_s_0_t_0.1__Hs_-0.25_Ht_0	1	0	0
58_theo_Hs_Ht_s_0_t_0.1__Hs_-0.25_Ht_0	0.912	0.087	0.001
58_theo_Hs_Ht_s_0_t_0.1__Hs_-0.25_Ht_0	1	0	0
58_theo_Hs_Ht_s_0_t_0.1__Hs_-0.25_Ht_0	0.999	0.001	0
58_theo_Hs_Ht_s_0_t_0.1__Hs_-0.25_Ht_0	0.985	0.015	0
58_theo_Hs_Ht_s_0_t_0.1__Hs_-0.25_Ht_0	1	0	0
58_theo_Hs_Ht_s_0_t_0.1__Hs_-0.25_Ht_0	1	0	0
58_theo_Hs_Ht_s_0_t_0.1__Hs_-0.25_Ht_0	0.998	0.002	0
58_theo_Hs_Ht_s_0_t_0.1__Hs_-0.25_Ht_0	1	0	0
58_theo_Hs_Ht_s_0_t_0.1__Hs_-0.25_Ht_0	1	0	0
58_theo_Hs_Ht_s_0_t_0.1__Hs_-0.25_Ht_0	1	0	0
58_theo_Hs_Ht_s_0_t_0.1__Hs_-0.25_Ht_0	1	0	0
58_theo_Hs_Ht_s_0_t_0.1__Hs_-0.25_Ht_0	1	0	0
58_theo_Hs_Ht_s_0_t_0.1__Hs_-0.25_Ht_0	1	0	0
58_theo_Hs_Ht_s_0_t_0.1__Hs_-0.25_Ht_0	0.958	0.04	0.002
58_theo_Hs_Ht_s_0_t_0.1__Hs_-0.25_Ht_0	1	0	0
58_theo_Hs_Ht_s_0_t_0.1__Hs_-0.25_Ht_0	1	0	0
58_theo_Hs_Ht_s_0_t_0.1__Hs_-0.25_Ht_0	1	0	0
58_theo_Hs_Ht_s_0_t_0.1__Hs_-0.25_Ht_0	1	0	0
58_theo_Hs_Ht_s_0_t_0.1__Hs_-0.25_Ht_0	0.951	0.049	0
58_theo_Hs_Ht_s_0_t_0.1__Hs_-0.25_Ht_0	0.975	0.025	0
58_theo_Hs_Ht_s_0_t_0.1__Hs_-0.25_Ht_0	1	0	0
58_theo_Hs_Ht_s_0_t_0.1__Hs_-0.25_Ht_0	0.93	0.069	0.001
58_theo_Hs_Ht_s_0_t_0.1__Hs_-0.25_Ht_0	0.929	0.07	0.001
58_theo_Hs_Ht_s_0_t_0.1__Hs_-0.25_Ht_0	1	0	0
58_theo_Hs_Ht_s_0_t_0.1__Hs_-0.25_Ht_0	1	0	0
58_theo_Hs_Ht_s_0_t_0.1__Hs_-0.25_Ht_0	1	0	0
58_theo_Hs_Ht_s_0_t_0.1__Hs_-0.25_Ht_0	0.91	0.089	0.002
58_theo_Hs_Ht_s_0_t_0.1__Hs_-0.25_Ht_0	0.999	0.001	0
58_theo_Hs_Ht_s_0_t_0.1__Hs_-0.25_Ht_0	0.946	0.052	0.002
58_theo_Hs_Ht_s_0_t_0.1__Hs_-0.25_Ht_0	0.919	0.08	0.001
58_theo_Hs_Ht_s_0_t_0.1__Hs_-0.25_Ht_0	1	0	0
58_theo_Hs_Ht_s_0_t_0.1__Hs_-0.25_Ht_0	1	0	0
58_theo_Hs_Ht_s_0_t_0.1__Hs_-0.25_Ht_0	1	0	0
58_theo_Hs_Ht_s_0_t_0.1__Hs_-0.25_Ht_0	1	0	0
58_theo_Hs_Ht_s_0_t_0.1__Hs_-0.25_Ht_0	0.948	0.051	0.001
58_theo_Hs_Ht_s_0_t_0.1__Hs_-0.25_Ht_0	0.987	0.013	0
58_theo_Hs_Ht_s_0_t_0.1__Hs_-0.25_Ht_0	0.922	0.078	0
58_theo_Hs_Ht_s_0_t_0.1__Hs_-0.25_Ht_0	0.887	0.11	0.003
58_theo_Hs_Ht_s_0_t_0.1__Hs_-0.25_Ht_0	0.908	0.09	0.002
58_theo_Hs_Ht_s_0_t_0.1__Hs_-0.25_Ht_0	1	0	0
58_theo_Hs_Ht_s_0_t_0.1__Hs_-0.25_Ht_0	0.999	0.001	0
58_theo_Hs_Ht_s_0_t_0.1__Hs_-0.25_Ht_0	0.936	0.062	0.002
58_theo_Hs_Ht_s_0_t_0.1__Hs_-0.25_Ht_0	0.945	0.054	0.001
58_theo_Hs_Ht_s_0_t_0.1__Hs_-0.25_Ht_0	1	0	0
58_theo_Hs_Ht_s_0_t_0.1__Hs_-0.25_Ht_0	0.872	0.123	0.005
58_theo_Hs_Ht_s_0_t_0.1__Hs_-0.25_Ht_0	1	0	0
58_theo_Hs_Ht_s_0_t_0.1__Hs_-0.25_Ht_0	1	0	0
58_theo_Hs_Ht_s_0_t_0.1__Hs_-0.25_Ht_0	0.969	0.031	0
58_theo_Hs_Ht_s_0_t_0.1__Hs_-0.25_Ht_0	1	0	0
58_theo_Hs_Ht_s_0_t_0.1__Hs_-0.25_Ht_0	1	0	0
58_theo_Hs_Ht_s_0_t_0.1__Hs_-0.25_Ht_0	0.976	0.024	0
58_theo_Hs_Ht_s_0_t_0.1__Hs_-0.25_Ht_0	1	0	0
58_theo_Hs_Ht_s_0_t_0.1__Hs_-0.25_Ht_0	1	0	0
58_theo_Hs_Ht_s_0_t_0.1__Hs_-0.25_Ht_0	1	0	0
58_theo_Hs_Ht_s_0_t_0.1__Hs_-0.25_Ht_0	1	0	0
58_theo_Hs_Ht_s_0_t_0.1__Hs_-0.25_Ht_0	1	0	0
58_theo_Hs_Ht_s_0_t_0.1__Hs_-0.25_Ht_0	0.96	0.039	0
58_theo_Hs_Ht_s_0_t_0.1__Hs_-0.25_Ht_0	1	0	0
58_theo_Hs_Ht_s_0_t_0.1__Hs_-0.25_Ht_0	0.987	0.013	0
58_theo_Hs_Ht_s_0_t_0.1__Hs_-0.25_Ht_0	0.944	0.055	0
58_theo_Hs_Ht_s_0_t_0.1__Hs_-0.25_Ht_0	1	0	0
58_theo_Hs_Ht_s_0_t_0.1__Hs_-0.25_Ht_0	1	0	0
58_theo_Hs_Ht_s_0_t_0.1__Hs_-0.25_Ht_0	1	0	0
58_theo_Hs_Ht_s_0_t_0.1__Hs_-0.25_Ht_0	1	0	0
58_theo_Hs_Ht_s_0_t_0.1__Hs_-0.25_Ht_0	1	0	0
58_theo_Hs_Ht_s_0_t_0.1__Hs_-0.25_Ht_0	0.992	0.008	0
58_theo_Hs_Ht_s_0_t_0.1__Hs_-0.25_Ht_0	1	0	0
58_theo_Hs_Ht_s_0_t_0.1__Hs_-0.25_Ht_0	1	0	0
58_theo_Hs_Ht_s_0_t_0.1__Hs_-0.25_Ht_0	1	0	0
58_theo_Hs_Ht_s_0_t_0.1__Hs_-0.25_Ht_0.25	1	0	0
58_theo_Hs_Ht_s_0_t_0.1__Hs_-0.25_Ht_0.25	1	0	0
58_theo_Hs_Ht_s_0_t_0.1__Hs_-0.25_Ht_0.25	1	0	0
58_theo_Hs_Ht_s_0_t_0.1__Hs_-0.25_Ht_0.25	1	0	0
58_theo_Hs_Ht_s_0_t_0.1__Hs_-0.25_Ht_0.25	1	0	0
58_theo_Hs_Ht_s_0_t_0.1__Hs_-0.25_Ht_0.25	1	0	0
58_theo_Hs_Ht_s_0_t_0.1__Hs_-0.25_Ht_0.25	1	0	0
58_theo_Hs_Ht_s_0_t_0.1__Hs_-0.25_Ht_0.25	1	0	0
58_theo_Hs_Ht_s_0_t_0.1__Hs_-0.25_Ht_0.25	1	0	0
58_theo_Hs_Ht_s_0_t_0.1__Hs_-0.25_Ht_0.25	1	0	0
58_theo_Hs_Ht_s_0_t_0.1__Hs_-0.25_Ht_0.25	1	0	0
58_theo_Hs_Ht_s_0_t_0.1__Hs_-0.25_Ht_0.25	1	0	0
58_theo_Hs_Ht_s_0_t_0.1__Hs_-0.25_Ht_0.25	1	0	0
58_theo_Hs_Ht_s_0_t_0.1__Hs_-0.25_Ht_0.25	1	0	0
58_theo_Hs_Ht_s_0_t_0.1__Hs_-0.25_Ht_0.25	1	0	0
58_theo_Hs_Ht_s_0_t_0.1__Hs_-0.25_Ht_0.25	1	0	0
58_theo_Hs_Ht_s_0_t_0.1__Hs_-0.25_Ht_0.25	1	0	0
58_theo_Hs_Ht_s_0_t_0.1__Hs_-0.25_Ht_0.25	1	0	0
58_theo_Hs_Ht_s_0_t_0.1__Hs_-0.25_Ht_0.25	1	0	0
58_theo_Hs_Ht_s_0_t_0.1__Hs_-0.25_Ht_0.25	1	0	0
58_theo_Hs_Ht_s_0_t_0.1__Hs_-0.25_Ht_0.25	1	0	0
58_theo_Hs_Ht_s_0_t_0.1__Hs_-0.25_Ht_0.25	1	0	0
58_theo_Hs_Ht_s_0_t_0.1__Hs_-0.25_Ht_0.25	1	0	0
58_theo_Hs_Ht_s_0_t_0.1__Hs_-0.25_Ht_0.25	1	0	0
58_theo_Hs_Ht_s_0_t_0.1__Hs_-0.25_Ht_0.25	1	0	0
58_theo_Hs_Ht_s_0_t_0.1__Hs_-0.25_Ht_0.25	1	0	0
58_theo_Hs_Ht_s_0_t_0.1__Hs_-0.25_Ht_0.25	1	0	0
58_theo_Hs_Ht_s_0_t_0.1__Hs_-0.25_Ht_0.25	1	0	0
58_theo_Hs_Ht_s_0_t_0.1__Hs_-0.25_Ht_0.25	1	0	0
58_theo_Hs_Ht_s_0_t_0.1__Hs_-0.25_Ht_0.25	1	0	0
58_theo_Hs_Ht_s_0_t_0.1__Hs_-0.25_Ht_0.25	1	0	0
58_theo_Hs_Ht_s_0_t_0.1__Hs_-0.25_Ht_0.25	1	0	0
58_theo_Hs_Ht_s_0_t_0.1__Hs_-0.25_Ht_0.25	1	0	0
58_theo_Hs_Ht_s_0_t_0.1__Hs_-0.25_Ht_0.25	1	0	0
58_theo_Hs_Ht_s_0_t_0.1__Hs_-0.25_Ht_0.25	1	0	0
58_theo_Hs_Ht_s_0_t_0.1__Hs_-0.25_Ht_0.25	1	0	0
58_theo_Hs_Ht_s_0_t_0.1__Hs_-0.25_Ht_0.25	1	0	0
58_theo_Hs_Ht_s_0_t_0.1__Hs_-0.25_Ht_0.25	1	0	0
58_theo_Hs_Ht_s_0_t_0.1__Hs_-0.25_Ht_0.25	1	0	0
58_theo_Hs_Ht_s_0_t_0.1__Hs_-0.25_Ht_0.25	1	0	0
58_theo_Hs_Ht_s_0_t_0.1__Hs_-0.25_Ht_0.25	1	0	0
58_theo_Hs_Ht_s_0_t_0.1__Hs_-0.25_Ht_0.25	1	0	0
58_theo_Hs_Ht_s_0_t_0.1__Hs_-0.25_Ht_0.25	1	0	0
58_theo_Hs_Ht_s_0_t_0.1__Hs_-0.25_Ht_0.25	1	0	0
58_theo_Hs_Ht_s_0_t_0.1__Hs_-0.25_Ht_0.25	1	0	0
58_theo_Hs_Ht_s_0_t_0.1__Hs_-0.25_Ht_0.25	1	0	0
58_theo_Hs_Ht_s_0_t_0.1__Hs_-0.25_Ht_0.25	1	0	0
58_theo_Hs_Ht_s_0_t_0.1__Hs_-0.25_Ht_0.25	1	0	0
58_theo_Hs_Ht_s_0_t_0.1__Hs_-0.25_Ht_0.25	1	0	0
58_theo_Hs_Ht_s_0_t_0.1__Hs_-0.25_Ht_0.25	1	0	0
58_theo_Hs_Ht_s_0_t_0.1__Hs_-0.25_Ht_0.25	1	0	0
58_theo_Hs_Ht_s_0_t_0.1__Hs_-0.25_Ht_0.25	1	0	0
58_theo_Hs_Ht_s_0_t_0.1__Hs_-0.25_Ht_0.25	1	0	0
58_theo_Hs_Ht_s_0_t_0.1__Hs_-0.25_Ht_0.25	1	0	0
58_theo_Hs_Ht_s_0_t_0.1__Hs_-0.25_Ht_0.25	1	0	0
58_theo_Hs_Ht_s_0_t_0.1__Hs_-0.25_Ht_0.25	1	0	0
58_theo_Hs_Ht_s_0_t_0.1__Hs_-0.25_Ht_0.25	1	0	0
58_theo_Hs_Ht_s_0_t_0.1__Hs_-0.25_Ht_0.25	1	0	0
58_theo_Hs_Ht_s_0_t_0.1__Hs_-0.25_Ht_0.25	1	0	0
58_theo_Hs_Ht_s_0_t_0.1__Hs_-0.25_Ht_0.25	1	0	0
58_theo_Hs_Ht_s_0_t_0.1__Hs_-0.25_Ht_0.25	1	0	0
58_theo_Hs_Ht_s_0_t_0.1__Hs_-0.25_Ht_0.25	1	0	0
58_theo_Hs_Ht_s_0_t_0.1__Hs_-0.25_Ht_0.25	1	0	0
58_theo_Hs_Ht_s_0_t_0.1__Hs_-0.25_Ht_0.25	1	0	0
58_theo_Hs_Ht_s_0_t_0.1__Hs_-0.25_Ht_0.25	1	0	0
58_theo_Hs_Ht_s_0_t_0.1__Hs_-0.25_Ht_0.25	1	0	0
58_theo_Hs_Ht_s_0_t_0.1__Hs_-0.25_Ht_0.25	1	0	0
58_theo_Hs_Ht_s_0_t_0.1__Hs_-0.25_Ht_0.25	1	0	0
58_theo_Hs_Ht_s_0_t_0.1__Hs_-0.25_Ht_0.25	1	0	0
58_theo_Hs_Ht_s_0_t_0.1__Hs_-0.25_Ht_0.25	1	0	0
58_theo_Hs_Ht_s_0_t_0.1__Hs_-0.25_Ht_0.25	1	0	0
58_theo_Hs_Ht_s_0_t_0.1__Hs_-0.25_Ht_0.25	1	0	0
58_theo_Hs_Ht_s_0_t_0.1__Hs_-0.25_Ht_0.25	1	0	0
58_theo_Hs_Ht_s_0_t_0.1__Hs_-0.25_Ht_0.25	1	0	0
58_theo_Hs_Ht_s_0_t_0.1__Hs_-0.25_Ht_0.25	1	0	0
58_theo_Hs_Ht_s_0_t_0.1__Hs_-0.25_Ht_0.25	1	0	0
58_theo_Hs_Ht_s_0_t_0.1__Hs_-0.25_Ht_0.25	1	0	0
58_theo_Hs_Ht_s_0_t_0.1__Hs_-0.25_Ht_0.25	1	0	0
58_theo_Hs_Ht_s_0_t_0.1__Hs_-0.25_Ht_0.25	1	0	0
58_theo_Hs_Ht_s_0_t_0.1__Hs_-0.25_Ht_0.25	1	0	0
58_theo_Hs_Ht_s_0_t_0.1__Hs_-0.25_Ht_0.25	1	0	0
58_theo_Hs_Ht_s_0_t_0.1__Hs_-0.25_Ht_0.25	1	0	0
58_theo_Hs_Ht_s_0_t_0.1__Hs_-0.25_Ht_0.25	1	0	0
58_theo_Hs_Ht_s_0_t_0.1__Hs_-0.25_Ht_0.25	1	0	0
58_theo_Hs_Ht_s_0_t_0.1__Hs_-0.25_Ht_0.25	1	0	0
58_theo_Hs_Ht_s_0_t_0.1__Hs_-0.25_Ht_0.25	1	0	0
58_theo_Hs_Ht_s_0_t_0.1__Hs_-0.25_Ht_0.25	1	0	0
58_theo_Hs_Ht_s_0_t_0.1__Hs_-0.25_Ht_0.25	1	0	0
58_theo_Hs_Ht_s_0_t_0.1__Hs_-0.25_Ht_0.25	1	0	0
58_theo_Hs_Ht_s_0_t_0.1__Hs_-0.25_Ht_0.25	1	0	0
58_theo_Hs_Ht_s_0_t_0.1__Hs_-0.25_Ht_0.25	1	0	0
58_theo_Hs_Ht_s_0_t_0.1__Hs_-0.25_Ht_0.25	1	0	0
58_theo_Hs_Ht_s_0_t_0.1__Hs_-0.25_Ht_0.25	1	0	0
58_theo_Hs_Ht_s_0_t_0.1__Hs_-0.25_Ht_0.25	1	0	0
58_theo_Hs_Ht_s_0_t_0.1__Hs_-0.25_Ht_0.25	1	0	0
58_theo_Hs_Ht_s_0_t_0.1__Hs_-0.25_Ht_0.25	1	0	0
58_theo_Hs_Ht_s_0_t_0.1__Hs_-0.25_Ht_0.25	1	0	0
58_theo_Hs_Ht_s_0_t_0.1__Hs_-0.25_Ht_0.25	1	0	0
58_theo_Hs_Ht_s_0_t_0.1__Hs_-0.25_Ht_0.25	1	0	0
58_theo_Hs_Ht_s_0_t_0.1__Hs_-0.25_Ht_0.25	1	0	0
58_theo_Hs_Ht_s_0_t_0.1__Hs_-0.25_Ht_0.5	1	0	0
58_theo_Hs_Ht_s_0_t_0.1__Hs_-0.25_Ht_0.5	1	0	0
58_theo_Hs_Ht_s_0_t_0.1__Hs_-0.25_Ht_0.5	1	0	0
58_theo_Hs_Ht_s_0_t_0.1__Hs_-0.25_Ht_0.5	1	0	0
58_theo_Hs_Ht_s_0_t_0.1__Hs_-0.25_Ht_0.5	1	0	0
58_theo_Hs_Ht_s_0_t_0.1__Hs_-0.25_Ht_0.5	1	0	0
58_theo_Hs_Ht_s_0_t_0.1__Hs_-0.25_Ht_0.5	1	0	0
58_theo_Hs_Ht_s_0_t_0.1__Hs_-0.25_Ht_0.5	1	0	0
58_theo_Hs_Ht_s_0_t_0.1__Hs_-0.25_Ht_0.5	1	0	0
58_theo_Hs_Ht_s_0_t_0.1__Hs_-0.25_Ht_0.5	1	0	0
58_theo_Hs_Ht_s_0_t_0.1__Hs_-0.25_Ht_0.5	1	0	0
58_theo_Hs_Ht_s_0_t_0.1__Hs_-0.25_Ht_0.5	1	0	0
58_theo_Hs_Ht_s_0_t_0.1__Hs_-0.25_Ht_0.5	1	0	0
58_theo_Hs_Ht_s_0_t_0.1__Hs_-0.25_Ht_0.5	1	0	0
58_theo_Hs_Ht_s_0_t_0.1__Hs_-0.25_Ht_0.5	1	0	0
58_theo_Hs_Ht_s_0_t_0.1__Hs_-0.25_Ht_0.5	1	0	0
58_theo_Hs_Ht_s_0_t_0.1__Hs_-0.25_Ht_0.5	1	0	0
58_theo_Hs_Ht_s_0_t_0.1__Hs_-0.25_Ht_0.5	1	0	0
58_theo_Hs_Ht_s_0_t_0.1__Hs_-0.25_Ht_0.5	1	0	0
58_theo_Hs_Ht_s_0_t_0.1__Hs_-0.25_Ht_0.5	1	0	0
58_theo_Hs_Ht_s_0_t_0.1__Hs_-0.25_Ht_0.5	1	0	0
58_theo_Hs_Ht_s_0_t_0.1__Hs_-0.25_Ht_0.5	1	0	0
58_theo_Hs_Ht_s_0_t_0.1__Hs_-0.25_Ht_0.5	1	0	0
58_theo_Hs_Ht_s_0_t_0.1__Hs_-0.25_Ht_0.5	1	0	0
58_theo_Hs_Ht_s_0_t_0.1__Hs_-0.25_Ht_0.5	1	0	0
58_theo_Hs_Ht_s_0_t_0.1__Hs_-0.25_Ht_0.5	1	0	0
58_theo_Hs_Ht_s_0_t_0.1__Hs_-0.25_Ht_0.5	1	0	0
58_theo_Hs_Ht_s_0_t_0.1__Hs_-0.25_Ht_0.5	1	0	0
58_theo_Hs_Ht_s_0_t_0.1__Hs_-0.25_Ht_0.5	1	0	0
58_theo_Hs_Ht_s_0_t_0.1__Hs_-0.25_Ht_0.5	1	0	0
58_theo_Hs_Ht_s_0_t_0.1__Hs_-0.25_Ht_0.5	1	0	0
58_theo_Hs_Ht_s_0_t_0.1__Hs_-0.25_Ht_0.5	1	0	0
58_theo_Hs_Ht_s_0_t_0.1__Hs_-0.25_Ht_0.5	1	0	0
58_theo_Hs_Ht_s_0_t_0.1__Hs_-0.25_Ht_0.5	1	0	0
58_theo_Hs_Ht_s_0_t_0.1__Hs_-0.25_Ht_0.5	1	0	0
58_theo_Hs_Ht_s_0_t_0.1__Hs_-0.25_Ht_0.5	1	0	0
58_theo_Hs_Ht_s_0_t_0.1__Hs_-0.25_Ht_0.5	1	0	0
58_theo_Hs_Ht_s_0_t_0.1__Hs_-0.25_Ht_0.5	1	0	0
58_theo_Hs_Ht_s_0_t_0.1__Hs_-0.25_Ht_0.5	1	0	0
58_theo_Hs_Ht_s_0_t_0.1__Hs_-0.25_Ht_0.5	1	0	0
58_theo_Hs_Ht_s_0_t_0.1__Hs_-0.25_Ht_0.5	1	0	0
58_theo_Hs_Ht_s_0_t_0.1__Hs_-0.25_Ht_0.5	1	0	0
58_theo_Hs_Ht_s_0_t_0.1__Hs_-0.25_Ht_0.5	1	0	0
58_theo_Hs_Ht_s_0_t_0.1__Hs_-0.25_Ht_0.5	1	0	0
58_theo_Hs_Ht_s_0_t_0.1__Hs_-0.25_Ht_0.5	1	0	0
58_theo_Hs_Ht_s_0_t_0.1__Hs_-0.25_Ht_0.5	1	0	0
58_theo_Hs_Ht_s_0_t_0.1__Hs_-0.25_Ht_0.5	1	0	0
58_theo_Hs_Ht_s_0_t_0.1__Hs_-0.25_Ht_0.5	1	0	0
58_theo_Hs_Ht_s_0_t_0.1__Hs_-0.25_Ht_0.5	1	0	0
58_theo_Hs_Ht_s_0_t_0.1__Hs_-0.25_Ht_0.5	1	0	0
58_theo_Hs_Ht_s_0_t_0.1__Hs_-0.25_Ht_0.5	1	0	0
58_theo_Hs_Ht_s_0_t_0.1__Hs_-0.25_Ht_0.5	1	0	0
58_theo_Hs_Ht_s_0_t_0.1__Hs_-0.25_Ht_0.5	1	0	0
58_theo_Hs_Ht_s_0_t_0.1__Hs_-0.25_Ht_0.5	1	0	0
58_theo_Hs_Ht_s_0_t_0.1__Hs_-0.25_Ht_0.5	1	0	0
58_theo_Hs_Ht_s_0_t_0.1__Hs_-0.25_Ht_0.5	1	0	0
58_theo_Hs_Ht_s_0_t_0.1__Hs_-0.25_Ht_0.5	1	0	0
58_theo_Hs_Ht_s_0_t_0.1__Hs_-0.25_Ht_0.5	1	0	0
58_theo_Hs_Ht_s_0_t_0.1__Hs_-0.25_Ht_0.5	1	0	0
58_theo_Hs_Ht_s_0_t_0.1__Hs_-0.25_Ht_0.5	1	0	0
58_theo_Hs_Ht_s_0_t_0.1__Hs_-0.25_Ht_0.5	1	0	0
58_theo_Hs_Ht_s_0_t_0.1__Hs_-0.25_Ht_0.5	1	0	0
58_theo_Hs_Ht_s_0_t_0.1__Hs_-0.25_Ht_0.5	1	0	0
58_theo_Hs_Ht_s_0_t_0.1__Hs_-0.25_Ht_0.5	1	0	0
58_theo_Hs_Ht_s_0_t_0.1__Hs_-0.25_Ht_0.5	1	0	0
58_theo_Hs_Ht_s_0_t_0.1__Hs_-0.25_Ht_0.5	1	0	0
58_theo_Hs_Ht_s_0_t_0.1__Hs_-0.25_Ht_0.5	1	0	0
58_theo_Hs_Ht_s_0_t_0.1__Hs_-0.25_Ht_0.5	1	0	0
58_theo_Hs_Ht_s_0_t_0.1__Hs_-0.25_Ht_0.5	1	0	0
58_theo_Hs_Ht_s_0_t_0.1__Hs_-0.25_Ht_0.5	1	0	0
58_theo_Hs_Ht_s_0_t_0.1__Hs_-0.25_Ht_0.5	1	0	0
58_theo_Hs_Ht_s_0_t_0.1__Hs_-0.25_Ht_0.5	1	0	0
58_theo_Hs_Ht_s_0_t_0.1__Hs_-0.25_Ht_0.5	1	0	0
58_theo_Hs_Ht_s_0_t_0.1__Hs_-0.25_Ht_0.5	1	0	0
58_theo_Hs_Ht_s_0_t_0.1__Hs_-0.25_Ht_0.5	1	0	0
58_theo_Hs_Ht_s_0_t_0.1__Hs_-0.25_Ht_0.5	1	0	0
58_theo_Hs_Ht_s_0_t_0.1__Hs_-0.25_Ht_0.5	1	0	0
58_theo_Hs_Ht_s_0_t_0.1__Hs_-0.25_Ht_0.5	1	0	0
58_theo_Hs_Ht_s_0_t_0.1__Hs_-0.25_Ht_0.5	1	0	0
58_theo_Hs_Ht_s_0_t_0.1__Hs_-0.25_Ht_0.5	1	0	0
58_theo_Hs_Ht_s_0_t_0.1__Hs_-0.25_Ht_0.5	1	0	0
58_theo_Hs_Ht_s_0_t_0.1__Hs_-0.25_Ht_0.5	1	0	0
58_theo_Hs_Ht_s_0_t_0.1__Hs_-0.25_Ht_0.5	1	0	0
58_theo_Hs_Ht_s_0_t_0.1__Hs_-0.25_Ht_0.5	1	0	0
58_theo_Hs_Ht_s_0_t_0.1__Hs_-0.25_Ht_0.5	1	0	0
58_theo_Hs_Ht_s_0_t_0.1__Hs_-0.25_Ht_0.5	1	0	0
58_theo_Hs_Ht_s_0_t_0.1__Hs_-0.25_Ht_0.5	1	0	0
58_theo_Hs_Ht_s_0_t_0.1__Hs_-0.25_Ht_0.5	1	0	0
58_theo_Hs_Ht_s_0_t_0.1__Hs_-0.25_Ht_0.5	1	0	0
58_theo_Hs_Ht_s_0_t_0.1__Hs_-0.25_Ht_0.5	1	0	0
58_theo_Hs_Ht_s_0_t_0.1__Hs_-0.25_Ht_0.5	1	0	0
58_theo_Hs_Ht_s_0_t_0.1__Hs_-0.25_Ht_0.5	1	0	0
58_theo_Hs_Ht_s_0_t_0.1__Hs_-0.25_Ht_0.5	1	0	0
58_theo_Hs_Ht_s_0_t_0.1__Hs_-0.25_Ht_0.5	1	0	0
58_theo_Hs_Ht_s_0_t_0.1__Hs_-0.25_Ht_0.5	1	0	0
58_theo_Hs_Ht_s_0_t_0.1__Hs_-0.25_Ht_0.5	1	0	0
58_theo_Hs_Ht_s_0_t_0.1__Hs_-0.25_Ht_0.5	1	0	0
58_theo_Hs_Ht_s_0_t_0.1__Hs_-0.25_Ht_0.5	1	0	0
58_theo_Hs_Ht_s_0_t_0.1__Hs_-0.25_Ht_0.5	1	0	0
[truncated: 191,601 more rows]
