# Supplementary material for: Balancing selection via life-history trade-offs maintains an inversion polymorphism in a seaweed fly
Source: Nat Commun. 2020 Feb 3;11:670. doi: 10.1038/s41467-020-14479-7 (PMC6997199; doi:10.1038/s41467-020-14479-7)
Supplement: Supplementary file 4 — Source Data [file 41467_2020_14479_MOESM4_ESM.zip › source_data/Fig_5E.txt]

parameter set (H=0.5, sm, sf, tm, tf varying)	freq_eq(AA)	freq_eq(AB)	freq_eq(BB)
59_theo_MF_H0.5_sm_0_tm_0_sf_0_tf_0_Hs_0.5_Ht_0.5	0.193	0.502	0.305
59_theo_MF_H0.5_sm_0_tm_0_sf_0_tf_0_Hs_0.5_Ht_0.5	0.151	0.481	0.369
59_theo_MF_H0.5_sm_0_tm_0_sf_0_tf_0_Hs_0.5_Ht_0.5	0.098	0.431	0.471
59_theo_MF_H0.5_sm_0_tm_0_sf_0_tf_0_Hs_0.5_Ht_0.5	0.179	0.486	0.335
59_theo_MF_H0.5_sm_0_tm_0_sf_0_tf_0_Hs_0.5_Ht_0.5	0.273	0.498	0.229
59_theo_MF_H0.5_sm_0_tm_0_sf_0_tf_0_Hs_0.5_Ht_0.5	0.481	0.427	0.092
59_theo_MF_H0.5_sm_0_tm_0_sf_0_tf_0_Hs_0.5_Ht_0.5	0.417	0.436	0.147
59_theo_MF_H0.5_sm_0_tm_0_sf_0_tf_0_Hs_0.5_Ht_0.5	0.304	0.478	0.218
59_theo_MF_H0.5_sm_0_tm_0_sf_0_tf_0_Hs_0.5_Ht_0.5	0.48	0.42	0.1
59_theo_MF_H0.5_sm_0_tm_0_sf_0_tf_0_Hs_0.5_Ht_0.5	0.448	0.446	0.106
59_theo_MF_H0.5_sm_0_tm_0_sf_0_tf_0_Hs_0.5_Ht_0.5	0.03	0.298	0.673
59_theo_MF_H0.5_sm_0_tm_0_sf_0_tf_0_Hs_0.5_Ht_0.5	0.192	0.46	0.348
59_theo_MF_H0.5_sm_0_tm_0_sf_0_tf_0_Hs_0.5_Ht_0.5	0.412	0.46	0.128
59_theo_MF_H0.5_sm_0_tm_0_sf_0_tf_0_Hs_0.5_Ht_0.5	0.218	0.516	0.266
59_theo_MF_H0.5_sm_0_tm_0_sf_0_tf_0_Hs_0.5_Ht_0.5	0.487	0.409	0.104
59_theo_MF_H0.5_sm_0_tm_0_sf_0_tf_0_Hs_0.5_Ht_0.5	0.127	0.444	0.429
59_theo_MF_H0.5_sm_0_tm_0_sf_0_tf_0_Hs_0.5_Ht_0.5	0.253	0.507	0.24
59_theo_MF_H0.5_sm_0_tm_0_sf_0_tf_0_Hs_0.5_Ht_0.5	0.315	0.503	0.183
59_theo_MF_H0.5_sm_0_tm_0_sf_0_tf_0_Hs_0.5_Ht_0.5	0.28	0.5	0.221
59_theo_MF_H0.5_sm_0_tm_0_sf_0_tf_0_Hs_0.5_Ht_0.5	0.407	0.458	0.134
59_theo_MF_H0.5_sm_0_tm_0_sf_0_tf_0_Hs_0.5_Ht_0.5	0.27	0.498	0.231
59_theo_MF_H0.5_sm_0_tm_0_sf_0_tf_0_Hs_0.5_Ht_0.5	0.912	0.087	0.001
59_theo_MF_H0.5_sm_0_tm_0_sf_0_tf_0_Hs_0.5_Ht_0.5	0.436	0.448	0.116
59_theo_MF_H0.5_sm_0_tm_0_sf_0_tf_0_Hs_0.5_Ht_0.5	0.408	0.473	0.12
59_theo_MF_H0.5_sm_0_tm_0_sf_0_tf_0_Hs_0.5_Ht_0.5	0.434	0.444	0.122
59_theo_MF_H0.5_sm_0_tm_0_sf_0_tf_0_Hs_0.5_Ht_0.5	0.231	0.486	0.284
59_theo_MF_H0.5_sm_0_tm_0_sf_0_tf_0_Hs_0.5_Ht_0.5	0.024	0.238	0.738
59_theo_MF_H0.5_sm_0_tm_0_sf_0_tf_0_Hs_0.5_Ht_0.5	0.806	0.181	0.012
59_theo_MF_H0.5_sm_0_tm_0_sf_0_tf_0_Hs_0.5_Ht_0.5	0.513	0.416	0.071
59_theo_MF_H0.5_sm_0_tm_0_sf_0_tf_0_Hs_0.5_Ht_0.5	0.052	0.36	0.588
59_theo_MF_H0.5_sm_0_tm_0_sf_0_tf_0_Hs_0.5_Ht_0.5	0.453	0.446	0.101
59_theo_MF_H0.5_sm_0_tm_0_sf_0_tf_0_Hs_0.5_Ht_0.5	0.415	0.451	0.135
59_theo_MF_H0.5_sm_0_tm_0_sf_0_tf_0_Hs_0.5_Ht_0.5	0.478	0.431	0.091
59_theo_MF_H0.5_sm_0_tm_0_sf_0_tf_0_Hs_0.5_Ht_0.5	0.276	0.502	0.222
59_theo_MF_H0.5_sm_0_tm_0_sf_0_tf_0_Hs_0.5_Ht_0.5	0.109	0.454	0.437
59_theo_MF_H0.5_sm_0_tm_0_sf_0_tf_0_Hs_0.5_Ht_0.5	0.277	0.497	0.226
59_theo_MF_H0.5_sm_0_tm_0_sf_0_tf_0_Hs_0.5_Ht_0.5	0.591	0.359	0.05
59_theo_MF_H0.5_sm_0_tm_0_sf_0_tf_0_Hs_0.5_Ht_0.5	0.294	0.49	0.215
59_theo_MF_H0.5_sm_0_tm_0_sf_0_tf_0_Hs_0.5_Ht_0.5	0.207	0.504	0.289
59_theo_MF_H0.5_sm_0_tm_0_sf_0_tf_0_Hs_0.5_Ht_0.5	0.234	0.5	0.266
59_theo_MF_H0.5_sm_0_tm_0_sf_0_tf_0_Hs_0.5_Ht_0.5	0.298	0.513	0.189
59_theo_MF_H0.5_sm_0_tm_0_sf_0_tf_0_Hs_0.5_Ht_0.5	0.27	0.486	0.244
59_theo_MF_H0.5_sm_0_tm_0_sf_0_tf_0_Hs_0.5_Ht_0.5	0.149	0.487	0.364
59_theo_MF_H0.5_sm_0_tm_0_sf_0_tf_0_Hs_0.5_Ht_0.5	0.476	0.43	0.095
59_theo_MF_H0.5_sm_0_tm_0_sf_0_tf_0_Hs_0.5_Ht_0.5	0.447	0.438	0.115
59_theo_MF_H0.5_sm_0_tm_0_sf_0_tf_0_Hs_0.5_Ht_0.5	0.588	0.353	0.059
59_theo_MF_H0.5_sm_0_tm_0_sf_0_tf_0_Hs_0.5_Ht_0.5	0.143	0.46	0.397
59_theo_MF_H0.5_sm_0_tm_0_sf_0_tf_0_Hs_0.5_Ht_0.5	0.344	0.465	0.191
59_theo_MF_H0.5_sm_0_tm_0_sf_0_tf_0_Hs_0.5_Ht_0.5	0.013	0.194	0.794
59_theo_MF_H0.5_sm_0_tm_0_sf_0_tf_0_Hs_0.5_Ht_0.5	0.601	0.34	0.059
59_theo_MF_H0.5_sm_0_tm_0_sf_0_tf_0_Hs_0.5_Ht_0.5	0.182	0.502	0.316
59_theo_MF_H0.5_sm_0_tm_0_sf_0_tf_0_Hs_0.5_Ht_0.5	0.244	0.49	0.267
59_theo_MF_H0.5_sm_0_tm_0_sf_0_tf_0_Hs_0.5_Ht_0.5	0.366	0.48	0.154
59_theo_MF_H0.5_sm_0_tm_0_sf_0_tf_0_Hs_0.5_Ht_0.5	0.133	0.488	0.378
59_theo_MF_H0.5_sm_0_tm_0_sf_0_tf_0_Hs_0.5_Ht_0.5	0.121	0.458	0.421
59_theo_MF_H0.5_sm_0_tm_0_sf_0_tf_0_Hs_0.5_Ht_0.5	0.147	0.458	0.395
59_theo_MF_H0.5_sm_0_tm_0_sf_0_tf_0_Hs_0.5_Ht_0.5	0.164	0.516	0.32
59_theo_MF_H0.5_sm_0_tm_0_sf_0_tf_0_Hs_0.5_Ht_0.5	0.144	0.462	0.394
59_theo_MF_H0.5_sm_0_tm_0_sf_0_tf_0_Hs_0.5_Ht_0.5	0.382	0.479	0.139
59_theo_MF_H0.5_sm_0_tm_0_sf_0_tf_0_Hs_0.5_Ht_0.5	0.561	0.366	0.073
59_theo_MF_H0.5_sm_0_tm_0_sf_0_tf_0_Hs_0.5_Ht_0.5	0.069	0.386	0.544
59_theo_MF_H0.5_sm_0_tm_0_sf_0_tf_0_Hs_0.5_Ht_0.5	0.327	0.486	0.186
59_theo_MF_H0.5_sm_0_tm_0_sf_0_tf_0_Hs_0.5_Ht_0.5	0.341	0.489	0.17
59_theo_MF_H0.5_sm_0_tm_0_sf_0_tf_0_Hs_0.5_Ht_0.5	0.203	0.5	0.298
59_theo_MF_H0.5_sm_0_tm_0_sf_0_tf_0_Hs_0.5_Ht_0.5	0.135	0.449	0.416
59_theo_MF_H0.5_sm_0_tm_0_sf_0_tf_0_Hs_0.5_Ht_0.5	0.223	0.502	0.275
59_theo_MF_H0.5_sm_0_tm_0_sf_0_tf_0_Hs_0.5_Ht_0.5	0.203	0.48	0.317
59_theo_MF_H0.5_sm_0_tm_0_sf_0_tf_0_Hs_0.5_Ht_0.5	0.064	0.389	0.547
59_theo_MF_H0.5_sm_0_tm_0_sf_0_tf_0_Hs_0.5_Ht_0.5	0.311	0.485	0.205
59_theo_MF_H0.5_sm_0_tm_0_sf_0_tf_0_Hs_0.5_Ht_0.5	0.142	0.47	0.389
59_theo_MF_H0.5_sm_0_tm_0_sf_0_tf_0_Hs_0.5_Ht_0.5	0.191	0.506	0.303
59_theo_MF_H0.5_sm_0_tm_0_sf_0_tf_0_Hs_0.5_Ht_0.5	0.362	0.469	0.169
59_theo_MF_H0.5_sm_0_tm_0_sf_0_tf_0_Hs_0.5_Ht_0.5	0.299	0.5	0.201
59_theo_MF_H0.5_sm_0_tm_0_sf_0_tf_0_Hs_0.5_Ht_0.5	0.37	0.481	0.149
59_theo_MF_H0.5_sm_0_tm_0_sf_0_tf_0_Hs_0.5_Ht_0.5	0.116	0.448	0.435
59_theo_MF_H0.5_sm_0_tm_0_sf_0_tf_0_Hs_0.5_Ht_0.5	0.41	0.455	0.135
59_theo_MF_H0.5_sm_0_tm_0_sf_0_tf_0_Hs_0.5_Ht_0.5	0.068	0.392	0.54
59_theo_MF_H0.5_sm_0_tm_0_sf_0_tf_0_Hs_0.5_Ht_0.5	0.194	0.491	0.315
59_theo_MF_H0.5_sm_0_tm_0_sf_0_tf_0_Hs_0.5_Ht_0.5	0.243	0.494	0.263
59_theo_MF_H0.5_sm_0_tm_0_sf_0_tf_0_Hs_0.5_Ht_0.5	0.436	0.453	0.111
59_theo_MF_H0.5_sm_0_tm_0_sf_0_tf_0_Hs_0.5_Ht_0.5	0.161	0.488	0.351
59_theo_MF_H0.5_sm_0_tm_0_sf_0_tf_0_Hs_0.5_Ht_0.5	0.176	0.489	0.335
59_theo_MF_H0.5_sm_0_tm_0_sf_0_tf_0_Hs_0.5_Ht_0.5	0.197	0.484	0.319
59_theo_MF_H0.5_sm_0_tm_0_sf_0_tf_0_Hs_0.5_Ht_0.5	0.558	0.383	0.059
59_theo_MF_H0.5_sm_0_tm_0_sf_0_tf_0_Hs_0.5_Ht_0.5	0.484	0.425	0.091
59_theo_MF_H0.5_sm_0_tm_0_sf_0_tf_0_Hs_0.5_Ht_0.5	0.04	0.33	0.63
59_theo_MF_H0.5_sm_0_tm_0_sf_0_tf_0_Hs_0.5_Ht_0.5	0.219	0.491	0.29
59_theo_MF_H0.5_sm_0_tm_0_sf_0_tf_0_Hs_0.5_Ht_0.5	0.703	0.274	0.023
59_theo_MF_H0.5_sm_0_tm_0_sf_0_tf_0_Hs_0.5_Ht_0.5	0.135	0.47	0.395
59_theo_MF_H0.5_sm_0_tm_0_sf_0_tf_0_Hs_0.5_Ht_0.5	0.19	0.478	0.332
59_theo_MF_H0.5_sm_0_tm_0_sf_0_tf_0_Hs_0.5_Ht_0.5	0.11	0.443	0.448
59_theo_MF_H0.5_sm_0_tm_0_sf_0_tf_0_Hs_0.5_Ht_0.5	0.437	0.449	0.114
59_theo_MF_H0.5_sm_0_tm_0_sf_0_tf_0_Hs_0.5_Ht_0.5	0.05	0.328	0.623
59_theo_MF_H0.5_sm_0_tm_0_sf_0_tf_0_Hs_0.5_Ht_0.5	0.587	0.362	0.051
59_theo_MF_H0.5_sm_0_tm_0_sf_0_tf_0_Hs_0.5_Ht_0.5	0.219	0.497	0.284
59_theo_MF_H0.5_sm_0_tm_0_sf_0_tf_0_Hs_0.5_Ht_0.5	0.438	0.451	0.111
59_theo_MF_H0.5_sm_0_tm_0_sf_0_tf_0_Hs_0.5_Ht_0.5	0.463	0.43	0.107
59_theo_MF_H0.5_sm_0_tm_0_sf_0_tf_0_Hs_0.5_Ht_0.5	0.086	0.416	0.498
59_theo_MF_H0.5_sm_0_tm_0_sf_0_tf_0_Hs_0.5_Ht_0.5	0.11	0.44	0.45
59_theo_MF_H0.5_sm_0_tm_0_sf_0_tf_0_Hs_0.5_Ht_0.5	0.567	0.37	0.063
59_theo_MF_H0.5_sm_0_tm_0_sf_0_tf_0.2_Hs_0.5_Ht_0.5	1	0	0
59_theo_MF_H0.5_sm_0_tm_0_sf_0_tf_0.2_Hs_0.5_Ht_0.5	1	0	0
59_theo_MF_H0.5_sm_0_tm_0_sf_0_tf_0.2_Hs_0.5_Ht_0.5	1	0	0
59_theo_MF_H0.5_sm_0_tm_0_sf_0_tf_0.2_Hs_0.5_Ht_0.5	1	0	0
59_theo_MF_H0.5_sm_0_tm_0_sf_0_tf_0.2_Hs_0.5_Ht_0.5	1	0	0
59_theo_MF_H0.5_sm_0_tm_0_sf_0_tf_0.2_Hs_0.5_Ht_0.5	1	0	0
59_theo_MF_H0.5_sm_0_tm_0_sf_0_tf_0.2_Hs_0.5_Ht_0.5	1	0	0
59_theo_MF_H0.5_sm_0_tm_0_sf_0_tf_0.2_Hs_0.5_Ht_0.5	1	0	0
59_theo_MF_H0.5_sm_0_tm_0_sf_0_tf_0.2_Hs_0.5_Ht_0.5	1	0	0
59_theo_MF_H0.5_sm_0_tm_0_sf_0_tf_0.2_Hs_0.5_Ht_0.5	1	0	0
59_theo_MF_H0.5_sm_0_tm_0_sf_0_tf_0.2_Hs_0.5_Ht_0.5	1	0	0
59_theo_MF_H0.5_sm_0_tm_0_sf_0_tf_0.2_Hs_0.5_Ht_0.5	1	0	0
59_theo_MF_H0.5_sm_0_tm_0_sf_0_tf_0.2_Hs_0.5_Ht_0.5	1	0	0
59_theo_MF_H0.5_sm_0_tm_0_sf_0_tf_0.2_Hs_0.5_Ht_0.5	1	0	0
59_theo_MF_H0.5_sm_0_tm_0_sf_0_tf_0.2_Hs_0.5_Ht_0.5	1	0	0
59_theo_MF_H0.5_sm_0_tm_0_sf_0_tf_0.2_Hs_0.5_Ht_0.5	1	0	0
59_theo_MF_H0.5_sm_0_tm_0_sf_0_tf_0.2_Hs_0.5_Ht_0.5	1	0	0
59_theo_MF_H0.5_sm_0_tm_0_sf_0_tf_0.2_Hs_0.5_Ht_0.5	1	0	0
59_theo_MF_H0.5_sm_0_tm_0_sf_0_tf_0.2_Hs_0.5_Ht_0.5	1	0	0
59_theo_MF_H0.5_sm_0_tm_0_sf_0_tf_0.2_Hs_0.5_Ht_0.5	1	0	0
59_theo_MF_H0.5_sm_0_tm_0_sf_0_tf_0.2_Hs_0.5_Ht_0.5	1	0	0
59_theo_MF_H0.5_sm_0_tm_0_sf_0_tf_0.2_Hs_0.5_Ht_0.5	1	0	0
59_theo_MF_H0.5_sm_0_tm_0_sf_0_tf_0.2_Hs_0.5_Ht_0.5	1	0	0
59_theo_MF_H0.5_sm_0_tm_0_sf_0_tf_0.2_Hs_0.5_Ht_0.5	1	0	0
59_theo_MF_H0.5_sm_0_tm_0_sf_0_tf_0.2_Hs_0.5_Ht_0.5	1	0	0
59_theo_MF_H0.5_sm_0_tm_0_sf_0_tf_0.2_Hs_0.5_Ht_0.5	1	0	0
59_theo_MF_H0.5_sm_0_tm_0_sf_0_tf_0.2_Hs_0.5_Ht_0.5	1	0	0
59_theo_MF_H0.5_sm_0_tm_0_sf_0_tf_0.2_Hs_0.5_Ht_0.5	1	0	0
59_theo_MF_H0.5_sm_0_tm_0_sf_0_tf_0.2_Hs_0.5_Ht_0.5	1	0	0
59_theo_MF_H0.5_sm_0_tm_0_sf_0_tf_0.2_Hs_0.5_Ht_0.5	1	0	0
59_theo_MF_H0.5_sm_0_tm_0_sf_0_tf_0.2_Hs_0.5_Ht_0.5	1	0	0
59_theo_MF_H0.5_sm_0_tm_0_sf_0_tf_0.2_Hs_0.5_Ht_0.5	1	0	0
59_theo_MF_H0.5_sm_0_tm_0_sf_0_tf_0.2_Hs_0.5_Ht_0.5	1	0	0
59_theo_MF_H0.5_sm_0_tm_0_sf_0_tf_0.2_Hs_0.5_Ht_0.5	1	0	0
59_theo_MF_H0.5_sm_0_tm_0_sf_0_tf_0.2_Hs_0.5_Ht_0.5	1	0	0
59_theo_MF_H0.5_sm_0_tm_0_sf_0_tf_0.2_Hs_0.5_Ht_0.5	1	0	0
59_theo_MF_H0.5_sm_0_tm_0_sf_0_tf_0.2_Hs_0.5_Ht_0.5	1	0	0
59_theo_MF_H0.5_sm_0_tm_0_sf_0_tf_0.2_Hs_0.5_Ht_0.5	1	0	0
59_theo_MF_H0.5_sm_0_tm_0_sf_0_tf_0.2_Hs_0.5_Ht_0.5	1	0	0
59_theo_MF_H0.5_sm_0_tm_0_sf_0_tf_0.2_Hs_0.5_Ht_0.5	1	0	0
59_theo_MF_H0.5_sm_0_tm_0_sf_0_tf_0.2_Hs_0.5_Ht_0.5	1	0	0
59_theo_MF_H0.5_sm_0_tm_0_sf_0_tf_0.2_Hs_0.5_Ht_0.5	1	0	0
59_theo_MF_H0.5_sm_0_tm_0_sf_0_tf_0.2_Hs_0.5_Ht_0.5	1	0	0
59_theo_MF_H0.5_sm_0_tm_0_sf_0_tf_0.2_Hs_0.5_Ht_0.5	1	0	0
59_theo_MF_H0.5_sm_0_tm_0_sf_0_tf_0.2_Hs_0.5_Ht_0.5	1	0	0
59_theo_MF_H0.5_sm_0_tm_0_sf_0_tf_0.2_Hs_0.5_Ht_0.5	1	0	0
59_theo_MF_H0.5_sm_0_tm_0_sf_0_tf_0.2_Hs_0.5_Ht_0.5	1	0	0
59_theo_MF_H0.5_sm_0_tm_0_sf_0_tf_0.2_Hs_0.5_Ht_0.5	1	0	0
59_theo_MF_H0.5_sm_0_tm_0_sf_0_tf_0.2_Hs_0.5_Ht_0.5	1	0	0
59_theo_MF_H0.5_sm_0_tm_0_sf_0_tf_0.2_Hs_0.5_Ht_0.5	1	0	0
59_theo_MF_H0.5_sm_0_tm_0_sf_0_tf_0.2_Hs_0.5_Ht_0.5	1	0	0
59_theo_MF_H0.5_sm_0_tm_0_sf_0_tf_0.2_Hs_0.5_Ht_0.5	1	0	0
59_theo_MF_H0.5_sm_0_tm_0_sf_0_tf_0.2_Hs_0.5_Ht_0.5	1	0	0
59_theo_MF_H0.5_sm_0_tm_0_sf_0_tf_0.2_Hs_0.5_Ht_0.5	1	0	0
59_theo_MF_H0.5_sm_0_tm_0_sf_0_tf_0.2_Hs_0.5_Ht_0.5	1	0	0
59_theo_MF_H0.5_sm_0_tm_0_sf_0_tf_0.2_Hs_0.5_Ht_0.5	1	0	0
59_theo_MF_H0.5_sm_0_tm_0_sf_0_tf_0.2_Hs_0.5_Ht_0.5	1	0	0
59_theo_MF_H0.5_sm_0_tm_0_sf_0_tf_0.2_Hs_0.5_Ht_0.5	1	0	0
59_theo_MF_H0.5_sm_0_tm_0_sf_0_tf_0.2_Hs_0.5_Ht_0.5	1	0	0
59_theo_MF_H0.5_sm_0_tm_0_sf_0_tf_0.2_Hs_0.5_Ht_0.5	1	0	0
59_theo_MF_H0.5_sm_0_tm_0_sf_0_tf_0.2_Hs_0.5_Ht_0.5	1	0	0
59_theo_MF_H0.5_sm_0_tm_0_sf_0_tf_0.2_Hs_0.5_Ht_0.5	1	0	0
59_theo_MF_H0.5_sm_0_tm_0_sf_0_tf_0.2_Hs_0.5_Ht_0.5	1	0	0
59_theo_MF_H0.5_sm_0_tm_0_sf_0_tf_0.2_Hs_0.5_Ht_0.5	1	0	0
59_theo_MF_H0.5_sm_0_tm_0_sf_0_tf_0.2_Hs_0.5_Ht_0.5	1	0	0
59_theo_MF_H0.5_sm_0_tm_0_sf_0_tf_0.2_Hs_0.5_Ht_0.5	1	0	0
59_theo_MF_H0.5_sm_0_tm_0_sf_0_tf_0.2_Hs_0.5_Ht_0.5	1	0	0
59_theo_MF_H0.5_sm_0_tm_0_sf_0_tf_0.2_Hs_0.5_Ht_0.5	1	0	0
59_theo_MF_H0.5_sm_0_tm_0_sf_0_tf_0.2_Hs_0.5_Ht_0.5	1	0	0
59_theo_MF_H0.5_sm_0_tm_0_sf_0_tf_0.2_Hs_0.5_Ht_0.5	1	0	0
59_theo_MF_H0.5_sm_0_tm_0_sf_0_tf_0.2_Hs_0.5_Ht_0.5	1	0	0
59_theo_MF_H0.5_sm_0_tm_0_sf_0_tf_0.2_Hs_0.5_Ht_0.5	1	0	0
59_theo_MF_H0.5_sm_0_tm_0_sf_0_tf_0.2_Hs_0.5_Ht_0.5	1	0	0
59_theo_MF_H0.5_sm_0_tm_0_sf_0_tf_0.2_Hs_0.5_Ht_0.5	1	0	0
59_theo_MF_H0.5_sm_0_tm_0_sf_0_tf_0.2_Hs_0.5_Ht_0.5	1	0	0
59_theo_MF_H0.5_sm_0_tm_0_sf_0_tf_0.2_Hs_0.5_Ht_0.5	1	0	0
59_theo_MF_H0.5_sm_0_tm_0_sf_0_tf_0.2_Hs_0.5_Ht_0.5	1	0	0
59_theo_MF_H0.5_sm_0_tm_0_sf_0_tf_0.2_Hs_0.5_Ht_0.5	1	0	0
59_theo_MF_H0.5_sm_0_tm_0_sf_0_tf_0.2_Hs_0.5_Ht_0.5	1	0	0
59_theo_MF_H0.5_sm_0_tm_0_sf_0_tf_0.2_Hs_0.5_Ht_0.5	1	0	0
59_theo_MF_H0.5_sm_0_tm_0_sf_0_tf_0.2_Hs_0.5_Ht_0.5	1	0	0
59_theo_MF_H0.5_sm_0_tm_0_sf_0_tf_0.2_Hs_0.5_Ht_0.5	1	0	0
59_theo_MF_H0.5_sm_0_tm_0_sf_0_tf_0.2_Hs_0.5_Ht_0.5	1	0	0
59_theo_MF_H0.5_sm_0_tm_0_sf_0_tf_0.2_Hs_0.5_Ht_0.5	1	0	0
59_theo_MF_H0.5_sm_0_tm_0_sf_0_tf_0.2_Hs_0.5_Ht_0.5	1	0	0
59_theo_MF_H0.5_sm_0_tm_0_sf_0_tf_0.2_Hs_0.5_Ht_0.5	1	0	0
59_theo_MF_H0.5_sm_0_tm_0_sf_0_tf_0.2_Hs_0.5_Ht_0.5	1	0	0
59_theo_MF_H0.5_sm_0_tm_0_sf_0_tf_0.2_Hs_0.5_Ht_0.5	1	0	0
59_theo_MF_H0.5_sm_0_tm_0_sf_0_tf_0.2_Hs_0.5_Ht_0.5	1	0	0
59_theo_MF_H0.5_sm_0_tm_0_sf_0_tf_0.2_Hs_0.5_Ht_0.5	1	0	0
59_theo_MF_H0.5_sm_0_tm_0_sf_0_tf_0.2_Hs_0.5_Ht_0.5	1	0	0
59_theo_MF_H0.5_sm_0_tm_0_sf_0_tf_0.2_Hs_0.5_Ht_0.5	1	0	0
59_theo_MF_H0.5_sm_0_tm_0_sf_0_tf_0.2_Hs_0.5_Ht_0.5	1	0	0
59_theo_MF_H0.5_sm_0_tm_0_sf_0_tf_0.2_Hs_0.5_Ht_0.5	1	0	0
59_theo_MF_H0.5_sm_0_tm_0_sf_0_tf_0.2_Hs_0.5_Ht_0.5	1	0	0
59_theo_MF_H0.5_sm_0_tm_0_sf_0_tf_0.2_Hs_0.5_Ht_0.5	1	0	0
59_theo_MF_H0.5_sm_0_tm_0_sf_0_tf_0.2_Hs_0.5_Ht_0.5	1	0	0
59_theo_MF_H0.5_sm_0_tm_0_sf_0_tf_0.2_Hs_0.5_Ht_0.5	1	0	0
59_theo_MF_H0.5_sm_0_tm_0_sf_0_tf_0.2_Hs_0.5_Ht_0.5	1	0	0
59_theo_MF_H0.5_sm_0_tm_0_sf_0_tf_0.2_Hs_0.5_Ht_0.5	1	0	0
59_theo_MF_H0.5_sm_0_tm_0_sf_0_tf_0.4_Hs_0.5_Ht_0.5	1	0	0
59_theo_MF_H0.5_sm_0_tm_0_sf_0_tf_0.4_Hs_0.5_Ht_0.5	1	0	0
59_theo_MF_H0.5_sm_0_tm_0_sf_0_tf_0.4_Hs_0.5_Ht_0.5	1	0	0
59_theo_MF_H0.5_sm_0_tm_0_sf_0_tf_0.4_Hs_0.5_Ht_0.5	1	0	0
59_theo_MF_H0.5_sm_0_tm_0_sf_0_tf_0.4_Hs_0.5_Ht_0.5	1	0	0
59_theo_MF_H0.5_sm_0_tm_0_sf_0_tf_0.4_Hs_0.5_Ht_0.5	1	0	0
59_theo_MF_H0.5_sm_0_tm_0_sf_0_tf_0.4_Hs_0.5_Ht_0.5	1	0	0
59_theo_MF_H0.5_sm_0_tm_0_sf_0_tf_0.4_Hs_0.5_Ht_0.5	1	0	0
59_theo_MF_H0.5_sm_0_tm_0_sf_0_tf_0.4_Hs_0.5_Ht_0.5	1	0	0
59_theo_MF_H0.5_sm_0_tm_0_sf_0_tf_0.4_Hs_0.5_Ht_0.5	1	0	0
59_theo_MF_H0.5_sm_0_tm_0_sf_0_tf_0.4_Hs_0.5_Ht_0.5	1	0	0
59_theo_MF_H0.5_sm_0_tm_0_sf_0_tf_0.4_Hs_0.5_Ht_0.5	1	0	0
59_theo_MF_H0.5_sm_0_tm_0_sf_0_tf_0.4_Hs_0.5_Ht_0.5	1	0	0
59_theo_MF_H0.5_sm_0_tm_0_sf_0_tf_0.4_Hs_0.5_Ht_0.5	1	0	0
59_theo_MF_H0.5_sm_0_tm_0_sf_0_tf_0.4_Hs_0.5_Ht_0.5	1	0	0
59_theo_MF_H0.5_sm_0_tm_0_sf_0_tf_0.4_Hs_0.5_Ht_0.5	1	0	0
59_theo_MF_H0.5_sm_0_tm_0_sf_0_tf_0.4_Hs_0.5_Ht_0.5	1	0	0
59_theo_MF_H0.5_sm_0_tm_0_sf_0_tf_0.4_Hs_0.5_Ht_0.5	1	0	0
59_theo_MF_H0.5_sm_0_tm_0_sf_0_tf_0.4_Hs_0.5_Ht_0.5	1	0	0
59_theo_MF_H0.5_sm_0_tm_0_sf_0_tf_0.4_Hs_0.5_Ht_0.5	1	0	0
59_theo_MF_H0.5_sm_0_tm_0_sf_0_tf_0.4_Hs_0.5_Ht_0.5	1	0	0
59_theo_MF_H0.5_sm_0_tm_0_sf_0_tf_0.4_Hs_0.5_Ht_0.5	1	0	0
59_theo_MF_H0.5_sm_0_tm_0_sf_0_tf_0.4_Hs_0.5_Ht_0.5	1	0	0
59_theo_MF_H0.5_sm_0_tm_0_sf_0_tf_0.4_Hs_0.5_Ht_0.5	1	0	0
59_theo_MF_H0.5_sm_0_tm_0_sf_0_tf_0.4_Hs_0.5_Ht_0.5	1	0	0
59_theo_MF_H0.5_sm_0_tm_0_sf_0_tf_0.4_Hs_0.5_Ht_0.5	1	0	0
59_theo_MF_H0.5_sm_0_tm_0_sf_0_tf_0.4_Hs_0.5_Ht_0.5	1	0	0
59_theo_MF_H0.5_sm_0_tm_0_sf_0_tf_0.4_Hs_0.5_Ht_0.5	1	0	0
59_theo_MF_H0.5_sm_0_tm_0_sf_0_tf_0.4_Hs_0.5_Ht_0.5	1	0	0
59_theo_MF_H0.5_sm_0_tm_0_sf_0_tf_0.4_Hs_0.5_Ht_0.5	1	0	0
59_theo_MF_H0.5_sm_0_tm_0_sf_0_tf_0.4_Hs_0.5_Ht_0.5	1	0	0
59_theo_MF_H0.5_sm_0_tm_0_sf_0_tf_0.4_Hs_0.5_Ht_0.5	1	0	0
59_theo_MF_H0.5_sm_0_tm_0_sf_0_tf_0.4_Hs_0.5_Ht_0.5	1	0	0
59_theo_MF_H0.5_sm_0_tm_0_sf_0_tf_0.4_Hs_0.5_Ht_0.5	1	0	0
59_theo_MF_H0.5_sm_0_tm_0_sf_0_tf_0.4_Hs_0.5_Ht_0.5	1	0	0
59_theo_MF_H0.5_sm_0_tm_0_sf_0_tf_0.4_Hs_0.5_Ht_0.5	1	0	0
59_theo_MF_H0.5_sm_0_tm_0_sf_0_tf_0.4_Hs_0.5_Ht_0.5	1	0	0
59_theo_MF_H0.5_sm_0_tm_0_sf_0_tf_0.4_Hs_0.5_Ht_0.5	1	0	0
59_theo_MF_H0.5_sm_0_tm_0_sf_0_tf_0.4_Hs_0.5_Ht_0.5	1	0	0
59_theo_MF_H0.5_sm_0_tm_0_sf_0_tf_0.4_Hs_0.5_Ht_0.5	1	0	0
59_theo_MF_H0.5_sm_0_tm_0_sf_0_tf_0.4_Hs_0.5_Ht_0.5	1	0	0
59_theo_MF_H0.5_sm_0_tm_0_sf_0_tf_0.4_Hs_0.5_Ht_0.5	1	0	0
59_theo_MF_H0.5_sm_0_tm_0_sf_0_tf_0.4_Hs_0.5_Ht_0.5	1	0	0
59_theo_MF_H0.5_sm_0_tm_0_sf_0_tf_0.4_Hs_0.5_Ht_0.5	1	0	0
59_theo_MF_H0.5_sm_0_tm_0_sf_0_tf_0.4_Hs_0.5_Ht_0.5	1	0	0
59_theo_MF_H0.5_sm_0_tm_0_sf_0_tf_0.4_Hs_0.5_Ht_0.5	1	0	0
59_theo_MF_H0.5_sm_0_tm_0_sf_0_tf_0.4_Hs_0.5_Ht_0.5	1	0	0
59_theo_MF_H0.5_sm_0_tm_0_sf_0_tf_0.4_Hs_0.5_Ht_0.5	1	0	0
59_theo_MF_H0.5_sm_0_tm_0_sf_0_tf_0.4_Hs_0.5_Ht_0.5	1	0	0
59_theo_MF_H0.5_sm_0_tm_0_sf_0_tf_0.4_Hs_0.5_Ht_0.5	1	0	0
59_theo_MF_H0.5_sm_0_tm_0_sf_0_tf_0.4_Hs_0.5_Ht_0.5	1	0	0
59_theo_MF_H0.5_sm_0_tm_0_sf_0_tf_0.4_Hs_0.5_Ht_0.5	1	0	0
59_theo_MF_H0.5_sm_0_tm_0_sf_0_tf_0.4_Hs_0.5_Ht_0.5	1	0	0
59_theo_MF_H0.5_sm_0_tm_0_sf_0_tf_0.4_Hs_0.5_Ht_0.5	1	0	0
59_theo_MF_H0.5_sm_0_tm_0_sf_0_tf_0.4_Hs_0.5_Ht_0.5	1	0	0
59_theo_MF_H0.5_sm_0_tm_0_sf_0_tf_0.4_Hs_0.5_Ht_0.5	1	0	0
59_theo_MF_H0.5_sm_0_tm_0_sf_0_tf_0.4_Hs_0.5_Ht_0.5	1	0	0
59_theo_MF_H0.5_sm_0_tm_0_sf_0_tf_0.4_Hs_0.5_Ht_0.5	1	0	0
59_theo_MF_H0.5_sm_0_tm_0_sf_0_tf_0.4_Hs_0.5_Ht_0.5	1	0	0
59_theo_MF_H0.5_sm_0_tm_0_sf_0_tf_0.4_Hs_0.5_Ht_0.5	1	0	0
59_theo_MF_H0.5_sm_0_tm_0_sf_0_tf_0.4_Hs_0.5_Ht_0.5	1	0	0
59_theo_MF_H0.5_sm_0_tm_0_sf_0_tf_0.4_Hs_0.5_Ht_0.5	1	0	0
59_theo_MF_H0.5_sm_0_tm_0_sf_0_tf_0.4_Hs_0.5_Ht_0.5	1	0	0
59_theo_MF_H0.5_sm_0_tm_0_sf_0_tf_0.4_Hs_0.5_Ht_0.5	1	0	0
59_theo_MF_H0.5_sm_0_tm_0_sf_0_tf_0.4_Hs_0.5_Ht_0.5	1	0	0
59_theo_MF_H0.5_sm_0_tm_0_sf_0_tf_0.4_Hs_0.5_Ht_0.5	1	0	0
59_theo_MF_H0.5_sm_0_tm_0_sf_0_tf_0.4_Hs_0.5_Ht_0.5	1	0	0
59_theo_MF_H0.5_sm_0_tm_0_sf_0_tf_0.4_Hs_0.5_Ht_0.5	1	0	0
59_theo_MF_H0.5_sm_0_tm_0_sf_0_tf_0.4_Hs_0.5_Ht_0.5	1	0	0
59_theo_MF_H0.5_sm_0_tm_0_sf_0_tf_0.4_Hs_0.5_Ht_0.5	1	0	0
59_theo_MF_H0.5_sm_0_tm_0_sf_0_tf_0.4_Hs_0.5_Ht_0.5	1	0	0
59_theo_MF_H0.5_sm_0_tm_0_sf_0_tf_0.4_Hs_0.5_Ht_0.5	1	0	0
59_theo_MF_H0.5_sm_0_tm_0_sf_0_tf_0.4_Hs_0.5_Ht_0.5	1	0	0
59_theo_MF_H0.5_sm_0_tm_0_sf_0_tf_0.4_Hs_0.5_Ht_0.5	1	0	0
59_theo_MF_H0.5_sm_0_tm_0_sf_0_tf_0.4_Hs_0.5_Ht_0.5	1	0	0
59_theo_MF_H0.5_sm_0_tm_0_sf_0_tf_0.4_Hs_0.5_Ht_0.5	1	0	0
59_theo_MF_H0.5_sm_0_tm_0_sf_0_tf_0.4_Hs_0.5_Ht_0.5	1	0	0
59_theo_MF_H0.5_sm_0_tm_0_sf_0_tf_0.4_Hs_0.5_Ht_0.5	1	0	0
59_theo_MF_H0.5_sm_0_tm_0_sf_0_tf_0.4_Hs_0.5_Ht_0.5	1	0	0
59_theo_MF_H0.5_sm_0_tm_0_sf_0_tf_0.4_Hs_0.5_Ht_0.5	1	0	0
59_theo_MF_H0.5_sm_0_tm_0_sf_0_tf_0.4_Hs_0.5_Ht_0.5	1	0	0
59_theo_MF_H0.5_sm_0_tm_0_sf_0_tf_0.4_Hs_0.5_Ht_0.5	1	0	0
59_theo_MF_H0.5_sm_0_tm_0_sf_0_tf_0.4_Hs_0.5_Ht_0.5	1	0	0
59_theo_MF_H0.5_sm_0_tm_0_sf_0_tf_0.4_Hs_0.5_Ht_0.5	1	0	0
59_theo_MF_H0.5_sm_0_tm_0_sf_0_tf_0.4_Hs_0.5_Ht_0.5	1	0	0
59_theo_MF_H0.5_sm_0_tm_0_sf_0_tf_0.4_Hs_0.5_Ht_0.5	1	0	0
59_theo_MF_H0.5_sm_0_tm_0_sf_0_tf_0.4_Hs_0.5_Ht_0.5	1	0	0
59_theo_MF_H0.5_sm_0_tm_0_sf_0_tf_0.4_Hs_0.5_Ht_0.5	1	0	0
59_theo_MF_H0.5_sm_0_tm_0_sf_0_tf_0.4_Hs_0.5_Ht_0.5	1	0	0
59_theo_MF_H0.5_sm_0_tm_0_sf_0_tf_0.4_Hs_0.5_Ht_0.5	1	0	0
59_theo_MF_H0.5_sm_0_tm_0_sf_0_tf_0.4_Hs_0.5_Ht_0.5	1	0	0
59_theo_MF_H0.5_sm_0_tm_0_sf_0_tf_0.4_Hs_0.5_Ht_0.5	1	0	0
59_theo_MF_H0.5_sm_0_tm_0_sf_0_tf_0.4_Hs_0.5_Ht_0.5	1	0	0
59_theo_MF_H0.5_sm_0_tm_0_sf_0_tf_0.4_Hs_0.5_Ht_0.5	1	0	0
59_theo_MF_H0.5_sm_0_tm_0_sf_0_tf_0.4_Hs_0.5_Ht_0.5	1	0	0
59_theo_MF_H0.5_sm_0_tm_0_sf_0_tf_0.4_Hs_0.5_Ht_0.5	1	0	0
59_theo_MF_H0.5_sm_0_tm_0_sf_0_tf_0.4_Hs_0.5_Ht_0.5	1	0	0
59_theo_MF_H0.5_sm_0_tm_0_sf_0_tf_0.4_Hs_0.5_Ht_0.5	1	0	0
59_theo_MF_H0.5_sm_0_tm_0_sf_0_tf_0.4_Hs_0.5_Ht_0.5	1	0	0
59_theo_MF_H0.5_sm_0_tm_0_sf_0_tf_0.4_Hs_0.5_Ht_0.5	1	0	0
59_theo_MF_H0.5_sm_0_tm_0_sf_0_tf_0.6_Hs_0.5_Ht_0.5	1	0	0
59_theo_MF_H0.5_sm_0_tm_0_sf_0_tf_0.6_Hs_0.5_Ht_0.5	1	0	0
59_theo_MF_H0.5_sm_0_tm_0_sf_0_tf_0.6_Hs_0.5_Ht_0.5	1	0	0
59_theo_MF_H0.5_sm_0_tm_0_sf_0_tf_0.6_Hs_0.5_Ht_0.5	1	0	0
59_theo_MF_H0.5_sm_0_tm_0_sf_0_tf_0.6_Hs_0.5_Ht_0.5	1	0	0
59_theo_MF_H0.5_sm_0_tm_0_sf_0_tf_0.6_Hs_0.5_Ht_0.5	1	0	0
59_theo_MF_H0.5_sm_0_tm_0_sf_0_tf_0.6_Hs_0.5_Ht_0.5	1	0	0
59_theo_MF_H0.5_sm_0_tm_0_sf_0_tf_0.6_Hs_0.5_Ht_0.5	1	0	0
59_theo_MF_H0.5_sm_0_tm_0_sf_0_tf_0.6_Hs_0.5_Ht_0.5	1	0	0
59_theo_MF_H0.5_sm_0_tm_0_sf_0_tf_0.6_Hs_0.5_Ht_0.5	1	0	0
59_theo_MF_H0.5_sm_0_tm_0_sf_0_tf_0.6_Hs_0.5_Ht_0.5	1	0	0
59_theo_MF_H0.5_sm_0_tm_0_sf_0_tf_0.6_Hs_0.5_Ht_0.5	1	0	0
59_theo_MF_H0.5_sm_0_tm_0_sf_0_tf_0.6_Hs_0.5_Ht_0.5	1	0	0
59_theo_MF_H0.5_sm_0_tm_0_sf_0_tf_0.6_Hs_0.5_Ht_0.5	1	0	0
59_theo_MF_H0.5_sm_0_tm_0_sf_0_tf_0.6_Hs_0.5_Ht_0.5	1	0	0
59_theo_MF_H0.5_sm_0_tm_0_sf_0_tf_0.6_Hs_0.5_Ht_0.5	1	0	0
59_theo_MF_H0.5_sm_0_tm_0_sf_0_tf_0.6_Hs_0.5_Ht_0.5	1	0	0
59_theo_MF_H0.5_sm_0_tm_0_sf_0_tf_0.6_Hs_0.5_Ht_0.5	1	0	0
59_theo_MF_H0.5_sm_0_tm_0_sf_0_tf_0.6_Hs_0.5_Ht_0.5	1	0	0
59_theo_MF_H0.5_sm_0_tm_0_sf_0_tf_0.6_Hs_0.5_Ht_0.5	1	0	0
59_theo_MF_H0.5_sm_0_tm_0_sf_0_tf_0.6_Hs_0.5_Ht_0.5	1	0	0
59_theo_MF_H0.5_sm_0_tm_0_sf_0_tf_0.6_Hs_0.5_Ht_0.5	1	0	0
59_theo_MF_H0.5_sm_0_tm_0_sf_0_tf_0.6_Hs_0.5_Ht_0.5	1	0	0
59_theo_MF_H0.5_sm_0_tm_0_sf_0_tf_0.6_Hs_0.5_Ht_0.5	1	0	0
59_theo_MF_H0.5_sm_0_tm_0_sf_0_tf_0.6_Hs_0.5_Ht_0.5	1	0	0
59_theo_MF_H0.5_sm_0_tm_0_sf_0_tf_0.6_Hs_0.5_Ht_0.5	1	0	0
59_theo_MF_H0.5_sm_0_tm_0_sf_0_tf_0.6_Hs_0.5_Ht_0.5	1	0	0
59_theo_MF_H0.5_sm_0_tm_0_sf_0_tf_0.6_Hs_0.5_Ht_0.5	1	0	0
59_theo_MF_H0.5_sm_0_tm_0_sf_0_tf_0.6_Hs_0.5_Ht_0.5	1	0	0
59_theo_MF_H0.5_sm_0_tm_0_sf_0_tf_0.6_Hs_0.5_Ht_0.5	1	0	0
59_theo_MF_H0.5_sm_0_tm_0_sf_0_tf_0.6_Hs_0.5_Ht_0.5	1	0	0
59_theo_MF_H0.5_sm_0_tm_0_sf_0_tf_0.6_Hs_0.5_Ht_0.5	1	0	0
59_theo_MF_H0.5_sm_0_tm_0_sf_0_tf_0.6_Hs_0.5_Ht_0.5	1	0	0
59_theo_MF_H0.5_sm_0_tm_0_sf_0_tf_0.6_Hs_0.5_Ht_0.5	1	0	0
59_theo_MF_H0.5_sm_0_tm_0_sf_0_tf_0.6_Hs_0.5_Ht_0.5	1	0	0
59_theo_MF_H0.5_sm_0_tm_0_sf_0_tf_0.6_Hs_0.5_Ht_0.5	1	0	0
59_theo_MF_H0.5_sm_0_tm_0_sf_0_tf_0.6_Hs_0.5_Ht_0.5	1	0	0
59_theo_MF_H0.5_sm_0_tm_0_sf_0_tf_0.6_Hs_0.5_Ht_0.5	1	0	0
59_theo_MF_H0.5_sm_0_tm_0_sf_0_tf_0.6_Hs_0.5_Ht_0.5	1	0	0
59_theo_MF_H0.5_sm_0_tm_0_sf_0_tf_0.6_Hs_0.5_Ht_0.5	1	0	0
59_theo_MF_H0.5_sm_0_tm_0_sf_0_tf_0.6_Hs_0.5_Ht_0.5	1	0	0
59_theo_MF_H0.5_sm_0_tm_0_sf_0_tf_0.6_Hs_0.5_Ht_0.5	1	0	0
59_theo_MF_H0.5_sm_0_tm_0_sf_0_tf_0.6_Hs_0.5_Ht_0.5	1	0	0
59_theo_MF_H0.5_sm_0_tm_0_sf_0_tf_0.6_Hs_0.5_Ht_0.5	1	0	0
59_theo_MF_H0.5_sm_0_tm_0_sf_0_tf_0.6_Hs_0.5_Ht_0.5	1	0	0
59_theo_MF_H0.5_sm_0_tm_0_sf_0_tf_0.6_Hs_0.5_Ht_0.5	1	0	0
59_theo_MF_H0.5_sm_0_tm_0_sf_0_tf_0.6_Hs_0.5_Ht_0.5	1	0	0
59_theo_MF_H0.5_sm_0_tm_0_sf_0_tf_0.6_Hs_0.5_Ht_0.5	1	0	0
59_theo_MF_H0.5_sm_0_tm_0_sf_0_tf_0.6_Hs_0.5_Ht_0.5	1	0	0
59_theo_MF_H0.5_sm_0_tm_0_sf_0_tf_0.6_Hs_0.5_Ht_0.5	1	0	0
59_theo_MF_H0.5_sm_0_tm_0_sf_0_tf_0.6_Hs_0.5_Ht_0.5	1	0	0
59_theo_MF_H0.5_sm_0_tm_0_sf_0_tf_0.6_Hs_0.5_Ht_0.5	1	0	0
59_theo_MF_H0.5_sm_0_tm_0_sf_0_tf_0.6_Hs_0.5_Ht_0.5	1	0	0
59_theo_MF_H0.5_sm_0_tm_0_sf_0_tf_0.6_Hs_0.5_Ht_0.5	1	0	0
59_theo_MF_H0.5_sm_0_tm_0_sf_0_tf_0.6_Hs_0.5_Ht_0.5	1	0	0
59_theo_MF_H0.5_sm_0_tm_0_sf_0_tf_0.6_Hs_0.5_Ht_0.5	1	0	0
59_theo_MF_H0.5_sm_0_tm_0_sf_0_tf_0.6_Hs_0.5_Ht_0.5	1	0	0
59_theo_MF_H0.5_sm_0_tm_0_sf_0_tf_0.6_Hs_0.5_Ht_0.5	1	0	0
59_theo_MF_H0.5_sm_0_tm_0_sf_0_tf_0.6_Hs_0.5_Ht_0.5	1	0	0
59_theo_MF_H0.5_sm_0_tm_0_sf_0_tf_0.6_Hs_0.5_Ht_0.5	1	0	0
59_theo_MF_H0.5_sm_0_tm_0_sf_0_tf_0.6_Hs_0.5_Ht_0.5	1	0	0
59_theo_MF_H0.5_sm_0_tm_0_sf_0_tf_0.6_Hs_0.5_Ht_0.5	1	0	0
59_theo_MF_H0.5_sm_0_tm_0_sf_0_tf_0.6_Hs_0.5_Ht_0.5	1	0	0
59_theo_MF_H0.5_sm_0_tm_0_sf_0_tf_0.6_Hs_0.5_Ht_0.5	1	0	0
59_theo_MF_H0.5_sm_0_tm_0_sf_0_tf_0.6_Hs_0.5_Ht_0.5	1	0	0
59_theo_MF_H0.5_sm_0_tm_0_sf_0_tf_0.6_Hs_0.5_Ht_0.5	1	0	0
59_theo_MF_H0.5_sm_0_tm_0_sf_0_tf_0.6_Hs_0.5_Ht_0.5	1	0	0
59_theo_MF_H0.5_sm_0_tm_0_sf_0_tf_0.6_Hs_0.5_Ht_0.5	1	0	0
59_theo_MF_H0.5_sm_0_tm_0_sf_0_tf_0.6_Hs_0.5_Ht_0.5	1	0	0
59_theo_MF_H0.5_sm_0_tm_0_sf_0_tf_0.6_Hs_0.5_Ht_0.5	1	0	0
59_theo_MF_H0.5_sm_0_tm_0_sf_0_tf_0.6_Hs_0.5_Ht_0.5	1	0	0
59_theo_MF_H0.5_sm_0_tm_0_sf_0_tf_0.6_Hs_0.5_Ht_0.5	1	0	0
59_theo_MF_H0.5_sm_0_tm_0_sf_0_tf_0.6_Hs_0.5_Ht_0.5	1	0	0
59_theo_MF_H0.5_sm_0_tm_0_sf_0_tf_0.6_Hs_0.5_Ht_0.5	1	0	0
59_theo_MF_H0.5_sm_0_tm_0_sf_0_tf_0.6_Hs_0.5_Ht_0.5	1	0	0
59_theo_MF_H0.5_sm_0_tm_0_sf_0_tf_0.6_Hs_0.5_Ht_0.5	1	0	0
59_theo_MF_H0.5_sm_0_tm_0_sf_0_tf_0.6_Hs_0.5_Ht_0.5	1	0	0
59_theo_MF_H0.5_sm_0_tm_0_sf_0_tf_0.6_Hs_0.5_Ht_0.5	1	0	0
59_theo_MF_H0.5_sm_0_tm_0_sf_0_tf_0.6_Hs_0.5_Ht_0.5	1	0	0
59_theo_MF_H0.5_sm_0_tm_0_sf_0_tf_0.6_Hs_0.5_Ht_0.5	1	0	0
59_theo_MF_H0.5_sm_0_tm_0_sf_0_tf_0.6_Hs_0.5_Ht_0.5	1	0	0
59_theo_MF_H0.5_sm_0_tm_0_sf_0_tf_0.6_Hs_0.5_Ht_0.5	1	0	0
59_theo_MF_H0.5_sm_0_tm_0_sf_0_tf_0.6_Hs_0.5_Ht_0.5	1	0	0
59_theo_MF_H0.5_sm_0_tm_0_sf_0_tf_0.6_Hs_0.5_Ht_0.5	1	0	0
59_theo_MF_H0.5_sm_0_tm_0_sf_0_tf_0.6_Hs_0.5_Ht_0.5	1	0	0
59_theo_MF_H0.5_sm_0_tm_0_sf_0_tf_0.6_Hs_0.5_Ht_0.5	1	0	0
59_theo_MF_H0.5_sm_0_tm_0_sf_0_tf_0.6_Hs_0.5_Ht_0.5	1	0	0
59_theo_MF_H0.5_sm_0_tm_0_sf_0_tf_0.6_Hs_0.5_Ht_0.5	1	0	0
59_theo_MF_H0.5_sm_0_tm_0_sf_0_tf_0.6_Hs_0.5_Ht_0.5	1	0	0
59_theo_MF_H0.5_sm_0_tm_0_sf_0_tf_0.6_Hs_0.5_Ht_0.5	1	0	0
59_theo_MF_H0.5_sm_0_tm_0_sf_0_tf_0.6_Hs_0.5_Ht_0.5	1	0	0
59_theo_MF_H0.5_sm_0_tm_0_sf_0_tf_0.6_Hs_0.5_Ht_0.5	1	0	0
59_theo_MF_H0.5_sm_0_tm_0_sf_0_tf_0.6_Hs_0.5_Ht_0.5	1	0	0
59_theo_MF_H0.5_sm_0_tm_0_sf_0_tf_0.6_Hs_0.5_Ht_0.5	1	0	0
59_theo_MF_H0.5_sm_0_tm_0_sf_0_tf_0.6_Hs_0.5_Ht_0.5	1	0	0
59_theo_MF_H0.5_sm_0_tm_0_sf_0_tf_0.6_Hs_0.5_Ht_0.5	1	0	0
59_theo_MF_H0.5_sm_0_tm_0_sf_0_tf_0.6_Hs_0.5_Ht_0.5	1	0	0
59_theo_MF_H0.5_sm_0_tm_0_sf_0_tf_0.6_Hs_0.5_Ht_0.5	1	0	0
59_theo_MF_H0.5_sm_0_tm_0_sf_0_tf_0.6_Hs_0.5_Ht_0.5	1	0	0
59_theo_MF_H0.5_sm_0_tm_0_sf_0_tf_0.6_Hs_0.5_Ht_0.5	1	0	0
59_theo_MF_H0.5_sm_0_tm_0_sf_0_tf_0.8_Hs_0.5_Ht_0.5	1	0	0
59_theo_MF_H0.5_sm_0_tm_0_sf_0_tf_0.8_Hs_0.5_Ht_0.5	1	0	0
59_theo_MF_H0.5_sm_0_tm_0_sf_0_tf_0.8_Hs_0.5_Ht_0.5	1	0	0
59_theo_MF_H0.5_sm_0_tm_0_sf_0_tf_0.8_Hs_0.5_Ht_0.5	1	0	0
59_theo_MF_H0.5_sm_0_tm_0_sf_0_tf_0.8_Hs_0.5_Ht_0.5	1	0	0
59_theo_MF_H0.5_sm_0_tm_0_sf_0_tf_0.8_Hs_0.5_Ht_0.5	1	0	0
59_theo_MF_H0.5_sm_0_tm_0_sf_0_tf_0.8_Hs_0.5_Ht_0.5	1	0	0
59_theo_MF_H0.5_sm_0_tm_0_sf_0_tf_0.8_Hs_0.5_Ht_0.5	1	0	0
59_theo_MF_H0.5_sm_0_tm_0_sf_0_tf_0.8_Hs_0.5_Ht_0.5	1	0	0
59_theo_MF_H0.5_sm_0_tm_0_sf_0_tf_0.8_Hs_0.5_Ht_0.5	1	0	0
59_theo_MF_H0.5_sm_0_tm_0_sf_0_tf_0.8_Hs_0.5_Ht_0.5	1	0	0
59_theo_MF_H0.5_sm_0_tm_0_sf_0_tf_0.8_Hs_0.5_Ht_0.5	1	0	0
59_theo_MF_H0.5_sm_0_tm_0_sf_0_tf_0.8_Hs_0.5_Ht_0.5	1	0	0
59_theo_MF_H0.5_sm_0_tm_0_sf_0_tf_0.8_Hs_0.5_Ht_0.5	1	0	0
59_theo_MF_H0.5_sm_0_tm_0_sf_0_tf_0.8_Hs_0.5_Ht_0.5	1	0	0
59_theo_MF_H0.5_sm_0_tm_0_sf_0_tf_0.8_Hs_0.5_Ht_0.5	1	0	0
59_theo_MF_H0.5_sm_0_tm_0_sf_0_tf_0.8_Hs_0.5_Ht_0.5	1	0	0
59_theo_MF_H0.5_sm_0_tm_0_sf_0_tf_0.8_Hs_0.5_Ht_0.5	1	0	0
59_theo_MF_H0.5_sm_0_tm_0_sf_0_tf_0.8_Hs_0.5_Ht_0.5	1	0	0
59_theo_MF_H0.5_sm_0_tm_0_sf_0_tf_0.8_Hs_0.5_Ht_0.5	1	0	0
59_theo_MF_H0.5_sm_0_tm_0_sf_0_tf_0.8_Hs_0.5_Ht_0.5	1	0	0
59_theo_MF_H0.5_sm_0_tm_0_sf_0_tf_0.8_Hs_0.5_Ht_0.5	1	0	0
59_theo_MF_H0.5_sm_0_tm_0_sf_0_tf_0.8_Hs_0.5_Ht_0.5	1	0	0
59_theo_MF_H0.5_sm_0_tm_0_sf_0_tf_0.8_Hs_0.5_Ht_0.5	1	0	0
59_theo_MF_H0.5_sm_0_tm_0_sf_0_tf_0.8_Hs_0.5_Ht_0.5	1	0	0
59_theo_MF_H0.5_sm_0_tm_0_sf_0_tf_0.8_Hs_0.5_Ht_0.5	1	0	0
59_theo_MF_H0.5_sm_0_tm_0_sf_0_tf_0.8_Hs_0.5_Ht_0.5	1	0	0
59_theo_MF_H0.5_sm_0_tm_0_sf_0_tf_0.8_Hs_0.5_Ht_0.5	1	0	0
59_theo_MF_H0.5_sm_0_tm_0_sf_0_tf_0.8_Hs_0.5_Ht_0.5	1	0	0
59_theo_MF_H0.5_sm_0_tm_0_sf_0_tf_0.8_Hs_0.5_Ht_0.5	1	0	0
59_theo_MF_H0.5_sm_0_tm_0_sf_0_tf_0.8_Hs_0.5_Ht_0.5	1	0	0
59_theo_MF_H0.5_sm_0_tm_0_sf_0_tf_0.8_Hs_0.5_Ht_0.5	1	0	0
59_theo_MF_H0.5_sm_0_tm_0_sf_0_tf_0.8_Hs_0.5_Ht_0.5	1	0	0
59_theo_MF_H0.5_sm_0_tm_0_sf_0_tf_0.8_Hs_0.5_Ht_0.5	1	0	0
59_theo_MF_H0.5_sm_0_tm_0_sf_0_tf_0.8_Hs_0.5_Ht_0.5	1	0	0
59_theo_MF_H0.5_sm_0_tm_0_sf_0_tf_0.8_Hs_0.5_Ht_0.5	1	0	0
59_theo_MF_H0.5_sm_0_tm_0_sf_0_tf_0.8_Hs_0.5_Ht_0.5	1	0	0
59_theo_MF_H0.5_sm_0_tm_0_sf_0_tf_0.8_Hs_0.5_Ht_0.5	1	0	0
59_theo_MF_H0.5_sm_0_tm_0_sf_0_tf_0.8_Hs_0.5_Ht_0.5	1	0	0
59_theo_MF_H0.5_sm_0_tm_0_sf_0_tf_0.8_Hs_0.5_Ht_0.5	1	0	0
59_theo_MF_H0.5_sm_0_tm_0_sf_0_tf_0.8_Hs_0.5_Ht_0.5	1	0	0
59_theo_MF_H0.5_sm_0_tm_0_sf_0_tf_0.8_Hs_0.5_Ht_0.5	1	0	0
59_theo_MF_H0.5_sm_0_tm_0_sf_0_tf_0.8_Hs_0.5_Ht_0.5	1	0	0
59_theo_MF_H0.5_sm_0_tm_0_sf_0_tf_0.8_Hs_0.5_Ht_0.5	1	0	0
59_theo_MF_H0.5_sm_0_tm_0_sf_0_tf_0.8_Hs_0.5_Ht_0.5	1	0	0
59_theo_MF_H0.5_sm_0_tm_0_sf_0_tf_0.8_Hs_0.5_Ht_0.5	1	0	0
59_theo_MF_H0.5_sm_0_tm_0_sf_0_tf_0.8_Hs_0.5_Ht_0.5	1	0	0
59_theo_MF_H0.5_sm_0_tm_0_sf_0_tf_0.8_Hs_0.5_Ht_0.5	1	0	0
59_theo_MF_H0.5_sm_0_tm_0_sf_0_tf_0.8_Hs_0.5_Ht_0.5	1	0	0
59_theo_MF_H0.5_sm_0_tm_0_sf_0_tf_0.8_Hs_0.5_Ht_0.5	1	0	0
59_theo_MF_H0.5_sm_0_tm_0_sf_0_tf_0.8_Hs_0.5_Ht_0.5	1	0	0
59_theo_MF_H0.5_sm_0_tm_0_sf_0_tf_0.8_Hs_0.5_Ht_0.5	1	0	0
59_theo_MF_H0.5_sm_0_tm_0_sf_0_tf_0.8_Hs_0.5_Ht_0.5	1	0	0
59_theo_MF_H0.5_sm_0_tm_0_sf_0_tf_0.8_Hs_0.5_Ht_0.5	1	0	0
59_theo_MF_H0.5_sm_0_tm_0_sf_0_tf_0.8_Hs_0.5_Ht_0.5	1	0	0
59_theo_MF_H0.5_sm_0_tm_0_sf_0_tf_0.8_Hs_0.5_Ht_0.5	1	0	0
59_theo_MF_H0.5_sm_0_tm_0_sf_0_tf_0.8_Hs_0.5_Ht_0.5	1	0	0
59_theo_MF_H0.5_sm_0_tm_0_sf_0_tf_0.8_Hs_0.5_Ht_0.5	1	0	0
59_theo_MF_H0.5_sm_0_tm_0_sf_0_tf_0.8_Hs_0.5_Ht_0.5	1	0	0
59_theo_MF_H0.5_sm_0_tm_0_sf_0_tf_0.8_Hs_0.5_Ht_0.5	1	0	0
59_theo_MF_H0.5_sm_0_tm_0_sf_0_tf_0.8_Hs_0.5_Ht_0.5	1	0	0
59_theo_MF_H0.5_sm_0_tm_0_sf_0_tf_0.8_Hs_0.5_Ht_0.5	1	0	0
59_theo_MF_H0.5_sm_0_tm_0_sf_0_tf_0.8_Hs_0.5_Ht_0.5	1	0	0
59_theo_MF_H0.5_sm_0_tm_0_sf_0_tf_0.8_Hs_0.5_Ht_0.5	1	0	0
59_theo_MF_H0.5_sm_0_tm_0_sf_0_tf_0.8_Hs_0.5_Ht_0.5	1	0	0
59_theo_MF_H0.5_sm_0_tm_0_sf_0_tf_0.8_Hs_0.5_Ht_0.5	1	0	0
59_theo_MF_H0.5_sm_0_tm_0_sf_0_tf_0.8_Hs_0.5_Ht_0.5	1	0	0
59_theo_MF_H0.5_sm_0_tm_0_sf_0_tf_0.8_Hs_0.5_Ht_0.5	1	0	0
59_theo_MF_H0.5_sm_0_tm_0_sf_0_tf_0.8_Hs_0.5_Ht_0.5	1	0	0
59_theo_MF_H0.5_sm_0_tm_0_sf_0_tf_0.8_Hs_0.5_Ht_0.5	1	0	0
59_theo_MF_H0.5_sm_0_tm_0_sf_0_tf_0.8_Hs_0.5_Ht_0.5	1	0	0
59_theo_MF_H0.5_sm_0_tm_0_sf_0_tf_0.8_Hs_0.5_Ht_0.5	1	0	0
59_theo_MF_H0.5_sm_0_tm_0_sf_0_tf_0.8_Hs_0.5_Ht_0.5	1	0	0
59_theo_MF_H0.5_sm_0_tm_0_sf_0_tf_0.8_Hs_0.5_Ht_0.5	1	0	0
59_theo_MF_H0.5_sm_0_tm_0_sf_0_tf_0.8_Hs_0.5_Ht_0.5	1	0	0
59_theo_MF_H0.5_sm_0_tm_0_sf_0_tf_0.8_Hs_0.5_Ht_0.5	1	0	0
59_theo_MF_H0.5_sm_0_tm_0_sf_0_tf_0.8_Hs_0.5_Ht_0.5	1	0	0
59_theo_MF_H0.5_sm_0_tm_0_sf_0_tf_0.8_Hs_0.5_Ht_0.5	1	0	0
59_theo_MF_H0.5_sm_0_tm_0_sf_0_tf_0.8_Hs_0.5_Ht_0.5	1	0	0
59_theo_MF_H0.5_sm_0_tm_0_sf_0_tf_0.8_Hs_0.5_Ht_0.5	1	0	0
59_theo_MF_H0.5_sm_0_tm_0_sf_0_tf_0.8_Hs_0.5_Ht_0.5	1	0	0
59_theo_MF_H0.5_sm_0_tm_0_sf_0_tf_0.8_Hs_0.5_Ht_0.5	1	0	0
59_theo_MF_H0.5_sm_0_tm_0_sf_0_tf_0.8_Hs_0.5_Ht_0.5	1	0	0
59_theo_MF_H0.5_sm_0_tm_0_sf_0_tf_0.8_Hs_0.5_Ht_0.5	1	0	0
59_theo_MF_H0.5_sm_0_tm_0_sf_0_tf_0.8_Hs_0.5_Ht_0.5	1	0	0
59_theo_MF_H0.5_sm_0_tm_0_sf_0_tf_0.8_Hs_0.5_Ht_0.5	1	0	0
59_theo_MF_H0.5_sm_0_tm_0_sf_0_tf_0.8_Hs_0.5_Ht_0.5	1	0	0
59_theo_MF_H0.5_sm_0_tm_0_sf_0_tf_0.8_Hs_0.5_Ht_0.5	1	0	0
59_theo_MF_H0.5_sm_0_tm_0_sf_0_tf_0.8_Hs_0.5_Ht_0.5	1	0	0
59_theo_MF_H0.5_sm_0_tm_0_sf_0_tf_0.8_Hs_0.5_Ht_0.5	1	0	0
59_theo_MF_H0.5_sm_0_tm_0_sf_0_tf_0.8_Hs_0.5_Ht_0.5	1	0	0
59_theo_MF_H0.5_sm_0_tm_0_sf_0_tf_0.8_Hs_0.5_Ht_0.5	1	0	0
59_theo_MF_H0.5_sm_0_tm_0_sf_0_tf_0.8_Hs_0.5_Ht_0.5	1	0	0
59_theo_MF_H0.5_sm_0_tm_0_sf_0_tf_0.8_Hs_0.5_Ht_0.5	1	0	0
59_theo_MF_H0.5_sm_0_tm_0_sf_0_tf_0.8_Hs_0.5_Ht_0.5	1	0	0
59_theo_MF_H0.5_sm_0_tm_0_sf_0_tf_0.8_Hs_0.5_Ht_0.5	1	0	0
59_theo_MF_H0.5_sm_0_tm_0_sf_0_tf_0.8_Hs_0.5_Ht_0.5	1	0	0
59_theo_MF_H0.5_sm_0_tm_0_sf_0_tf_0.8_Hs_0.5_Ht_0.5	1	0	0
59_theo_MF_H0.5_sm_0_tm_0_sf_0_tf_0.8_Hs_0.5_Ht_0.5	1	0	0
59_theo_MF_H0.5_sm_0_tm_0_sf_0_tf_0.8_Hs_0.5_Ht_0.5	1	0	0
59_theo_MF_H0.5_sm_0_tm_0_sf_0_tf_1_Hs_0.5_Ht_0.5	1	0	0
59_theo_MF_H0.5_sm_0_tm_0_sf_0_tf_1_Hs_0.5_Ht_0.5	1	0	0
59_theo_MF_H0.5_sm_0_tm_0_sf_0_tf_1_Hs_0.5_Ht_0.5	1	0	0
59_theo_MF_H0.5_sm_0_tm_0_sf_0_tf_1_Hs_0.5_Ht_0.5	1	0	0
59_theo_MF_H0.5_sm_0_tm_0_sf_0_tf_1_Hs_0.5_Ht_0.5	1	0	0
59_theo_MF_H0.5_sm_0_tm_0_sf_0_tf_1_Hs_0.5_Ht_0.5	1	0	0
59_theo_MF_H0.5_sm_0_tm_0_sf_0_tf_1_Hs_0.5_Ht_0.5	1	0	0
59_theo_MF_H0.5_sm_0_tm_0_sf_0_tf_1_Hs_0.5_Ht_0.5	1	0	0
59_theo_MF_H0.5_sm_0_tm_0_sf_0_tf_1_Hs_0.5_Ht_0.5	1	0	0
59_theo_MF_H0.5_sm_0_tm_0_sf_0_tf_1_Hs_0.5_Ht_0.5	1	0	0
59_theo_MF_H0.5_sm_0_tm_0_sf_0_tf_1_Hs_0.5_Ht_0.5	1	0	0
59_theo_MF_H0.5_sm_0_tm_0_sf_0_tf_1_Hs_0.5_Ht_0.5	1	0	0
59_theo_MF_H0.5_sm_0_tm_0_sf_0_tf_1_Hs_0.5_Ht_0.5	1	0	0
59_theo_MF_H0.5_sm_0_tm_0_sf_0_tf_1_Hs_0.5_Ht_0.5	1	0	0
59_theo_MF_H0.5_sm_0_tm_0_sf_0_tf_1_Hs_0.5_Ht_0.5	1	0	0
59_theo_MF_H0.5_sm_0_tm_0_sf_0_tf_1_Hs_0.5_Ht_0.5	1	0	0
59_theo_MF_H0.5_sm_0_tm_0_sf_0_tf_1_Hs_0.5_Ht_0.5	1	0	0
59_theo_MF_H0.5_sm_0_tm_0_sf_0_tf_1_Hs_0.5_Ht_0.5	1	0	0
59_theo_MF_H0.5_sm_0_tm_0_sf_0_tf_1_Hs_0.5_Ht_0.5	1	0	0
59_theo_MF_H0.5_sm_0_tm_0_sf_0_tf_1_Hs_0.5_Ht_0.5	1	0	0
59_theo_MF_H0.5_sm_0_tm_0_sf_0_tf_1_Hs_0.5_Ht_0.5	1	0	0
59_theo_MF_H0.5_sm_0_tm_0_sf_0_tf_1_Hs_0.5_Ht_0.5	1	0	0
59_theo_MF_H0.5_sm_0_tm_0_sf_0_tf_1_Hs_0.5_Ht_0.5	1	0	0
59_theo_MF_H0.5_sm_0_tm_0_sf_0_tf_1_Hs_0.5_Ht_0.5	1	0	0
59_theo_MF_H0.5_sm_0_tm_0_sf_0_tf_1_Hs_0.5_Ht_0.5	1	0	0
59_theo_MF_H0.5_sm_0_tm_0_sf_0_tf_1_Hs_0.5_Ht_0.5	1	0	0
59_theo_MF_H0.5_sm_0_tm_0_sf_0_tf_1_Hs_0.5_Ht_0.5	1	0	0
59_theo_MF_H0.5_sm_0_tm_0_sf_0_tf_1_Hs_0.5_Ht_0.5	1	0	0
59_theo_MF_H0.5_sm_0_tm_0_sf_0_tf_1_Hs_0.5_Ht_0.5	1	0	0
59_theo_MF_H0.5_sm_0_tm_0_sf_0_tf_1_Hs_0.5_Ht_0.5	1	0	0
59_theo_MF_H0.5_sm_0_tm_0_sf_0_tf_1_Hs_0.5_Ht_0.5	1	0	0
59_theo_MF_H0.5_sm_0_tm_0_sf_0_tf_1_Hs_0.5_Ht_0.5	1	0	0
59_theo_MF_H0.5_sm_0_tm_0_sf_0_tf_1_Hs_0.5_Ht_0.5	1	0	0
59_theo_MF_H0.5_sm_0_tm_0_sf_0_tf_1_Hs_0.5_Ht_0.5	1	0	0
59_theo_MF_H0.5_sm_0_tm_0_sf_0_tf_1_Hs_0.5_Ht_0.5	1	0	0
59_theo_MF_H0.5_sm_0_tm_0_sf_0_tf_1_Hs_0.5_Ht_0.5	1	0	0
59_theo_MF_H0.5_sm_0_tm_0_sf_0_tf_1_Hs_0.5_Ht_0.5	1	0	0
59_theo_MF_H0.5_sm_0_tm_0_sf_0_tf_1_Hs_0.5_Ht_0.5	1	0	0
59_theo_MF_H0.5_sm_0_tm_0_sf_0_tf_1_Hs_0.5_Ht_0.5	1	0	0
59_theo_MF_H0.5_sm_0_tm_0_sf_0_tf_1_Hs_0.5_Ht_0.5	1	0	0
59_theo_MF_H0.5_sm_0_tm_0_sf_0_tf_1_Hs_0.5_Ht_0.5	1	0	0
59_theo_MF_H0.5_sm_0_tm_0_sf_0_tf_1_Hs_0.5_Ht_0.5	1	0	0
59_theo_MF_H0.5_sm_0_tm_0_sf_0_tf_1_Hs_0.5_Ht_0.5	1	0	0
59_theo_MF_H0.5_sm_0_tm_0_sf_0_tf_1_Hs_0.5_Ht_0.5	1	0	0
59_theo_MF_H0.5_sm_0_tm_0_sf_0_tf_1_Hs_0.5_Ht_0.5	1	0	0
59_theo_MF_H0.5_sm_0_tm_0_sf_0_tf_1_Hs_0.5_Ht_0.5	1	0	0
59_theo_MF_H0.5_sm_0_tm_0_sf_0_tf_1_Hs_0.5_Ht_0.5	1	0	0
59_theo_MF_H0.5_sm_0_tm_0_sf_0_tf_1_Hs_0.5_Ht_0.5	1	0	0
59_theo_MF_H0.5_sm_0_tm_0_sf_0_tf_1_Hs_0.5_Ht_0.5	1	0	0
59_theo_MF_H0.5_sm_0_tm_0_sf_0_tf_1_Hs_0.5_Ht_0.5	1	0	0
59_theo_MF_H0.5_sm_0_tm_0_sf_0_tf_1_Hs_0.5_Ht_0.5	1	0	0
59_theo_MF_H0.5_sm_0_tm_0_sf_0_tf_1_Hs_0.5_Ht_0.5	1	0	0
59_theo_MF_H0.5_sm_0_tm_0_sf_0_tf_1_Hs_0.5_Ht_0.5	1	0	0
59_theo_MF_H0.5_sm_0_tm_0_sf_0_tf_1_Hs_0.5_Ht_0.5	1	0	0
59_theo_MF_H0.5_sm_0_tm_0_sf_0_tf_1_Hs_0.5_Ht_0.5	1	0	0
59_theo_MF_H0.5_sm_0_tm_0_sf_0_tf_1_Hs_0.5_Ht_0.5	1	0	0
59_theo_MF_H0.5_sm_0_tm_0_sf_0_tf_1_Hs_0.5_Ht_0.5	1	0	0
59_theo_MF_H0.5_sm_0_tm_0_sf_0_tf_1_Hs_0.5_Ht_0.5	1	0	0
59_theo_MF_H0.5_sm_0_tm_0_sf_0_tf_1_Hs_0.5_Ht_0.5	1	0	0
59_theo_MF_H0.5_sm_0_tm_0_sf_0_tf_1_Hs_0.5_Ht_0.5	1	0	0
59_theo_MF_H0.5_sm_0_tm_0_sf_0_tf_1_Hs_0.5_Ht_0.5	1	0	0
59_theo_MF_H0.5_sm_0_tm_0_sf_0_tf_1_Hs_0.5_Ht_0.5	1	0	0
59_theo_MF_H0.5_sm_0_tm_0_sf_0_tf_1_Hs_0.5_Ht_0.5	1	0	0
59_theo_MF_H0.5_sm_0_tm_0_sf_0_tf_1_Hs_0.5_Ht_0.5	1	0	0
59_theo_MF_H0.5_sm_0_tm_0_sf_0_tf_1_Hs_0.5_Ht_0.5	1	0	0
59_theo_MF_H0.5_sm_0_tm_0_sf_0_tf_1_Hs_0.5_Ht_0.5	1	0	0
59_theo_MF_H0.5_sm_0_tm_0_sf_0_tf_1_Hs_0.5_Ht_0.5	1	0	0
59_theo_MF_H0.5_sm_0_tm_0_sf_0_tf_1_Hs_0.5_Ht_0.5	1	0	0
59_theo_MF_H0.5_sm_0_tm_0_sf_0_tf_1_Hs_0.5_Ht_0.5	1	0	0
59_theo_MF_H0.5_sm_0_tm_0_sf_0_tf_1_Hs_0.5_Ht_0.5	1	0	0
59_theo_MF_H0.5_sm_0_tm_0_sf_0_tf_1_Hs_0.5_Ht_0.5	1	0	0
59_theo_MF_H0.5_sm_0_tm_0_sf_0_tf_1_Hs_0.5_Ht_0.5	1	0	0
59_theo_MF_H0.5_sm_0_tm_0_sf_0_tf_1_Hs_0.5_Ht_0.5	1	0	0
59_theo_MF_H0.5_sm_0_tm_0_sf_0_tf_1_Hs_0.5_Ht_0.5	1	0	0
59_theo_MF_H0.5_sm_0_tm_0_sf_0_tf_1_Hs_0.5_Ht_0.5	1	0	0
59_theo_MF_H0.5_sm_0_tm_0_sf_0_tf_1_Hs_0.5_Ht_0.5	1	0	0
59_theo_MF_H0.5_sm_0_tm_0_sf_0_tf_1_Hs_0.5_Ht_0.5	1	0	0
59_theo_MF_H0.5_sm_0_tm_0_sf_0_tf_1_Hs_0.5_Ht_0.5	1	0	0
59_theo_MF_H0.5_sm_0_tm_0_sf_0_tf_1_Hs_0.5_Ht_0.5	1	0	0
59_theo_MF_H0.5_sm_0_tm_0_sf_0_tf_1_Hs_0.5_Ht_0.5	1	0	0
59_theo_MF_H0.5_sm_0_tm_0_sf_0_tf_1_Hs_0.5_Ht_0.5	1	0	0
59_theo_MF_H0.5_sm_0_tm_0_sf_0_tf_1_Hs_0.5_Ht_0.5	1	0	0
59_theo_MF_H0.5_sm_0_tm_0_sf_0_tf_1_Hs_0.5_Ht_0.5	1	0	0
59_theo_MF_H0.5_sm_0_tm_0_sf_0_tf_1_Hs_0.5_Ht_0.5	1	0	0
59_theo_MF_H0.5_sm_0_tm_0_sf_0_tf_1_Hs_0.5_Ht_0.5	1	0	0
59_theo_MF_H0.5_sm_0_tm_0_sf_0_tf_1_Hs_0.5_Ht_0.5	1	0	0
59_theo_MF_H0.5_sm_0_tm_0_sf_0_tf_1_Hs_0.5_Ht_0.5	1	0	0
59_theo_MF_H0.5_sm_0_tm_0_sf_0_tf_1_Hs_0.5_Ht_0.5	1	0	0
59_theo_MF_H0.5_sm_0_tm_0_sf_0_tf_1_Hs_0.5_Ht_0.5	1	0	0
59_theo_MF_H0.5_sm_0_tm_0_sf_0_tf_1_Hs_0.5_Ht_0.5	1	0	0
59_theo_MF_H0.5_sm_0_tm_0_sf_0_tf_1_Hs_0.5_Ht_0.5	1	0	0
59_theo_MF_H0.5_sm_0_tm_0_sf_0_tf_1_Hs_0.5_Ht_0.5	1	0	0
59_theo_MF_H0.5_sm_0_tm_0_sf_0_tf_1_Hs_0.5_Ht_0.5	1	0	0
59_theo_MF_H0.5_sm_0_tm_0_sf_0_tf_1_Hs_0.5_Ht_0.5	1	0	0
59_theo_MF_H0.5_sm_0_tm_0_sf_0_tf_1_Hs_0.5_Ht_0.5	1	0	0
59_theo_MF_H0.5_sm_0_tm_0_sf_0_tf_1_Hs_0.5_Ht_0.5	1	0	0
59_theo_MF_H0.5_sm_0_tm_0_sf_0_tf_1_Hs_0.5_Ht_0.5	1	0	0
59_theo_MF_H0.5_sm_0_tm_0_sf_0_tf_1_Hs_0.5_Ht_0.5	1	0	0
59_theo_MF_H0.5_sm_0_tm_0_sf_0_tf_1_Hs_0.5_Ht_0.5	1	0	0
59_theo_MF_H0.5_sm_0_tm_0_sf_0_tf_1_Hs_0.5_Ht_0.5	1	0	0
59_theo_MF_H0.5_sm_0_tm_0_sf_0.2_tf_0_Hs_0.5_Ht_0.5	0	0	1
59_theo_MF_H0.5_sm_0_tm_0_sf_0.2_tf_0_Hs_0.5_Ht_0.5	0	0	1
59_theo_MF_H0.5_sm_0_tm_0_sf_0.2_tf_0_Hs_0.5_Ht_0.5	0	0	1
59_theo_MF_H0.5_sm_0_tm_0_sf_0.2_tf_0_Hs_0.5_Ht_0.5	0	0	1
59_theo_MF_H0.5_sm_0_tm_0_sf_0.2_tf_0_Hs_0.5_Ht_0.5	0	0	1
59_theo_MF_H0.5_sm_0_tm_0_sf_0.2_tf_0_Hs_0.5_Ht_0.5	0	0	1
59_theo_MF_H0.5_sm_0_tm_0_sf_0.2_tf_0_Hs_0.5_Ht_0.5	0	0	1
59_theo_MF_H0.5_sm_0_tm_0_sf_0.2_tf_0_Hs_0.5_Ht_0.5	0	0	1
59_theo_MF_H0.5_sm_0_tm_0_sf_0.2_tf_0_Hs_0.5_Ht_0.5	0	0	1
59_theo_MF_H0.5_sm_0_tm_0_sf_0.2_tf_0_Hs_0.5_Ht_0.5	0	0	1
59_theo_MF_H0.5_sm_0_tm_0_sf_0.2_tf_0_Hs_0.5_Ht_0.5	0	0	1
59_theo_MF_H0.5_sm_0_tm_0_sf_0.2_tf_0_Hs_0.5_Ht_0.5	0	0	1
59_theo_MF_H0.5_sm_0_tm_0_sf_0.2_tf_0_Hs_0.5_Ht_0.5	0	0	1
59_theo_MF_H0.5_sm_0_tm_0_sf_0.2_tf_0_Hs_0.5_Ht_0.5	0	0	1
59_theo_MF_H0.5_sm_0_tm_0_sf_0.2_tf_0_Hs_0.5_Ht_0.5	0	0	1
59_theo_MF_H0.5_sm_0_tm_0_sf_0.2_tf_0_Hs_0.5_Ht_0.5	0	0	1
59_theo_MF_H0.5_sm_0_tm_0_sf_0.2_tf_0_Hs_0.5_Ht_0.5	0	0	1
59_theo_MF_H0.5_sm_0_tm_0_sf_0.2_tf_0_Hs_0.5_Ht_0.5	0	0	1
59_theo_MF_H0.5_sm_0_tm_0_sf_0.2_tf_0_Hs_0.5_Ht_0.5	0	0	1
59_theo_MF_H0.5_sm_0_tm_0_sf_0.2_tf_0_Hs_0.5_Ht_0.5	0	0	1
59_theo_MF_H0.5_sm_0_tm_0_sf_0.2_tf_0_Hs_0.5_Ht_0.5	0	0	1
59_theo_MF_H0.5_sm_0_tm_0_sf_0.2_tf_0_Hs_0.5_Ht_0.5	0	0	1
59_theo_MF_H0.5_sm_0_tm_0_sf_0.2_tf_0_Hs_0.5_Ht_0.5	0	0	1
59_theo_MF_H0.5_sm_0_tm_0_sf_0.2_tf_0_Hs_0.5_Ht_0.5	0	0	1
59_theo_MF_H0.5_sm_0_tm_0_sf_0.2_tf_0_Hs_0.5_Ht_0.5	0	0	1
59_theo_MF_H0.5_sm_0_tm_0_sf_0.2_tf_0_Hs_0.5_Ht_0.5	0	0	1
59_theo_MF_H0.5_sm_0_tm_0_sf_0.2_tf_0_Hs_0.5_Ht_0.5	0	0	1
59_theo_MF_H0.5_sm_0_tm_0_sf_0.2_tf_0_Hs_0.5_Ht_0.5	0	0	1
59_theo_MF_H0.5_sm_0_tm_0_sf_0.2_tf_0_Hs_0.5_Ht_0.5	0	0	1
59_theo_MF_H0.5_sm_0_tm_0_sf_0.2_tf_0_Hs_0.5_Ht_0.5	0	0	1
59_theo_MF_H0.5_sm_0_tm_0_sf_0.2_tf_0_Hs_0.5_Ht_0.5	0	0	1
59_theo_MF_H0.5_sm_0_tm_0_sf_0.2_tf_0_Hs_0.5_Ht_0.5	0	0	1
59_theo_MF_H0.5_sm_0_tm_0_sf_0.2_tf_0_Hs_0.5_Ht_0.5	0	0	1
59_theo_MF_H0.5_sm_0_tm_0_sf_0.2_tf_0_Hs_0.5_Ht_0.5	0	0	1
59_theo_MF_H0.5_sm_0_tm_0_sf_0.2_tf_0_Hs_0.5_Ht_0.5	0	0	1
59_theo_MF_H0.5_sm_0_tm_0_sf_0.2_tf_0_Hs_0.5_Ht_0.5	0	0	1
59_theo_MF_H0.5_sm_0_tm_0_sf_0.2_tf_0_Hs_0.5_Ht_0.5	0	0	1
59_theo_MF_H0.5_sm_0_tm_0_sf_0.2_tf_0_Hs_0.5_Ht_0.5	0	0	1
59_theo_MF_H0.5_sm_0_tm_0_sf_0.2_tf_0_Hs_0.5_Ht_0.5	0	0	1
59_theo_MF_H0.5_sm_0_tm_0_sf_0.2_tf_0_Hs_0.5_Ht_0.5	0	0	1
59_theo_MF_H0.5_sm_0_tm_0_sf_0.2_tf_0_Hs_0.5_Ht_0.5	0	0	1
59_theo_MF_H0.5_sm_0_tm_0_sf_0.2_tf_0_Hs_0.5_Ht_0.5	0	0	1
59_theo_MF_H0.5_sm_0_tm_0_sf_0.2_tf_0_Hs_0.5_Ht_0.5	0	0	1
59_theo_MF_H0.5_sm_0_tm_0_sf_0.2_tf_0_Hs_0.5_Ht_0.5	0	0	1
59_theo_MF_H0.5_sm_0_tm_0_sf_0.2_tf_0_Hs_0.5_Ht_0.5	0	0	1
59_theo_MF_H0.5_sm_0_tm_0_sf_0.2_tf_0_Hs_0.5_Ht_0.5	0	0	1
59_theo_MF_H0.5_sm_0_tm_0_sf_0.2_tf_0_Hs_0.5_Ht_0.5	0	0	1
59_theo_MF_H0.5_sm_0_tm_0_sf_0.2_tf_0_Hs_0.5_Ht_0.5	0	0	1
59_theo_MF_H0.5_sm_0_tm_0_sf_0.2_tf_0_Hs_0.5_Ht_0.5	0	0	1
59_theo_MF_H0.5_sm_0_tm_0_sf_0.2_tf_0_Hs_0.5_Ht_0.5	0	0	1
59_theo_MF_H0.5_sm_0_tm_0_sf_0.2_tf_0_Hs_0.5_Ht_0.5	0	0	1
59_theo_MF_H0.5_sm_0_tm_0_sf_0.2_tf_0_Hs_0.5_Ht_0.5	0	0	1
59_theo_MF_H0.5_sm_0_tm_0_sf_0.2_tf_0_Hs_0.5_Ht_0.5	0	0	1
59_theo_MF_H0.5_sm_0_tm_0_sf_0.2_tf_0_Hs_0.5_Ht_0.5	0	0	1
59_theo_MF_H0.5_sm_0_tm_0_sf_0.2_tf_0_Hs_0.5_Ht_0.5	0	0	1
59_theo_MF_H0.5_sm_0_tm_0_sf_0.2_tf_0_Hs_0.5_Ht_0.5	0	0	1
59_theo_MF_H0.5_sm_0_tm_0_sf_0.2_tf_0_Hs_0.5_Ht_0.5	0	0	1
59_theo_MF_H0.5_sm_0_tm_0_sf_0.2_tf_0_Hs_0.5_Ht_0.5	0	0	1
59_theo_MF_H0.5_sm_0_tm_0_sf_0.2_tf_0_Hs_0.5_Ht_0.5	0	0	1
59_theo_MF_H0.5_sm_0_tm_0_sf_0.2_tf_0_Hs_0.5_Ht_0.5	0	0	1
59_theo_MF_H0.5_sm_0_tm_0_sf_0.2_tf_0_Hs_0.5_Ht_0.5	0	0	1
59_theo_MF_H0.5_sm_0_tm_0_sf_0.2_tf_0_Hs_0.5_Ht_0.5	0	0	1
59_theo_MF_H0.5_sm_0_tm_0_sf_0.2_tf_0_Hs_0.5_Ht_0.5	0	0	1
59_theo_MF_H0.5_sm_0_tm_0_sf_0.2_tf_0_Hs_0.5_Ht_0.5	0	0	1
59_theo_MF_H0.5_sm_0_tm_0_sf_0.2_tf_0_Hs_0.5_Ht_0.5	0	0	1
59_theo_MF_H0.5_sm_0_tm_0_sf_0.2_tf_0_Hs_0.5_Ht_0.5	0	0	1
59_theo_MF_H0.5_sm_0_tm_0_sf_0.2_tf_0_Hs_0.5_Ht_0.5	0	0	1
59_theo_MF_H0.5_sm_0_tm_0_sf_0.2_tf_0_Hs_0.5_Ht_0.5	0	0	1
59_theo_MF_H0.5_sm_0_tm_0_sf_0.2_tf_0_Hs_0.5_Ht_0.5	0	0	1
59_theo_MF_H0.5_sm_0_tm_0_sf_0.2_tf_0_Hs_0.5_Ht_0.5	0	0	1
59_theo_MF_H0.5_sm_0_tm_0_sf_0.2_tf_0_Hs_0.5_Ht_0.5	0	0	1
59_theo_MF_H0.5_sm_0_tm_0_sf_0.2_tf_0_Hs_0.5_Ht_0.5	0	0	1
59_theo_MF_H0.5_sm_0_tm_0_sf_0.2_tf_0_Hs_0.5_Ht_0.5	0	0	1
59_theo_MF_H0.5_sm_0_tm_0_sf_0.2_tf_0_Hs_0.5_Ht_0.5	0	0	1
59_theo_MF_H0.5_sm_0_tm_0_sf_0.2_tf_0_Hs_0.5_Ht_0.5	0	0	1
59_theo_MF_H0.5_sm_0_tm_0_sf_0.2_tf_0_Hs_0.5_Ht_0.5	0	0	1
59_theo_MF_H0.5_sm_0_tm_0_sf_0.2_tf_0_Hs_0.5_Ht_0.5	0	0	1
59_theo_MF_H0.5_sm_0_tm_0_sf_0.2_tf_0_Hs_0.5_Ht_0.5	0	0	1
59_theo_MF_H0.5_sm_0_tm_0_sf_0.2_tf_0_Hs_0.5_Ht_0.5	0	0	1
59_theo_MF_H0.5_sm_0_tm_0_sf_0.2_tf_0_Hs_0.5_Ht_0.5	0	0	1
59_theo_MF_H0.5_sm_0_tm_0_sf_0.2_tf_0_Hs_0.5_Ht_0.5	0	0	1
59_theo_MF_H0.5_sm_0_tm_0_sf_0.2_tf_0_Hs_0.5_Ht_0.5	0	0	1
59_theo_MF_H0.5_sm_0_tm_0_sf_0.2_tf_0_Hs_0.5_Ht_0.5	0	0	1
59_theo_MF_H0.5_sm_0_tm_0_sf_0.2_tf_0_Hs_0.5_Ht_0.5	0	0	1
59_theo_MF_H0.5_sm_0_tm_0_sf_0.2_tf_0_Hs_0.5_Ht_0.5	0	0	1
59_theo_MF_H0.5_sm_0_tm_0_sf_0.2_tf_0_Hs_0.5_Ht_0.5	0	0	1
59_theo_MF_H0.5_sm_0_tm_0_sf_0.2_tf_0_Hs_0.5_Ht_0.5	0	0	1
59_theo_MF_H0.5_sm_0_tm_0_sf_0.2_tf_0_Hs_0.5_Ht_0.5	0	0	1
59_theo_MF_H0.5_sm_0_tm_0_sf_0.2_tf_0_Hs_0.5_Ht_0.5	0	0	1
59_theo_MF_H0.5_sm_0_tm_0_sf_0.2_tf_0_Hs_0.5_Ht_0.5	0	0	1
59_theo_MF_H0.5_sm_0_tm_0_sf_0.2_tf_0_Hs_0.5_Ht_0.5	0	0	1
59_theo_MF_H0.5_sm_0_tm_0_sf_0.2_tf_0_Hs_0.5_Ht_0.5	0	0	1
59_theo_MF_H0.5_sm_0_tm_0_sf_0.2_tf_0_Hs_0.5_Ht_0.5	0	0	1
59_theo_MF_H0.5_sm_0_tm_0_sf_0.2_tf_0_Hs_0.5_Ht_0.5	0	0	1
59_theo_MF_H0.5_sm_0_tm_0_sf_0.2_tf_0_Hs_0.5_Ht_0.5	0	0	1
59_theo_MF_H0.5_sm_0_tm_0_sf_0.2_tf_0_Hs_0.5_Ht_0.5	0	0	1
59_theo_MF_H0.5_sm_0_tm_0_sf_0.2_tf_0_Hs_0.5_Ht_0.5	0	0	1
59_theo_MF_H0.5_sm_0_tm_0_sf_0.2_tf_0_Hs_0.5_Ht_0.5	0	0	1
59_theo_MF_H0.5_sm_0_tm_0_sf_0.2_tf_0_Hs_0.5_Ht_0.5	0	0	1
59_theo_MF_H0.5_sm_0_tm_0_sf_0.2_tf_0_Hs_0.5_Ht_0.5	0	0	1
59_theo_MF_H0.5_sm_0_tm_0_sf_0.2_tf_0.2_Hs_0.5_Ht_0.5	0.195	0.488	0.317
59_theo_MF_H0.5_sm_0_tm_0_sf_0.2_tf_0.2_Hs_0.5_Ht_0.5	0.167	0.478	0.355
59_theo_MF_H0.5_sm_0_tm_0_sf_0.2_tf_0.2_Hs_0.5_Ht_0.5	0.294	0.496	0.21
59_theo_MF_H0.5_sm_0_tm_0_sf_0.2_tf_0.2_Hs_0.5_Ht_0.5	0.44	0.454	0.106
59_theo_MF_H0.5_sm_0_tm_0_sf_0.2_tf_0.2_Hs_0.5_Ht_0.5	0.281	0.506	0.212
59_theo_MF_H0.5_sm_0_tm_0_sf_0.2_tf_0.2_Hs_0.5_Ht_0.5	0.282	0.51	0.208
59_theo_MF_H0.5_sm_0_tm_0_sf_0.2_tf_0.2_Hs_0.5_Ht_0.5	0.144	0.483	0.373
59_theo_MF_H0.5_sm_0_tm_0_sf_0.2_tf_0.2_Hs_0.5_Ht_0.5	0.214	0.494	0.292
59_theo_MF_H0.5_sm_0_tm_0_sf_0.2_tf_0.2_Hs_0.5_Ht_0.5	0.159	0.487	0.354
59_theo_MF_H0.5_sm_0_tm_0_sf_0.2_tf_0.2_Hs_0.5_Ht_0.5	0.304	0.484	0.212
59_theo_MF_H0.5_sm_0_tm_0_sf_0.2_tf_0.2_Hs_0.5_Ht_0.5	0.295	0.493	0.212
59_theo_MF_H0.5_sm_0_tm_0_sf_0.2_tf_0.2_Hs_0.5_Ht_0.5	0.277	0.502	0.222
59_theo_MF_H0.5_sm_0_tm_0_sf_0.2_tf_0.2_Hs_0.5_Ht_0.5	0.282	0.496	0.222
59_theo_MF_H0.5_sm_0_tm_0_sf_0.2_tf_0.2_Hs_0.5_Ht_0.5	0.233	0.504	0.263
59_theo_MF_H0.5_sm_0_tm_0_sf_0.2_tf_0.2_Hs_0.5_Ht_0.5	0.36	0.482	0.158
59_theo_MF_H0.5_sm_0_tm_0_sf_0.2_tf_0.2_Hs_0.5_Ht_0.5	0.224	0.5	0.276
59_theo_MF_H0.5_sm_0_tm_0_sf_0.2_tf_0.2_Hs_0.5_Ht_0.5	0.258	0.502	0.24
59_theo_MF_H0.5_sm_0_tm_0_sf_0.2_tf_0.2_Hs_0.5_Ht_0.5	0.42	0.45	0.13
59_theo_MF_H0.5_sm_0_tm_0_sf_0.2_tf_0.2_Hs_0.5_Ht_0.5	0.344	0.484	0.172
59_theo_MF_H0.5_sm_0_tm_0_sf_0.2_tf_0.2_Hs_0.5_Ht_0.5	0.261	0.501	0.238
59_theo_MF_H0.5_sm_0_tm_0_sf_0.2_tf_0.2_Hs_0.5_Ht_0.5	0.317	0.48	0.203
59_theo_MF_H0.5_sm_0_tm_0_sf_0.2_tf_0.2_Hs_0.5_Ht_0.5	0.204	0.517	0.279
59_theo_MF_H0.5_sm_0_tm_0_sf_0.2_tf_0.2_Hs_0.5_Ht_0.5	0.146	0.487	0.368
59_theo_MF_H0.5_sm_0_tm_0_sf_0.2_tf_0.2_Hs_0.5_Ht_0.5	0.275	0.506	0.219
59_theo_MF_H0.5_sm_0_tm_0_sf_0.2_tf_0.2_Hs_0.5_Ht_0.5	0.08	0.423	0.496
59_theo_MF_H0.5_sm_0_tm_0_sf_0.2_tf_0.2_Hs_0.5_Ht_0.5	0.146	0.473	0.381
59_theo_MF_H0.5_sm_0_tm_0_sf_0.2_tf_0.2_Hs_0.5_Ht_0.5	0.13	0.475	0.394
59_theo_MF_H0.5_sm_0_tm_0_sf_0.2_tf_0.2_Hs_0.5_Ht_0.5	0.316	0.514	0.169
59_theo_MF_H0.5_sm_0_tm_0_sf_0.2_tf_0.2_Hs_0.5_Ht_0.5	0.156	0.474	0.369
59_theo_MF_H0.5_sm_0_tm_0_sf_0.2_tf_0.2_Hs_0.5_Ht_0.5	0.241	0.507	0.252
59_theo_MF_H0.5_sm_0_tm_0_sf_0.2_tf_0.2_Hs_0.5_Ht_0.5	0.192	0.487	0.321
59_theo_MF_H0.5_sm_0_tm_0_sf_0.2_tf_0.2_Hs_0.5_Ht_0.5	0.167	0.467	0.366
59_theo_MF_H0.5_sm_0_tm_0_sf_0.2_tf_0.2_Hs_0.5_Ht_0.5	0.198	0.509	0.293
59_theo_MF_H0.5_sm_0_tm_0_sf_0.2_tf_0.2_Hs_0.5_Ht_0.5	0.159	0.468	0.373
59_theo_MF_H0.5_sm_0_tm_0_sf_0.2_tf_0.2_Hs_0.5_Ht_0.5	0.223	0.513	0.263
59_theo_MF_H0.5_sm_0_tm_0_sf_0.2_tf_0.2_Hs_0.5_Ht_0.5	0.473	0.43	0.097
59_theo_MF_H0.5_sm_0_tm_0_sf_0.2_tf_0.2_Hs_0.5_Ht_0.5	0.361	0.464	0.175
59_theo_MF_H0.5_sm_0_tm_0_sf_0.2_tf_0.2_Hs_0.5_Ht_0.5	0.211	0.521	0.268
59_theo_MF_H0.5_sm_0_tm_0_sf_0.2_tf_0.2_Hs_0.5_Ht_0.5	0.196	0.491	0.313
59_theo_MF_H0.5_sm_0_tm_0_sf_0.2_tf_0.2_Hs_0.5_Ht_0.5	0.197	0.496	0.307
59_theo_MF_H0.5_sm_0_tm_0_sf_0.2_tf_0.2_Hs_0.5_Ht_0.5	0.05	0.382	0.568
59_theo_MF_H0.5_sm_0_tm_0_sf_0.2_tf_0.2_Hs_0.5_Ht_0.5	0.174	0.466	0.359
59_theo_MF_H0.5_sm_0_tm_0_sf_0.2_tf_0.2_Hs_0.5_Ht_0.5	0.132	0.456	0.412
59_theo_MF_H0.5_sm_0_tm_0_sf_0.2_tf_0.2_Hs_0.5_Ht_0.5	0.387	0.469	0.144
59_theo_MF_H0.5_sm_0_tm_0_sf_0.2_tf_0.2_Hs_0.5_Ht_0.5	0.185	0.492	0.322
59_theo_MF_H0.5_sm_0_tm_0_sf_0.2_tf_0.2_Hs_0.5_Ht_0.5	0.374	0.487	0.139
59_theo_MF_H0.5_sm_0_tm_0_sf_0.2_tf_0.2_Hs_0.5_Ht_0.5	0.178	0.514	0.308
59_theo_MF_H0.5_sm_0_tm_0_sf_0.2_tf_0.2_Hs_0.5_Ht_0.5	0.421	0.462	0.116
59_theo_MF_H0.5_sm_0_tm_0_sf_0.2_tf_0.2_Hs_0.5_Ht_0.5	0.343	0.473	0.184
59_theo_MF_H0.5_sm_0_tm_0_sf_0.2_tf_0.2_Hs_0.5_Ht_0.5	0.159	0.462	0.379
59_theo_MF_H0.5_sm_0_tm_0_sf_0.2_tf_0.2_Hs_0.5_Ht_0.5	0.169	0.499	0.331
59_theo_MF_H0.5_sm_0_tm_0_sf_0.2_tf_0.2_Hs_0.5_Ht_0.5	0.348	0.485	0.167
59_theo_MF_H0.5_sm_0_tm_0_sf_0.2_tf_0.2_Hs_0.5_Ht_0.5	0.059	0.416	0.525
59_theo_MF_H0.5_sm_0_tm_0_sf_0.2_tf_0.2_Hs_0.5_Ht_0.5	0.354	0.494	0.152
59_theo_MF_H0.5_sm_0_tm_0_sf_0.2_tf_0.2_Hs_0.5_Ht_0.5	0.343	0.484	0.173
59_theo_MF_H0.5_sm_0_tm_0_sf_0.2_tf_0.2_Hs_0.5_Ht_0.5	0.323	0.491	0.186
59_theo_MF_H0.5_sm_0_tm_0_sf_0.2_tf_0.2_Hs_0.5_Ht_0.5	0.173	0.483	0.345
59_theo_MF_H0.5_sm_0_tm_0_sf_0.2_tf_0.2_Hs_0.5_Ht_0.5	0.189	0.487	0.324
59_theo_MF_H0.5_sm_0_tm_0_sf_0.2_tf_0.2_Hs_0.5_Ht_0.5	0.207	0.504	0.289
59_theo_MF_H0.5_sm_0_tm_0_sf_0.2_tf_0.2_Hs_0.5_Ht_0.5	0.292	0.493	0.215
59_theo_MF_H0.5_sm_0_tm_0_sf_0.2_tf_0.2_Hs_0.5_Ht_0.5	0.366	0.478	0.156
59_theo_MF_H0.5_sm_0_tm_0_sf_0.2_tf_0.2_Hs_0.5_Ht_0.5	0.248	0.521	0.23
59_theo_MF_H0.5_sm_0_tm_0_sf_0.2_tf_0.2_Hs_0.5_Ht_0.5	0.38	0.482	0.139
59_theo_MF_H0.5_sm_0_tm_0_sf_0.2_tf_0.2_Hs_0.5_Ht_0.5	0.267	0.504	0.229
59_theo_MF_H0.5_sm_0_tm_0_sf_0.2_tf_0.2_Hs_0.5_Ht_0.5	0.423	0.447	0.13
59_theo_MF_H0.5_sm_0_tm_0_sf_0.2_tf_0.2_Hs_0.5_Ht_0.5	0.42	0.46	0.119
59_theo_MF_H0.5_sm_0_tm_0_sf_0.2_tf_0.2_Hs_0.5_Ht_0.5	0.322	0.497	0.181
59_theo_MF_H0.5_sm_0_tm_0_sf_0.2_tf_0.2_Hs_0.5_Ht_0.5	0.154	0.479	0.367
59_theo_MF_H0.5_sm_0_tm_0_sf_0.2_tf_0.2_Hs_0.5_Ht_0.5	0.321	0.504	0.175
59_theo_MF_H0.5_sm_0_tm_0_sf_0.2_tf_0.2_Hs_0.5_Ht_0.5	0.318	0.49	0.192
59_theo_MF_H0.5_sm_0_tm_0_sf_0.2_tf_0.2_Hs_0.5_Ht_0.5	0.089	0.416	0.495
59_theo_MF_H0.5_sm_0_tm_0_sf_0.2_tf_0.2_Hs_0.5_Ht_0.5	0.152	0.466	0.382
59_theo_MF_H0.5_sm_0_tm_0_sf_0.2_tf_0.2_Hs_0.5_Ht_0.5	0.236	0.507	0.257
59_theo_MF_H0.5_sm_0_tm_0_sf_0.2_tf_0.2_Hs_0.5_Ht_0.5	0.297	0.492	0.211
59_theo_MF_H0.5_sm_0_tm_0_sf_0.2_tf_0.2_Hs_0.5_Ht_0.5	0.315	0.488	0.197
59_theo_MF_H0.5_sm_0_tm_0_sf_0.2_tf_0.2_Hs_0.5_Ht_0.5	0.086	0.44	0.474
59_theo_MF_H0.5_sm_0_tm_0_sf_0.2_tf_0.2_Hs_0.5_Ht_0.5	0.349	0.482	0.169
59_theo_MF_H0.5_sm_0_tm_0_sf_0.2_tf_0.2_Hs_0.5_Ht_0.5	0.383	0.461	0.156
59_theo_MF_H0.5_sm_0_tm_0_sf_0.2_tf_0.2_Hs_0.5_Ht_0.5	0.33	0.478	0.192
59_theo_MF_H0.5_sm_0_tm_0_sf_0.2_tf_0.2_Hs_0.5_Ht_0.5	0.266	0.496	0.238
59_theo_MF_H0.5_sm_0_tm_0_sf_0.2_tf_0.2_Hs_0.5_Ht_0.5	0.223	0.493	0.283
59_theo_MF_H0.5_sm_0_tm_0_sf_0.2_tf_0.2_Hs_0.5_Ht_0.5	0.319	0.478	0.203
59_theo_MF_H0.5_sm_0_tm_0_sf_0.2_tf_0.2_Hs_0.5_Ht_0.5	0.384	0.463	0.153
59_theo_MF_H0.5_sm_0_tm_0_sf_0.2_tf_0.2_Hs_0.5_Ht_0.5	0.228	0.497	0.275
59_theo_MF_H0.5_sm_0_tm_0_sf_0.2_tf_0.2_Hs_0.5_Ht_0.5	0.237	0.517	0.246
59_theo_MF_H0.5_sm_0_tm_0_sf_0.2_tf_0.2_Hs_0.5_Ht_0.5	0.167	0.497	0.336
59_theo_MF_H0.5_sm_0_tm_0_sf_0.2_tf_0.2_Hs_0.5_Ht_0.5	0.134	0.47	0.397
59_theo_MF_H0.5_sm_0_tm_0_sf_0.2_tf_0.2_Hs_0.5_Ht_0.5	0.091	0.442	0.466
59_theo_MF_H0.5_sm_0_tm_0_sf_0.2_tf_0.2_Hs_0.5_Ht_0.5	0.295	0.474	0.231
59_theo_MF_H0.5_sm_0_tm_0_sf_0.2_tf_0.2_Hs_0.5_Ht_0.5	0.359	0.468	0.173
59_theo_MF_H0.5_sm_0_tm_0_sf_0.2_tf_0.2_Hs_0.5_Ht_0.5	0.195	0.509	0.295
59_theo_MF_H0.5_sm_0_tm_0_sf_0.2_tf_0.2_Hs_0.5_Ht_0.5	0.184	0.469	0.347
59_theo_MF_H0.5_sm_0_tm_0_sf_0.2_tf_0.2_Hs_0.5_Ht_0.5	0.252	0.517	0.232
59_theo_MF_H0.5_sm_0_tm_0_sf_0.2_tf_0.2_Hs_0.5_Ht_0.5	0.201	0.488	0.311
59_theo_MF_H0.5_sm_0_tm_0_sf_0.2_tf_0.2_Hs_0.5_Ht_0.5	0.294	0.505	0.201
59_theo_MF_H0.5_sm_0_tm_0_sf_0.2_tf_0.2_Hs_0.5_Ht_0.5	0.158	0.489	0.353
59_theo_MF_H0.5_sm_0_tm_0_sf_0.2_tf_0.2_Hs_0.5_Ht_0.5	0.169	0.473	0.358
59_theo_MF_H0.5_sm_0_tm_0_sf_0.2_tf_0.2_Hs_0.5_Ht_0.5	0.393	0.468	0.138
59_theo_MF_H0.5_sm_0_tm_0_sf_0.2_tf_0.2_Hs_0.5_Ht_0.5	0.358	0.475	0.167
59_theo_MF_H0.5_sm_0_tm_0_sf_0.2_tf_0.2_Hs_0.5_Ht_0.5	0.225	0.489	0.287
59_theo_MF_H0.5_sm_0_tm_0_sf_0.2_tf_0.4_Hs_0.5_Ht_0.5	1	0	0
59_theo_MF_H0.5_sm_0_tm_0_sf_0.2_tf_0.4_Hs_0.5_Ht_0.5	1	0	0
59_theo_MF_H0.5_sm_0_tm_0_sf_0.2_tf_0.4_Hs_0.5_Ht_0.5	1	0	0
59_theo_MF_H0.5_sm_0_tm_0_sf_0.2_tf_0.4_Hs_0.5_Ht_0.5	1	0	0
59_theo_MF_H0.5_sm_0_tm_0_sf_0.2_tf_0.4_Hs_0.5_Ht_0.5	1	0	0
59_theo_MF_H0.5_sm_0_tm_0_sf_0.2_tf_0.4_Hs_0.5_Ht_0.5	1	0	0
59_theo_MF_H0.5_sm_0_tm_0_sf_0.2_tf_0.4_Hs_0.5_Ht_0.5	1	0	0
59_theo_MF_H0.5_sm_0_tm_0_sf_0.2_tf_0.4_Hs_0.5_Ht_0.5	1	0	0
59_theo_MF_H0.5_sm_0_tm_0_sf_0.2_tf_0.4_Hs_0.5_Ht_0.5	1	0	0
59_theo_MF_H0.5_sm_0_tm_0_sf_0.2_tf_0.4_Hs_0.5_Ht_0.5	1	0	0
59_theo_MF_H0.5_sm_0_tm_0_sf_0.2_tf_0.4_Hs_0.5_Ht_0.5	1	0	0
59_theo_MF_H0.5_sm_0_tm_0_sf_0.2_tf_0.4_Hs_0.5_Ht_0.5	1	0	0
59_theo_MF_H0.5_sm_0_tm_0_sf_0.2_tf_0.4_Hs_0.5_Ht_0.5	1	0	0
59_theo_MF_H0.5_sm_0_tm_0_sf_0.2_tf_0.4_Hs_0.5_Ht_0.5	1	0	0
59_theo_MF_H0.5_sm_0_tm_0_sf_0.2_tf_0.4_Hs_0.5_Ht_0.5	1	0	0
59_theo_MF_H0.5_sm_0_tm_0_sf_0.2_tf_0.4_Hs_0.5_Ht_0.5	1	0	0
59_theo_MF_H0.5_sm_0_tm_0_sf_0.2_tf_0.4_Hs_0.5_Ht_0.5	1	0	0
59_theo_MF_H0.5_sm_0_tm_0_sf_0.2_tf_0.4_Hs_0.5_Ht_0.5	1	0	0
59_theo_MF_H0.5_sm_0_tm_0_sf_0.2_tf_0.4_Hs_0.5_Ht_0.5	1	0	0
59_theo_MF_H0.5_sm_0_tm_0_sf_0.2_tf_0.4_Hs_0.5_Ht_0.5	1	0	0
59_theo_MF_H0.5_sm_0_tm_0_sf_0.2_tf_0.4_Hs_0.5_Ht_0.5	1	0	0
59_theo_MF_H0.5_sm_0_tm_0_sf_0.2_tf_0.4_Hs_0.5_Ht_0.5	1	0	0
59_theo_MF_H0.5_sm_0_tm_0_sf_0.2_tf_0.4_Hs_0.5_Ht_0.5	1	0	0
59_theo_MF_H0.5_sm_0_tm_0_sf_0.2_tf_0.4_Hs_0.5_Ht_0.5	1	0	0
59_theo_MF_H0.5_sm_0_tm_0_sf_0.2_tf_0.4_Hs_0.5_Ht_0.5	1	0	0
59_theo_MF_H0.5_sm_0_tm_0_sf_0.2_tf_0.4_Hs_0.5_Ht_0.5	1	0	0
59_theo_MF_H0.5_sm_0_tm_0_sf_0.2_tf_0.4_Hs_0.5_Ht_0.5	1	0	0
59_theo_MF_H0.5_sm_0_tm_0_sf_0.2_tf_0.4_Hs_0.5_Ht_0.5	1	0	0
59_theo_MF_H0.5_sm_0_tm_0_sf_0.2_tf_0.4_Hs_0.5_Ht_0.5	1	0	0
59_theo_MF_H0.5_sm_0_tm_0_sf_0.2_tf_0.4_Hs_0.5_Ht_0.5	1	0	0
59_theo_MF_H0.5_sm_0_tm_0_sf_0.2_tf_0.4_Hs_0.5_Ht_0.5	1	0	0
59_theo_MF_H0.5_sm_0_tm_0_sf_0.2_tf_0.4_Hs_0.5_Ht_0.5	1	0	0
59_theo_MF_H0.5_sm_0_tm_0_sf_0.2_tf_0.4_Hs_0.5_Ht_0.5	1	0	0
59_theo_MF_H0.5_sm_0_tm_0_sf_0.2_tf_0.4_Hs_0.5_Ht_0.5	1	0	0
59_theo_MF_H0.5_sm_0_tm_0_sf_0.2_tf_0.4_Hs_0.5_Ht_0.5	1	0	0
59_theo_MF_H0.5_sm_0_tm_0_sf_0.2_tf_0.4_Hs_0.5_Ht_0.5	1	0	0
59_theo_MF_H0.5_sm_0_tm_0_sf_0.2_tf_0.4_Hs_0.5_Ht_0.5	1	0	0
59_theo_MF_H0.5_sm_0_tm_0_sf_0.2_tf_0.4_Hs_0.5_Ht_0.5	1	0	0
59_theo_MF_H0.5_sm_0_tm_0_sf_0.2_tf_0.4_Hs_0.5_Ht_0.5	1	0	0
59_theo_MF_H0.5_sm_0_tm_0_sf_0.2_tf_0.4_Hs_0.5_Ht_0.5	1	0	0
59_theo_MF_H0.5_sm_0_tm_0_sf_0.2_tf_0.4_Hs_0.5_Ht_0.5	1	0	0
59_theo_MF_H0.5_sm_0_tm_0_sf_0.2_tf_0.4_Hs_0.5_Ht_0.5	1	0	0
59_theo_MF_H0.5_sm_0_tm_0_sf_0.2_tf_0.4_Hs_0.5_Ht_0.5	1	0	0
59_theo_MF_H0.5_sm_0_tm_0_sf_0.2_tf_0.4_Hs_0.5_Ht_0.5	1	0	0
59_theo_MF_H0.5_sm_0_tm_0_sf_0.2_tf_0.4_Hs_0.5_Ht_0.5	1	0	0
59_theo_MF_H0.5_sm_0_tm_0_sf_0.2_tf_0.4_Hs_0.5_Ht_0.5	1	0	0
59_theo_MF_H0.5_sm_0_tm_0_sf_0.2_tf_0.4_Hs_0.5_Ht_0.5	1	0	0
59_theo_MF_H0.5_sm_0_tm_0_sf_0.2_tf_0.4_Hs_0.5_Ht_0.5	1	0	0
59_theo_MF_H0.5_sm_0_tm_0_sf_0.2_tf_0.4_Hs_0.5_Ht_0.5	1	0	0
59_theo_MF_H0.5_sm_0_tm_0_sf_0.2_tf_0.4_Hs_0.5_Ht_0.5	1	0	0
59_theo_MF_H0.5_sm_0_tm_0_sf_0.2_tf_0.4_Hs_0.5_Ht_0.5	1	0	0
59_theo_MF_H0.5_sm_0_tm_0_sf_0.2_tf_0.4_Hs_0.5_Ht_0.5	1	0	0
59_theo_MF_H0.5_sm_0_tm_0_sf_0.2_tf_0.4_Hs_0.5_Ht_0.5	1	0	0
59_theo_MF_H0.5_sm_0_tm_0_sf_0.2_tf_0.4_Hs_0.5_Ht_0.5	1	0	0
59_theo_MF_H0.5_sm_0_tm_0_sf_0.2_tf_0.4_Hs_0.5_Ht_0.5	1	0	0
59_theo_MF_H0.5_sm_0_tm_0_sf_0.2_tf_0.4_Hs_0.5_Ht_0.5	1	0	0
59_theo_MF_H0.5_sm_0_tm_0_sf_0.2_tf_0.4_Hs_0.5_Ht_0.5	1	0	0
59_theo_MF_H0.5_sm_0_tm_0_sf_0.2_tf_0.4_Hs_0.5_Ht_0.5	1	0	0
59_theo_MF_H0.5_sm_0_tm_0_sf_0.2_tf_0.4_Hs_0.5_Ht_0.5	1	0	0
59_theo_MF_H0.5_sm_0_tm_0_sf_0.2_tf_0.4_Hs_0.5_Ht_0.5	1	0	0
59_theo_MF_H0.5_sm_0_tm_0_sf_0.2_tf_0.4_Hs_0.5_Ht_0.5	1	0	0
59_theo_MF_H0.5_sm_0_tm_0_sf_0.2_tf_0.4_Hs_0.5_Ht_0.5	1	0	0
59_theo_MF_H0.5_sm_0_tm_0_sf_0.2_tf_0.4_Hs_0.5_Ht_0.5	1	0	0
59_theo_MF_H0.5_sm_0_tm_0_sf_0.2_tf_0.4_Hs_0.5_Ht_0.5	1	0	0
59_theo_MF_H0.5_sm_0_tm_0_sf_0.2_tf_0.4_Hs_0.5_Ht_0.5	1	0	0
59_theo_MF_H0.5_sm_0_tm_0_sf_0.2_tf_0.4_Hs_0.5_Ht_0.5	1	0	0
59_theo_MF_H0.5_sm_0_tm_0_sf_0.2_tf_0.4_Hs_0.5_Ht_0.5	1	0	0
59_theo_MF_H0.5_sm_0_tm_0_sf_0.2_tf_0.4_Hs_0.5_Ht_0.5	1	0	0
59_theo_MF_H0.5_sm_0_tm_0_sf_0.2_tf_0.4_Hs_0.5_Ht_0.5	1	0	0
59_theo_MF_H0.5_sm_0_tm_0_sf_0.2_tf_0.4_Hs_0.5_Ht_0.5	1	0	0
59_theo_MF_H0.5_sm_0_tm_0_sf_0.2_tf_0.4_Hs_0.5_Ht_0.5	1	0	0
59_theo_MF_H0.5_sm_0_tm_0_sf_0.2_tf_0.4_Hs_0.5_Ht_0.5	1	0	0
59_theo_MF_H0.5_sm_0_tm_0_sf_0.2_tf_0.4_Hs_0.5_Ht_0.5	1	0	0
59_theo_MF_H0.5_sm_0_tm_0_sf_0.2_tf_0.4_Hs_0.5_Ht_0.5	1	0	0
59_theo_MF_H0.5_sm_0_tm_0_sf_0.2_tf_0.4_Hs_0.5_Ht_0.5	1	0	0
59_theo_MF_H0.5_sm_0_tm_0_sf_0.2_tf_0.4_Hs_0.5_Ht_0.5	1	0	0
59_theo_MF_H0.5_sm_0_tm_0_sf_0.2_tf_0.4_Hs_0.5_Ht_0.5	1	0	0
59_theo_MF_H0.5_sm_0_tm_0_sf_0.2_tf_0.4_Hs_0.5_Ht_0.5	1	0	0
59_theo_MF_H0.5_sm_0_tm_0_sf_0.2_tf_0.4_Hs_0.5_Ht_0.5	1	0	0
59_theo_MF_H0.5_sm_0_tm_0_sf_0.2_tf_0.4_Hs_0.5_Ht_0.5	1	0	0
59_theo_MF_H0.5_sm_0_tm_0_sf_0.2_tf_0.4_Hs_0.5_Ht_0.5	1	0	0
59_theo_MF_H0.5_sm_0_tm_0_sf_0.2_tf_0.4_Hs_0.5_Ht_0.5	1	0	0
59_theo_MF_H0.5_sm_0_tm_0_sf_0.2_tf_0.4_Hs_0.5_Ht_0.5	1	0	0
59_theo_MF_H0.5_sm_0_tm_0_sf_0.2_tf_0.4_Hs_0.5_Ht_0.5	1	0	0
59_theo_MF_H0.5_sm_0_tm_0_sf_0.2_tf_0.4_Hs_0.5_Ht_0.5	1	0	0
59_theo_MF_H0.5_sm_0_tm_0_sf_0.2_tf_0.4_Hs_0.5_Ht_0.5	1	0	0
59_theo_MF_H0.5_sm_0_tm_0_sf_0.2_tf_0.4_Hs_0.5_Ht_0.5	1	0	0
59_theo_MF_H0.5_sm_0_tm_0_sf_0.2_tf_0.4_Hs_0.5_Ht_0.5	1	0	0
59_theo_MF_H0.5_sm_0_tm_0_sf_0.2_tf_0.4_Hs_0.5_Ht_0.5	1	0	0
59_theo_MF_H0.5_sm_0_tm_0_sf_0.2_tf_0.4_Hs_0.5_Ht_0.5	1	0	0
59_theo_MF_H0.5_sm_0_tm_0_sf_0.2_tf_0.4_Hs_0.5_Ht_0.5	1	0	0
59_theo_MF_H0.5_sm_0_tm_0_sf_0.2_tf_0.4_Hs_0.5_Ht_0.5	1	0	0
59_theo_MF_H0.5_sm_0_tm_0_sf_0.2_tf_0.4_Hs_0.5_Ht_0.5	1	0	0
59_theo_MF_H0.5_sm_0_tm_0_sf_0.2_tf_0.4_Hs_0.5_Ht_0.5	1	0	0
59_theo_MF_H0.5_sm_0_tm_0_sf_0.2_tf_0.4_Hs_0.5_Ht_0.5	1	0	0
59_theo_MF_H0.5_sm_0_tm_0_sf_0.2_tf_0.4_Hs_0.5_Ht_0.5	1	0	0
59_theo_MF_H0.5_sm_0_tm_0_sf_0.2_tf_0.4_Hs_0.5_Ht_0.5	1	0	0
59_theo_MF_H0.5_sm_0_tm_0_sf_0.2_tf_0.4_Hs_0.5_Ht_0.5	1	0	0
59_theo_MF_H0.5_sm_0_tm_0_sf_0.2_tf_0.4_Hs_0.5_Ht_0.5	1	0	0
59_theo_MF_H0.5_sm_0_tm_0_sf_0.2_tf_0.4_Hs_0.5_Ht_0.5	1	0	0
59_theo_MF_H0.5_sm_0_tm_0_sf_0.2_tf_0.6_Hs_0.5_Ht_0.5	1	0	0
59_theo_MF_H0.5_sm_0_tm_0_sf_0.2_tf_0.6_Hs_0.5_Ht_0.5	1	0	0
59_theo_MF_H0.5_sm_0_tm_0_sf_0.2_tf_0.6_Hs_0.5_Ht_0.5	1	0	0
59_theo_MF_H0.5_sm_0_tm_0_sf_0.2_tf_0.6_Hs_0.5_Ht_0.5	1	0	0
59_theo_MF_H0.5_sm_0_tm_0_sf_0.2_tf_0.6_Hs_0.5_Ht_0.5	1	0	0
59_theo_MF_H0.5_sm_0_tm_0_sf_0.2_tf_0.6_Hs_0.5_Ht_0.5	1	0	0
59_theo_MF_H0.5_sm_0_tm_0_sf_0.2_tf_0.6_Hs_0.5_Ht_0.5	1	0	0
59_theo_MF_H0.5_sm_0_tm_0_sf_0.2_tf_0.6_Hs_0.5_Ht_0.5	1	0	0
59_theo_MF_H0.5_sm_0_tm_0_sf_0.2_tf_0.6_Hs_0.5_Ht_0.5	1	0	0
59_theo_MF_H0.5_sm_0_tm_0_sf_0.2_tf_0.6_Hs_0.5_Ht_0.5	1	0	0
59_theo_MF_H0.5_sm_0_tm_0_sf_0.2_tf_0.6_Hs_0.5_Ht_0.5	1	0	0
59_theo_MF_H0.5_sm_0_tm_0_sf_0.2_tf_0.6_Hs_0.5_Ht_0.5	1	0	0
59_theo_MF_H0.5_sm_0_tm_0_sf_0.2_tf_0.6_Hs_0.5_Ht_0.5	1	0	0
59_theo_MF_H0.5_sm_0_tm_0_sf_0.2_tf_0.6_Hs_0.5_Ht_0.5	1	0	0
59_theo_MF_H0.5_sm_0_tm_0_sf_0.2_tf_0.6_Hs_0.5_Ht_0.5	1	0	0
59_theo_MF_H0.5_sm_0_tm_0_sf_0.2_tf_0.6_Hs_0.5_Ht_0.5	1	0	0
59_theo_MF_H0.5_sm_0_tm_0_sf_0.2_tf_0.6_Hs_0.5_Ht_0.5	1	0	0
59_theo_MF_H0.5_sm_0_tm_0_sf_0.2_tf_0.6_Hs_0.5_Ht_0.5	1	0	0
59_theo_MF_H0.5_sm_0_tm_0_sf_0.2_tf_0.6_Hs_0.5_Ht_0.5	1	0	0
59_theo_MF_H0.5_sm_0_tm_0_sf_0.2_tf_0.6_Hs_0.5_Ht_0.5	1	0	0
59_theo_MF_H0.5_sm_0_tm_0_sf_0.2_tf_0.6_Hs_0.5_Ht_0.5	1	0	0
59_theo_MF_H0.5_sm_0_tm_0_sf_0.2_tf_0.6_Hs_0.5_Ht_0.5	1	0	0
59_theo_MF_H0.5_sm_0_tm_0_sf_0.2_tf_0.6_Hs_0.5_Ht_0.5	1	0	0
59_theo_MF_H0.5_sm_0_tm_0_sf_0.2_tf_0.6_Hs_0.5_Ht_0.5	1	0	0
59_theo_MF_H0.5_sm_0_tm_0_sf_0.2_tf_0.6_Hs_0.5_Ht_0.5	1	0	0
59_theo_MF_H0.5_sm_0_tm_0_sf_0.2_tf_0.6_Hs_0.5_Ht_0.5	1	0	0
59_theo_MF_H0.5_sm_0_tm_0_sf_0.2_tf_0.6_Hs_0.5_Ht_0.5	1	0	0
59_theo_MF_H0.5_sm_0_tm_0_sf_0.2_tf_0.6_Hs_0.5_Ht_0.5	1	0	0
59_theo_MF_H0.5_sm_0_tm_0_sf_0.2_tf_0.6_Hs_0.5_Ht_0.5	1	0	0
59_theo_MF_H0.5_sm_0_tm_0_sf_0.2_tf_0.6_Hs_0.5_Ht_0.5	1	0	0
59_theo_MF_H0.5_sm_0_tm_0_sf_0.2_tf_0.6_Hs_0.5_Ht_0.5	1	0	0
59_theo_MF_H0.5_sm_0_tm_0_sf_0.2_tf_0.6_Hs_0.5_Ht_0.5	1	0	0
59_theo_MF_H0.5_sm_0_tm_0_sf_0.2_tf_0.6_Hs_0.5_Ht_0.5	1	0	0
59_theo_MF_H0.5_sm_0_tm_0_sf_0.2_tf_0.6_Hs_0.5_Ht_0.5	1	0	0
59_theo_MF_H0.5_sm_0_tm_0_sf_0.2_tf_0.6_Hs_0.5_Ht_0.5	1	0	0
59_theo_MF_H0.5_sm_0_tm_0_sf_0.2_tf_0.6_Hs_0.5_Ht_0.5	1	0	0
59_theo_MF_H0.5_sm_0_tm_0_sf_0.2_tf_0.6_Hs_0.5_Ht_0.5	1	0	0
59_theo_MF_H0.5_sm_0_tm_0_sf_0.2_tf_0.6_Hs_0.5_Ht_0.5	1	0	0
59_theo_MF_H0.5_sm_0_tm_0_sf_0.2_tf_0.6_Hs_0.5_Ht_0.5	1	0	0
59_theo_MF_H0.5_sm_0_tm_0_sf_0.2_tf_0.6_Hs_0.5_Ht_0.5	1	0	0
59_theo_MF_H0.5_sm_0_tm_0_sf_0.2_tf_0.6_Hs_0.5_Ht_0.5	1	0	0
59_theo_MF_H0.5_sm_0_tm_0_sf_0.2_tf_0.6_Hs_0.5_Ht_0.5	1	0	0
59_theo_MF_H0.5_sm_0_tm_0_sf_0.2_tf_0.6_Hs_0.5_Ht_0.5	1	0	0
59_theo_MF_H0.5_sm_0_tm_0_sf_0.2_tf_0.6_Hs_0.5_Ht_0.5	1	0	0
59_theo_MF_H0.5_sm_0_tm_0_sf_0.2_tf_0.6_Hs_0.5_Ht_0.5	1	0	0
59_theo_MF_H0.5_sm_0_tm_0_sf_0.2_tf_0.6_Hs_0.5_Ht_0.5	1	0	0
59_theo_MF_H0.5_sm_0_tm_0_sf_0.2_tf_0.6_Hs_0.5_Ht_0.5	1	0	0
59_theo_MF_H0.5_sm_0_tm_0_sf_0.2_tf_0.6_Hs_0.5_Ht_0.5	1	0	0
59_theo_MF_H0.5_sm_0_tm_0_sf_0.2_tf_0.6_Hs_0.5_Ht_0.5	1	0	0
59_theo_MF_H0.5_sm_0_tm_0_sf_0.2_tf_0.6_Hs_0.5_Ht_0.5	1	0	0
59_theo_MF_H0.5_sm_0_tm_0_sf_0.2_tf_0.6_Hs_0.5_Ht_0.5	1	0	0
59_theo_MF_H0.5_sm_0_tm_0_sf_0.2_tf_0.6_Hs_0.5_Ht_0.5	1	0	0
59_theo_MF_H0.5_sm_0_tm_0_sf_0.2_tf_0.6_Hs_0.5_Ht_0.5	1	0	0
59_theo_MF_H0.5_sm_0_tm_0_sf_0.2_tf_0.6_Hs_0.5_Ht_0.5	1	0	0
59_theo_MF_H0.5_sm_0_tm_0_sf_0.2_tf_0.6_Hs_0.5_Ht_0.5	1	0	0
59_theo_MF_H0.5_sm_0_tm_0_sf_0.2_tf_0.6_Hs_0.5_Ht_0.5	1	0	0
59_theo_MF_H0.5_sm_0_tm_0_sf_0.2_tf_0.6_Hs_0.5_Ht_0.5	1	0	0
59_theo_MF_H0.5_sm_0_tm_0_sf_0.2_tf_0.6_Hs_0.5_Ht_0.5	1	0	0
59_theo_MF_H0.5_sm_0_tm_0_sf_0.2_tf_0.6_Hs_0.5_Ht_0.5	1	0	0
59_theo_MF_H0.5_sm_0_tm_0_sf_0.2_tf_0.6_Hs_0.5_Ht_0.5	1	0	0
59_theo_MF_H0.5_sm_0_tm_0_sf_0.2_tf_0.6_Hs_0.5_Ht_0.5	1	0	0
59_theo_MF_H0.5_sm_0_tm_0_sf_0.2_tf_0.6_Hs_0.5_Ht_0.5	1	0	0
59_theo_MF_H0.5_sm_0_tm_0_sf_0.2_tf_0.6_Hs_0.5_Ht_0.5	1	0	0
59_theo_MF_H0.5_sm_0_tm_0_sf_0.2_tf_0.6_Hs_0.5_Ht_0.5	1	0	0
59_theo_MF_H0.5_sm_0_tm_0_sf_0.2_tf_0.6_Hs_0.5_Ht_0.5	1	0	0
59_theo_MF_H0.5_sm_0_tm_0_sf_0.2_tf_0.6_Hs_0.5_Ht_0.5	1	0	0
59_theo_MF_H0.5_sm_0_tm_0_sf_0.2_tf_0.6_Hs_0.5_Ht_0.5	1	0	0
59_theo_MF_H0.5_sm_0_tm_0_sf_0.2_tf_0.6_Hs_0.5_Ht_0.5	1	0	0
59_theo_MF_H0.5_sm_0_tm_0_sf_0.2_tf_0.6_Hs_0.5_Ht_0.5	1	0	0
59_theo_MF_H0.5_sm_0_tm_0_sf_0.2_tf_0.6_Hs_0.5_Ht_0.5	1	0	0
59_theo_MF_H0.5_sm_0_tm_0_sf_0.2_tf_0.6_Hs_0.5_Ht_0.5	1	0	0
59_theo_MF_H0.5_sm_0_tm_0_sf_0.2_tf_0.6_Hs_0.5_Ht_0.5	1	0	0
59_theo_MF_H0.5_sm_0_tm_0_sf_0.2_tf_0.6_Hs_0.5_Ht_0.5	1	0	0
59_theo_MF_H0.5_sm_0_tm_0_sf_0.2_tf_0.6_Hs_0.5_Ht_0.5	1	0	0
59_theo_MF_H0.5_sm_0_tm_0_sf_0.2_tf_0.6_Hs_0.5_Ht_0.5	1	0	0
59_theo_MF_H0.5_sm_0_tm_0_sf_0.2_tf_0.6_Hs_0.5_Ht_0.5	1	0	0
59_theo_MF_H0.5_sm_0_tm_0_sf_0.2_tf_0.6_Hs_0.5_Ht_0.5	1	0	0
59_theo_MF_H0.5_sm_0_tm_0_sf_0.2_tf_0.6_Hs_0.5_Ht_0.5	1	0	0
59_theo_MF_H0.5_sm_0_tm_0_sf_0.2_tf_0.6_Hs_0.5_Ht_0.5	1	0	0
59_theo_MF_H0.5_sm_0_tm_0_sf_0.2_tf_0.6_Hs_0.5_Ht_0.5	1	0	0
59_theo_MF_H0.5_sm_0_tm_0_sf_0.2_tf_0.6_Hs_0.5_Ht_0.5	1	0	0
59_theo_MF_H0.5_sm_0_tm_0_sf_0.2_tf_0.6_Hs_0.5_Ht_0.5	1	0	0
59_theo_MF_H0.5_sm_0_tm_0_sf_0.2_tf_0.6_Hs_0.5_Ht_0.5	1	0	0
59_theo_MF_H0.5_sm_0_tm_0_sf_0.2_tf_0.6_Hs_0.5_Ht_0.5	1	0	0
59_theo_MF_H0.5_sm_0_tm_0_sf_0.2_tf_0.6_Hs_0.5_Ht_0.5	1	0	0
59_theo_MF_H0.5_sm_0_tm_0_sf_0.2_tf_0.6_Hs_0.5_Ht_0.5	1	0	0
59_theo_MF_H0.5_sm_0_tm_0_sf_0.2_tf_0.6_Hs_0.5_Ht_0.5	1	0	0
59_theo_MF_H0.5_sm_0_tm_0_sf_0.2_tf_0.6_Hs_0.5_Ht_0.5	1	0	0
59_theo_MF_H0.5_sm_0_tm_0_sf_0.2_tf_0.6_Hs_0.5_Ht_0.5	1	0	0
59_theo_MF_H0.5_sm_0_tm_0_sf_0.2_tf_0.6_Hs_0.5_Ht_0.5	1	0	0
59_theo_MF_H0.5_sm_0_tm_0_sf_0.2_tf_0.6_Hs_0.5_Ht_0.5	1	0	0
59_theo_MF_H0.5_sm_0_tm_0_sf_0.2_tf_0.6_Hs_0.5_Ht_0.5	1	0	0
59_theo_MF_H0.5_sm_0_tm_0_sf_0.2_tf_0.6_Hs_0.5_Ht_0.5	1	0	0
59_theo_MF_H0.5_sm_0_tm_0_sf_0.2_tf_0.6_Hs_0.5_Ht_0.5	1	0	0
59_theo_MF_H0.5_sm_0_tm_0_sf_0.2_tf_0.6_Hs_0.5_Ht_0.5	1	0	0
59_theo_MF_H0.5_sm_0_tm_0_sf_0.2_tf_0.6_Hs_0.5_Ht_0.5	1	0	0
59_theo_MF_H0.5_sm_0_tm_0_sf_0.2_tf_0.6_Hs_0.5_Ht_0.5	1	0	0
59_theo_MF_H0.5_sm_0_tm_0_sf_0.2_tf_0.6_Hs_0.5_Ht_0.5	1	0	0
59_theo_MF_H0.5_sm_0_tm_0_sf_0.2_tf_0.6_Hs_0.5_Ht_0.5	1	0	0
59_theo_MF_H0.5_sm_0_tm_0_sf_0.2_tf_0.6_Hs_0.5_Ht_0.5	1	0	0
59_theo_MF_H0.5_sm_0_tm_0_sf_0.2_tf_0.8_Hs_0.5_Ht_0.5	1	0	0
59_theo_MF_H0.5_sm_0_tm_0_sf_0.2_tf_0.8_Hs_0.5_Ht_0.5	1	0	0
59_theo_MF_H0.5_sm_0_tm_0_sf_0.2_tf_0.8_Hs_0.5_Ht_0.5	1	0	0
59_theo_MF_H0.5_sm_0_tm_0_sf_0.2_tf_0.8_Hs_0.5_Ht_0.5	1	0	0
59_theo_MF_H0.5_sm_0_tm_0_sf_0.2_tf_0.8_Hs_0.5_Ht_0.5	1	0	0
59_theo_MF_H0.5_sm_0_tm_0_sf_0.2_tf_0.8_Hs_0.5_Ht_0.5	1	0	0
59_theo_MF_H0.5_sm_0_tm_0_sf_0.2_tf_0.8_Hs_0.5_Ht_0.5	1	0	0
59_theo_MF_H0.5_sm_0_tm_0_sf_0.2_tf_0.8_Hs_0.5_Ht_0.5	1	0	0
59_theo_MF_H0.5_sm_0_tm_0_sf_0.2_tf_0.8_Hs_0.5_Ht_0.5	1	0	0
59_theo_MF_H0.5_sm_0_tm_0_sf_0.2_tf_0.8_Hs_0.5_Ht_0.5	1	0	0
59_theo_MF_H0.5_sm_0_tm_0_sf_0.2_tf_0.8_Hs_0.5_Ht_0.5	1	0	0
59_theo_MF_H0.5_sm_0_tm_0_sf_0.2_tf_0.8_Hs_0.5_Ht_0.5	1	0	0
59_theo_MF_H0.5_sm_0_tm_0_sf_0.2_tf_0.8_Hs_0.5_Ht_0.5	1	0	0
59_theo_MF_H0.5_sm_0_tm_0_sf_0.2_tf_0.8_Hs_0.5_Ht_0.5	1	0	0
59_theo_MF_H0.5_sm_0_tm_0_sf_0.2_tf_0.8_Hs_0.5_Ht_0.5	1	0	0
59_theo_MF_H0.5_sm_0_tm_0_sf_0.2_tf_0.8_Hs_0.5_Ht_0.5	1	0	0
59_theo_MF_H0.5_sm_0_tm_0_sf_0.2_tf_0.8_Hs_0.5_Ht_0.5	1	0	0
59_theo_MF_H0.5_sm_0_tm_0_sf_0.2_tf_0.8_Hs_0.5_Ht_0.5	1	0	0
59_theo_MF_H0.5_sm_0_tm_0_sf_0.2_tf_0.8_Hs_0.5_Ht_0.5	1	0	0
59_theo_MF_H0.5_sm_0_tm_0_sf_0.2_tf_0.8_Hs_0.5_Ht_0.5	1	0	0
59_theo_MF_H0.5_sm_0_tm_0_sf_0.2_tf_0.8_Hs_0.5_Ht_0.5	1	0	0
59_theo_MF_H0.5_sm_0_tm_0_sf_0.2_tf_0.8_Hs_0.5_Ht_0.5	1	0	0
59_theo_MF_H0.5_sm_0_tm_0_sf_0.2_tf_0.8_Hs_0.5_Ht_0.5	1	0	0
59_theo_MF_H0.5_sm_0_tm_0_sf_0.2_tf_0.8_Hs_0.5_Ht_0.5	1	0	0
59_theo_MF_H0.5_sm_0_tm_0_sf_0.2_tf_0.8_Hs_0.5_Ht_0.5	1	0	0
59_theo_MF_H0.5_sm_0_tm_0_sf_0.2_tf_0.8_Hs_0.5_Ht_0.5	1	0	0
59_theo_MF_H0.5_sm_0_tm_0_sf_0.2_tf_0.8_Hs_0.5_Ht_0.5	1	0	0
59_theo_MF_H0.5_sm_0_tm_0_sf_0.2_tf_0.8_Hs_0.5_Ht_0.5	1	0	0
59_theo_MF_H0.5_sm_0_tm_0_sf_0.2_tf_0.8_Hs_0.5_Ht_0.5	1	0	0
59_theo_MF_H0.5_sm_0_tm_0_sf_0.2_tf_0.8_Hs_0.5_Ht_0.5	1	0	0
59_theo_MF_H0.5_sm_0_tm_0_sf_0.2_tf_0.8_Hs_0.5_Ht_0.5	1	0	0
59_theo_MF_H0.5_sm_0_tm_0_sf_0.2_tf_0.8_Hs_0.5_Ht_0.5	1	0	0
59_theo_MF_H0.5_sm_0_tm_0_sf_0.2_tf_0.8_Hs_0.5_Ht_0.5	1	0	0
59_theo_MF_H0.5_sm_0_tm_0_sf_0.2_tf_0.8_Hs_0.5_Ht_0.5	1	0	0
59_theo_MF_H0.5_sm_0_tm_0_sf_0.2_tf_0.8_Hs_0.5_Ht_0.5	1	0	0
59_theo_MF_H0.5_sm_0_tm_0_sf_0.2_tf_0.8_Hs_0.5_Ht_0.5	1	0	0
59_theo_MF_H0.5_sm_0_tm_0_sf_0.2_tf_0.8_Hs_0.5_Ht_0.5	1	0	0
59_theo_MF_H0.5_sm_0_tm_0_sf_0.2_tf_0.8_Hs_0.5_Ht_0.5	1	0	0
59_theo_MF_H0.5_sm_0_tm_0_sf_0.2_tf_0.8_Hs_0.5_Ht_0.5	1	0	0
59_theo_MF_H0.5_sm_0_tm_0_sf_0.2_tf_0.8_Hs_0.5_Ht_0.5	1	0	0
59_theo_MF_H0.5_sm_0_tm_0_sf_0.2_tf_0.8_Hs_0.5_Ht_0.5	1	0	0
59_theo_MF_H0.5_sm_0_tm_0_sf_0.2_tf_0.8_Hs_0.5_Ht_0.5	1	0	0
59_theo_MF_H0.5_sm_0_tm_0_sf_0.2_tf_0.8_Hs_0.5_Ht_0.5	1	0	0
59_theo_MF_H0.5_sm_0_tm_0_sf_0.2_tf_0.8_Hs_0.5_Ht_0.5	1	0	0
59_theo_MF_H0.5_sm_0_tm_0_sf_0.2_tf_0.8_Hs_0.5_Ht_0.5	1	0	0
59_theo_MF_H0.5_sm_0_tm_0_sf_0.2_tf_0.8_Hs_0.5_Ht_0.5	1	0	0
59_theo_MF_H0.5_sm_0_tm_0_sf_0.2_tf_0.8_Hs_0.5_Ht_0.5	1	0	0
59_theo_MF_H0.5_sm_0_tm_0_sf_0.2_tf_0.8_Hs_0.5_Ht_0.5	1	0	0
59_theo_MF_H0.5_sm_0_tm_0_sf_0.2_tf_0.8_Hs_0.5_Ht_0.5	1	0	0
59_theo_MF_H0.5_sm_0_tm_0_sf_0.2_tf_0.8_Hs_0.5_Ht_0.5	1	0	0
59_theo_MF_H0.5_sm_0_tm_0_sf_0.2_tf_0.8_Hs_0.5_Ht_0.5	1	0	0
59_theo_MF_H0.5_sm_0_tm_0_sf_0.2_tf_0.8_Hs_0.5_Ht_0.5	1	0	0
59_theo_MF_H0.5_sm_0_tm_0_sf_0.2_tf_0.8_Hs_0.5_Ht_0.5	1	0	0
59_theo_MF_H0.5_sm_0_tm_0_sf_0.2_tf_0.8_Hs_0.5_Ht_0.5	1	0	0
59_theo_MF_H0.5_sm_0_tm_0_sf_0.2_tf_0.8_Hs_0.5_Ht_0.5	1	0	0
59_theo_MF_H0.5_sm_0_tm_0_sf_0.2_tf_0.8_Hs_0.5_Ht_0.5	1	0	0
59_theo_MF_H0.5_sm_0_tm_0_sf_0.2_tf_0.8_Hs_0.5_Ht_0.5	1	0	0
59_theo_MF_H0.5_sm_0_tm_0_sf_0.2_tf_0.8_Hs_0.5_Ht_0.5	1	0	0
59_theo_MF_H0.5_sm_0_tm_0_sf_0.2_tf_0.8_Hs_0.5_Ht_0.5	1	0	0
59_theo_MF_H0.5_sm_0_tm_0_sf_0.2_tf_0.8_Hs_0.5_Ht_0.5	1	0	0
59_theo_MF_H0.5_sm_0_tm_0_sf_0.2_tf_0.8_Hs_0.5_Ht_0.5	1	0	0
59_theo_MF_H0.5_sm_0_tm_0_sf_0.2_tf_0.8_Hs_0.5_Ht_0.5	1	0	0
59_theo_MF_H0.5_sm_0_tm_0_sf_0.2_tf_0.8_Hs_0.5_Ht_0.5	1	0	0
59_theo_MF_H0.5_sm_0_tm_0_sf_0.2_tf_0.8_Hs_0.5_Ht_0.5	1	0	0
59_theo_MF_H0.5_sm_0_tm_0_sf_0.2_tf_0.8_Hs_0.5_Ht_0.5	1	0	0
59_theo_MF_H0.5_sm_0_tm_0_sf_0.2_tf_0.8_Hs_0.5_Ht_0.5	1	0	0
59_theo_MF_H0.5_sm_0_tm_0_sf_0.2_tf_0.8_Hs_0.5_Ht_0.5	1	0	0
59_theo_MF_H0.5_sm_0_tm_0_sf_0.2_tf_0.8_Hs_0.5_Ht_0.5	1	0	0
59_theo_MF_H0.5_sm_0_tm_0_sf_0.2_tf_0.8_Hs_0.5_Ht_0.5	1	0	0
59_theo_MF_H0.5_sm_0_tm_0_sf_0.2_tf_0.8_Hs_0.5_Ht_0.5	1	0	0
59_theo_MF_H0.5_sm_0_tm_0_sf_0.2_tf_0.8_Hs_0.5_Ht_0.5	1	0	0
59_theo_MF_H0.5_sm_0_tm_0_sf_0.2_tf_0.8_Hs_0.5_Ht_0.5	1	0	0
59_theo_MF_H0.5_sm_0_tm_0_sf_0.2_tf_0.8_Hs_0.5_Ht_0.5	1	0	0
59_theo_MF_H0.5_sm_0_tm_0_sf_0.2_tf_0.8_Hs_0.5_Ht_0.5	1	0	0
59_theo_MF_H0.5_sm_0_tm_0_sf_0.2_tf_0.8_Hs_0.5_Ht_0.5	1	0	0
59_theo_MF_H0.5_sm_0_tm_0_sf_0.2_tf_0.8_Hs_0.5_Ht_0.5	1	0	0
59_theo_MF_H0.5_sm_0_tm_0_sf_0.2_tf_0.8_Hs_0.5_Ht_0.5	1	0	0
59_theo_MF_H0.5_sm_0_tm_0_sf_0.2_tf_0.8_Hs_0.5_Ht_0.5	1	0	0
59_theo_MF_H0.5_sm_0_tm_0_sf_0.2_tf_0.8_Hs_0.5_Ht_0.5	1	0	0
59_theo_MF_H0.5_sm_0_tm_0_sf_0.2_tf_0.8_Hs_0.5_Ht_0.5	1	0	0
59_theo_MF_H0.5_sm_0_tm_0_sf_0.2_tf_0.8_Hs_0.5_Ht_0.5	1	0	0
59_theo_MF_H0.5_sm_0_tm_0_sf_0.2_tf_0.8_Hs_0.5_Ht_0.5	1	0	0
59_theo_MF_H0.5_sm_0_tm_0_sf_0.2_tf_0.8_Hs_0.5_Ht_0.5	1	0	0
59_theo_MF_H0.5_sm_0_tm_0_sf_0.2_tf_0.8_Hs_0.5_Ht_0.5	1	0	0
59_theo_MF_H0.5_sm_0_tm_0_sf_0.2_tf_0.8_Hs_0.5_Ht_0.5	1	0	0
59_theo_MF_H0.5_sm_0_tm_0_sf_0.2_tf_0.8_Hs_0.5_Ht_0.5	1	0	0
59_theo_MF_H0.5_sm_0_tm_0_sf_0.2_tf_0.8_Hs_0.5_Ht_0.5	1	0	0
59_theo_MF_H0.5_sm_0_tm_0_sf_0.2_tf_0.8_Hs_0.5_Ht_0.5	1	0	0
59_theo_MF_H0.5_sm_0_tm_0_sf_0.2_tf_0.8_Hs_0.5_Ht_0.5	1	0	0
59_theo_MF_H0.5_sm_0_tm_0_sf_0.2_tf_0.8_Hs_0.5_Ht_0.5	1	0	0
59_theo_MF_H0.5_sm_0_tm_0_sf_0.2_tf_0.8_Hs_0.5_Ht_0.5	1	0	0
59_theo_MF_H0.5_sm_0_tm_0_sf_0.2_tf_0.8_Hs_0.5_Ht_0.5	1	0	0
59_theo_MF_H0.5_sm_0_tm_0_sf_0.2_tf_0.8_Hs_0.5_Ht_0.5	1	0	0
59_theo_MF_H0.5_sm_0_tm_0_sf_0.2_tf_0.8_Hs_0.5_Ht_0.5	1	0	0
59_theo_MF_H0.5_sm_0_tm_0_sf_0.2_tf_0.8_Hs_0.5_Ht_0.5	1	0	0
59_theo_MF_H0.5_sm_0_tm_0_sf_0.2_tf_0.8_Hs_0.5_Ht_0.5	1	0	0
59_theo_MF_H0.5_sm_0_tm_0_sf_0.2_tf_0.8_Hs_0.5_Ht_0.5	1	0	0
59_theo_MF_H0.5_sm_0_tm_0_sf_0.2_tf_0.8_Hs_0.5_Ht_0.5	1	0	0
59_theo_MF_H0.5_sm_0_tm_0_sf_0.2_tf_0.8_Hs_0.5_Ht_0.5	1	0	0
59_theo_MF_H0.5_sm_0_tm_0_sf_0.2_tf_0.8_Hs_0.5_Ht_0.5	1	0	0
59_theo_MF_H0.5_sm_0_tm_0_sf_0.2_tf_1_Hs_0.5_Ht_0.5	1	0	0
59_theo_MF_H0.5_sm_0_tm_0_sf_0.2_tf_1_Hs_0.5_Ht_0.5	1	0	0
59_theo_MF_H0.5_sm_0_tm_0_sf_0.2_tf_1_Hs_0.5_Ht_0.5	1	0	0
59_theo_MF_H0.5_sm_0_tm_0_sf_0.2_tf_1_Hs_0.5_Ht_0.5	1	0	0
59_theo_MF_H0.5_sm_0_tm_0_sf_0.2_tf_1_Hs_0.5_Ht_0.5	1	0	0
59_theo_MF_H0.5_sm_0_tm_0_sf_0.2_tf_1_Hs_0.5_Ht_0.5	1	0	0
59_theo_MF_H0.5_sm_0_tm_0_sf_0.2_tf_1_Hs_0.5_Ht_0.5	1	0	0
59_theo_MF_H0.5_sm_0_tm_0_sf_0.2_tf_1_Hs_0.5_Ht_0.5	1	0	0
59_theo_MF_H0.5_sm_0_tm_0_sf_0.2_tf_1_Hs_0.5_Ht_0.5	1	0	0
59_theo_MF_H0.5_sm_0_tm_0_sf_0.2_tf_1_Hs_0.5_Ht_0.5	1	0	0
59_theo_MF_H0.5_sm_0_tm_0_sf_0.2_tf_1_Hs_0.5_Ht_0.5	1	0	0
59_theo_MF_H0.5_sm_0_tm_0_sf_0.2_tf_1_Hs_0.5_Ht_0.5	1	0	0
59_theo_MF_H0.5_sm_0_tm_0_sf_0.2_tf_1_Hs_0.5_Ht_0.5	1	0	0
59_theo_MF_H0.5_sm_0_tm_0_sf_0.2_tf_1_Hs_0.5_Ht_0.5	1	0	0
59_theo_MF_H0.5_sm_0_tm_0_sf_0.2_tf_1_Hs_0.5_Ht_0.5	1	0	0
59_theo_MF_H0.5_sm_0_tm_0_sf_0.2_tf_1_Hs_0.5_Ht_0.5	1	0	0
59_theo_MF_H0.5_sm_0_tm_0_sf_0.2_tf_1_Hs_0.5_Ht_0.5	1	0	0
59_theo_MF_H0.5_sm_0_tm_0_sf_0.2_tf_1_Hs_0.5_Ht_0.5	1	0	0
59_theo_MF_H0.5_sm_0_tm_0_sf_0.2_tf_1_Hs_0.5_Ht_0.5	1	0	0
59_theo_MF_H0.5_sm_0_tm_0_sf_0.2_tf_1_Hs_0.5_Ht_0.5	1	0	0
59_theo_MF_H0.5_sm_0_tm_0_sf_0.2_tf_1_Hs_0.5_Ht_0.5	1	0	0
59_theo_MF_H0.5_sm_0_tm_0_sf_0.2_tf_1_Hs_0.5_Ht_0.5	1	0	0
59_theo_MF_H0.5_sm_0_tm_0_sf_0.2_tf_1_Hs_0.5_Ht_0.5	1	0	0
59_theo_MF_H0.5_sm_0_tm_0_sf_0.2_tf_1_Hs_0.5_Ht_0.5	1	0	0
59_theo_MF_H0.5_sm_0_tm_0_sf_0.2_tf_1_Hs_0.5_Ht_0.5	1	0	0
59_theo_MF_H0.5_sm_0_tm_0_sf_0.2_tf_1_Hs_0.5_Ht_0.5	1	0	0
59_theo_MF_H0.5_sm_0_tm_0_sf_0.2_tf_1_Hs_0.5_Ht_0.5	1	0	0
59_theo_MF_H0.5_sm_0_tm_0_sf_0.2_tf_1_Hs_0.5_Ht_0.5	1	0	0
59_theo_MF_H0.5_sm_0_tm_0_sf_0.2_tf_1_Hs_0.5_Ht_0.5	1	0	0
59_theo_MF_H0.5_sm_0_tm_0_sf_0.2_tf_1_Hs_0.5_Ht_0.5	1	0	0
59_theo_MF_H0.5_sm_0_tm_0_sf_0.2_tf_1_Hs_0.5_Ht_0.5	1	0	0
59_theo_MF_H0.5_sm_0_tm_0_sf_0.2_tf_1_Hs_0.5_Ht_0.5	1	0	0
59_theo_MF_H0.5_sm_0_tm_0_sf_0.2_tf_1_Hs_0.5_Ht_0.5	1	0	0
59_theo_MF_H0.5_sm_0_tm_0_sf_0.2_tf_1_Hs_0.5_Ht_0.5	1	0	0
59_theo_MF_H0.5_sm_0_tm_0_sf_0.2_tf_1_Hs_0.5_Ht_0.5	1	0	0
59_theo_MF_H0.5_sm_0_tm_0_sf_0.2_tf_1_Hs_0.5_Ht_0.5	1	0	0
59_theo_MF_H0.5_sm_0_tm_0_sf_0.2_tf_1_Hs_0.5_Ht_0.5	1	0	0
59_theo_MF_H0.5_sm_0_tm_0_sf_0.2_tf_1_Hs_0.5_Ht_0.5	1	0	0
59_theo_MF_H0.5_sm_0_tm_0_sf_0.2_tf_1_Hs_0.5_Ht_0.5	1	0	0
59_theo_MF_H0.5_sm_0_tm_0_sf_0.2_tf_1_Hs_0.5_Ht_0.5	1	0	0
59_theo_MF_H0.5_sm_0_tm_0_sf_0.2_tf_1_Hs_0.5_Ht_0.5	1	0	0
59_theo_MF_H0.5_sm_0_tm_0_sf_0.2_tf_1_Hs_0.5_Ht_0.5	1	0	0
59_theo_MF_H0.5_sm_0_tm_0_sf_0.2_tf_1_Hs_0.5_Ht_0.5	1	0	0
59_theo_MF_H0.5_sm_0_tm_0_sf_0.2_tf_1_Hs_0.5_Ht_0.5	1	0	0
59_theo_MF_H0.5_sm_0_tm_0_sf_0.2_tf_1_Hs_0.5_Ht_0.5	1	0	0
59_theo_MF_H0.5_sm_0_tm_0_sf_0.2_tf_1_Hs_0.5_Ht_0.5	1	0	0
59_theo_MF_H0.5_sm_0_tm_0_sf_0.2_tf_1_Hs_0.5_Ht_0.5	1	0	0
59_theo_MF_H0.5_sm_0_tm_0_sf_0.2_tf_1_Hs_0.5_Ht_0.5	1	0	0
59_theo_MF_H0.5_sm_0_tm_0_sf_0.2_tf_1_Hs_0.5_Ht_0.5	1	0	0
59_theo_MF_H0.5_sm_0_tm_0_sf_0.2_tf_1_Hs_0.5_Ht_0.5	1	0	0
59_theo_MF_H0.5_sm_0_tm_0_sf_0.2_tf_1_Hs_0.5_Ht_0.5	1	0	0
59_theo_MF_H0.5_sm_0_tm_0_sf_0.2_tf_1_Hs_0.5_Ht_0.5	1	0	0
59_theo_MF_H0.5_sm_0_tm_0_sf_0.2_tf_1_Hs_0.5_Ht_0.5	1	0	0
59_theo_MF_H0.5_sm_0_tm_0_sf_0.2_tf_1_Hs_0.5_Ht_0.5	1	0	0
59_theo_MF_H0.5_sm_0_tm_0_sf_0.2_tf_1_Hs_0.5_Ht_0.5	1	0	0
59_theo_MF_H0.5_sm_0_tm_0_sf_0.2_tf_1_Hs_0.5_Ht_0.5	1	0	0
59_theo_MF_H0.5_sm_0_tm_0_sf_0.2_tf_1_Hs_0.5_Ht_0.5	1	0	0
59_theo_MF_H0.5_sm_0_tm_0_sf_0.2_tf_1_Hs_0.5_Ht_0.5	1	0	0
59_theo_MF_H0.5_sm_0_tm_0_sf_0.2_tf_1_Hs_0.5_Ht_0.5	1	0	0
59_theo_MF_H0.5_sm_0_tm_0_sf_0.2_tf_1_Hs_0.5_Ht_0.5	1	0	0
59_theo_MF_H0.5_sm_0_tm_0_sf_0.2_tf_1_Hs_0.5_Ht_0.5	1	0	0
59_theo_MF_H0.5_sm_0_tm_0_sf_0.2_tf_1_Hs_0.5_Ht_0.5	1	0	0
59_theo_MF_H0.5_sm_0_tm_0_sf_0.2_tf_1_Hs_0.5_Ht_0.5	1	0	0
59_theo_MF_H0.5_sm_0_tm_0_sf_0.2_tf_1_Hs_0.5_Ht_0.5	1	0	0
59_theo_MF_H0.5_sm_0_tm_0_sf_0.2_tf_1_Hs_0.5_Ht_0.5	1	0	0
59_theo_MF_H0.5_sm_0_tm_0_sf_0.2_tf_1_Hs_0.5_Ht_0.5	1	0	0
59_theo_MF_H0.5_sm_0_tm_0_sf_0.2_tf_1_Hs_0.5_Ht_0.5	1	0	0
59_theo_MF_H0.5_sm_0_tm_0_sf_0.2_tf_1_Hs_0.5_Ht_0.5	1	0	0
59_theo_MF_H0.5_sm_0_tm_0_sf_0.2_tf_1_Hs_0.5_Ht_0.5	1	0	0
59_theo_MF_H0.5_sm_0_tm_0_sf_0.2_tf_1_Hs_0.5_Ht_0.5	1	0	0
59_theo_MF_H0.5_sm_0_tm_0_sf_0.2_tf_1_Hs_0.5_Ht_0.5	1	0	0
59_theo_MF_H0.5_sm_0_tm_0_sf_0.2_tf_1_Hs_0.5_Ht_0.5	1	0	0
59_theo_MF_H0.5_sm_0_tm_0_sf_0.2_tf_1_Hs_0.5_Ht_0.5	1	0	0
59_theo_MF_H0.5_sm_0_tm_0_sf_0.2_tf_1_Hs_0.5_Ht_0.5	1	0	0
59_theo_MF_H0.5_sm_0_tm_0_sf_0.2_tf_1_Hs_0.5_Ht_0.5	1	0	0
59_theo_MF_H0.5_sm_0_tm_0_sf_0.2_tf_1_Hs_0.5_Ht_0.5	1	0	0
59_theo_MF_H0.5_sm_0_tm_0_sf_0.2_tf_1_Hs_0.5_Ht_0.5	1	0	0
59_theo_MF_H0.5_sm_0_tm_0_sf_0.2_tf_1_Hs_0.5_Ht_0.5	1	0	0
59_theo_MF_H0.5_sm_0_tm_0_sf_0.2_tf_1_Hs_0.5_Ht_0.5	1	0	0
59_theo_MF_H0.5_sm_0_tm_0_sf_0.2_tf_1_Hs_0.5_Ht_0.5	1	0	0
59_theo_MF_H0.5_sm_0_tm_0_sf_0.2_tf_1_Hs_0.5_Ht_0.5	1	0	0
59_theo_MF_H0.5_sm_0_tm_0_sf_0.2_tf_1_Hs_0.5_Ht_0.5	1	0	0
59_theo_MF_H0.5_sm_0_tm_0_sf_0.2_tf_1_Hs_0.5_Ht_0.5	1	0	0
59_theo_MF_H0.5_sm_0_tm_0_sf_0.2_tf_1_Hs_0.5_Ht_0.5	1	0	0
59_theo_MF_H0.5_sm_0_tm_0_sf_0.2_tf_1_Hs_0.5_Ht_0.5	1	0	0
59_theo_MF_H0.5_sm_0_tm_0_sf_0.2_tf_1_Hs_0.5_Ht_0.5	1	0	0
59_theo_MF_H0.5_sm_0_tm_0_sf_0.2_tf_1_Hs_0.5_Ht_0.5	1	0	0
59_theo_MF_H0.5_sm_0_tm_0_sf_0.2_tf_1_Hs_0.5_Ht_0.5	1	0	0
59_theo_MF_H0.5_sm_0_tm_0_sf_0.2_tf_1_Hs_0.5_Ht_0.5	1	0	0
59_theo_MF_H0.5_sm_0_tm_0_sf_0.2_tf_1_Hs_0.5_Ht_0.5	1	0	0
59_theo_MF_H0.5_sm_0_tm_0_sf_0.2_tf_1_Hs_0.5_Ht_0.5	1	0	0
59_theo_MF_H0.5_sm_0_tm_0_sf_0.2_tf_1_Hs_0.5_Ht_0.5	1	0	0
59_theo_MF_H0.5_sm_0_tm_0_sf_0.2_tf_1_Hs_0.5_Ht_0.5	1	0	0
59_theo_MF_H0.5_sm_0_tm_0_sf_0.2_tf_1_Hs_0.5_Ht_0.5	1	0	0
59_theo_MF_H0.5_sm_0_tm_0_sf_0.2_tf_1_Hs_0.5_Ht_0.5	1	0	0
59_theo_MF_H0.5_sm_0_tm_0_sf_0.2_tf_1_Hs_0.5_Ht_0.5	1	0	0
59_theo_MF_H0.5_sm_0_tm_0_sf_0.2_tf_1_Hs_0.5_Ht_0.5	1	0	0
59_theo_MF_H0.5_sm_0_tm_0_sf_0.2_tf_1_Hs_0.5_Ht_0.5	1	0	0
59_theo_MF_H0.5_sm_0_tm_0_sf_0.2_tf_1_Hs_0.5_Ht_0.5	1	0	0
59_theo_MF_H0.5_sm_0_tm_0_sf_0.2_tf_1_Hs_0.5_Ht_0.5	1	0	0
59_theo_MF_H0.5_sm_0_tm_0_sf_0.4_tf_0_Hs_0.5_Ht_0.5	0	0	1
59_theo_MF_H0.5_sm_0_tm_0_sf_0.4_tf_0_Hs_0.5_Ht_0.5	0	0	1
59_theo_MF_H0.5_sm_0_tm_0_sf_0.4_tf_0_Hs_0.5_Ht_0.5	0	0	1
59_theo_MF_H0.5_sm_0_tm_0_sf_0.4_tf_0_Hs_0.5_Ht_0.5	0	0	1
59_theo_MF_H0.5_sm_0_tm_0_sf_0.4_tf_0_Hs_0.5_Ht_0.5	0	0	1
59_theo_MF_H0.5_sm_0_tm_0_sf_0.4_tf_0_Hs_0.5_Ht_0.5	0	0	1
59_theo_MF_H0.5_sm_0_tm_0_sf_0.4_tf_0_Hs_0.5_Ht_0.5	0	0	1
59_theo_MF_H0.5_sm_0_tm_0_sf_0.4_tf_0_Hs_0.5_Ht_0.5	0	0	1
59_theo_MF_H0.5_sm_0_tm_0_sf_0.4_tf_0_Hs_0.5_Ht_0.5	0	0	1
59_theo_MF_H0.5_sm_0_tm_0_sf_0.4_tf_0_Hs_0.5_Ht_0.5	0	0	1
59_theo_MF_H0.5_sm_0_tm_0_sf_0.4_tf_0_Hs_0.5_Ht_0.5	0	0	1
59_theo_MF_H0.5_sm_0_tm_0_sf_0.4_tf_0_Hs_0.5_Ht_0.5	0	0	1
59_theo_MF_H0.5_sm_0_tm_0_sf_0.4_tf_0_Hs_0.5_Ht_0.5	0	0	1
59_theo_MF_H0.5_sm_0_tm_0_sf_0.4_tf_0_Hs_0.5_Ht_0.5	0	0	1
59_theo_MF_H0.5_sm_0_tm_0_sf_0.4_tf_0_Hs_0.5_Ht_0.5	0	0	1
59_theo_MF_H0.5_sm_0_tm_0_sf_0.4_tf_0_Hs_0.5_Ht_0.5	0	0	1
59_theo_MF_H0.5_sm_0_tm_0_sf_0.4_tf_0_Hs_0.5_Ht_0.5	0	0	1
59_theo_MF_H0.5_sm_0_tm_0_sf_0.4_tf_0_Hs_0.5_Ht_0.5	0	0	1
59_theo_MF_H0.5_sm_0_tm_0_sf_0.4_tf_0_Hs_0.5_Ht_0.5	0	0	1
59_theo_MF_H0.5_sm_0_tm_0_sf_0.4_tf_0_Hs_0.5_Ht_0.5	0	0	1
59_theo_MF_H0.5_sm_0_tm_0_sf_0.4_tf_0_Hs_0.5_Ht_0.5	0	0	1
59_theo_MF_H0.5_sm_0_tm_0_sf_0.4_tf_0_Hs_0.5_Ht_0.5	0	0	1
59_theo_MF_H0.5_sm_0_tm_0_sf_0.4_tf_0_Hs_0.5_Ht_0.5	0	0	1
59_theo_MF_H0.5_sm_0_tm_0_sf_0.4_tf_0_Hs_0.5_Ht_0.5	0	0	1
59_theo_MF_H0.5_sm_0_tm_0_sf_0.4_tf_0_Hs_0.5_Ht_0.5	0	0	1
59_theo_MF_H0.5_sm_0_tm_0_sf_0.4_tf_0_Hs_0.5_Ht_0.5	0	0	1
59_theo_MF_H0.5_sm_0_tm_0_sf_0.4_tf_0_Hs_0.5_Ht_0.5	0	0	1
59_theo_MF_H0.5_sm_0_tm_0_sf_0.4_tf_0_Hs_0.5_Ht_0.5	0	0	1
59_theo_MF_H0.5_sm_0_tm_0_sf_0.4_tf_0_Hs_0.5_Ht_0.5	0	0	1
59_theo_MF_H0.5_sm_0_tm_0_sf_0.4_tf_0_Hs_0.5_Ht_0.5	0	0	1
59_theo_MF_H0.5_sm_0_tm_0_sf_0.4_tf_0_Hs_0.5_Ht_0.5	0	0	1
59_theo_MF_H0.5_sm_0_tm_0_sf_0.4_tf_0_Hs_0.5_Ht_0.5	0	0	1
59_theo_MF_H0.5_sm_0_tm_0_sf_0.4_tf_0_Hs_0.5_Ht_0.5	0	0	1
59_theo_MF_H0.5_sm_0_tm_0_sf_0.4_tf_0_Hs_0.5_Ht_0.5	0	0	1
59_theo_MF_H0.5_sm_0_tm_0_sf_0.4_tf_0_Hs_0.5_Ht_0.5	0	0	1
59_theo_MF_H0.5_sm_0_tm_0_sf_0.4_tf_0_Hs_0.5_Ht_0.5	0	0	1
59_theo_MF_H0.5_sm_0_tm_0_sf_0.4_tf_0_Hs_0.5_Ht_0.5	0	0	1
59_theo_MF_H0.5_sm_0_tm_0_sf_0.4_tf_0_Hs_0.5_Ht_0.5	0	0	1
59_theo_MF_H0.5_sm_0_tm_0_sf_0.4_tf_0_Hs_0.5_Ht_0.5	0	0	1
59_theo_MF_H0.5_sm_0_tm_0_sf_0.4_tf_0_Hs_0.5_Ht_0.5	0	0	1
59_theo_MF_H0.5_sm_0_tm_0_sf_0.4_tf_0_Hs_0.5_Ht_0.5	0	0	1
59_theo_MF_H0.5_sm_0_tm_0_sf_0.4_tf_0_Hs_0.5_Ht_0.5	0	0	1
59_theo_MF_H0.5_sm_0_tm_0_sf_0.4_tf_0_Hs_0.5_Ht_0.5	0	0	1
59_theo_MF_H0.5_sm_0_tm_0_sf_0.4_tf_0_Hs_0.5_Ht_0.5	0	0	1
59_theo_MF_H0.5_sm_0_tm_0_sf_0.4_tf_0_Hs_0.5_Ht_0.5	0	0	1
59_theo_MF_H0.5_sm_0_tm_0_sf_0.4_tf_0_Hs_0.5_Ht_0.5	0	0	1
59_theo_MF_H0.5_sm_0_tm_0_sf_0.4_tf_0_Hs_0.5_Ht_0.5	0	0	1
59_theo_MF_H0.5_sm_0_tm_0_sf_0.4_tf_0_Hs_0.5_Ht_0.5	0	0	1
59_theo_MF_H0.5_sm_0_tm_0_sf_0.4_tf_0_Hs_0.5_Ht_0.5	0	0	1
59_theo_MF_H0.5_sm_0_tm_0_sf_0.4_tf_0_Hs_0.5_Ht_0.5	0	0	1
59_theo_MF_H0.5_sm_0_tm_0_sf_0.4_tf_0_Hs_0.5_Ht_0.5	0	0	1
59_theo_MF_H0.5_sm_0_tm_0_sf_0.4_tf_0_Hs_0.5_Ht_0.5	0	0	1
59_theo_MF_H0.5_sm_0_tm_0_sf_0.4_tf_0_Hs_0.5_Ht_0.5	0	0	1
59_theo_MF_H0.5_sm_0_tm_0_sf_0.4_tf_0_Hs_0.5_Ht_0.5	0	0	1
59_theo_MF_H0.5_sm_0_tm_0_sf_0.4_tf_0_Hs_0.5_Ht_0.5	0	0	1
59_theo_MF_H0.5_sm_0_tm_0_sf_0.4_tf_0_Hs_0.5_Ht_0.5	0	0	1
59_theo_MF_H0.5_sm_0_tm_0_sf_0.4_tf_0_Hs_0.5_Ht_0.5	0	0	1
59_theo_MF_H0.5_sm_0_tm_0_sf_0.4_tf_0_Hs_0.5_Ht_0.5	0	0	1
59_theo_MF_H0.5_sm_0_tm_0_sf_0.4_tf_0_Hs_0.5_Ht_0.5	0	0	1
59_theo_MF_H0.5_sm_0_tm_0_sf_0.4_tf_0_Hs_0.5_Ht_0.5	0	0	1
59_theo_MF_H0.5_sm_0_tm_0_sf_0.4_tf_0_Hs_0.5_Ht_0.5	0	0	1
59_theo_MF_H0.5_sm_0_tm_0_sf_0.4_tf_0_Hs_0.5_Ht_0.5	0	0	1
59_theo_MF_H0.5_sm_0_tm_0_sf_0.4_tf_0_Hs_0.5_Ht_0.5	0	0	1
59_theo_MF_H0.5_sm_0_tm_0_sf_0.4_tf_0_Hs_0.5_Ht_0.5	0	0	1
59_theo_MF_H0.5_sm_0_tm_0_sf_0.4_tf_0_Hs_0.5_Ht_0.5	0	0	1
59_theo_MF_H0.5_sm_0_tm_0_sf_0.4_tf_0_Hs_0.5_Ht_0.5	0	0	1
59_theo_MF_H0.5_sm_0_tm_0_sf_0.4_tf_0_Hs_0.5_Ht_0.5	0	0	1
59_theo_MF_H0.5_sm_0_tm_0_sf_0.4_tf_0_Hs_0.5_Ht_0.5	0	0	1
59_theo_MF_H0.5_sm_0_tm_0_sf_0.4_tf_0_Hs_0.5_Ht_0.5	0	0	1
59_theo_MF_H0.5_sm_0_tm_0_sf_0.4_tf_0_Hs_0.5_Ht_0.5	0	0	1
59_theo_MF_H0.5_sm_0_tm_0_sf_0.4_tf_0_Hs_0.5_Ht_0.5	0	0	1
59_theo_MF_H0.5_sm_0_tm_0_sf_0.4_tf_0_Hs_0.5_Ht_0.5	0	0	1
59_theo_MF_H0.5_sm_0_tm_0_sf_0.4_tf_0_Hs_0.5_Ht_0.5	0	0	1
59_theo_MF_H0.5_sm_0_tm_0_sf_0.4_tf_0_Hs_0.5_Ht_0.5	0	0	1
59_theo_MF_H0.5_sm_0_tm_0_sf_0.4_tf_0_Hs_0.5_Ht_0.5	0	0	1
59_theo_MF_H0.5_sm_0_tm_0_sf_0.4_tf_0_Hs_0.5_Ht_0.5	0	0	1
59_theo_MF_H0.5_sm_0_tm_0_sf_0.4_tf_0_Hs_0.5_Ht_0.5	0	0	1
59_theo_MF_H0.5_sm_0_tm_0_sf_0.4_tf_0_Hs_0.5_Ht_0.5	0	0	1
59_theo_MF_H0.5_sm_0_tm_0_sf_0.4_tf_0_Hs_0.5_Ht_0.5	0	0	1
59_theo_MF_H0.5_sm_0_tm_0_sf_0.4_tf_0_Hs_0.5_Ht_0.5	0	0	1
59_theo_MF_H0.5_sm_0_tm_0_sf_0.4_tf_0_Hs_0.5_Ht_0.5	0	0	1
59_theo_MF_H0.5_sm_0_tm_0_sf_0.4_tf_0_Hs_0.5_Ht_0.5	0	0	1
59_theo_MF_H0.5_sm_0_tm_0_sf_0.4_tf_0_Hs_0.5_Ht_0.5	0	0	1
59_theo_MF_H0.5_sm_0_tm_0_sf_0.4_tf_0_Hs_0.5_Ht_0.5	0	0	1
59_theo_MF_H0.5_sm_0_tm_0_sf_0.4_tf_0_Hs_0.5_Ht_0.5	0	0	1
59_theo_MF_H0.5_sm_0_tm_0_sf_0.4_tf_0_Hs_0.5_Ht_0.5	0	0	1
59_theo_MF_H0.5_sm_0_tm_0_sf_0.4_tf_0_Hs_0.5_Ht_0.5	0	0	1
59_theo_MF_H0.5_sm_0_tm_0_sf_0.4_tf_0_Hs_0.5_Ht_0.5	0	0	1
59_theo_MF_H0.5_sm_0_tm_0_sf_0.4_tf_0_Hs_0.5_Ht_0.5	0	0	1
59_theo_MF_H0.5_sm_0_tm_0_sf_0.4_tf_0_Hs_0.5_Ht_0.5	0	0	1
59_theo_MF_H0.5_sm_0_tm_0_sf_0.4_tf_0_Hs_0.5_Ht_0.5	0	0	1
59_theo_MF_H0.5_sm_0_tm_0_sf_0.4_tf_0_Hs_0.5_Ht_0.5	0	0	1
59_theo_MF_H0.5_sm_0_tm_0_sf_0.4_tf_0_Hs_0.5_Ht_0.5	0	0	1
59_theo_MF_H0.5_sm_0_tm_0_sf_0.4_tf_0_Hs_0.5_Ht_0.5	0	0	1
59_theo_MF_H0.5_sm_0_tm_0_sf_0.4_tf_0_Hs_0.5_Ht_0.5	0	0	1
59_theo_MF_H0.5_sm_0_tm_0_sf_0.4_tf_0_Hs_0.5_Ht_0.5	0	0	1
59_theo_MF_H0.5_sm_0_tm_0_sf_0.4_tf_0_Hs_0.5_Ht_0.5	0	0	1
59_theo_MF_H0.5_sm_0_tm_0_sf_0.4_tf_0_Hs_0.5_Ht_0.5	0	0	1
59_theo_MF_H0.5_sm_0_tm_0_sf_0.4_tf_0_Hs_0.5_Ht_0.5	0	0	1
59_theo_MF_H0.5_sm_0_tm_0_sf_0.4_tf_0_Hs_0.5_Ht_0.5	0	0	1
59_theo_MF_H0.5_sm_0_tm_0_sf_0.4_tf_0.2_Hs_0.5_Ht_0.5	0	0	1
59_theo_MF_H0.5_sm_0_tm_0_sf_0.4_tf_0.2_Hs_0.5_Ht_0.5	0	0	1
59_theo_MF_H0.5_sm_0_tm_0_sf_0.4_tf_0.2_Hs_0.5_Ht_0.5	0	0	1
59_theo_MF_H0.5_sm_0_tm_0_sf_0.4_tf_0.2_Hs_0.5_Ht_0.5	0	0	1
59_theo_MF_H0.5_sm_0_tm_0_sf_0.4_tf_0.2_Hs_0.5_Ht_0.5	0	0	1
59_theo_MF_H0.5_sm_0_tm_0_sf_0.4_tf_0.2_Hs_0.5_Ht_0.5	0	0	1
59_theo_MF_H0.5_sm_0_tm_0_sf_0.4_tf_0.2_Hs_0.5_Ht_0.5	0	0	1
59_theo_MF_H0.5_sm_0_tm_0_sf_0.4_tf_0.2_Hs_0.5_Ht_0.5	0	0	1
59_theo_MF_H0.5_sm_0_tm_0_sf_0.4_tf_0.2_Hs_0.5_Ht_0.5	0	0	1
59_theo_MF_H0.5_sm_0_tm_0_sf_0.4_tf_0.2_Hs_0.5_Ht_0.5	0	0	1
59_theo_MF_H0.5_sm_0_tm_0_sf_0.4_tf_0.2_Hs_0.5_Ht_0.5	0	0	1
59_theo_MF_H0.5_sm_0_tm_0_sf_0.4_tf_0.2_Hs_0.5_Ht_0.5	0	0	1
59_theo_MF_H0.5_sm_0_tm_0_sf_0.4_tf_0.2_Hs_0.5_Ht_0.5	0	0	1
59_theo_MF_H0.5_sm_0_tm_0_sf_0.4_tf_0.2_Hs_0.5_Ht_0.5	0	0	1
59_theo_MF_H0.5_sm_0_tm_0_sf_0.4_tf_0.2_Hs_0.5_Ht_0.5	0	0	1
59_theo_MF_H0.5_sm_0_tm_0_sf_0.4_tf_0.2_Hs_0.5_Ht_0.5	0	0	1
59_theo_MF_H0.5_sm_0_tm_0_sf_0.4_tf_0.2_Hs_0.5_Ht_0.5	0	0	1
59_theo_MF_H0.5_sm_0_tm_0_sf_0.4_tf_0.2_Hs_0.5_Ht_0.5	0	0	1
59_theo_MF_H0.5_sm_0_tm_0_sf_0.4_tf_0.2_Hs_0.5_Ht_0.5	0	0	1
59_theo_MF_H0.5_sm_0_tm_0_sf_0.4_tf_0.2_Hs_0.5_Ht_0.5	0	0	1
59_theo_MF_H0.5_sm_0_tm_0_sf_0.4_tf_0.2_Hs_0.5_Ht_0.5	0	0	1
59_theo_MF_H0.5_sm_0_tm_0_sf_0.4_tf_0.2_Hs_0.5_Ht_0.5	0	0	1
59_theo_MF_H0.5_sm_0_tm_0_sf_0.4_tf_0.2_Hs_0.5_Ht_0.5	0	0	1
59_theo_MF_H0.5_sm_0_tm_0_sf_0.4_tf_0.2_Hs_0.5_Ht_0.5	0	0	1
59_theo_MF_H0.5_sm_0_tm_0_sf_0.4_tf_0.2_Hs_0.5_Ht_0.5	0	0	1
59_theo_MF_H0.5_sm_0_tm_0_sf_0.4_tf_0.2_Hs_0.5_Ht_0.5	0	0	1
59_theo_MF_H0.5_sm_0_tm_0_sf_0.4_tf_0.2_Hs_0.5_Ht_0.5	0	0	1
59_theo_MF_H0.5_sm_0_tm_0_sf_0.4_tf_0.2_Hs_0.5_Ht_0.5	0	0	1
59_theo_MF_H0.5_sm_0_tm_0_sf_0.4_tf_0.2_Hs_0.5_Ht_0.5	0	0	1
59_theo_MF_H0.5_sm_0_tm_0_sf_0.4_tf_0.2_Hs_0.5_Ht_0.5	0	0	1
59_theo_MF_H0.5_sm_0_tm_0_sf_0.4_tf_0.2_Hs_0.5_Ht_0.5	0	0	1
59_theo_MF_H0.5_sm_0_tm_0_sf_0.4_tf_0.2_Hs_0.5_Ht_0.5	0	0	1
59_theo_MF_H0.5_sm_0_tm_0_sf_0.4_tf_0.2_Hs_0.5_Ht_0.5	0	0	1
59_theo_MF_H0.5_sm_0_tm_0_sf_0.4_tf_0.2_Hs_0.5_Ht_0.5	0	0	1
59_theo_MF_H0.5_sm_0_tm_0_sf_0.4_tf_0.2_Hs_0.5_Ht_0.5	0	0	1
59_theo_MF_H0.5_sm_0_tm_0_sf_0.4_tf_0.2_Hs_0.5_Ht_0.5	0	0	1
59_theo_MF_H0.5_sm_0_tm_0_sf_0.4_tf_0.2_Hs_0.5_Ht_0.5	0	0	1
59_theo_MF_H0.5_sm_0_tm_0_sf_0.4_tf_0.2_Hs_0.5_Ht_0.5	0	0	1
59_theo_MF_H0.5_sm_0_tm_0_sf_0.4_tf_0.2_Hs_0.5_Ht_0.5	0	0	1
59_theo_MF_H0.5_sm_0_tm_0_sf_0.4_tf_0.2_Hs_0.5_Ht_0.5	0	0	1
59_theo_MF_H0.5_sm_0_tm_0_sf_0.4_tf_0.2_Hs_0.5_Ht_0.5	0	0	1
59_theo_MF_H0.5_sm_0_tm_0_sf_0.4_tf_0.2_Hs_0.5_Ht_0.5	0	0	1
59_theo_MF_H0.5_sm_0_tm_0_sf_0.4_tf_0.2_Hs_0.5_Ht_0.5	0	0	1
59_theo_MF_H0.5_sm_0_tm_0_sf_0.4_tf_0.2_Hs_0.5_Ht_0.5	0	0	1
59_theo_MF_H0.5_sm_0_tm_0_sf_0.4_tf_0.2_Hs_0.5_Ht_0.5	0	0	1
59_theo_MF_H0.5_sm_0_tm_0_sf_0.4_tf_0.2_Hs_0.5_Ht_0.5	0	0	1
59_theo_MF_H0.5_sm_0_tm_0_sf_0.4_tf_0.2_Hs_0.5_Ht_0.5	0	0	1
59_theo_MF_H0.5_sm_0_tm_0_sf_0.4_tf_0.2_Hs_0.5_Ht_0.5	0	0	1
59_theo_MF_H0.5_sm_0_tm_0_sf_0.4_tf_0.2_Hs_0.5_Ht_0.5	0	0	1
59_theo_MF_H0.5_sm_0_tm_0_sf_0.4_tf_0.2_Hs_0.5_Ht_0.5	0	0	1
59_theo_MF_H0.5_sm_0_tm_0_sf_0.4_tf_0.2_Hs_0.5_Ht_0.5	0	0	1
59_theo_MF_H0.5_sm_0_tm_0_sf_0.4_tf_0.2_Hs_0.5_Ht_0.5	0	0	1
59_theo_MF_H0.5_sm_0_tm_0_sf_0.4_tf_0.2_Hs_0.5_Ht_0.5	0	0	1
59_theo_MF_H0.5_sm_0_tm_0_sf_0.4_tf_0.2_Hs_0.5_Ht_0.5	0	0	1
59_theo_MF_H0.5_sm_0_tm_0_sf_0.4_tf_0.2_Hs_0.5_Ht_0.5	0	0	1
59_theo_MF_H0.5_sm_0_tm_0_sf_0.4_tf_0.2_Hs_0.5_Ht_0.5	0	0	1
59_theo_MF_H0.5_sm_0_tm_0_sf_0.4_tf_0.2_Hs_0.5_Ht_0.5	0	0	1
59_theo_MF_H0.5_sm_0_tm_0_sf_0.4_tf_0.2_Hs_0.5_Ht_0.5	0	0	1
59_theo_MF_H0.5_sm_0_tm_0_sf_0.4_tf_0.2_Hs_0.5_Ht_0.5	0	0	1
59_theo_MF_H0.5_sm_0_tm_0_sf_0.4_tf_0.2_Hs_0.5_Ht_0.5	0	0	1
59_theo_MF_H0.5_sm_0_tm_0_sf_0.4_tf_0.2_Hs_0.5_Ht_0.5	0	0	1
59_theo_MF_H0.5_sm_0_tm_0_sf_0.4_tf_0.2_Hs_0.5_Ht_0.5	0	0	1
59_theo_MF_H0.5_sm_0_tm_0_sf_0.4_tf_0.2_Hs_0.5_Ht_0.5	0	0	1
59_theo_MF_H0.5_sm_0_tm_0_sf_0.4_tf_0.2_Hs_0.5_Ht_0.5	0	0	1
59_theo_MF_H0.5_sm_0_tm_0_sf_0.4_tf_0.2_Hs_0.5_Ht_0.5	0	0	1
59_theo_MF_H0.5_sm_0_tm_0_sf_0.4_tf_0.2_Hs_0.5_Ht_0.5	0	0	1
59_theo_MF_H0.5_sm_0_tm_0_sf_0.4_tf_0.2_Hs_0.5_Ht_0.5	0	0	1
59_theo_MF_H0.5_sm_0_tm_0_sf_0.4_tf_0.2_Hs_0.5_Ht_0.5	0	0	1
59_theo_MF_H0.5_sm_0_tm_0_sf_0.4_tf_0.2_Hs_0.5_Ht_0.5	0	0	1
59_theo_MF_H0.5_sm_0_tm_0_sf_0.4_tf_0.2_Hs_0.5_Ht_0.5	0	0	1
59_theo_MF_H0.5_sm_0_tm_0_sf_0.4_tf_0.2_Hs_0.5_Ht_0.5	0	0	1
59_theo_MF_H0.5_sm_0_tm_0_sf_0.4_tf_0.2_Hs_0.5_Ht_0.5	0	0	1
59_theo_MF_H0.5_sm_0_tm_0_sf_0.4_tf_0.2_Hs_0.5_Ht_0.5	0	0	1
59_theo_MF_H0.5_sm_0_tm_0_sf_0.4_tf_0.2_Hs_0.5_Ht_0.5	0	0	1
59_theo_MF_H0.5_sm_0_tm_0_sf_0.4_tf_0.2_Hs_0.5_Ht_0.5	0	0	1
59_theo_MF_H0.5_sm_0_tm_0_sf_0.4_tf_0.2_Hs_0.5_Ht_0.5	0	0	1
59_theo_MF_H0.5_sm_0_tm_0_sf_0.4_tf_0.2_Hs_0.5_Ht_0.5	0	0	1
59_theo_MF_H0.5_sm_0_tm_0_sf_0.4_tf_0.2_Hs_0.5_Ht_0.5	0	0	1
59_theo_MF_H0.5_sm_0_tm_0_sf_0.4_tf_0.2_Hs_0.5_Ht_0.5	0	0	1
59_theo_MF_H0.5_sm_0_tm_0_sf_0.4_tf_0.2_Hs_0.5_Ht_0.5	0	0	1
59_theo_MF_H0.5_sm_0_tm_0_sf_0.4_tf_0.2_Hs_0.5_Ht_0.5	0	0	1
59_theo_MF_H0.5_sm_0_tm_0_sf_0.4_tf_0.2_Hs_0.5_Ht_0.5	0	0	1
59_theo_MF_H0.5_sm_0_tm_0_sf_0.4_tf_0.2_Hs_0.5_Ht_0.5	0	0	1
59_theo_MF_H0.5_sm_0_tm_0_sf_0.4_tf_0.2_Hs_0.5_Ht_0.5	0	0	1
59_theo_MF_H0.5_sm_0_tm_0_sf_0.4_tf_0.2_Hs_0.5_Ht_0.5	0	0	1
59_theo_MF_H0.5_sm_0_tm_0_sf_0.4_tf_0.2_Hs_0.5_Ht_0.5	0	0	1
59_theo_MF_H0.5_sm_0_tm_0_sf_0.4_tf_0.2_Hs_0.5_Ht_0.5	0	0	1
59_theo_MF_H0.5_sm_0_tm_0_sf_0.4_tf_0.2_Hs_0.5_Ht_0.5	0	0	1
59_theo_MF_H0.5_sm_0_tm_0_sf_0.4_tf_0.2_Hs_0.5_Ht_0.5	0	0	1
59_theo_MF_H0.5_sm_0_tm_0_sf_0.4_tf_0.2_Hs_0.5_Ht_0.5	0	0	1
59_theo_MF_H0.5_sm_0_tm_0_sf_0.4_tf_0.2_Hs_0.5_Ht_0.5	0	0	1
59_theo_MF_H0.5_sm_0_tm_0_sf_0.4_tf_0.2_Hs_0.5_Ht_0.5	0	0	1
59_theo_MF_H0.5_sm_0_tm_0_sf_0.4_tf_0.2_Hs_0.5_Ht_0.5	0	0	1
59_theo_MF_H0.5_sm_0_tm_0_sf_0.4_tf_0.2_Hs_0.5_Ht_0.5	0	0	1
59_theo_MF_H0.5_sm_0_tm_0_sf_0.4_tf_0.2_Hs_0.5_Ht_0.5	0	0	1
59_theo_MF_H0.5_sm_0_tm_0_sf_0.4_tf_0.2_Hs_0.5_Ht_0.5	0	0	1
59_theo_MF_H0.5_sm_0_tm_0_sf_0.4_tf_0.2_Hs_0.5_Ht_0.5	0	0	1
59_theo_MF_H0.5_sm_0_tm_0_sf_0.4_tf_0.2_Hs_0.5_Ht_0.5	0	0	1
59_theo_MF_H0.5_sm_0_tm_0_sf_0.4_tf_0.2_Hs_0.5_Ht_0.5	0	0	1
59_theo_MF_H0.5_sm_0_tm_0_sf_0.4_tf_0.2_Hs_0.5_Ht_0.5	0	0	1
59_theo_MF_H0.5_sm_0_tm_0_sf_0.4_tf_0.4_Hs_0.5_Ht_0.5	0.239	0.483	0.279
59_theo_MF_H0.5_sm_0_tm_0_sf_0.4_tf_0.4_Hs_0.5_Ht_0.5	0.219	0.509	0.272
59_theo_MF_H0.5_sm_0_tm_0_sf_0.4_tf_0.4_Hs_0.5_Ht_0.5	0.206	0.517	0.276
59_theo_MF_H0.5_sm_0_tm_0_sf_0.4_tf_0.4_Hs_0.5_Ht_0.5	0.226	0.471	0.303
59_theo_MF_H0.5_sm_0_tm_0_sf_0.4_tf_0.4_Hs_0.5_Ht_0.5	0.171	0.496	0.334
59_theo_MF_H0.5_sm_0_tm_0_sf_0.4_tf_0.4_Hs_0.5_Ht_0.5	0.287	0.498	0.215
59_theo_MF_H0.5_sm_0_tm_0_sf_0.4_tf_0.4_Hs_0.5_Ht_0.5	0.186	0.509	0.305
59_theo_MF_H0.5_sm_0_tm_0_sf_0.4_tf_0.4_Hs_0.5_Ht_0.5	0.192	0.509	0.299
59_theo_MF_H0.5_sm_0_tm_0_sf_0.4_tf_0.4_Hs_0.5_Ht_0.5	0.22	0.495	0.285
59_theo_MF_H0.5_sm_0_tm_0_sf_0.4_tf_0.4_Hs_0.5_Ht_0.5	0.24	0.513	0.248
59_theo_MF_H0.5_sm_0_tm_0_sf_0.4_tf_0.4_Hs_0.5_Ht_0.5	0.207	0.506	0.287
59_theo_MF_H0.5_sm_0_tm_0_sf_0.4_tf_0.4_Hs_0.5_Ht_0.5	0.218	0.499	0.283
59_theo_MF_H0.5_sm_0_tm_0_sf_0.4_tf_0.4_Hs_0.5_Ht_0.5	0.203	0.498	0.298
59_theo_MF_H0.5_sm_0_tm_0_sf_0.4_tf_0.4_Hs_0.5_Ht_0.5	0.133	0.469	0.397
59_theo_MF_H0.5_sm_0_tm_0_sf_0.4_tf_0.4_Hs_0.5_Ht_0.5	0.249	0.496	0.255
59_theo_MF_H0.5_sm_0_tm_0_sf_0.4_tf_0.4_Hs_0.5_Ht_0.5	0.244	0.511	0.245
59_theo_MF_H0.5_sm_0_tm_0_sf_0.4_tf_0.4_Hs_0.5_Ht_0.5	0.218	0.495	0.287
59_theo_MF_H0.5_sm_0_tm_0_sf_0.4_tf_0.4_Hs_0.5_Ht_0.5	0.194	0.517	0.289
59_theo_MF_H0.5_sm_0_tm_0_sf_0.4_tf_0.4_Hs_0.5_Ht_0.5	0.247	0.51	0.243
59_theo_MF_H0.5_sm_0_tm_0_sf_0.4_tf_0.4_Hs_0.5_Ht_0.5	0.248	0.496	0.256
59_theo_MF_H0.5_sm_0_tm_0_sf_0.4_tf_0.4_Hs_0.5_Ht_0.5	0.218	0.484	0.298
59_theo_MF_H0.5_sm_0_tm_0_sf_0.4_tf_0.4_Hs_0.5_Ht_0.5	0.25	0.467	0.283
59_theo_MF_H0.5_sm_0_tm_0_sf_0.4_tf_0.4_Hs_0.5_Ht_0.5	0.246	0.502	0.252
59_theo_MF_H0.5_sm_0_tm_0_sf_0.4_tf_0.4_Hs_0.5_Ht_0.5	0.243	0.494	0.263
59_theo_MF_H0.5_sm_0_tm_0_sf_0.4_tf_0.4_Hs_0.5_Ht_0.5	0.188	0.499	0.313
59_theo_MF_H0.5_sm_0_tm_0_sf_0.4_tf_0.4_Hs_0.5_Ht_0.5	0.23	0.49	0.279
59_theo_MF_H0.5_sm_0_tm_0_sf_0.4_tf_0.4_Hs_0.5_Ht_0.5	0.188	0.495	0.317
59_theo_MF_H0.5_sm_0_tm_0_sf_0.4_tf_0.4_Hs_0.5_Ht_0.5	0.216	0.493	0.29
59_theo_MF_H0.5_sm_0_tm_0_sf_0.4_tf_0.4_Hs_0.5_Ht_0.5	0.184	0.512	0.304
59_theo_MF_H0.5_sm_0_tm_0_sf_0.4_tf_0.4_Hs_0.5_Ht_0.5	0.252	0.482	0.266
59_theo_MF_H0.5_sm_0_tm_0_sf_0.4_tf_0.4_Hs_0.5_Ht_0.5	0.156	0.479	0.365
59_theo_MF_H0.5_sm_0_tm_0_sf_0.4_tf_0.4_Hs_0.5_Ht_0.5	0.178	0.456	0.366
59_theo_MF_H0.5_sm_0_tm_0_sf_0.4_tf_0.4_Hs_0.5_Ht_0.5	0.239	0.49	0.271
59_theo_MF_H0.5_sm_0_tm_0_sf_0.4_tf_0.4_Hs_0.5_Ht_0.5	0.226	0.498	0.276
59_theo_MF_H0.5_sm_0_tm_0_sf_0.4_tf_0.4_Hs_0.5_Ht_0.5	0.128	0.456	0.416
59_theo_MF_H0.5_sm_0_tm_0_sf_0.4_tf_0.4_Hs_0.5_Ht_0.5	0.218	0.514	0.268
59_theo_MF_H0.5_sm_0_tm_0_sf_0.4_tf_0.4_Hs_0.5_Ht_0.5	0.1	0.426	0.474
59_theo_MF_H0.5_sm_0_tm_0_sf_0.4_tf_0.4_Hs_0.5_Ht_0.5	0.171	0.478	0.35
59_theo_MF_H0.5_sm_0_tm_0_sf_0.4_tf_0.4_Hs_0.5_Ht_0.5	0.266	0.494	0.24
59_theo_MF_H0.5_sm_0_tm_0_sf_0.4_tf_0.4_Hs_0.5_Ht_0.5	0.278	0.498	0.224
59_theo_MF_H0.5_sm_0_tm_0_sf_0.4_tf_0.4_Hs_0.5_Ht_0.5	0.269	0.493	0.238
59_theo_MF_H0.5_sm_0_tm_0_sf_0.4_tf_0.4_Hs_0.5_Ht_0.5	0.219	0.511	0.271
59_theo_MF_H0.5_sm_0_tm_0_sf_0.4_tf_0.4_Hs_0.5_Ht_0.5	0.252	0.501	0.247
59_theo_MF_H0.5_sm_0_tm_0_sf_0.4_tf_0.4_Hs_0.5_Ht_0.5	0.184	0.496	0.321
59_theo_MF_H0.5_sm_0_tm_0_sf_0.4_tf_0.4_Hs_0.5_Ht_0.5	0.213	0.49	0.297
59_theo_MF_H0.5_sm_0_tm_0_sf_0.4_tf_0.4_Hs_0.5_Ht_0.5	0.303	0.506	0.191
59_theo_MF_H0.5_sm_0_tm_0_sf_0.4_tf_0.4_Hs_0.5_Ht_0.5	0.245	0.494	0.261
59_theo_MF_H0.5_sm_0_tm_0_sf_0.4_tf_0.4_Hs_0.5_Ht_0.5	0.164	0.498	0.338
59_theo_MF_H0.5_sm_0_tm_0_sf_0.4_tf_0.4_Hs_0.5_Ht_0.5	0.261	0.493	0.246
59_theo_MF_H0.5_sm_0_tm_0_sf_0.4_tf_0.4_Hs_0.5_Ht_0.5	0.246	0.506	0.248
59_theo_MF_H0.5_sm_0_tm_0_sf_0.4_tf_0.4_Hs_0.5_Ht_0.5	0.213	0.516	0.271
59_theo_MF_H0.5_sm_0_tm_0_sf_0.4_tf_0.4_Hs_0.5_Ht_0.5	0.213	0.499	0.288
59_theo_MF_H0.5_sm_0_tm_0_sf_0.4_tf_0.4_Hs_0.5_Ht_0.5	0.153	0.471	0.376
59_theo_MF_H0.5_sm_0_tm_0_sf_0.4_tf_0.4_Hs_0.5_Ht_0.5	0.183	0.495	0.323
59_theo_MF_H0.5_sm_0_tm_0_sf_0.4_tf_0.4_Hs_0.5_Ht_0.5	0.199	0.497	0.304
59_theo_MF_H0.5_sm_0_tm_0_sf_0.4_tf_0.4_Hs_0.5_Ht_0.5	0.158	0.464	0.377
59_theo_MF_H0.5_sm_0_tm_0_sf_0.4_tf_0.4_Hs_0.5_Ht_0.5	0.257	0.502	0.241
59_theo_MF_H0.5_sm_0_tm_0_sf_0.4_tf_0.4_Hs_0.5_Ht_0.5	0.167	0.466	0.367
59_theo_MF_H0.5_sm_0_tm_0_sf_0.4_tf_0.4_Hs_0.5_Ht_0.5	0.196	0.474	0.331
59_theo_MF_H0.5_sm_0_tm_0_sf_0.4_tf_0.4_Hs_0.5_Ht_0.5	0.201	0.477	0.322
59_theo_MF_H0.5_sm_0_tm_0_sf_0.4_tf_0.4_Hs_0.5_Ht_0.5	0.227	0.509	0.264
59_theo_MF_H0.5_sm_0_tm_0_sf_0.4_tf_0.4_Hs_0.5_Ht_0.5	0.171	0.478	0.351
59_theo_MF_H0.5_sm_0_tm_0_sf_0.4_tf_0.4_Hs_0.5_Ht_0.5	0.159	0.467	0.374
59_theo_MF_H0.5_sm_0_tm_0_sf_0.4_tf_0.4_Hs_0.5_Ht_0.5	0.253	0.502	0.245
59_theo_MF_H0.5_sm_0_tm_0_sf_0.4_tf_0.4_Hs_0.5_Ht_0.5	0.265	0.498	0.238
59_theo_MF_H0.5_sm_0_tm_0_sf_0.4_tf_0.4_Hs_0.5_Ht_0.5	0.245	0.496	0.259
59_theo_MF_H0.5_sm_0_tm_0_sf_0.4_tf_0.4_Hs_0.5_Ht_0.5	0.258	0.502	0.24
59_theo_MF_H0.5_sm_0_tm_0_sf_0.4_tf_0.4_Hs_0.5_Ht_0.5	0.241	0.511	0.248
59_theo_MF_H0.5_sm_0_tm_0_sf_0.4_tf_0.4_Hs_0.5_Ht_0.5	0.157	0.495	0.347
59_theo_MF_H0.5_sm_0_tm_0_sf_0.4_tf_0.4_Hs_0.5_Ht_0.5	0.127	0.461	0.411
59_theo_MF_H0.5_sm_0_tm_0_sf_0.4_tf_0.4_Hs_0.5_Ht_0.5	0.315	0.492	0.192
59_theo_MF_H0.5_sm_0_tm_0_sf_0.4_tf_0.4_Hs_0.5_Ht_0.5	0.258	0.497	0.245
59_theo_MF_H0.5_sm_0_tm_0_sf_0.4_tf_0.4_Hs_0.5_Ht_0.5	0.24	0.469	0.291
59_theo_MF_H0.5_sm_0_tm_0_sf_0.4_tf_0.4_Hs_0.5_Ht_0.5	0.224	0.498	0.278
59_theo_MF_H0.5_sm_0_tm_0_sf_0.4_tf_0.4_Hs_0.5_Ht_0.5	0.21	0.486	0.304
59_theo_MF_H0.5_sm_0_tm_0_sf_0.4_tf_0.4_Hs_0.5_Ht_0.5	0.21	0.498	0.292
59_theo_MF_H0.5_sm_0_tm_0_sf_0.4_tf_0.4_Hs_0.5_Ht_0.5	0.237	0.503	0.26
59_theo_MF_H0.5_sm_0_tm_0_sf_0.4_tf_0.4_Hs_0.5_Ht_0.5	0.236	0.485	0.279
59_theo_MF_H0.5_sm_0_tm_0_sf_0.4_tf_0.4_Hs_0.5_Ht_0.5	0.286	0.497	0.216
59_theo_MF_H0.5_sm_0_tm_0_sf_0.4_tf_0.4_Hs_0.5_Ht_0.5	0.131	0.468	0.4
59_theo_MF_H0.5_sm_0_tm_0_sf_0.4_tf_0.4_Hs_0.5_Ht_0.5	0.193	0.501	0.307
59_theo_MF_H0.5_sm_0_tm_0_sf_0.4_tf_0.4_Hs_0.5_Ht_0.5	0.172	0.493	0.336
59_theo_MF_H0.5_sm_0_tm_0_sf_0.4_tf_0.4_Hs_0.5_Ht_0.5	0.297	0.505	0.198
59_theo_MF_H0.5_sm_0_tm_0_sf_0.4_tf_0.4_Hs_0.5_Ht_0.5	0.152	0.477	0.371
59_theo_MF_H0.5_sm_0_tm_0_sf_0.4_tf_0.4_Hs_0.5_Ht_0.5	0.171	0.505	0.324
59_theo_MF_H0.5_sm_0_tm_0_sf_0.4_tf_0.4_Hs_0.5_Ht_0.5	0.276	0.501	0.223
59_theo_MF_H0.5_sm_0_tm_0_sf_0.4_tf_0.4_Hs_0.5_Ht_0.5	0.166	0.497	0.337
59_theo_MF_H0.5_sm_0_tm_0_sf_0.4_tf_0.4_Hs_0.5_Ht_0.5	0.218	0.478	0.305
59_theo_MF_H0.5_sm_0_tm_0_sf_0.4_tf_0.4_Hs_0.5_Ht_0.5	0.181	0.51	0.309
59_theo_MF_H0.5_sm_0_tm_0_sf_0.4_tf_0.4_Hs_0.5_Ht_0.5	0.235	0.493	0.272
59_theo_MF_H0.5_sm_0_tm_0_sf_0.4_tf_0.4_Hs_0.5_Ht_0.5	0.278	0.475	0.247
59_theo_MF_H0.5_sm_0_tm_0_sf_0.4_tf_0.4_Hs_0.5_Ht_0.5	0.228	0.505	0.266
59_theo_MF_H0.5_sm_0_tm_0_sf_0.4_tf_0.4_Hs_0.5_Ht_0.5	0.221	0.506	0.274
59_theo_MF_H0.5_sm_0_tm_0_sf_0.4_tf_0.4_Hs_0.5_Ht_0.5	0.219	0.488	0.293
59_theo_MF_H0.5_sm_0_tm_0_sf_0.4_tf_0.4_Hs_0.5_Ht_0.5	0.215	0.477	0.308
59_theo_MF_H0.5_sm_0_tm_0_sf_0.4_tf_0.4_Hs_0.5_Ht_0.5	0.188	0.517	0.295
59_theo_MF_H0.5_sm_0_tm_0_sf_0.4_tf_0.4_Hs_0.5_Ht_0.5	0.217	0.511	0.272
59_theo_MF_H0.5_sm_0_tm_0_sf_0.4_tf_0.4_Hs_0.5_Ht_0.5	0.234	0.491	0.275
59_theo_MF_H0.5_sm_0_tm_0_sf_0.4_tf_0.4_Hs_0.5_Ht_0.5	0.197	0.499	0.304
59_theo_MF_H0.5_sm_0_tm_0_sf_0.4_tf_0.4_Hs_0.5_Ht_0.5	0.185	0.509	0.306
59_theo_MF_H0.5_sm_0_tm_0_sf_0.4_tf_0.6_Hs_0.5_Ht_0.5	1	0	0
59_theo_MF_H0.5_sm_0_tm_0_sf_0.4_tf_0.6_Hs_0.5_Ht_0.5	1	0	0
59_theo_MF_H0.5_sm_0_tm_0_sf_0.4_tf_0.6_Hs_0.5_Ht_0.5	1	0	0
59_theo_MF_H0.5_sm_0_tm_0_sf_0.4_tf_0.6_Hs_0.5_Ht_0.5	1	0	0
59_theo_MF_H0.5_sm_0_tm_0_sf_0.4_tf_0.6_Hs_0.5_Ht_0.5	1	0	0
59_theo_MF_H0.5_sm_0_tm_0_sf_0.4_tf_0.6_Hs_0.5_Ht_0.5	1	0	0
59_theo_MF_H0.5_sm_0_tm_0_sf_0.4_tf_0.6_Hs_0.5_Ht_0.5	1	0	0
59_theo_MF_H0.5_sm_0_tm_0_sf_0.4_tf_0.6_Hs_0.5_Ht_0.5	1	0	0
59_theo_MF_H0.5_sm_0_tm_0_sf_0.4_tf_0.6_Hs_0.5_Ht_0.5	1	0	0
59_theo_MF_H0.5_sm_0_tm_0_sf_0.4_tf_0.6_Hs_0.5_Ht_0.5	1	0	0
59_theo_MF_H0.5_sm_0_tm_0_sf_0.4_tf_0.6_Hs_0.5_Ht_0.5	1	0	0
59_theo_MF_H0.5_sm_0_tm_0_sf_0.4_tf_0.6_Hs_0.5_Ht_0.5	1	0	0
59_theo_MF_H0.5_sm_0_tm_0_sf_0.4_tf_0.6_Hs_0.5_Ht_0.5	1	0	0
59_theo_MF_H0.5_sm_0_tm_0_sf_0.4_tf_0.6_Hs_0.5_Ht_0.5	1	0	0
59_theo_MF_H0.5_sm_0_tm_0_sf_0.4_tf_0.6_Hs_0.5_Ht_0.5	1	0	0
59_theo_MF_H0.5_sm_0_tm_0_sf_0.4_tf_0.6_Hs_0.5_Ht_0.5	1	0	0
59_theo_MF_H0.5_sm_0_tm_0_sf_0.4_tf_0.6_Hs_0.5_Ht_0.5	1	0	0
59_theo_MF_H0.5_sm_0_tm_0_sf_0.4_tf_0.6_Hs_0.5_Ht_0.5	1	0	0
59_theo_MF_H0.5_sm_0_tm_0_sf_0.4_tf_0.6_Hs_0.5_Ht_0.5	1	0	0
59_theo_MF_H0.5_sm_0_tm_0_sf_0.4_tf_0.6_Hs_0.5_Ht_0.5	1	0	0
59_theo_MF_H0.5_sm_0_tm_0_sf_0.4_tf_0.6_Hs_0.5_Ht_0.5	1	0	0
59_theo_MF_H0.5_sm_0_tm_0_sf_0.4_tf_0.6_Hs_0.5_Ht_0.5	1	0	0
59_theo_MF_H0.5_sm_0_tm_0_sf_0.4_tf_0.6_Hs_0.5_Ht_0.5	1	0	0
59_theo_MF_H0.5_sm_0_tm_0_sf_0.4_tf_0.6_Hs_0.5_Ht_0.5	1	0	0
59_theo_MF_H0.5_sm_0_tm_0_sf_0.4_tf_0.6_Hs_0.5_Ht_0.5	1	0	0
59_theo_MF_H0.5_sm_0_tm_0_sf_0.4_tf_0.6_Hs_0.5_Ht_0.5	1	0	0
59_theo_MF_H0.5_sm_0_tm_0_sf_0.4_tf_0.6_Hs_0.5_Ht_0.5	1	0	0
59_theo_MF_H0.5_sm_0_tm_0_sf_0.4_tf_0.6_Hs_0.5_Ht_0.5	1	0	0
59_theo_MF_H0.5_sm_0_tm_0_sf_0.4_tf_0.6_Hs_0.5_Ht_0.5	1	0	0
59_theo_MF_H0.5_sm_0_tm_0_sf_0.4_tf_0.6_Hs_0.5_Ht_0.5	1	0	0
59_theo_MF_H0.5_sm_0_tm_0_sf_0.4_tf_0.6_Hs_0.5_Ht_0.5	1	0	0
59_theo_MF_H0.5_sm_0_tm_0_sf_0.4_tf_0.6_Hs_0.5_Ht_0.5	1	0	0
59_theo_MF_H0.5_sm_0_tm_0_sf_0.4_tf_0.6_Hs_0.5_Ht_0.5	1	0	0
59_theo_MF_H0.5_sm_0_tm_0_sf_0.4_tf_0.6_Hs_0.5_Ht_0.5	1	0	0
59_theo_MF_H0.5_sm_0_tm_0_sf_0.4_tf_0.6_Hs_0.5_Ht_0.5	1	0	0
59_theo_MF_H0.5_sm_0_tm_0_sf_0.4_tf_0.6_Hs_0.5_Ht_0.5	1	0	0
59_theo_MF_H0.5_sm_0_tm_0_sf_0.4_tf_0.6_Hs_0.5_Ht_0.5	1	0	0
59_theo_MF_H0.5_sm_0_tm_0_sf_0.4_tf_0.6_Hs_0.5_Ht_0.5	1	0	0
59_theo_MF_H0.5_sm_0_tm_0_sf_0.4_tf_0.6_Hs_0.5_Ht_0.5	1	0	0
59_theo_MF_H0.5_sm_0_tm_0_sf_0.4_tf_0.6_Hs_0.5_Ht_0.5	1	0	0
59_theo_MF_H0.5_sm_0_tm_0_sf_0.4_tf_0.6_Hs_0.5_Ht_0.5	1	0	0
59_theo_MF_H0.5_sm_0_tm_0_sf_0.4_tf_0.6_Hs_0.5_Ht_0.5	1	0	0
59_theo_MF_H0.5_sm_0_tm_0_sf_0.4_tf_0.6_Hs_0.5_Ht_0.5	1	0	0
59_theo_MF_H0.5_sm_0_tm_0_sf_0.4_tf_0.6_Hs_0.5_Ht_0.5	1	0	0
59_theo_MF_H0.5_sm_0_tm_0_sf_0.4_tf_0.6_Hs_0.5_Ht_0.5	1	0	0
59_theo_MF_H0.5_sm_0_tm_0_sf_0.4_tf_0.6_Hs_0.5_Ht_0.5	1	0	0
59_theo_MF_H0.5_sm_0_tm_0_sf_0.4_tf_0.6_Hs_0.5_Ht_0.5	1	0	0
59_theo_MF_H0.5_sm_0_tm_0_sf_0.4_tf_0.6_Hs_0.5_Ht_0.5	1	0	0
59_theo_MF_H0.5_sm_0_tm_0_sf_0.4_tf_0.6_Hs_0.5_Ht_0.5	1	0	0
59_theo_MF_H0.5_sm_0_tm_0_sf_0.4_tf_0.6_Hs_0.5_Ht_0.5	1	0	0
59_theo_MF_H0.5_sm_0_tm_0_sf_0.4_tf_0.6_Hs_0.5_Ht_0.5	1	0	0
59_theo_MF_H0.5_sm_0_tm_0_sf_0.4_tf_0.6_Hs_0.5_Ht_0.5	1	0	0
59_theo_MF_H0.5_sm_0_tm_0_sf_0.4_tf_0.6_Hs_0.5_Ht_0.5	1	0	0
59_theo_MF_H0.5_sm_0_tm_0_sf_0.4_tf_0.6_Hs_0.5_Ht_0.5	1	0	0
59_theo_MF_H0.5_sm_0_tm_0_sf_0.4_tf_0.6_Hs_0.5_Ht_0.5	1	0	0
59_theo_MF_H0.5_sm_0_tm_0_sf_0.4_tf_0.6_Hs_0.5_Ht_0.5	1	0	0
59_theo_MF_H0.5_sm_0_tm_0_sf_0.4_tf_0.6_Hs_0.5_Ht_0.5	1	0	0
59_theo_MF_H0.5_sm_0_tm_0_sf_0.4_tf_0.6_Hs_0.5_Ht_0.5	1	0	0
59_theo_MF_H0.5_sm_0_tm_0_sf_0.4_tf_0.6_Hs_0.5_Ht_0.5	1	0	0
59_theo_MF_H0.5_sm_0_tm_0_sf_0.4_tf_0.6_Hs_0.5_Ht_0.5	1	0	0
59_theo_MF_H0.5_sm_0_tm_0_sf_0.4_tf_0.6_Hs_0.5_Ht_0.5	1	0	0
59_theo_MF_H0.5_sm_0_tm_0_sf_0.4_tf_0.6_Hs_0.5_Ht_0.5	1	0	0
59_theo_MF_H0.5_sm_0_tm_0_sf_0.4_tf_0.6_Hs_0.5_Ht_0.5	1	0	0
59_theo_MF_H0.5_sm_0_tm_0_sf_0.4_tf_0.6_Hs_0.5_Ht_0.5	1	0	0
59_theo_MF_H0.5_sm_0_tm_0_sf_0.4_tf_0.6_Hs_0.5_Ht_0.5	1	0	0
59_theo_MF_H0.5_sm_0_tm_0_sf_0.4_tf_0.6_Hs_0.5_Ht_0.5	1	0	0
59_theo_MF_H0.5_sm_0_tm_0_sf_0.4_tf_0.6_Hs_0.5_Ht_0.5	1	0	0
59_theo_MF_H0.5_sm_0_tm_0_sf_0.4_tf_0.6_Hs_0.5_Ht_0.5	1	0	0
59_theo_MF_H0.5_sm_0_tm_0_sf_0.4_tf_0.6_Hs_0.5_Ht_0.5	1	0	0
59_theo_MF_H0.5_sm_0_tm_0_sf_0.4_tf_0.6_Hs_0.5_Ht_0.5	1	0	0
59_theo_MF_H0.5_sm_0_tm_0_sf_0.4_tf_0.6_Hs_0.5_Ht_0.5	1	0	0
59_theo_MF_H0.5_sm_0_tm_0_sf_0.4_tf_0.6_Hs_0.5_Ht_0.5	1	0	0
59_theo_MF_H0.5_sm_0_tm_0_sf_0.4_tf_0.6_Hs_0.5_Ht_0.5	1	0	0
59_theo_MF_H0.5_sm_0_tm_0_sf_0.4_tf_0.6_Hs_0.5_Ht_0.5	1	0	0
59_theo_MF_H0.5_sm_0_tm_0_sf_0.4_tf_0.6_Hs_0.5_Ht_0.5	1	0	0
59_theo_MF_H0.5_sm_0_tm_0_sf_0.4_tf_0.6_Hs_0.5_Ht_0.5	1	0	0
59_theo_MF_H0.5_sm_0_tm_0_sf_0.4_tf_0.6_Hs_0.5_Ht_0.5	1	0	0
59_theo_MF_H0.5_sm_0_tm_0_sf_0.4_tf_0.6_Hs_0.5_Ht_0.5	1	0	0
59_theo_MF_H0.5_sm_0_tm_0_sf_0.4_tf_0.6_Hs_0.5_Ht_0.5	1	0	0
59_theo_MF_H0.5_sm_0_tm_0_sf_0.4_tf_0.6_Hs_0.5_Ht_0.5	1	0	0
59_theo_MF_H0.5_sm_0_tm_0_sf_0.4_tf_0.6_Hs_0.5_Ht_0.5	1	0	0
59_theo_MF_H0.5_sm_0_tm_0_sf_0.4_tf_0.6_Hs_0.5_Ht_0.5	1	0	0
59_theo_MF_H0.5_sm_0_tm_0_sf_0.4_tf_0.6_Hs_0.5_Ht_0.5	1	0	0
59_theo_MF_H0.5_sm_0_tm_0_sf_0.4_tf_0.6_Hs_0.5_Ht_0.5	1	0	0
59_theo_MF_H0.5_sm_0_tm_0_sf_0.4_tf_0.6_Hs_0.5_Ht_0.5	1	0	0
59_theo_MF_H0.5_sm_0_tm_0_sf_0.4_tf_0.6_Hs_0.5_Ht_0.5	1	0	0
59_theo_MF_H0.5_sm_0_tm_0_sf_0.4_tf_0.6_Hs_0.5_Ht_0.5	1	0	0
59_theo_MF_H0.5_sm_0_tm_0_sf_0.4_tf_0.6_Hs_0.5_Ht_0.5	1	0	0
59_theo_MF_H0.5_sm_0_tm_0_sf_0.4_tf_0.6_Hs_0.5_Ht_0.5	1	0	0
59_theo_MF_H0.5_sm_0_tm_0_sf_0.4_tf_0.6_Hs_0.5_Ht_0.5	1	0	0
59_theo_MF_H0.5_sm_0_tm_0_sf_0.4_tf_0.6_Hs_0.5_Ht_0.5	1	0	0
59_theo_MF_H0.5_sm_0_tm_0_sf_0.4_tf_0.6_Hs_0.5_Ht_0.5	1	0	0
59_theo_MF_H0.5_sm_0_tm_0_sf_0.4_tf_0.6_Hs_0.5_Ht_0.5	1	0	0
59_theo_MF_H0.5_sm_0_tm_0_sf_0.4_tf_0.6_Hs_0.5_Ht_0.5	1	0	0
59_theo_MF_H0.5_sm_0_tm_0_sf_0.4_tf_0.6_Hs_0.5_Ht_0.5	1	0	0
59_theo_MF_H0.5_sm_0_tm_0_sf_0.4_tf_0.6_Hs_0.5_Ht_0.5	1	0	0
59_theo_MF_H0.5_sm_0_tm_0_sf_0.4_tf_0.6_Hs_0.5_Ht_0.5	1	0	0
59_theo_MF_H0.5_sm_0_tm_0_sf_0.4_tf_0.6_Hs_0.5_Ht_0.5	1	0	0
59_theo_MF_H0.5_sm_0_tm_0_sf_0.4_tf_0.6_Hs_0.5_Ht_0.5	1	0	0
59_theo_MF_H0.5_sm_0_tm_0_sf_0.4_tf_0.6_Hs_0.5_Ht_0.5	1	0	0
59_theo_MF_H0.5_sm_0_tm_0_sf_0.4_tf_0.8_Hs_0.5_Ht_0.5	1	0	0
59_theo_MF_H0.5_sm_0_tm_0_sf_0.4_tf_0.8_Hs_0.5_Ht_0.5	1	0	0
59_theo_MF_H0.5_sm_0_tm_0_sf_0.4_tf_0.8_Hs_0.5_Ht_0.5	1	0	0
59_theo_MF_H0.5_sm_0_tm_0_sf_0.4_tf_0.8_Hs_0.5_Ht_0.5	1	0	0
59_theo_MF_H0.5_sm_0_tm_0_sf_0.4_tf_0.8_Hs_0.5_Ht_0.5	1	0	0
59_theo_MF_H0.5_sm_0_tm_0_sf_0.4_tf_0.8_Hs_0.5_Ht_0.5	1	0	0
59_theo_MF_H0.5_sm_0_tm_0_sf_0.4_tf_0.8_Hs_0.5_Ht_0.5	1	0	0
59_theo_MF_H0.5_sm_0_tm_0_sf_0.4_tf_0.8_Hs_0.5_Ht_0.5	1	0	0
59_theo_MF_H0.5_sm_0_tm_0_sf_0.4_tf_0.8_Hs_0.5_Ht_0.5	1	0	0
59_theo_MF_H0.5_sm_0_tm_0_sf_0.4_tf_0.8_Hs_0.5_Ht_0.5	1	0	0
59_theo_MF_H0.5_sm_0_tm_0_sf_0.4_tf_0.8_Hs_0.5_Ht_0.5	1	0	0
59_theo_MF_H0.5_sm_0_tm_0_sf_0.4_tf_0.8_Hs_0.5_Ht_0.5	1	0	0
59_theo_MF_H0.5_sm_0_tm_0_sf_0.4_tf_0.8_Hs_0.5_Ht_0.5	1	0	0
59_theo_MF_H0.5_sm_0_tm_0_sf_0.4_tf_0.8_Hs_0.5_Ht_0.5	1	0	0
59_theo_MF_H0.5_sm_0_tm_0_sf_0.4_tf_0.8_Hs_0.5_Ht_0.5	1	0	0
59_theo_MF_H0.5_sm_0_tm_0_sf_0.4_tf_0.8_Hs_0.5_Ht_0.5	1	0	0
59_theo_MF_H0.5_sm_0_tm_0_sf_0.4_tf_0.8_Hs_0.5_Ht_0.5	1	0	0
59_theo_MF_H0.5_sm_0_tm_0_sf_0.4_tf_0.8_Hs_0.5_Ht_0.5	1	0	0
59_theo_MF_H0.5_sm_0_tm_0_sf_0.4_tf_0.8_Hs_0.5_Ht_0.5	1	0	0
59_theo_MF_H0.5_sm_0_tm_0_sf_0.4_tf_0.8_Hs_0.5_Ht_0.5	1	0	0
59_theo_MF_H0.5_sm_0_tm_0_sf_0.4_tf_0.8_Hs_0.5_Ht_0.5	1	0	0
59_theo_MF_H0.5_sm_0_tm_0_sf_0.4_tf_0.8_Hs_0.5_Ht_0.5	1	0	0
59_theo_MF_H0.5_sm_0_tm_0_sf_0.4_tf_0.8_Hs_0.5_Ht_0.5	1	0	0
59_theo_MF_H0.5_sm_0_tm_0_sf_0.4_tf_0.8_Hs_0.5_Ht_0.5	1	0	0
59_theo_MF_H0.5_sm_0_tm_0_sf_0.4_tf_0.8_Hs_0.5_Ht_0.5	1	0	0
59_theo_MF_H0.5_sm_0_tm_0_sf_0.4_tf_0.8_Hs_0.5_Ht_0.5	1	0	0
59_theo_MF_H0.5_sm_0_tm_0_sf_0.4_tf_0.8_Hs_0.5_Ht_0.5	1	0	0
59_theo_MF_H0.5_sm_0_tm_0_sf_0.4_tf_0.8_Hs_0.5_Ht_0.5	1	0	0
59_theo_MF_H0.5_sm_0_tm_0_sf_0.4_tf_0.8_Hs_0.5_Ht_0.5	1	0	0
59_theo_MF_H0.5_sm_0_tm_0_sf_0.4_tf_0.8_Hs_0.5_Ht_0.5	1	0	0
59_theo_MF_H0.5_sm_0_tm_0_sf_0.4_tf_0.8_Hs_0.5_Ht_0.5	1	0	0
59_theo_MF_H0.5_sm_0_tm_0_sf_0.4_tf_0.8_Hs_0.5_Ht_0.5	1	0	0
59_theo_MF_H0.5_sm_0_tm_0_sf_0.4_tf_0.8_Hs_0.5_Ht_0.5	1	0	0
59_theo_MF_H0.5_sm_0_tm_0_sf_0.4_tf_0.8_Hs_0.5_Ht_0.5	1	0	0
59_theo_MF_H0.5_sm_0_tm_0_sf_0.4_tf_0.8_Hs_0.5_Ht_0.5	1	0	0
59_theo_MF_H0.5_sm_0_tm_0_sf_0.4_tf_0.8_Hs_0.5_Ht_0.5	1	0	0
59_theo_MF_H0.5_sm_0_tm_0_sf_0.4_tf_0.8_Hs_0.5_Ht_0.5	1	0	0
59_theo_MF_H0.5_sm_0_tm_0_sf_0.4_tf_0.8_Hs_0.5_Ht_0.5	1	0	0
59_theo_MF_H0.5_sm_0_tm_0_sf_0.4_tf_0.8_Hs_0.5_Ht_0.5	1	0	0
59_theo_MF_H0.5_sm_0_tm_0_sf_0.4_tf_0.8_Hs_0.5_Ht_0.5	1	0	0
59_theo_MF_H0.5_sm_0_tm_0_sf_0.4_tf_0.8_Hs_0.5_Ht_0.5	1	0	0
59_theo_MF_H0.5_sm_0_tm_0_sf_0.4_tf_0.8_Hs_0.5_Ht_0.5	1	0	0
59_theo_MF_H0.5_sm_0_tm_0_sf_0.4_tf_0.8_Hs_0.5_Ht_0.5	1	0	0
59_theo_MF_H0.5_sm_0_tm_0_sf_0.4_tf_0.8_Hs_0.5_Ht_0.5	1	0	0
59_theo_MF_H0.5_sm_0_tm_0_sf_0.4_tf_0.8_Hs_0.5_Ht_0.5	1	0	0
59_theo_MF_H0.5_sm_0_tm_0_sf_0.4_tf_0.8_Hs_0.5_Ht_0.5	1	0	0
59_theo_MF_H0.5_sm_0_tm_0_sf_0.4_tf_0.8_Hs_0.5_Ht_0.5	1	0	0
59_theo_MF_H0.5_sm_0_tm_0_sf_0.4_tf_0.8_Hs_0.5_Ht_0.5	1	0	0
59_theo_MF_H0.5_sm_0_tm_0_sf_0.4_tf_0.8_Hs_0.5_Ht_0.5	1	0	0
59_theo_MF_H0.5_sm_0_tm_0_sf_0.4_tf_0.8_Hs_0.5_Ht_0.5	1	0	0
59_theo_MF_H0.5_sm_0_tm_0_sf_0.4_tf_0.8_Hs_0.5_Ht_0.5	1	0	0
59_theo_MF_H0.5_sm_0_tm_0_sf_0.4_tf_0.8_Hs_0.5_Ht_0.5	1	0	0
59_theo_MF_H0.5_sm_0_tm_0_sf_0.4_tf_0.8_Hs_0.5_Ht_0.5	1	0	0
59_theo_MF_H0.5_sm_0_tm_0_sf_0.4_tf_0.8_Hs_0.5_Ht_0.5	1	0	0
59_theo_MF_H0.5_sm_0_tm_0_sf_0.4_tf_0.8_Hs_0.5_Ht_0.5	1	0	0
59_theo_MF_H0.5_sm_0_tm_0_sf_0.4_tf_0.8_Hs_0.5_Ht_0.5	1	0	0
59_theo_MF_H0.5_sm_0_tm_0_sf_0.4_tf_0.8_Hs_0.5_Ht_0.5	1	0	0
59_theo_MF_H0.5_sm_0_tm_0_sf_0.4_tf_0.8_Hs_0.5_Ht_0.5	1	0	0
59_theo_MF_H0.5_sm_0_tm_0_sf_0.4_tf_0.8_Hs_0.5_Ht_0.5	1	0	0
59_theo_MF_H0.5_sm_0_tm_0_sf_0.4_tf_0.8_Hs_0.5_Ht_0.5	1	0	0
59_theo_MF_H0.5_sm_0_tm_0_sf_0.4_tf_0.8_Hs_0.5_Ht_0.5	1	0	0
59_theo_MF_H0.5_sm_0_tm_0_sf_0.4_tf_0.8_Hs_0.5_Ht_0.5	1	0	0
59_theo_MF_H0.5_sm_0_tm_0_sf_0.4_tf_0.8_Hs_0.5_Ht_0.5	1	0	0
59_theo_MF_H0.5_sm_0_tm_0_sf_0.4_tf_0.8_Hs_0.5_Ht_0.5	1	0	0
59_theo_MF_H0.5_sm_0_tm_0_sf_0.4_tf_0.8_Hs_0.5_Ht_0.5	1	0	0
59_theo_MF_H0.5_sm_0_tm_0_sf_0.4_tf_0.8_Hs_0.5_Ht_0.5	1	0	0
59_theo_MF_H0.5_sm_0_tm_0_sf_0.4_tf_0.8_Hs_0.5_Ht_0.5	1	0	0
59_theo_MF_H0.5_sm_0_tm_0_sf_0.4_tf_0.8_Hs_0.5_Ht_0.5	1	0	0
59_theo_MF_H0.5_sm_0_tm_0_sf_0.4_tf_0.8_Hs_0.5_Ht_0.5	1	0	0
59_theo_MF_H0.5_sm_0_tm_0_sf_0.4_tf_0.8_Hs_0.5_Ht_0.5	1	0	0
59_theo_MF_H0.5_sm_0_tm_0_sf_0.4_tf_0.8_Hs_0.5_Ht_0.5	1	0	0
59_theo_MF_H0.5_sm_0_tm_0_sf_0.4_tf_0.8_Hs_0.5_Ht_0.5	1	0	0
59_theo_MF_H0.5_sm_0_tm_0_sf_0.4_tf_0.8_Hs_0.5_Ht_0.5	1	0	0
59_theo_MF_H0.5_sm_0_tm_0_sf_0.4_tf_0.8_Hs_0.5_Ht_0.5	1	0	0
59_theo_MF_H0.5_sm_0_tm_0_sf_0.4_tf_0.8_Hs_0.5_Ht_0.5	1	0	0
59_theo_MF_H0.5_sm_0_tm_0_sf_0.4_tf_0.8_Hs_0.5_Ht_0.5	1	0	0
59_theo_MF_H0.5_sm_0_tm_0_sf_0.4_tf_0.8_Hs_0.5_Ht_0.5	1	0	0
59_theo_MF_H0.5_sm_0_tm_0_sf_0.4_tf_0.8_Hs_0.5_Ht_0.5	1	0	0
59_theo_MF_H0.5_sm_0_tm_0_sf_0.4_tf_0.8_Hs_0.5_Ht_0.5	1	0	0
59_theo_MF_H0.5_sm_0_tm_0_sf_0.4_tf_0.8_Hs_0.5_Ht_0.5	1	0	0
59_theo_MF_H0.5_sm_0_tm_0_sf_0.4_tf_0.8_Hs_0.5_Ht_0.5	1	0	0
59_theo_MF_H0.5_sm_0_tm_0_sf_0.4_tf_0.8_Hs_0.5_Ht_0.5	1	0	0
59_theo_MF_H0.5_sm_0_tm_0_sf_0.4_tf_0.8_Hs_0.5_Ht_0.5	1	0	0
59_theo_MF_H0.5_sm_0_tm_0_sf_0.4_tf_0.8_Hs_0.5_Ht_0.5	1	0	0
59_theo_MF_H0.5_sm_0_tm_0_sf_0.4_tf_0.8_Hs_0.5_Ht_0.5	1	0	0
59_theo_MF_H0.5_sm_0_tm_0_sf_0.4_tf_0.8_Hs_0.5_Ht_0.5	1	0	0
59_theo_MF_H0.5_sm_0_tm_0_sf_0.4_tf_0.8_Hs_0.5_Ht_0.5	1	0	0
59_theo_MF_H0.5_sm_0_tm_0_sf_0.4_tf_0.8_Hs_0.5_Ht_0.5	1	0	0
59_theo_MF_H0.5_sm_0_tm_0_sf_0.4_tf_0.8_Hs_0.5_Ht_0.5	1	0	0
59_theo_MF_H0.5_sm_0_tm_0_sf_0.4_tf_0.8_Hs_0.5_Ht_0.5	1	0	0
59_theo_MF_H0.5_sm_0_tm_0_sf_0.4_tf_0.8_Hs_0.5_Ht_0.5	1	0	0
59_theo_MF_H0.5_sm_0_tm_0_sf_0.4_tf_0.8_Hs_0.5_Ht_0.5	1	0	0
59_theo_MF_H0.5_sm_0_tm_0_sf_0.4_tf_0.8_Hs_0.5_Ht_0.5	1	0	0
59_theo_MF_H0.5_sm_0_tm_0_sf_0.4_tf_0.8_Hs_0.5_Ht_0.5	1	0	0
59_theo_MF_H0.5_sm_0_tm_0_sf_0.4_tf_0.8_Hs_0.5_Ht_0.5	1	0	0
59_theo_MF_H0.5_sm_0_tm_0_sf_0.4_tf_0.8_Hs_0.5_Ht_0.5	1	0	0
59_theo_MF_H0.5_sm_0_tm_0_sf_0.4_tf_0.8_Hs_0.5_Ht_0.5	1	0	0
59_theo_MF_H0.5_sm_0_tm_0_sf_0.4_tf_0.8_Hs_0.5_Ht_0.5	1	0	0
59_theo_MF_H0.5_sm_0_tm_0_sf_0.4_tf_0.8_Hs_0.5_Ht_0.5	1	0	0
59_theo_MF_H0.5_sm_0_tm_0_sf_0.4_tf_0.8_Hs_0.5_Ht_0.5	1	0	0
59_theo_MF_H0.5_sm_0_tm_0_sf_0.4_tf_1_Hs_0.5_Ht_0.5	1	0	0
59_theo_MF_H0.5_sm_0_tm_0_sf_0.4_tf_1_Hs_0.5_Ht_0.5	1	0	0
59_theo_MF_H0.5_sm_0_tm_0_sf_0.4_tf_1_Hs_0.5_Ht_0.5	1	0	0
59_theo_MF_H0.5_sm_0_tm_0_sf_0.4_tf_1_Hs_0.5_Ht_0.5	1	0	0
59_theo_MF_H0.5_sm_0_tm_0_sf_0.4_tf_1_Hs_0.5_Ht_0.5	1	0	0
59_theo_MF_H0.5_sm_0_tm_0_sf_0.4_tf_1_Hs_0.5_Ht_0.5	1	0	0
59_theo_MF_H0.5_sm_0_tm_0_sf_0.4_tf_1_Hs_0.5_Ht_0.5	1	0	0
59_theo_MF_H0.5_sm_0_tm_0_sf_0.4_tf_1_Hs_0.5_Ht_0.5	1	0	0
59_theo_MF_H0.5_sm_0_tm_0_sf_0.4_tf_1_Hs_0.5_Ht_0.5	1	0	0
59_theo_MF_H0.5_sm_0_tm_0_sf_0.4_tf_1_Hs_0.5_Ht_0.5	1	0	0
59_theo_MF_H0.5_sm_0_tm_0_sf_0.4_tf_1_Hs_0.5_Ht_0.5	1	0	0
59_theo_MF_H0.5_sm_0_tm_0_sf_0.4_tf_1_Hs_0.5_Ht_0.5	1	0	0
59_theo_MF_H0.5_sm_0_tm_0_sf_0.4_tf_1_Hs_0.5_Ht_0.5	1	0	0
59_theo_MF_H0.5_sm_0_tm_0_sf_0.4_tf_1_Hs_0.5_Ht_0.5	1	0	0
59_theo_MF_H0.5_sm_0_tm_0_sf_0.4_tf_1_Hs_0.5_Ht_0.5	1	0	0
59_theo_MF_H0.5_sm_0_tm_0_sf_0.4_tf_1_Hs_0.5_Ht_0.5	1	0	0
59_theo_MF_H0.5_sm_0_tm_0_sf_0.4_tf_1_Hs_0.5_Ht_0.5	1	0	0
59_theo_MF_H0.5_sm_0_tm_0_sf_0.4_tf_1_Hs_0.5_Ht_0.5	1	0	0
59_theo_MF_H0.5_sm_0_tm_0_sf_0.4_tf_1_Hs_0.5_Ht_0.5	1	0	0
59_theo_MF_H0.5_sm_0_tm_0_sf_0.4_tf_1_Hs_0.5_Ht_0.5	1	0	0
59_theo_MF_H0.5_sm_0_tm_0_sf_0.4_tf_1_Hs_0.5_Ht_0.5	1	0	0
59_theo_MF_H0.5_sm_0_tm_0_sf_0.4_tf_1_Hs_0.5_Ht_0.5	1	0	0
59_theo_MF_H0.5_sm_0_tm_0_sf_0.4_tf_1_Hs_0.5_Ht_0.5	1	0	0
59_theo_MF_H0.5_sm_0_tm_0_sf_0.4_tf_1_Hs_0.5_Ht_0.5	1	0	0
59_theo_MF_H0.5_sm_0_tm_0_sf_0.4_tf_1_Hs_0.5_Ht_0.5	1	0	0
59_theo_MF_H0.5_sm_0_tm_0_sf_0.4_tf_1_Hs_0.5_Ht_0.5	1	0	0
59_theo_MF_H0.5_sm_0_tm_0_sf_0.4_tf_1_Hs_0.5_Ht_0.5	1	0	0
59_theo_MF_H0.5_sm_0_tm_0_sf_0.4_tf_1_Hs_0.5_Ht_0.5	1	0	0
59_theo_MF_H0.5_sm_0_tm_0_sf_0.4_tf_1_Hs_0.5_Ht_0.5	1	0	0
59_theo_MF_H0.5_sm_0_tm_0_sf_0.4_tf_1_Hs_0.5_Ht_0.5	1	0	0
59_theo_MF_H0.5_sm_0_tm_0_sf_0.4_tf_1_Hs_0.5_Ht_0.5	1	0	0
59_theo_MF_H0.5_sm_0_tm_0_sf_0.4_tf_1_Hs_0.5_Ht_0.5	1	0	0
59_theo_MF_H0.5_sm_0_tm_0_sf_0.4_tf_1_Hs_0.5_Ht_0.5	1	0	0
59_theo_MF_H0.5_sm_0_tm_0_sf_0.4_tf_1_Hs_0.5_Ht_0.5	1	0	0
59_theo_MF_H0.5_sm_0_tm_0_sf_0.4_tf_1_Hs_0.5_Ht_0.5	1	0	0
59_theo_MF_H0.5_sm_0_tm_0_sf_0.4_tf_1_Hs_0.5_Ht_0.5	1	0	0
59_theo_MF_H0.5_sm_0_tm_0_sf_0.4_tf_1_Hs_0.5_Ht_0.5	1	0	0
59_theo_MF_H0.5_sm_0_tm_0_sf_0.4_tf_1_Hs_0.5_Ht_0.5	1	0	0
59_theo_MF_H0.5_sm_0_tm_0_sf_0.4_tf_1_Hs_0.5_Ht_0.5	1	0	0
59_theo_MF_H0.5_sm_0_tm_0_sf_0.4_tf_1_Hs_0.5_Ht_0.5	1	0	0
59_theo_MF_H0.5_sm_0_tm_0_sf_0.4_tf_1_Hs_0.5_Ht_0.5	1	0	0
59_theo_MF_H0.5_sm_0_tm_0_sf_0.4_tf_1_Hs_0.5_Ht_0.5	1	0	0
59_theo_MF_H0.5_sm_0_tm_0_sf_0.4_tf_1_Hs_0.5_Ht_0.5	1	0	0
59_theo_MF_H0.5_sm_0_tm_0_sf_0.4_tf_1_Hs_0.5_Ht_0.5	1	0	0
59_theo_MF_H0.5_sm_0_tm_0_sf_0.4_tf_1_Hs_0.5_Ht_0.5	1	0	0
59_theo_MF_H0.5_sm_0_tm_0_sf_0.4_tf_1_Hs_0.5_Ht_0.5	1	0	0
59_theo_MF_H0.5_sm_0_tm_0_sf_0.4_tf_1_Hs_0.5_Ht_0.5	1	0	0
59_theo_MF_H0.5_sm_0_tm_0_sf_0.4_tf_1_Hs_0.5_Ht_0.5	1	0	0
59_theo_MF_H0.5_sm_0_tm_0_sf_0.4_tf_1_Hs_0.5_Ht_0.5	1	0	0
59_theo_MF_H0.5_sm_0_tm_0_sf_0.4_tf_1_Hs_0.5_Ht_0.5	1	0	0
59_theo_MF_H0.5_sm_0_tm_0_sf_0.4_tf_1_Hs_0.5_Ht_0.5	1	0	0
59_theo_MF_H0.5_sm_0_tm_0_sf_0.4_tf_1_Hs_0.5_Ht_0.5	1	0	0
59_theo_MF_H0.5_sm_0_tm_0_sf_0.4_tf_1_Hs_0.5_Ht_0.5	1	0	0
59_theo_MF_H0.5_sm_0_tm_0_sf_0.4_tf_1_Hs_0.5_Ht_0.5	1	0	0
59_theo_MF_H0.5_sm_0_tm_0_sf_0.4_tf_1_Hs_0.5_Ht_0.5	1	0	0
59_theo_MF_H0.5_sm_0_tm_0_sf_0.4_tf_1_Hs_0.5_Ht_0.5	1	0	0
59_theo_MF_H0.5_sm_0_tm_0_sf_0.4_tf_1_Hs_0.5_Ht_0.5	1	0	0
59_theo_MF_H0.5_sm_0_tm_0_sf_0.4_tf_1_Hs_0.5_Ht_0.5	1	0	0
59_theo_MF_H0.5_sm_0_tm_0_sf_0.4_tf_1_Hs_0.5_Ht_0.5	1	0	0
59_theo_MF_H0.5_sm_0_tm_0_sf_0.4_tf_1_Hs_0.5_Ht_0.5	1	0	0
59_theo_MF_H0.5_sm_0_tm_0_sf_0.4_tf_1_Hs_0.5_Ht_0.5	1	0	0
59_theo_MF_H0.5_sm_0_tm_0_sf_0.4_tf_1_Hs_0.5_Ht_0.5	1	0	0
59_theo_MF_H0.5_sm_0_tm_0_sf_0.4_tf_1_Hs_0.5_Ht_0.5	1	0	0
59_theo_MF_H0.5_sm_0_tm_0_sf_0.4_tf_1_Hs_0.5_Ht_0.5	1	0	0
59_theo_MF_H0.5_sm_0_tm_0_sf_0.4_tf_1_Hs_0.5_Ht_0.5	1	0	0
59_theo_MF_H0.5_sm_0_tm_0_sf_0.4_tf_1_Hs_0.5_Ht_0.5	1	0	0
59_theo_MF_H0.5_sm_0_tm_0_sf_0.4_tf_1_Hs_0.5_Ht_0.5	1	0	0
59_theo_MF_H0.5_sm_0_tm_0_sf_0.4_tf_1_Hs_0.5_Ht_0.5	1	0	0
59_theo_MF_H0.5_sm_0_tm_0_sf_0.4_tf_1_Hs_0.5_Ht_0.5	1	0	0
59_theo_MF_H0.5_sm_0_tm_0_sf_0.4_tf_1_Hs_0.5_Ht_0.5	1	0	0
59_theo_MF_H0.5_sm_0_tm_0_sf_0.4_tf_1_Hs_0.5_Ht_0.5	1	0	0
59_theo_MF_H0.5_sm_0_tm_0_sf_0.4_tf_1_Hs_0.5_Ht_0.5	1	0	0
59_theo_MF_H0.5_sm_0_tm_0_sf_0.4_tf_1_Hs_0.5_Ht_0.5	1	0	0
59_theo_MF_H0.5_sm_0_tm_0_sf_0.4_tf_1_Hs_0.5_Ht_0.5	1	0	0
59_theo_MF_H0.5_sm_0_tm_0_sf_0.4_tf_1_Hs_0.5_Ht_0.5	1	0	0
59_theo_MF_H0.5_sm_0_tm_0_sf_0.4_tf_1_Hs_0.5_Ht_0.5	1	0	0
59_theo_MF_H0.5_sm_0_tm_0_sf_0.4_tf_1_Hs_0.5_Ht_0.5	1	0	0
59_theo_MF_H0.5_sm_0_tm_0_sf_0.4_tf_1_Hs_0.5_Ht_0.5	1	0	0
59_theo_MF_H0.5_sm_0_tm_0_sf_0.4_tf_1_Hs_0.5_Ht_0.5	1	0	0
59_theo_MF_H0.5_sm_0_tm_0_sf_0.4_tf_1_Hs_0.5_Ht_0.5	1	0	0
59_theo_MF_H0.5_sm_0_tm_0_sf_0.4_tf_1_Hs_0.5_Ht_0.5	1	0	0
59_theo_MF_H0.5_sm_0_tm_0_sf_0.4_tf_1_Hs_0.5_Ht_0.5	1	0	0
59_theo_MF_H0.5_sm_0_tm_0_sf_0.4_tf_1_Hs_0.5_Ht_0.5	1	0	0
59_theo_MF_H0.5_sm_0_tm_0_sf_0.4_tf_1_Hs_0.5_Ht_0.5	1	0	0
59_theo_MF_H0.5_sm_0_tm_0_sf_0.4_tf_1_Hs_0.5_Ht_0.5	1	0	0
59_theo_MF_H0.5_sm_0_tm_0_sf_0.4_tf_1_Hs_0.5_Ht_0.5	1	0	0
59_theo_MF_H0.5_sm_0_tm_0_sf_0.4_tf_1_Hs_0.5_Ht_0.5	1	0	0
59_theo_MF_H0.5_sm_0_tm_0_sf_0.4_tf_1_Hs_0.5_Ht_0.5	1	0	0
59_theo_MF_H0.5_sm_0_tm_0_sf_0.4_tf_1_Hs_0.5_Ht_0.5	1	0	0
59_theo_MF_H0.5_sm_0_tm_0_sf_0.4_tf_1_Hs_0.5_Ht_0.5	1	0	0
59_theo_MF_H0.5_sm_0_tm_0_sf_0.4_tf_1_Hs_0.5_Ht_0.5	1	0	0
59_theo_MF_H0.5_sm_0_tm_0_sf_0.4_tf_1_Hs_0.5_Ht_0.5	1	0	0
59_theo_MF_H0.5_sm_0_tm_0_sf_0.4_tf_1_Hs_0.5_Ht_0.5	1	0	0
59_theo_MF_H0.5_sm_0_tm_0_sf_0.4_tf_1_Hs_0.5_Ht_0.5	1	0	0
59_theo_MF_H0.5_sm_0_tm_0_sf_0.4_tf_1_Hs_0.5_Ht_0.5	1	0	0
59_theo_MF_H0.5_sm_0_tm_0_sf_0.4_tf_1_Hs_0.5_Ht_0.5	1	0	0
59_theo_MF_H0.5_sm_0_tm_0_sf_0.4_tf_1_Hs_0.5_Ht_0.5	1	0	0
59_theo_MF_H0.5_sm_0_tm_0_sf_0.4_tf_1_Hs_0.5_Ht_0.5	1	0	0
59_theo_MF_H0.5_sm_0_tm_0_sf_0.4_tf_1_Hs_0.5_Ht_0.5	1	0	0
59_theo_MF_H0.5_sm_0_tm_0_sf_0.4_tf_1_Hs_0.5_Ht_0.5	1	0	0
59_theo_MF_H0.5_sm_0_tm_0_sf_0.6_tf_0_Hs_0.5_Ht_0.5	0	0	1
59_theo_MF_H0.5_sm_0_tm_0_sf_0.6_tf_0_Hs_0.5_Ht_0.5	0	0	1
59_theo_MF_H0.5_sm_0_tm_0_sf_0.6_tf_0_Hs_0.5_Ht_0.5	0	0	1
59_theo_MF_H0.5_sm_0_tm_0_sf_0.6_tf_0_Hs_0.5_Ht_0.5	0	0	1
59_theo_MF_H0.5_sm_0_tm_0_sf_0.6_tf_0_Hs_0.5_Ht_0.5	0	0	1
59_theo_MF_H0.5_sm_0_tm_0_sf_0.6_tf_0_Hs_0.5_Ht_0.5	0	0	1
59_theo_MF_H0.5_sm_0_tm_0_sf_0.6_tf_0_Hs_0.5_Ht_0.5	0	0	1
59_theo_MF_H0.5_sm_0_tm_0_sf_0.6_tf_0_Hs_0.5_Ht_0.5	0	0	1
59_theo_MF_H0.5_sm_0_tm_0_sf_0.6_tf_0_Hs_0.5_Ht_0.5	0	0	1
59_theo_MF_H0.5_sm_0_tm_0_sf_0.6_tf_0_Hs_0.5_Ht_0.5	0	0	1
59_theo_MF_H0.5_sm_0_tm_0_sf_0.6_tf_0_Hs_0.5_Ht_0.5	0	0	1
59_theo_MF_H0.5_sm_0_tm_0_sf_0.6_tf_0_Hs_0.5_Ht_0.5	0	0	1
59_theo_MF_H0.5_sm_0_tm_0_sf_0.6_tf_0_Hs_0.5_Ht_0.5	0	0	1
59_theo_MF_H0.5_sm_0_tm_0_sf_0.6_tf_0_Hs_0.5_Ht_0.5	0	0	1
59_theo_MF_H0.5_sm_0_tm_0_sf_0.6_tf_0_Hs_0.5_Ht_0.5	0	0	1
59_theo_MF_H0.5_sm_0_tm_0_sf_0.6_tf_0_Hs_0.5_Ht_0.5	0	0	1
59_theo_MF_H0.5_sm_0_tm_0_sf_0.6_tf_0_Hs_0.5_Ht_0.5	0	0	1
59_theo_MF_H0.5_sm_0_tm_0_sf_0.6_tf_0_Hs_0.5_Ht_0.5	0	0	1
59_theo_MF_H0.5_sm_0_tm_0_sf_0.6_tf_0_Hs_0.5_Ht_0.5	0	0	1
59_theo_MF_H0.5_sm_0_tm_0_sf_0.6_tf_0_Hs_0.5_Ht_0.5	0	0	1
59_theo_MF_H0.5_sm_0_tm_0_sf_0.6_tf_0_Hs_0.5_Ht_0.5	0	0	1
59_theo_MF_H0.5_sm_0_tm_0_sf_0.6_tf_0_Hs_0.5_Ht_0.5	0	0	1
59_theo_MF_H0.5_sm_0_tm_0_sf_0.6_tf_0_Hs_0.5_Ht_0.5	0	0	1
59_theo_MF_H0.5_sm_0_tm_0_sf_0.6_tf_0_Hs_0.5_Ht_0.5	0	0	1
59_theo_MF_H0.5_sm_0_tm_0_sf_0.6_tf_0_Hs_0.5_Ht_0.5	0	0	1
59_theo_MF_H0.5_sm_0_tm_0_sf_0.6_tf_0_Hs_0.5_Ht_0.5	0	0	1
59_theo_MF_H0.5_sm_0_tm_0_sf_0.6_tf_0_Hs_0.5_Ht_0.5	0	0	1
59_theo_MF_H0.5_sm_0_tm_0_sf_0.6_tf_0_Hs_0.5_Ht_0.5	0	0	1
59_theo_MF_H0.5_sm_0_tm_0_sf_0.6_tf_0_Hs_0.5_Ht_0.5	0	0	1
59_theo_MF_H0.5_sm_0_tm_0_sf_0.6_tf_0_Hs_0.5_Ht_0.5	0	0	1
59_theo_MF_H0.5_sm_0_tm_0_sf_0.6_tf_0_Hs_0.5_Ht_0.5	0	0	1
59_theo_MF_H0.5_sm_0_tm_0_sf_0.6_tf_0_Hs_0.5_Ht_0.5	0	0	1
59_theo_MF_H0.5_sm_0_tm_0_sf_0.6_tf_0_Hs_0.5_Ht_0.5	0	0	1
59_theo_MF_H0.5_sm_0_tm_0_sf_0.6_tf_0_Hs_0.5_Ht_0.5	0	0	1
59_theo_MF_H0.5_sm_0_tm_0_sf_0.6_tf_0_Hs_0.5_Ht_0.5	0	0	1
59_theo_MF_H0.5_sm_0_tm_0_sf_0.6_tf_0_Hs_0.5_Ht_0.5	0	0	1
59_theo_MF_H0.5_sm_0_tm_0_sf_0.6_tf_0_Hs_0.5_Ht_0.5	0	0	1
59_theo_MF_H0.5_sm_0_tm_0_sf_0.6_tf_0_Hs_0.5_Ht_0.5	0	0	1
59_theo_MF_H0.5_sm_0_tm_0_sf_0.6_tf_0_Hs_0.5_Ht_0.5	0	0	1
59_theo_MF_H0.5_sm_0_tm_0_sf_0.6_tf_0_Hs_0.5_Ht_0.5	0	0	1
59_theo_MF_H0.5_sm_0_tm_0_sf_0.6_tf_0_Hs_0.5_Ht_0.5	0	0	1
59_theo_MF_H0.5_sm_0_tm_0_sf_0.6_tf_0_Hs_0.5_Ht_0.5	0	0	1
59_theo_MF_H0.5_sm_0_tm_0_sf_0.6_tf_0_Hs_0.5_Ht_0.5	0	0	1
59_theo_MF_H0.5_sm_0_tm_0_sf_0.6_tf_0_Hs_0.5_Ht_0.5	0	0	1
59_theo_MF_H0.5_sm_0_tm_0_sf_0.6_tf_0_Hs_0.5_Ht_0.5	0	0	1
59_theo_MF_H0.5_sm_0_tm_0_sf_0.6_tf_0_Hs_0.5_Ht_0.5	0	0	1
59_theo_MF_H0.5_sm_0_tm_0_sf_0.6_tf_0_Hs_0.5_Ht_0.5	0	0	1
59_theo_MF_H0.5_sm_0_tm_0_sf_0.6_tf_0_Hs_0.5_Ht_0.5	0	0	1
59_theo_MF_H0.5_sm_0_tm_0_sf_0.6_tf_0_Hs_0.5_Ht_0.5	0	0	1
59_theo_MF_H0.5_sm_0_tm_0_sf_0.6_tf_0_Hs_0.5_Ht_0.5	0	0	1
59_theo_MF_H0.5_sm_0_tm_0_sf_0.6_tf_0_Hs_0.5_Ht_0.5	0	0	1
59_theo_MF_H0.5_sm_0_tm_0_sf_0.6_tf_0_Hs_0.5_Ht_0.5	0	0	1
59_theo_MF_H0.5_sm_0_tm_0_sf_0.6_tf_0_Hs_0.5_Ht_0.5	0	0	1
59_theo_MF_H0.5_sm_0_tm_0_sf_0.6_tf_0_Hs_0.5_Ht_0.5	0	0	1
59_theo_MF_H0.5_sm_0_tm_0_sf_0.6_tf_0_Hs_0.5_Ht_0.5	0	0	1
59_theo_MF_H0.5_sm_0_tm_0_sf_0.6_tf_0_Hs_0.5_Ht_0.5	0	0	1
59_theo_MF_H0.5_sm_0_tm_0_sf_0.6_tf_0_Hs_0.5_Ht_0.5	0	0	1
59_theo_MF_H0.5_sm_0_tm_0_sf_0.6_tf_0_Hs_0.5_Ht_0.5	0	0	1
59_theo_MF_H0.5_sm_0_tm_0_sf_0.6_tf_0_Hs_0.5_Ht_0.5	0	0	1
59_theo_MF_H0.5_sm_0_tm_0_sf_0.6_tf_0_Hs_0.5_Ht_0.5	0	0	1
59_theo_MF_H0.5_sm_0_tm_0_sf_0.6_tf_0_Hs_0.5_Ht_0.5	0	0	1
59_theo_MF_H0.5_sm_0_tm_0_sf_0.6_tf_0_Hs_0.5_Ht_0.5	0	0	1
59_theo_MF_H0.5_sm_0_tm_0_sf_0.6_tf_0_Hs_0.5_Ht_0.5	0	0	1
59_theo_MF_H0.5_sm_0_tm_0_sf_0.6_tf_0_Hs_0.5_Ht_0.5	0	0	1
59_theo_MF_H0.5_sm_0_tm_0_sf_0.6_tf_0_Hs_0.5_Ht_0.5	0	0	1
59_theo_MF_H0.5_sm_0_tm_0_sf_0.6_tf_0_Hs_0.5_Ht_0.5	0	0	1
59_theo_MF_H0.5_sm_0_tm_0_sf_0.6_tf_0_Hs_0.5_Ht_0.5	0	0	1
59_theo_MF_H0.5_sm_0_tm_0_sf_0.6_tf_0_Hs_0.5_Ht_0.5	0	0	1
59_theo_MF_H0.5_sm_0_tm_0_sf_0.6_tf_0_Hs_0.5_Ht_0.5	0	0	1
59_theo_MF_H0.5_sm_0_tm_0_sf_0.6_tf_0_Hs_0.5_Ht_0.5	0	0	1
59_theo_MF_H0.5_sm_0_tm_0_sf_0.6_tf_0_Hs_0.5_Ht_0.5	0	0	1
59_theo_MF_H0.5_sm_0_tm_0_sf_0.6_tf_0_Hs_0.5_Ht_0.5	0	0	1
59_theo_MF_H0.5_sm_0_tm_0_sf_0.6_tf_0_Hs_0.5_Ht_0.5	0	0	1
59_theo_MF_H0.5_sm_0_tm_0_sf_0.6_tf_0_Hs_0.5_Ht_0.5	0	0	1
59_theo_MF_H0.5_sm_0_tm_0_sf_0.6_tf_0_Hs_0.5_Ht_0.5	0	0	1
59_theo_MF_H0.5_sm_0_tm_0_sf_0.6_tf_0_Hs_0.5_Ht_0.5	0	0	1
59_theo_MF_H0.5_sm_0_tm_0_sf_0.6_tf_0_Hs_0.5_Ht_0.5	0	0	1
59_theo_MF_H0.5_sm_0_tm_0_sf_0.6_tf_0_Hs_0.5_Ht_0.5	0	0	1
59_theo_MF_H0.5_sm_0_tm_0_sf_0.6_tf_0_Hs_0.5_Ht_0.5	0	0	1
59_theo_MF_H0.5_sm_0_tm_0_sf_0.6_tf_0_Hs_0.5_Ht_0.5	0	0	1
59_theo_MF_H0.5_sm_0_tm_0_sf_0.6_tf_0_Hs_0.5_Ht_0.5	0	0	1
59_theo_MF_H0.5_sm_0_tm_0_sf_0.6_tf_0_Hs_0.5_Ht_0.5	0	0	1
59_theo_MF_H0.5_sm_0_tm_0_sf_0.6_tf_0_Hs_0.5_Ht_0.5	0	0	1
59_theo_MF_H0.5_sm_0_tm_0_sf_0.6_tf_0_Hs_0.5_Ht_0.5	0	0	1
59_theo_MF_H0.5_sm_0_tm_0_sf_0.6_tf_0_Hs_0.5_Ht_0.5	0	0	1
59_theo_MF_H0.5_sm_0_tm_0_sf_0.6_tf_0_Hs_0.5_Ht_0.5	0	0	1
59_theo_MF_H0.5_sm_0_tm_0_sf_0.6_tf_0_Hs_0.5_Ht_0.5	0	0	1
59_theo_MF_H0.5_sm_0_tm_0_sf_0.6_tf_0_Hs_0.5_Ht_0.5	0	0	1
59_theo_MF_H0.5_sm_0_tm_0_sf_0.6_tf_0_Hs_0.5_Ht_0.5	0	0	1
59_theo_MF_H0.5_sm_0_tm_0_sf_0.6_tf_0_Hs_0.5_Ht_0.5	0	0	1
59_theo_MF_H0.5_sm_0_tm_0_sf_0.6_tf_0_Hs_0.5_Ht_0.5	0	0	1
59_theo_MF_H0.5_sm_0_tm_0_sf_0.6_tf_0_Hs_0.5_Ht_0.5	0	0	1
59_theo_MF_H0.5_sm_0_tm_0_sf_0.6_tf_0_Hs_0.5_Ht_0.5	0	0	1
59_theo_MF_H0.5_sm_0_tm_0_sf_0.6_tf_0_Hs_0.5_Ht_0.5	0	0	1
59_theo_MF_H0.5_sm_0_tm_0_sf_0.6_tf_0_Hs_0.5_Ht_0.5	0	0	1
59_theo_MF_H0.5_sm_0_tm_0_sf_0.6_tf_0_Hs_0.5_Ht_0.5	0	0	1
59_theo_MF_H0.5_sm_0_tm_0_sf_0.6_tf_0_Hs_0.5_Ht_0.5	0	0	1
59_theo_MF_H0.5_sm_0_tm_0_sf_0.6_tf_0_Hs_0.5_Ht_0.5	0	0	1
59_theo_MF_H0.5_sm_0_tm_0_sf_0.6_tf_0_Hs_0.5_Ht_0.5	0	0	1
59_theo_MF_H0.5_sm_0_tm_0_sf_0.6_tf_0_Hs_0.5_Ht_0.5	0	0	1
59_theo_MF_H0.5_sm_0_tm_0_sf_0.6_tf_0.2_Hs_0.5_Ht_0.5	0	0	1
59_theo_MF_H0.5_sm_0_tm_0_sf_0.6_tf_0.2_Hs_0.5_Ht_0.5	0	0	1
59_theo_MF_H0.5_sm_0_tm_0_sf_0.6_tf_0.2_Hs_0.5_Ht_0.5	0	0	1
59_theo_MF_H0.5_sm_0_tm_0_sf_0.6_tf_0.2_Hs_0.5_Ht_0.5	0	0	1
59_theo_MF_H0.5_sm_0_tm_0_sf_0.6_tf_0.2_Hs_0.5_Ht_0.5	0	0	1
59_theo_MF_H0.5_sm_0_tm_0_sf_0.6_tf_0.2_Hs_0.5_Ht_0.5	0	0	1
59_theo_MF_H0.5_sm_0_tm_0_sf_0.6_tf_0.2_Hs_0.5_Ht_0.5	0	0	1
59_theo_MF_H0.5_sm_0_tm_0_sf_0.6_tf_0.2_Hs_0.5_Ht_0.5	0	0	1
59_theo_MF_H0.5_sm_0_tm_0_sf_0.6_tf_0.2_Hs_0.5_Ht_0.5	0	0	1
59_theo_MF_H0.5_sm_0_tm_0_sf_0.6_tf_0.2_Hs_0.5_Ht_0.5	0	0	1
59_theo_MF_H0.5_sm_0_tm_0_sf_0.6_tf_0.2_Hs_0.5_Ht_0.5	0	0	1
59_theo_MF_H0.5_sm_0_tm_0_sf_0.6_tf_0.2_Hs_0.5_Ht_0.5	0	0	1
59_theo_MF_H0.5_sm_0_tm_0_sf_0.6_tf_0.2_Hs_0.5_Ht_0.5	0	0	1
59_theo_MF_H0.5_sm_0_tm_0_sf_0.6_tf_0.2_Hs_0.5_Ht_0.5	0	0	1
59_theo_MF_H0.5_sm_0_tm_0_sf_0.6_tf_0.2_Hs_0.5_Ht_0.5	0	0	1
59_theo_MF_H0.5_sm_0_tm_0_sf_0.6_tf_0.2_Hs_0.5_Ht_0.5	0	0	1
59_theo_MF_H0.5_sm_0_tm_0_sf_0.6_tf_0.2_Hs_0.5_Ht_0.5	0	0	1
59_theo_MF_H0.5_sm_0_tm_0_sf_0.6_tf_0.2_Hs_0.5_Ht_0.5	0	0	1
59_theo_MF_H0.5_sm_0_tm_0_sf_0.6_tf_0.2_Hs_0.5_Ht_0.5	0	0	1
59_theo_MF_H0.5_sm_0_tm_0_sf_0.6_tf_0.2_Hs_0.5_Ht_0.5	0	0	1
59_theo_MF_H0.5_sm_0_tm_0_sf_0.6_tf_0.2_Hs_0.5_Ht_0.5	0	0	1
59_theo_MF_H0.5_sm_0_tm_0_sf_0.6_tf_0.2_Hs_0.5_Ht_0.5	0	0	1
59_theo_MF_H0.5_sm_0_tm_0_sf_0.6_tf_0.2_Hs_0.5_Ht_0.5	0	0	1
59_theo_MF_H0.5_sm_0_tm_0_sf_0.6_tf_0.2_Hs_0.5_Ht_0.5	0	0	1
59_theo_MF_H0.5_sm_0_tm_0_sf_0.6_tf_0.2_Hs_0.5_Ht_0.5	0	0	1
59_theo_MF_H0.5_sm_0_tm_0_sf_0.6_tf_0.2_Hs_0.5_Ht_0.5	0	0	1
59_theo_MF_H0.5_sm_0_tm_0_sf_0.6_tf_0.2_Hs_0.5_Ht_0.5	0	0	1
59_theo_MF_H0.5_sm_0_tm_0_sf_0.6_tf_0.2_Hs_0.5_Ht_0.5	0	0	1
59_theo_MF_H0.5_sm_0_tm_0_sf_0.6_tf_0.2_Hs_0.5_Ht_0.5	0	0	1
59_theo_MF_H0.5_sm_0_tm_0_sf_0.6_tf_0.2_Hs_0.5_Ht_0.5	0	0	1
59_theo_MF_H0.5_sm_0_tm_0_sf_0.6_tf_0.2_Hs_0.5_Ht_0.5	0	0	1
59_theo_MF_H0.5_sm_0_tm_0_sf_0.6_tf_0.2_Hs_0.5_Ht_0.5	0	0	1
59_theo_MF_H0.5_sm_0_tm_0_sf_0.6_tf_0.2_Hs_0.5_Ht_0.5	0	0	1
59_theo_MF_H0.5_sm_0_tm_0_sf_0.6_tf_0.2_Hs_0.5_Ht_0.5	0	0	1
59_theo_MF_H0.5_sm_0_tm_0_sf_0.6_tf_0.2_Hs_0.5_Ht_0.5	0	0	1
59_theo_MF_H0.5_sm_0_tm_0_sf_0.6_tf_0.2_Hs_0.5_Ht_0.5	0	0	1
59_theo_MF_H0.5_sm_0_tm_0_sf_0.6_tf_0.2_Hs_0.5_Ht_0.5	0	0	1
59_theo_MF_H0.5_sm_0_tm_0_sf_0.6_tf_0.2_Hs_0.5_Ht_0.5	0	0	1
59_theo_MF_H0.5_sm_0_tm_0_sf_0.6_tf_0.2_Hs_0.5_Ht_0.5	0	0	1
59_theo_MF_H0.5_sm_0_tm_0_sf_0.6_tf_0.2_Hs_0.5_Ht_0.5	0	0	1
59_theo_MF_H0.5_sm_0_tm_0_sf_0.6_tf_0.2_Hs_0.5_Ht_0.5	0	0	1
59_theo_MF_H0.5_sm_0_tm_0_sf_0.6_tf_0.2_Hs_0.5_Ht_0.5	0	0	1
59_theo_MF_H0.5_sm_0_tm_0_sf_0.6_tf_0.2_Hs_0.5_Ht_0.5	0	0	1
59_theo_MF_H0.5_sm_0_tm_0_sf_0.6_tf_0.2_Hs_0.5_Ht_0.5	0	0	1
59_theo_MF_H0.5_sm_0_tm_0_sf_0.6_tf_0.2_Hs_0.5_Ht_0.5	0	0	1
59_theo_MF_H0.5_sm_0_tm_0_sf_0.6_tf_0.2_Hs_0.5_Ht_0.5	0	0	1
59_theo_MF_H0.5_sm_0_tm_0_sf_0.6_tf_0.2_Hs_0.5_Ht_0.5	0	0	1
59_theo_MF_H0.5_sm_0_tm_0_sf_0.6_tf_0.2_Hs_0.5_Ht_0.5	0	0	1
59_theo_MF_H0.5_sm_0_tm_0_sf_0.6_tf_0.2_Hs_0.5_Ht_0.5	0	0	1
59_theo_MF_H0.5_sm_0_tm_0_sf_0.6_tf_0.2_Hs_0.5_Ht_0.5	0	0	1
59_theo_MF_H0.5_sm_0_tm_0_sf_0.6_tf_0.2_Hs_0.5_Ht_0.5	0	0	1
59_theo_MF_H0.5_sm_0_tm_0_sf_0.6_tf_0.2_Hs_0.5_Ht_0.5	0	0	1
59_theo_MF_H0.5_sm_0_tm_0_sf_0.6_tf_0.2_Hs_0.5_Ht_0.5	0	0	1
59_theo_MF_H0.5_sm_0_tm_0_sf_0.6_tf_0.2_Hs_0.5_Ht_0.5	0	0	1
59_theo_MF_H0.5_sm_0_tm_0_sf_0.6_tf_0.2_Hs_0.5_Ht_0.5	0	0	1
59_theo_MF_H0.5_sm_0_tm_0_sf_0.6_tf_0.2_Hs_0.5_Ht_0.5	0	0	1
59_theo_MF_H0.5_sm_0_tm_0_sf_0.6_tf_0.2_Hs_0.5_Ht_0.5	0	0	1
59_theo_MF_H0.5_sm_0_tm_0_sf_0.6_tf_0.2_Hs_0.5_Ht_0.5	0	0	1
59_theo_MF_H0.5_sm_0_tm_0_sf_0.6_tf_0.2_Hs_0.5_Ht_0.5	0	0	1
59_theo_MF_H0.5_sm_0_tm_0_sf_0.6_tf_0.2_Hs_0.5_Ht_0.5	0	0	1
59_theo_MF_H0.5_sm_0_tm_0_sf_0.6_tf_0.2_Hs_0.5_Ht_0.5	0	0	1
59_theo_MF_H0.5_sm_0_tm_0_sf_0.6_tf_0.2_Hs_0.5_Ht_0.5	0	0	1
59_theo_MF_H0.5_sm_0_tm_0_sf_0.6_tf_0.2_Hs_0.5_Ht_0.5	0	0	1
59_theo_MF_H0.5_sm_0_tm_0_sf_0.6_tf_0.2_Hs_0.5_Ht_0.5	0	0	1
59_theo_MF_H0.5_sm_0_tm_0_sf_0.6_tf_0.2_Hs_0.5_Ht_0.5	0	0	1
59_theo_MF_H0.5_sm_0_tm_0_sf_0.6_tf_0.2_Hs_0.5_Ht_0.5	0	0	1
59_theo_MF_H0.5_sm_0_tm_0_sf_0.6_tf_0.2_Hs_0.5_Ht_0.5	0	0	1
59_theo_MF_H0.5_sm_0_tm_0_sf_0.6_tf_0.2_Hs_0.5_Ht_0.5	0	0	1
59_theo_MF_H0.5_sm_0_tm_0_sf_0.6_tf_0.2_Hs_0.5_Ht_0.5	0	0	1
59_theo_MF_H0.5_sm_0_tm_0_sf_0.6_tf_0.2_Hs_0.5_Ht_0.5	0	0	1
59_theo_MF_H0.5_sm_0_tm_0_sf_0.6_tf_0.2_Hs_0.5_Ht_0.5	0	0	1
59_theo_MF_H0.5_sm_0_tm_0_sf_0.6_tf_0.2_Hs_0.5_Ht_0.5	0	0	1
59_theo_MF_H0.5_sm_0_tm_0_sf_0.6_tf_0.2_Hs_0.5_Ht_0.5	0	0	1
59_theo_MF_H0.5_sm_0_tm_0_sf_0.6_tf_0.2_Hs_0.5_Ht_0.5	0	0	1
59_theo_MF_H0.5_sm_0_tm_0_sf_0.6_tf_0.2_Hs_0.5_Ht_0.5	0	0	1
59_theo_MF_H0.5_sm_0_tm_0_sf_0.6_tf_0.2_Hs_0.5_Ht_0.5	0	0	1
59_theo_MF_H0.5_sm_0_tm_0_sf_0.6_tf_0.2_Hs_0.5_Ht_0.5	0	0	1
59_theo_MF_H0.5_sm_0_tm_0_sf_0.6_tf_0.2_Hs_0.5_Ht_0.5	0	0	1
59_theo_MF_H0.5_sm_0_tm_0_sf_0.6_tf_0.2_Hs_0.5_Ht_0.5	0	0	1
59_theo_MF_H0.5_sm_0_tm_0_sf_0.6_tf_0.2_Hs_0.5_Ht_0.5	0	0	1
59_theo_MF_H0.5_sm_0_tm_0_sf_0.6_tf_0.2_Hs_0.5_Ht_0.5	0	0	1
59_theo_MF_H0.5_sm_0_tm_0_sf_0.6_tf_0.2_Hs_0.5_Ht_0.5	0	0	1
59_theo_MF_H0.5_sm_0_tm_0_sf_0.6_tf_0.2_Hs_0.5_Ht_0.5	0	0	1
59_theo_MF_H0.5_sm_0_tm_0_sf_0.6_tf_0.2_Hs_0.5_Ht_0.5	0	0	1
59_theo_MF_H0.5_sm_0_tm_0_sf_0.6_tf_0.2_Hs_0.5_Ht_0.5	0	0	1
59_theo_MF_H0.5_sm_0_tm_0_sf_0.6_tf_0.2_Hs_0.5_Ht_0.5	0	0	1
59_theo_MF_H0.5_sm_0_tm_0_sf_0.6_tf_0.2_Hs_0.5_Ht_0.5	0	0	1
59_theo_MF_H0.5_sm_0_tm_0_sf_0.6_tf_0.2_Hs_0.5_Ht_0.5	0	0	1
59_theo_MF_H0.5_sm_0_tm_0_sf_0.6_tf_0.2_Hs_0.5_Ht_0.5	0	0	1
59_theo_MF_H0.5_sm_0_tm_0_sf_0.6_tf_0.2_Hs_0.5_Ht_0.5	0	0	1
59_theo_MF_H0.5_sm_0_tm_0_sf_0.6_tf_0.2_Hs_0.5_Ht_0.5	0	0	1
59_theo_MF_H0.5_sm_0_tm_0_sf_0.6_tf_0.2_Hs_0.5_Ht_0.5	0	0	1
59_theo_MF_H0.5_sm_0_tm_0_sf_0.6_tf_0.2_Hs_0.5_Ht_0.5	0	0	1
59_theo_MF_H0.5_sm_0_tm_0_sf_0.6_tf_0.2_Hs_0.5_Ht_0.5	0	0	1
59_theo_MF_H0.5_sm_0_tm_0_sf_0.6_tf_0.2_Hs_0.5_Ht_0.5	0	0	1
59_theo_MF_H0.5_sm_0_tm_0_sf_0.6_tf_0.2_Hs_0.5_Ht_0.5	0	0	1
59_theo_MF_H0.5_sm_0_tm_0_sf_0.6_tf_0.2_Hs_0.5_Ht_0.5	0	0	1
59_theo_MF_H0.5_sm_0_tm_0_sf_0.6_tf_0.2_Hs_0.5_Ht_0.5	0	0	1
59_theo_MF_H0.5_sm_0_tm_0_sf_0.6_tf_0.2_Hs_0.5_Ht_0.5	0	0	1
[truncated: 433,601 more rows]
