# Supplementary material for: Balancing selection via life-history trade-offs maintains an inversion polymorphism in a seaweed fly
Source: Nat Commun. 2020 Feb 3;11:670. doi: 10.1038/s41467-020-14479-7 (PMC6997199; doi:10.1038/s41467-020-14479-7)
Supplement: Supplementary file 4 — Source Data [file 41467_2020_14479_MOESM4_ESM.zip › source_data/Fig_S1.txt]

box	substrat	generation	pop	genotype	sex	survival
CE01-01	L	1	CE	AA	f	0.988142292
CE02-01	L	1	CE	AA	f	1.235177866
CE03-01	L	1	CE	AA	f	1.549586777
CE04-01	L	1	CE	AA	f	0.568181818
CE07-01	F	1	CE	AA	f	0.710227273
CE08-01	F	1	CE	AA	f	0.516528926
CE09-01	F	1	CE	AA	f	1.196172249
CE10-01	F	1	CE	AA	f	0.284090909
KA21-01	L	1	KA	AA	f	0.511247444
KA23-01	L	1	KA	AA	f	0.533475593
KA24-01	L	1	KA	AA	f	0.584282793
KA25-01	L	1	KA	AA	f	0.557724484
KA26-01	F	1	KA	AA	f	0.511247444
KA27-01	F	1	KA	AA	f	0
KA28-01	F	1	KA	AA	f	1.066951187
KA30-01	F	1	KA	AA	f	0.836586726
CE01-02	L	2	CE	AA	f	0.383928571
CE01-03	L	3	CE	AA	f	0.9
CE01-04	L	4	CE	AA	f	1.105860113
CE01-05	L	5	CE	AA	f	0.802083333
CE07-02	F	2	CE	AA	f	0.737745098
CE07-03	F	3	CE	AA	f	1.001024113
CE07-04	F	4	CE	AA	f	0.770186335
CE07-05	F	5	CE	AA	f	0.714285714
KA21-02	L	2	KA	AA	f	0.384615385
KA21-03	L	3	KA	AA	f	0.755555556
KA21-04	L	4	KA	AA	f	1.300699301
KA21-05	L	5	KA	AA	f	1.604166667
KA27-02	F	2	KA	AA	f	0.391304348
KA27-03	F	3	KA	AA	f	0.833333333
KA27-04	F	4	KA	AA	f	1.060606061
KA27-05	F	5	KA	AA	f	1.086956522
CE01-01	L	1	CE	AB	f	0.929633867
CE02-01	L	1	CE	AB	f	0.929633867
CE03-01	L	1	CE	AB	f	0.971889952
CE04-01	L	1	CE	AB	f	0.740131579
CE07-01	F	1	CE	AB	f	0.959429825
CE08-01	F	1	CE	AB	f	1.121411483
CE09-01	F	1	CE	AB	f	0.86565097
CE10-01	F	1	CE	AB	f	1.315789474
KA21-01	L	1	KA	AB	f	0.788869765
KA23-01	L	1	KA	AB	f	0.898001946
KA24-01	L	1	KA	AB	f	0.573723465
KA25-01	L	1	KA	AB	f	0.860585198
KA26-01	F	1	KA	AB	f	0.932300631
KA27-01	F	1	KA	AB	f	0.932300631
KA28-01	F	1	KA	AB	f	0.898001946
KA30-01	F	1	KA	AB	f	0.704115162
CE01-02	L	2	CE	AB	f	1.320175439
CE01-03	L	3	CE	AB	f	1.022727273
CE01-04	L	4	CE	AB	f	1.029748284
CE01-05	L	5	CE	AB	f	1.378787879
CE07-02	F	2	CE	AB	f	1.109126984
CE07-03	F	3	CE	AB	f	0.84109079
CE07-04	F	4	CE	AB	f	1.109974425
CE07-05	F	5	CE	AB	f	1.25
KA21-02	L	2	KA	AB	f	1.285714286
KA21-03	L	3	KA	AB	f	1.295238095
KA21-04	L	4	KA	AB	f	0.792613636
KA21-05	L	5	KA	AB	f	0.651315789
KA27-02	F	2	KA	AB	f	1.318077803
KA27-03	F	3	KA	AB	f	1.326530612
KA27-04	F	4	KA	AB	f	1.029411765
KA27-05	F	5	KA	AB	f	1.118012422
CE01-01	L	1	CE	BB	f	1.207729469
CE02-01	L	1	CE	BB	f	1.006441224
CE03-01	L	1	CE	BB	f	0.631313131
CE04-01	L	1	CE	BB	f	2.083333333
CE07-01	F	1	CE	BB	f	1.350308642
CE08-01	F	1	CE	BB	f	1.052188552
CE09-01	F	1	CE	BB	f	1.218323587
CE10-01	F	1	CE	BB	f	0.694444444
KA21-01	L	1	KA	BB	f	1.790364583
KA23-01	L	1	KA	BB	f	1.528532609
KA24-01	L	1	KA	BB	f	2.232142857
KA25-01	L	1	KA	BB	f	1.598011364
KA26-01	F	1	KA	BB	f	1.46484375
KA27-01	F	1	KA	BB	f	1.790364583
KA28-01	F	1	KA	BB	f	1.188858696
KA30-01	F	1	KA	BB	f	1.775568182
CE01-02	L	2	CE	BB	f	1.254166667
CE01-03	L	3	CE	BB	f	1.5
CE01-04	L	4	CE	BB	f	0
CE01-05	L	5	CE	BB	f	0
CE07-02	F	2	CE	BB	f	1.433333333
CE07-03	F	3	CE	BB	f	1.457075099
CE07-04	F	4	CE	BB	f	NA
CE07-05	F	5	CE	BB	f	1.25
KA21-02	L	2	KA	BB	f	0.833333333
KA21-03	L	3	KA	BB	f	0.80952381
KA21-04	L	4	KA	BB	f	0.704545455
KA21-05	L	5	KA	BB	f	0.6875
KA27-02	F	2	KA	BB	f	0.869565217
KA27-03	F	3	KA	BB	f	0.357142857
KA27-04	F	4	KA	BB	f	0.53030303
KA27-05	F	5	KA	BB	f	0.326086957
CE01-01	L	1	CE	AA	m	1.420454545
CE02-01	L	1	CE	AA	m	1.482213439
CE03-01	L	1	CE	AA	m	1.136363636
CE04-01	L	1	CE	AA	m	1.80785124
CE07-01	F	1	CE	AA	m	0.236742424
CE08-01	F	1	CE	AA	m	0.473484848
CE09-01	F	1	CE	AA	m	0.811688312
CE10-01	F	1	CE	AA	m	1.352813853
KA21-01	L	1	KA	AA	m	0.255623722
KA23-01	L	1	KA	AA	m	0.255623722
KA24-01	L	1	KA	AA	m	0.968679367
KA25-01	L	1	KA	AA	m	0.292141396
KA26-01	F	1	KA	AA	m	1.022494888
KA27-01	F	1	KA	AA	m	0.511247444
KA28-01	F	1	KA	AA	m	1.533742331
KA30-01	F	1	KA	AA	m	0
CE01-02	L	2	CE	AA	m	1.535714286
CE01-03	L	3	CE	AA	m	0.642857143
CE01-04	L	4	CE	AA	m	0.595463138
CE01-05	L	5	CE	AA	m	0.802083333
CE07-02	F	2	CE	AA	m	1.370098039
CE07-03	F	3	CE	AA	m	1.023789992
CE07-04	F	4	CE	AA	m	0.210884354
CE07-05	F	5	CE	AA	m	0.714285714
KA21-02	L	2	KA	AA	m	1.153846154
KA21-03	L	3	KA	AA	m	1.187301587
KA21-04	L	4	KA	AA	m	0.758741259
KA21-05	L	5	KA	AA	m	0.717391304
KA27-02	F	2	KA	AA	m	1.369565217
KA27-03	F	3	KA	AA	m	0.833333333
KA27-04	F	4	KA	AA	m	0.466666667
KA27-05	F	5	KA	AA	m	1.145833333
CE01-01	L	1	CE	AB	m	1.027960526
CE02-01	L	1	CE	AB	m	0.57208238
CE03-01	L	1	CE	AB	m	1.151315789
CE04-01	L	1	CE	AB	m	0.598086124
CE07-01	F	1	CE	AB	m	1.233552632
CE08-01	F	1	CE	AB	m	1.096491228
CE09-01	F	1	CE	AB	m	0.78320802
CE10-01	F	1	CE	AB	m	0.626566416
KA21-01	L	1	KA	AB	m	1.004016064
KA23-01	L	1	KA	AB	m	1.219162364
KA24-01	L	1	KA	AB	m	1.177642902
KA25-01	L	1	KA	AB	m	1.311367921
KA26-01	F	1	KA	AB	m	1.004016064
KA27-01	F	1	KA	AB	m	0.717154332
KA28-01	F	1	KA	AB	m	0.860585198
KA30-01	F	1	KA	AB	m	0.946643718
CE01-02	L	2	CE	AB	m	0.754385965
CE01-03	L	3	CE	AB	m	1.461038961
CE01-04	L	4	CE	AB	m	1.544622426
CE01-05	L	5	CE	AB	m	1.272727273
CE07-02	F	2	CE	AB	m	0.853174603
CE07-03	F	3	CE	AB	m	0.988558352
CE07-04	F	4	CE	AB	m	1.649859944
CE07-05	F	5	CE	AB	m	1.153846154
KA21-02	L	2	KA	AB	m	1.214285714
KA21-03	L	3	KA	AB	m	0.863492063
KA21-04	L	4	KA	AB	m	1.144886364
KA21-05	L	5	KA	AB	m	1.132723112
KA27-02	F	2	KA	AB	m	1.153318078
KA27-03	F	3	KA	AB	m	1.428571429
KA27-04	F	4	KA	AB	m	1.647058824
KA27-05	F	5	KA	AB	m	0.982142857
CE01-01	L	1	CE	BB	m	0.578703704
CE02-01	L	1	CE	BB	m	1.811594203
CE03-01	L	1	CE	BB	m	0.462962963
CE04-01	L	1	CE	BB	m	1.473063973
CE07-01	F	1	CE	BB	m	0.964506173
CE08-01	F	1	CE	BB	m	1.157407407
CE09-01	F	1	CE	BB	m	1.76366843
CE10-01	F	1	CE	BB	m	1.76366843
KA21-01	L	1	KA	BB	m	1.46484375
KA23-01	L	1	KA	BB	m	0.9765625
KA24-01	L	1	KA	BB	m	0.616776316
KA25-01	L	1	KA	BB	m	0.744047619
KA26-01	F	1	KA	BB	m	0.9765625
KA27-01	F	1	KA	BB	m	1.953125
KA28-01	F	1	KA	BB	m	0.9765625
KA30-01	F	1	KA	BB	m	1.7578125
CE01-02	L	2	CE	BB	m	0.716666667
CE01-03	L	3	CE	BB	m	0
CE01-04	L	4	CE	BB	m	0.652173913
CE01-05	L	5	CE	BB	m	1.166666667
CE07-02	F	2	CE	BB	m	0.358333333
CE07-03	F	3	CE	BB	m	0.834782609
CE07-04	F	4	CE	BB	m	NA
CE07-05	F	5	CE	BB	m	1.666666667
KA21-02	L	2	KA	BB	m	0.208333333
KA21-03	L	3	KA	BB	m	0.80952381
KA21-04	L	4	KA	BB	m	1.409090909
KA21-05	L	5	KA	BB	m	1.434782609
KA27-02	F	2	KA	BB	m	0.347826087
KA27-03	F	3	KA	BB	m	0
KA27-04	F	4	KA	BB	m	0
KA27-05	F	5	KA	BB	m	0.625
