# Supplementary material for: Balancing selection via life-history trade-offs maintains an inversion polymorphism in a seaweed fly
Source: Nat Commun. 2020 Feb 3;11:670. doi: 10.1038/s41467-020-14479-7 (PMC6997199; doi:10.1038/s41467-020-14479-7)
Supplement: Supplementary file 4 — Source Data [file 41467_2020_14479_MOESM4_ESM.zip › source_data/Fig_S10A.txt]

Origin	Variable	Region	Pop	AA	AB	BB	X.ensemble	parametersChanging	numGenerations	eggsPerGenerations	eggsPerFemale	proportionFemales	propAA	propBB	globalSurvival	survivalFemalesAA	survivalFemalesAB	survivalFemalesBB	survivalMalesAA	survivalMalesAB	survivalMalesBB	reprodMalesAA	reprodMalesAB	reprodMalesBB	malesFreqDepCoef	eggsFemalesAA	eggsFemalesAB	eggsFemalesBB	femaleMaturation	maleMaturationAA	maleMaturationAB	maleMaturationBB	maturationCV	environmentTime	environmentTimeVariation
Obs_wild	Obs_wild	North_America	RC	0.08	0.79	0.12	NA	NA	NA	NA	NA	NA	NA	NA	NA	NA	NA	NA	NA	NA	NA	NA	NA	NA	NA	NA	NA	NA	NA	NA	NA	NA	NA	NA	NA
Obs_wild	Obs_wild	North_America	GM	0.12	0.78	0.1	NA	NA	NA	NA	NA	NA	NA	NA	NA	NA	NA	NA	NA	NA	NA	NA	NA	NA	NA	NA	NA	NA	NA	NA	NA	NA	NA	NA	NA
Obs_wild	Obs_wild	North_America	ME	0.07	0.74	0.19	NA	NA	NA	NA	NA	NA	NA	NA	NA	NA	NA	NA	NA	NA	NA	NA	NA	NA	NA	NA	NA	NA	NA	NA	NA	NA	NA	NA	NA
Obs_wild	Obs_wild	North_America	CE	0.14	0.63	0.22	NA	NA	NA	NA	NA	NA	NA	NA	NA	NA	NA	NA	NA	NA	NA	NA	NA	NA	NA	NA	NA	NA	NA	NA	NA	NA	NA	NA	NA
Obs_wild	Obs_wild	North_America	RB	0.05	0.6	0.35	NA	NA	NA	NA	NA	NA	NA	NA	NA	NA	NA	NA	NA	NA	NA	NA	NA	NA	NA	NA	NA	NA	NA	NA	NA	NA	NA	NA	NA
Obs_wild	Obs_wild	North_America	AG	0.06	0.6	0.34	NA	NA	NA	NA	NA	NA	NA	NA	NA	NA	NA	NA	NA	NA	NA	NA	NA	NA	NA	NA	NA	NA	NA	NA	NA	NA	NA	NA	NA
Obs_wild	Obs_wild	North_America	CB	0.12	0.59	0.29	NA	NA	NA	NA	NA	NA	NA	NA	NA	NA	NA	NA	NA	NA	NA	NA	NA	NA	NA	NA	NA	NA	NA	NA	NA	NA	NA	NA	NA
Obs_wild	Obs_wild	North_America	BT	0.03	0.57	0.4	NA	NA	NA	NA	NA	NA	NA	NA	NA	NA	NA	NA	NA	NA	NA	NA	NA	NA	NA	NA	NA	NA	NA	NA	NA	NA	NA	NA	NA
Obs_wild	Obs_wild	North_America	BS	0.1	0.54	0.36	NA	NA	NA	NA	NA	NA	NA	NA	NA	NA	NA	NA	NA	NA	NA	NA	NA	NA	NA	NA	NA	NA	NA	NA	NA	NA	NA	NA	NA
Obs_wild	Obs_wild	North_America	NB	0.07	0.54	0.39	NA	NA	NA	NA	NA	NA	NA	NA	NA	NA	NA	NA	NA	NA	NA	NA	NA	NA	NA	NA	NA	NA	NA	NA	NA	NA	NA	NA	NA
Obs_wild	Obs_wild	North_America	MA	0.12	0.54	0.34	NA	NA	NA	NA	NA	NA	NA	NA	NA	NA	NA	NA	NA	NA	NA	NA	NA	NA	NA	NA	NA	NA	NA	NA	NA	NA	NA	NA	NA
Obs_wild	Obs_wild	North_America	SS	0.21	0.53	0.26	NA	NA	NA	NA	NA	NA	NA	NA	NA	NA	NA	NA	NA	NA	NA	NA	NA	NA	NA	NA	NA	NA	NA	NA	NA	NA	NA	NA	NA
Obs_wild	Obs_wild	North_America	CP	0.13	0.5	0.38	NA	NA	NA	NA	NA	NA	NA	NA	NA	NA	NA	NA	NA	NA	NA	NA	NA	NA	NA	NA	NA	NA	NA	NA	NA	NA	NA	NA	NA
Obs_wild	Obs_wild	North_America	PM	0.07	0.5	0.43	NA	NA	NA	NA	NA	NA	NA	NA	NA	NA	NA	NA	NA	NA	NA	NA	NA	NA	NA	NA	NA	NA	NA	NA	NA	NA	NA	NA	NA
Obs_wild	Obs_wild	North_America	BP	0.08	0.49	0.43	NA	NA	NA	NA	NA	NA	NA	NA	NA	NA	NA	NA	NA	NA	NA	NA	NA	NA	NA	NA	NA	NA	NA	NA	NA	NA	NA	NA	NA
Obs_wild	Obs_wild	North_America	RT	0.06	0.47	0.47	NA	NA	NA	NA	NA	NA	NA	NA	NA	NA	NA	NA	NA	NA	NA	NA	NA	NA	NA	NA	NA	NA	NA	NA	NA	NA	NA	NA	NA
Obs_wild	Obs_wild	North_America	SI	0.21	0.46	0.33	NA	NA	NA	NA	NA	NA	NA	NA	NA	NA	NA	NA	NA	NA	NA	NA	NA	NA	NA	NA	NA	NA	NA	NA	NA	NA	NA	NA	NA
Obs_wild	Obs_wild	North_America	HA	0.08	0.42	0.5	NA	NA	NA	NA	NA	NA	NA	NA	NA	NA	NA	NA	NA	NA	NA	NA	NA	NA	NA	NA	NA	NA	NA	NA	NA	NA	NA	NA	NA
Obs_wild	Obs_wild	North_America	SB	0.1	0.42	0.48	NA	NA	NA	NA	NA	NA	NA	NA	NA	NA	NA	NA	NA	NA	NA	NA	NA	NA	NA	NA	NA	NA	NA	NA	NA	NA	NA	NA	NA
Obs_wild	Obs_wild	North_America	KA	0.08	0.4	0.51	NA	NA	NA	NA	NA	NA	NA	NA	NA	NA	NA	NA	NA	NA	NA	NA	NA	NA	NA	NA	NA	NA	NA	NA	NA	NA	NA	NA	NA
Obs_wild	Obs_wild	Scandinavia	VIK	0.12	0.69	0.19	NA	NA	NA	NA	NA	NA	NA	NA	NA	NA	NA	NA	NA	NA	NA	NA	NA	NA	NA	NA	NA	NA	NA	NA	NA	NA	NA	NA	NA
Obs_wild	Obs_wild	Scandinavia	FOR	0.07	0.67	0.26	NA	NA	NA	NA	NA	NA	NA	NA	NA	NA	NA	NA	NA	NA	NA	NA	NA	NA	NA	NA	NA	NA	NA	NA	NA	NA	NA	NA	NA
Obs_wild	Obs_wild	Scandinavia	VEJ	0.16	0.67	0.17	NA	NA	NA	NA	NA	NA	NA	NA	NA	NA	NA	NA	NA	NA	NA	NA	NA	NA	NA	NA	NA	NA	NA	NA	NA	NA	NA	NA	NA
Obs_wild	Obs_wild	Scandinavia	YST	0.13	0.65	0.22	NA	NA	NA	NA	NA	NA	NA	NA	NA	NA	NA	NA	NA	NA	NA	NA	NA	NA	NA	NA	NA	NA	NA	NA	NA	NA	NA	NA	NA
Obs_wild	Obs_wild	Scandinavia	TRA	0.07	0.64	0.29	NA	NA	NA	NA	NA	NA	NA	NA	NA	NA	NA	NA	NA	NA	NA	NA	NA	NA	NA	NA	NA	NA	NA	NA	NA	NA	NA	NA	NA
Obs_wild	Obs_wild	Scandinavia	ELL	0.15	0.63	0.22	NA	NA	NA	NA	NA	NA	NA	NA	NA	NA	NA	NA	NA	NA	NA	NA	NA	NA	NA	NA	NA	NA	NA	NA	NA	NA	NA	NA	NA
Obs_wild	Obs_wild	Scandinavia	BUA	0.08	0.61	0.31	NA	NA	NA	NA	NA	NA	NA	NA	NA	NA	NA	NA	NA	NA	NA	NA	NA	NA	NA	NA	NA	NA	NA	NA	NA	NA	NA	NA	NA
Obs_wild	Obs_wild	Scandinavia	OST	0.15	0.6	0.24	NA	NA	NA	NA	NA	NA	NA	NA	NA	NA	NA	NA	NA	NA	NA	NA	NA	NA	NA	NA	NA	NA	NA	NA	NA	NA	NA	NA	NA
Obs_wild	Obs_wild	Scandinavia	STE	0.19	0.59	0.23	NA	NA	NA	NA	NA	NA	NA	NA	NA	NA	NA	NA	NA	NA	NA	NA	NA	NA	NA	NA	NA	NA	NA	NA	NA	NA	NA	NA	NA
Obs_wild	Obs_wild	Scandinavia	KAM	0.06	0.58	0.37	NA	NA	NA	NA	NA	NA	NA	NA	NA	NA	NA	NA	NA	NA	NA	NA	NA	NA	NA	NA	NA	NA	NA	NA	NA	NA	NA	NA	NA
Obs_wild	Obs_wild	Scandinavia	TOR	0.11	0.57	0.31	NA	NA	NA	NA	NA	NA	NA	NA	NA	NA	NA	NA	NA	NA	NA	NA	NA	NA	NA	NA	NA	NA	NA	NA	NA	NA	NA	NA	NA
Obs_wild	Obs_wild	Scandinavia	HOM	0.16	0.56	0.28	NA	NA	NA	NA	NA	NA	NA	NA	NA	NA	NA	NA	NA	NA	NA	NA	NA	NA	NA	NA	NA	NA	NA	NA	NA	NA	NA	NA	NA
Obs_wild	Obs_wild	Scandinavia	MOL	0.16	0.53	0.31	NA	NA	NA	NA	NA	NA	NA	NA	NA	NA	NA	NA	NA	NA	NA	NA	NA	NA	NA	NA	NA	NA	NA	NA	NA	NA	NA	NA	NA
Obs_wild	Obs_wild	Scandinavia	SKA	0.09	0.51	0.4	NA	NA	NA	NA	NA	NA	NA	NA	NA	NA	NA	NA	NA	NA	NA	NA	NA	NA	NA	NA	NA	NA	NA	NA	NA	NA	NA	NA	NA
Obs_wild	Obs_wild	Scandinavia	KAS	0.09	0.51	0.39	NA	NA	NA	NA	NA	NA	NA	NA	NA	NA	NA	NA	NA	NA	NA	NA	NA	NA	NA	NA	NA	NA	NA	NA	NA	NA	NA	NA	NA
exp-5G	exp-5G	G5	CE01-05	0.458333333	0.520833333	0.020833333	NA	NA	NA	NA	NA	NA	NA	NA	NA	NA	NA	NA	NA	NA	NA	NA	NA	NA	NA	NA	NA	NA	NA	NA	NA	NA	NA	NA	NA
exp-5G	exp-5G	G5	CE02-05	0.319148936	0.638297872	0.042553191	NA	NA	NA	NA	NA	NA	NA	NA	NA	NA	NA	NA	NA	NA	NA	NA	NA	NA	NA	NA	NA	NA	NA	NA	NA	NA	NA	NA	NA
exp-5G	exp-5G	G5	CE03-05	0.304347826	0.543478261	0.152173913	NA	NA	NA	NA	NA	NA	NA	NA	NA	NA	NA	NA	NA	NA	NA	NA	NA	NA	NA	NA	NA	NA	NA	NA	NA	NA	NA	NA	NA
exp-5G	exp-5G	G5	CE04-05	0.5625	0.4375	0	NA	NA	NA	NA	NA	NA	NA	NA	NA	NA	NA	NA	NA	NA	NA	NA	NA	NA	NA	NA	NA	NA	NA	NA	NA	NA	NA	NA	NA
exp-5G	exp-5G	G5	CE07-05	0.333333333	0.520833333	0.145833333	NA	NA	NA	NA	NA	NA	NA	NA	NA	NA	NA	NA	NA	NA	NA	NA	NA	NA	NA	NA	NA	NA	NA	NA	NA	NA	NA	NA	NA
exp-5G	exp-5G	G5	CE08-05	0.489361702	0.468085106	0.042553191	NA	NA	NA	NA	NA	NA	NA	NA	NA	NA	NA	NA	NA	NA	NA	NA	NA	NA	NA	NA	NA	NA	NA	NA	NA	NA	NA	NA	NA
exp-5G	exp-5G	G5	CE09-05	0.425531915	0.489361702	0.085106383	NA	NA	NA	NA	NA	NA	NA	NA	NA	NA	NA	NA	NA	NA	NA	NA	NA	NA	NA	NA	NA	NA	NA	NA	NA	NA	NA	NA	NA
exp-5G	exp-5G	G5	CE10-05	0.395833333	0.541666667	0.0625	NA	NA	NA	NA	NA	NA	NA	NA	NA	NA	NA	NA	NA	NA	NA	NA	NA	NA	NA	NA	NA	NA	NA	NA	NA	NA	NA	NA	NA
exp-5G	exp-5G	G5	KA21-05	0.425531915	0.510638298	0.063829787	NA	NA	NA	NA	NA	NA	NA	NA	NA	NA	NA	NA	NA	NA	NA	NA	NA	NA	NA	NA	NA	NA	NA	NA	NA	NA	NA	NA	NA
exp-5G	exp-5G	G5	KA23-05	0.568181818	0.363636364	0.068181818	NA	NA	NA	NA	NA	NA	NA	NA	NA	NA	NA	NA	NA	NA	NA	NA	NA	NA	NA	NA	NA	NA	NA	NA	NA	NA	NA	NA	NA
exp-5G	exp-5G	G5	KA24-05	0.341463415	0.609756098	0.048780488	NA	NA	NA	NA	NA	NA	NA	NA	NA	NA	NA	NA	NA	NA	NA	NA	NA	NA	NA	NA	NA	NA	NA	NA	NA	NA	NA	NA	NA
exp-5G	exp-5G	G5	KA25-05	0.25	0.729166667	0.020833333	NA	NA	NA	NA	NA	NA	NA	NA	NA	NA	NA	NA	NA	NA	NA	NA	NA	NA	NA	NA	NA	NA	NA	NA	NA	NA	NA	NA	NA
exp-5G	exp-5G	G5	KA26-05	0.465116279	0.465116279	0.069767442	NA	NA	NA	NA	NA	NA	NA	NA	NA	NA	NA	NA	NA	NA	NA	NA	NA	NA	NA	NA	NA	NA	NA	NA	NA	NA	NA	NA	NA
exp-5G	exp-5G	G5	KA27-05	0.446808511	0.489361702	0.063829787	NA	NA	NA	NA	NA	NA	NA	NA	NA	NA	NA	NA	NA	NA	NA	NA	NA	NA	NA	NA	NA	NA	NA	NA	NA	NA	NA	NA	NA
exp-5G	exp-5G	G5	KA28-05	0.418604651	0.534883721	0.046511628	NA	NA	NA	NA	NA	NA	NA	NA	NA	NA	NA	NA	NA	NA	NA	NA	NA	NA	NA	NA	NA	NA	NA	NA	NA	NA	NA	NA	NA
exp-5G	exp-5G	G5	KA30-05	0.428571429	0.547619048	0.023809524	NA	NA	NA	NA	NA	NA	NA	NA	NA	NA	NA	NA	NA	NA	NA	NA	NA	NA	NA	NA	NA	NA	NA	NA	NA	NA	NA	NA	NA
45_rust_surv	45_rust_surv_BB0.4_freq0.9_exp	45_rust_surv_BB0.4_freq0.9_exp	replicate_01	0.90020964360587	0.0985324947589098	0.00125786163522013	45_rust_surv	environment	200	10000	70	0.5	0.07	0.44	0.3	0.71	0.9	1	0.81	1	0.88	1	0.7	0.4	0.9	1	0.97	0.87	8.8	12.8	10.3	8.7	0.5	30	1
45_rust_surv	45_rust_surv_BB0.4_freq0.9_exp	45_rust_surv_BB0.4_freq0.9_exp	replicate_02	0.824097397145256	0.171284634760705	0.00461796809403862	45_rust_surv	environment	200	10000	70	0.5	0.07	0.44	0.3	0.71	0.9	1	0.81	1	0.88	1	0.7	0.4	0.9	1	0.97	0.87	8.8	12.8	10.3	8.7	0.5	30	1
45_rust_surv	45_rust_surv_BB0.4_freq0.9_exp	45_rust_surv_BB0.4_freq0.9_exp	replicate_03	0.923577941815024	0.0738167607468519	0.00260529743812419	45_rust_surv	environment	200	10000	70	0.5	0.07	0.44	0.3	0.71	0.9	1	0.81	1	0.88	1	0.7	0.4	0.9	1	0.97	0.87	8.8	12.8	10.3	8.7	0.5	30	1
45_rust_surv	45_rust_surv_BB0.4_freq0.9_exp	45_rust_surv_BB0.4_freq0.9_exp	replicate_04	0.948507139766335	0.0506274340112505	0.000865426222414539	45_rust_surv	environment	200	10000	70	0.5	0.07	0.44	0.3	0.71	0.9	1	0.81	1	0.88	1	0.7	0.4	0.9	1	0.97	0.87	8.8	12.8	10.3	8.7	0.5	30	1
45_rust_surv	45_rust_surv_BB0.4_freq0.9_exp	45_rust_surv_BB0.4_freq0.9_exp	replicate_05	0.923409779316313	0.0757247944612722	0.000865426222414539	45_rust_surv	environment	200	10000	70	0.5	0.07	0.44	0.3	0.71	0.9	1	0.81	1	0.88	1	0.7	0.4	0.9	1	0.97	0.87	8.8	12.8	10.3	8.7	0.5	30	1
45_rust_surv	45_rust_surv_BB0.4_freq0.9_exp	45_rust_surv_BB0.4_freq0.9_exp	replicate_06	0.902523933855527	0.0944299390774587	0.0030461270670148	45_rust_surv	environment	200	10000	70	0.5	0.07	0.44	0.3	0.71	0.9	1	0.81	1	0.88	1	0.7	0.4	0.9	1	0.97	0.87	8.8	12.8	10.3	8.7	0.5	30	1
45_rust_surv	45_rust_surv_BB0.4_freq0.9_exp	45_rust_surv_BB0.4_freq0.9_exp	replicate_07	0.872639437856829	0.121651295564339	0.0057092665788318	45_rust_surv	environment	200	10000	70	0.5	0.07	0.44	0.3	0.71	0.9	1	0.81	1	0.88	1	0.7	0.4	0.9	1	0.97	0.87	8.8	12.8	10.3	8.7	0.5	30	1
45_rust_surv	45_rust_surv_BB0.4_freq0.9_exp	45_rust_surv_BB0.4_freq0.9_exp	replicate_08	0.925164113785558	0.074835886214442	0	45_rust_surv	environment	200	10000	70	0.5	0.07	0.44	0.3	0.71	0.9	1	0.81	1	0.88	1	0.7	0.4	0.9	1	0.97	0.87	8.8	12.8	10.3	8.7	0.5	30	1
45_rust_surv	45_rust_surv_BB0.4_freq0.9_exp	45_rust_surv_BB0.4_freq0.9_exp	replicate_09	0.905938448201127	0.0879930645860425	0.00606848721283052	45_rust_surv	environment	200	10000	70	0.5	0.07	0.44	0.3	0.71	0.9	1	0.81	1	0.88	1	0.7	0.4	0.9	1	0.97	0.87	8.8	12.8	10.3	8.7	0.5	30	1
45_rust_surv	45_rust_surv_BB0.4_freq0.9_exp	45_rust_surv_BB0.4_freq0.9_exp	replicate_10	0.875868055555556	0.119357638888889	0.00477430555555556	45_rust_surv	environment	200	10000	70	0.5	0.07	0.44	0.3	0.71	0.9	1	0.81	1	0.88	1	0.7	0.4	0.9	1	0.97	0.87	8.8	12.8	10.3	8.7	0.5	30	1
45_rust_surv	45_rust_surv_BB0.4_freq0.9_exp	45_rust_surv_BB0.4_freq0.9_exp	replicate_11	0.915794066317626	0.0824607329842932	0.00174520069808028	45_rust_surv	environment	200	10000	70	0.5	0.07	0.44	0.3	0.71	0.9	1	0.81	1	0.88	1	0.7	0.4	0.9	1	0.97	0.87	8.8	12.8	10.3	8.7	0.5	30	1
45_rust_surv	45_rust_surv_BB0.4_freq0.9_exp	45_rust_surv_BB0.4_freq0.9_exp	replicate_12	0.910729991204925	0.0883905013192612	0.000879507475813544	45_rust_surv	environment	200	10000	70	0.5	0.07	0.44	0.3	0.71	0.9	1	0.81	1	0.88	1	0.7	0.4	0.9	1	0.97	0.87	8.8	12.8	10.3	8.7	0.5	30	1
45_rust_surv	45_rust_surv_BB0.4_freq0.9_exp	45_rust_surv_BB0.4_freq0.9_exp	replicate_13	0.874086807047701	0.121615814353245	0.00429737859905458	45_rust_surv	environment	200	10000	70	0.5	0.07	0.44	0.3	0.71	0.9	1	0.81	1	0.88	1	0.7	0.4	0.9	1	0.97	0.87	8.8	12.8	10.3	8.7	0.5	30	1
45_rust_surv	45_rust_surv_BB0.4_freq0.9_exp	45_rust_surv_BB0.4_freq0.9_exp	replicate_14	0.86404833836858	0.131635735865343	0.00431592576607682	45_rust_surv	environment	200	10000	70	0.5	0.07	0.44	0.3	0.71	0.9	1	0.81	1	0.88	1	0.7	0.4	0.9	1	0.97	0.87	8.8	12.8	10.3	8.7	0.5	30	1
45_rust_surv	45_rust_surv_BB0.4_freq0.9_exp	45_rust_surv_BB0.4_freq0.9_exp	replicate_15	1	0	0	45_rust_surv	environment	200	10000	70	0.5	0.07	0.44	0.3	0.71	0.9	1	0.81	1	0.88	1	0.7	0.4	0.9	1	0.97	0.87	8.8	12.8	10.3	8.7	0.5	30	1
45_rust_surv	45_rust_surv_BB0.4_freq0.9_exp	45_rust_surv_BB0.4_freq0.9_exp	replicate_16	0.910958904109589	0.089041095890411	0	45_rust_surv	environment	200	10000	70	0.5	0.07	0.44	0.3	0.71	0.9	1	0.81	1	0.88	1	0.7	0.4	0.9	1	0.97	0.87	8.8	12.8	10.3	8.7	0.5	30	1
45_rust_surv	45_rust_surv_BB0.4_freq0.9_exp	45_rust_surv_BB0.4_freq0.9_exp	replicate_17	0.899913718723037	0.0983606557377049	0.00172562553925798	45_rust_surv	environment	200	10000	70	0.5	0.07	0.44	0.3	0.71	0.9	1	0.81	1	0.88	1	0.7	0.4	0.9	1	0.97	0.87	8.8	12.8	10.3	8.7	0.5	30	1
45_rust_surv	45_rust_surv_BB0.4_freq0.9_exp	45_rust_surv_BB0.4_freq0.9_exp	replicate_18	0.861616589081676	0.13245873889124	0.00592467202708421	45_rust_surv	environment	200	10000	70	0.5	0.07	0.44	0.3	0.71	0.9	1	0.81	1	0.88	1	0.7	0.4	0.9	1	0.97	0.87	8.8	12.8	10.3	8.7	0.5	30	1
45_rust_surv	45_rust_surv_BB0.4_freq0.9_exp	45_rust_surv_BB0.4_freq0.9_exp	replicate_19	0.891670263271472	0.104876996115667	0.00345274061286146	45_rust_surv	environment	200	10000	70	0.5	0.07	0.44	0.3	0.71	0.9	1	0.81	1	0.88	1	0.7	0.4	0.9	1	0.97	0.87	8.8	12.8	10.3	8.7	0.5	30	1
45_rust_surv	45_rust_surv_BB0.4_freq0.9_exp	45_rust_surv_BB0.4_freq0.9_exp	replicate_20	0.901213171577123	0.0957538994800693	0.00303292894280763	45_rust_surv	environment	200	10000	70	0.5	0.07	0.44	0.3	0.71	0.9	1	0.81	1	0.88	1	0.7	0.4	0.9	1	0.97	0.87	8.8	12.8	10.3	8.7	0.5	30	1
45_rust_surv	45_rust_surv_BB0.4_freq0.9_exp	45_rust_surv_BB0.4_freq0.9_exp	replicate_21	0.907415345049293	0.0904414916416631	0.00214316330904415	45_rust_surv	environment	200	10000	70	0.5	0.07	0.44	0.3	0.71	0.9	1	0.81	1	0.88	1	0.7	0.4	0.9	1	0.97	0.87	8.8	12.8	10.3	8.7	0.5	30	1
45_rust_surv	45_rust_surv_BB0.4_freq0.9_exp	45_rust_surv_BB0.4_freq0.9_exp	replicate_22	0.867572156196944	0.130305602716469	0.00212224108658744	45_rust_surv	environment	200	10000	70	0.5	0.07	0.44	0.3	0.71	0.9	1	0.81	1	0.88	1	0.7	0.4	0.9	1	0.97	0.87	8.8	12.8	10.3	8.7	0.5	30	1
45_rust_surv	45_rust_surv_BB0.4_freq0.9_exp	45_rust_surv_BB0.4_freq0.9_exp	replicate_23	0.967842786958464	0.0321572130415364	0	45_rust_surv	environment	200	10000	70	0.5	0.07	0.44	0.3	0.71	0.9	1	0.81	1	0.88	1	0.7	0.4	0.9	1	0.97	0.87	8.8	12.8	10.3	8.7	0.5	30	1
45_rust_surv	45_rust_surv_BB0.4_freq0.9_exp	45_rust_surv_BB0.4_freq0.9_exp	replicate_24	0.839085418464193	0.157463330457291	0.00345125107851596	45_rust_surv	environment	200	10000	70	0.5	0.07	0.44	0.3	0.71	0.9	1	0.81	1	0.88	1	0.7	0.4	0.9	1	0.97	0.87	8.8	12.8	10.3	8.7	0.5	30	1
45_rust_surv	45_rust_surv_BB0.4_freq0.9_exp	45_rust_surv_BB0.4_freq0.9_exp	replicate_25	0.843947701391818	0.153099957823703	0.00295234078447912	45_rust_surv	environment	200	10000	70	0.5	0.07	0.44	0.3	0.71	0.9	1	0.81	1	0.88	1	0.7	0.4	0.9	1	0.97	0.87	8.8	12.8	10.3	8.7	0.5	30	1
45_rust_surv	45_rust_surv_BB0.4_freq0.9_exp	45_rust_surv_BB0.4_freq0.9_exp	replicate_26	0.827900912646675	0.162972620599739	0.0091264667535854	45_rust_surv	environment	200	10000	70	0.5	0.07	0.44	0.3	0.71	0.9	1	0.81	1	0.88	1	0.7	0.4	0.9	1	0.97	0.87	8.8	12.8	10.3	8.7	0.5	30	1
45_rust_surv	45_rust_surv_BB0.4_freq0.9_exp	45_rust_surv_BB0.4_freq0.9_exp	replicate_27	0.904867256637168	0.0920353982300885	0.00309734513274336	45_rust_surv	environment	200	10000	70	0.5	0.07	0.44	0.3	0.71	0.9	1	0.81	1	0.88	1	0.7	0.4	0.9	1	0.97	0.87	8.8	12.8	10.3	8.7	0.5	30	1
45_rust_surv	45_rust_surv_BB0.4_freq0.9_exp	45_rust_surv_BB0.4_freq0.9_exp	replicate_28	0.849531116794544	0.142796248934356	0.00767263427109974	45_rust_surv	environment	200	10000	70	0.5	0.07	0.44	0.3	0.71	0.9	1	0.81	1	0.88	1	0.7	0.4	0.9	1	0.97	0.87	8.8	12.8	10.3	8.7	0.5	30	1
45_rust_surv	45_rust_surv_BB0.4_freq0.9_exp	45_rust_surv_BB0.4_freq0.9_exp	replicate_29	0.939141856392294	0.0608581436077058	0	45_rust_surv	environment	200	10000	70	0.5	0.07	0.44	0.3	0.71	0.9	1	0.81	1	0.88	1	0.7	0.4	0.9	1	0.97	0.87	8.8	12.8	10.3	8.7	0.5	30	1
45_rust_surv	45_rust_surv_BB0.4_freq0.9_exp	45_rust_surv_BB0.4_freq0.9_exp	replicate_30	0.872586872586873	0.124410124410124	0.003003003003003	45_rust_surv	environment	200	10000	70	0.5	0.07	0.44	0.3	0.71	0.9	1	0.81	1	0.88	1	0.7	0.4	0.9	1	0.97	0.87	8.8	12.8	10.3	8.7	0.5	30	1
45_rust_surv	45_rust_surv_BB0.4_freq0.9_low	45_rust_surv_BB0.4_freq0.9_low	replicate_01	1	0	0	45_rust_surv	environment	200	10000	70	0.5	0.07	0.44	0.3	0.8	0.92	1	0.83	1	0.73	1	0.7	0.4	0.9	1	0.97	0.87	8.8	12.8	10.3	8.7	0.5	30	1
45_rust_surv	45_rust_surv_BB0.4_freq0.9_low	45_rust_surv_BB0.4_freq0.9_low	replicate_02	1	0	0	45_rust_surv	environment	200	10000	70	0.5	0.07	0.44	0.3	0.8	0.92	1	0.83	1	0.73	1	0.7	0.4	0.9	1	0.97	0.87	8.8	12.8	10.3	8.7	0.5	30	1
45_rust_surv	45_rust_surv_BB0.4_freq0.9_low	45_rust_surv_BB0.4_freq0.9_low	replicate_03	1	0	0	45_rust_surv	environment	200	10000	70	0.5	0.07	0.44	0.3	0.8	0.92	1	0.83	1	0.73	1	0.7	0.4	0.9	1	0.97	0.87	8.8	12.8	10.3	8.7	0.5	30	1
45_rust_surv	45_rust_surv_BB0.4_freq0.9_low	45_rust_surv_BB0.4_freq0.9_low	replicate_04	1	0	0	45_rust_surv	environment	200	10000	70	0.5	0.07	0.44	0.3	0.8	0.92	1	0.83	1	0.73	1	0.7	0.4	0.9	1	0.97	0.87	8.8	12.8	10.3	8.7	0.5	30	1
45_rust_surv	45_rust_surv_BB0.4_freq0.9_low	45_rust_surv_BB0.4_freq0.9_low	replicate_05	1	0	0	45_rust_surv	environment	200	10000	70	0.5	0.07	0.44	0.3	0.8	0.92	1	0.83	1	0.73	1	0.7	0.4	0.9	1	0.97	0.87	8.8	12.8	10.3	8.7	0.5	30	1
45_rust_surv	45_rust_surv_BB0.4_freq0.9_low	45_rust_surv_BB0.4_freq0.9_low	replicate_06	1	0	0	45_rust_surv	environment	200	10000	70	0.5	0.07	0.44	0.3	0.8	0.92	1	0.83	1	0.73	1	0.7	0.4	0.9	1	0.97	0.87	8.8	12.8	10.3	8.7	0.5	30	1
45_rust_surv	45_rust_surv_BB0.4_freq0.9_low	45_rust_surv_BB0.4_freq0.9_low	replicate_07	1	0	0	45_rust_surv	environment	200	10000	70	0.5	0.07	0.44	0.3	0.8	0.92	1	0.83	1	0.73	1	0.7	0.4	0.9	1	0.97	0.87	8.8	12.8	10.3	8.7	0.5	30	1
45_rust_surv	45_rust_surv_BB0.4_freq0.9_low	45_rust_surv_BB0.4_freq0.9_low	replicate_08	1	0	0	45_rust_surv	environment	200	10000	70	0.5	0.07	0.44	0.3	0.8	0.92	1	0.83	1	0.73	1	0.7	0.4	0.9	1	0.97	0.87	8.8	12.8	10.3	8.7	0.5	30	1
45_rust_surv	45_rust_surv_BB0.4_freq0.9_low	45_rust_surv_BB0.4_freq0.9_low	replicate_09	1	0	0	45_rust_surv	environment	200	10000	70	0.5	0.07	0.44	0.3	0.8	0.92	1	0.83	1	0.73	1	0.7	0.4	0.9	1	0.97	0.87	8.8	12.8	10.3	8.7	0.5	30	1
45_rust_surv	45_rust_surv_BB0.4_freq0.9_low	45_rust_surv_BB0.4_freq0.9_low	replicate_10	1	0	0	45_rust_surv	environment	200	10000	70	0.5	0.07	0.44	0.3	0.8	0.92	1	0.83	1	0.73	1	0.7	0.4	0.9	1	0.97	0.87	8.8	12.8	10.3	8.7	0.5	30	1
45_rust_surv	45_rust_surv_BB0.4_freq0.9_low	45_rust_surv_BB0.4_freq0.9_low	replicate_11	1	0	0	45_rust_surv	environment	200	10000	70	0.5	0.07	0.44	0.3	0.8	0.92	1	0.83	1	0.73	1	0.7	0.4	0.9	1	0.97	0.87	8.8	12.8	10.3	8.7	0.5	30	1
45_rust_surv	45_rust_surv_BB0.4_freq0.9_low	45_rust_surv_BB0.4_freq0.9_low	replicate_12	1	0	0	45_rust_surv	environment	200	10000	70	0.5	0.07	0.44	0.3	0.8	0.92	1	0.83	1	0.73	1	0.7	0.4	0.9	1	0.97	0.87	8.8	12.8	10.3	8.7	0.5	30	1
45_rust_surv	45_rust_surv_BB0.4_freq0.9_low	45_rust_surv_BB0.4_freq0.9_low	replicate_13	1	0	0	45_rust_surv	environment	200	10000	70	0.5	0.07	0.44	0.3	0.8	0.92	1	0.83	1	0.73	1	0.7	0.4	0.9	1	0.97	0.87	8.8	12.8	10.3	8.7	0.5	30	1
45_rust_surv	45_rust_surv_BB0.4_freq0.9_low	45_rust_surv_BB0.4_freq0.9_low	replicate_14	1	0	0	45_rust_surv	environment	200	10000	70	0.5	0.07	0.44	0.3	0.8	0.92	1	0.83	1	0.73	1	0.7	0.4	0.9	1	0.97	0.87	8.8	12.8	10.3	8.7	0.5	30	1
45_rust_surv	45_rust_surv_BB0.4_freq0.9_low	45_rust_surv_BB0.4_freq0.9_low	replicate_15	1	0	0	45_rust_surv	environment	200	10000	70	0.5	0.07	0.44	0.3	0.8	0.92	1	0.83	1	0.73	1	0.7	0.4	0.9	1	0.97	0.87	8.8	12.8	10.3	8.7	0.5	30	1
45_rust_surv	45_rust_surv_BB0.4_freq0.9_low	45_rust_surv_BB0.4_freq0.9_low	replicate_16	1	0	0	45_rust_surv	environment	200	10000	70	0.5	0.07	0.44	0.3	0.8	0.92	1	0.83	1	0.73	1	0.7	0.4	0.9	1	0.97	0.87	8.8	12.8	10.3	8.7	0.5	30	1
45_rust_surv	45_rust_surv_BB0.4_freq0.9_low	45_rust_surv_BB0.4_freq0.9_low	replicate_17	1	0	0	45_rust_surv	environment	200	10000	70	0.5	0.07	0.44	0.3	0.8	0.92	1	0.83	1	0.73	1	0.7	0.4	0.9	1	0.97	0.87	8.8	12.8	10.3	8.7	0.5	30	1
45_rust_surv	45_rust_surv_BB0.4_freq0.9_low	45_rust_surv_BB0.4_freq0.9_low	replicate_18	1	0	0	45_rust_surv	environment	200	10000	70	0.5	0.07	0.44	0.3	0.8	0.92	1	0.83	1	0.73	1	0.7	0.4	0.9	1	0.97	0.87	8.8	12.8	10.3	8.7	0.5	30	1
45_rust_surv	45_rust_surv_BB0.4_freq0.9_low	45_rust_surv_BB0.4_freq0.9_low	replicate_19	1	0	0	45_rust_surv	environment	200	10000	70	0.5	0.07	0.44	0.3	0.8	0.92	1	0.83	1	0.73	1	0.7	0.4	0.9	1	0.97	0.87	8.8	12.8	10.3	8.7	0.5	30	1
45_rust_surv	45_rust_surv_BB0.4_freq0.9_low	45_rust_surv_BB0.4_freq0.9_low	replicate_20	1	0	0	45_rust_surv	environment	200	10000	70	0.5	0.07	0.44	0.3	0.8	0.92	1	0.83	1	0.73	1	0.7	0.4	0.9	1	0.97	0.87	8.8	12.8	10.3	8.7	0.5	30	1
45_rust_surv	45_rust_surv_BB0.4_freq0.9_low	45_rust_surv_BB0.4_freq0.9_low	replicate_21	1	0	0	45_rust_surv	environment	200	10000	70	0.5	0.07	0.44	0.3	0.8	0.92	1	0.83	1	0.73	1	0.7	0.4	0.9	1	0.97	0.87	8.8	12.8	10.3	8.7	0.5	30	1
45_rust_surv	45_rust_surv_BB0.4_freq0.9_low	45_rust_surv_BB0.4_freq0.9_low	replicate_22	1	0	0	45_rust_surv	environment	200	10000	70	0.5	0.07	0.44	0.3	0.8	0.92	1	0.83	1	0.73	1	0.7	0.4	0.9	1	0.97	0.87	8.8	12.8	10.3	8.7	0.5	30	1
45_rust_surv	45_rust_surv_BB0.4_freq0.9_low	45_rust_surv_BB0.4_freq0.9_low	replicate_23	1	0	0	45_rust_surv	environment	200	10000	70	0.5	0.07	0.44	0.3	0.8	0.92	1	0.83	1	0.73	1	0.7	0.4	0.9	1	0.97	0.87	8.8	12.8	10.3	8.7	0.5	30	1
45_rust_surv	45_rust_surv_BB0.4_freq0.9_low	45_rust_surv_BB0.4_freq0.9_low	replicate_24	1	0	0	45_rust_surv	environment	200	10000	70	0.5	0.07	0.44	0.3	0.8	0.92	1	0.83	1	0.73	1	0.7	0.4	0.9	1	0.97	0.87	8.8	12.8	10.3	8.7	0.5	30	1
45_rust_surv	45_rust_surv_BB0.4_freq0.9_low	45_rust_surv_BB0.4_freq0.9_low	replicate_25	1	0	0	45_rust_surv	environment	200	10000	70	0.5	0.07	0.44	0.3	0.8	0.92	1	0.83	1	0.73	1	0.7	0.4	0.9	1	0.97	0.87	8.8	12.8	10.3	8.7	0.5	30	1
45_rust_surv	45_rust_surv_BB0.4_freq0.9_low	45_rust_surv_BB0.4_freq0.9_low	replicate_26	1	0	0	45_rust_surv	environment	200	10000	70	0.5	0.07	0.44	0.3	0.8	0.92	1	0.83	1	0.73	1	0.7	0.4	0.9	1	0.97	0.87	8.8	12.8	10.3	8.7	0.5	30	1
45_rust_surv	45_rust_surv_BB0.4_freq0.9_low	45_rust_surv_BB0.4_freq0.9_low	replicate_27	1	0	0	45_rust_surv	environment	200	10000	70	0.5	0.07	0.44	0.3	0.8	0.92	1	0.83	1	0.73	1	0.7	0.4	0.9	1	0.97	0.87	8.8	12.8	10.3	8.7	0.5	30	1
45_rust_surv	45_rust_surv_BB0.4_freq0.9_low	45_rust_surv_BB0.4_freq0.9_low	replicate_28	1	0	0	45_rust_surv	environment	200	10000	70	0.5	0.07	0.44	0.3	0.8	0.92	1	0.83	1	0.73	1	0.7	0.4	0.9	1	0.97	0.87	8.8	12.8	10.3	8.7	0.5	30	1
45_rust_surv	45_rust_surv_BB0.4_freq0.9_low	45_rust_surv_BB0.4_freq0.9_low	replicate_29	1	0	0	45_rust_surv	environment	200	10000	70	0.5	0.07	0.44	0.3	0.8	0.92	1	0.83	1	0.73	1	0.7	0.4	0.9	1	0.97	0.87	8.8	12.8	10.3	8.7	0.5	30	1
45_rust_surv	45_rust_surv_BB0.4_freq0.9_low	45_rust_surv_BB0.4_freq0.9_low	replicate_30	1	0	0	45_rust_surv	environment	200	10000	70	0.5	0.07	0.44	0.3	0.8	0.92	1	0.83	1	0.73	1	0.7	0.4	0.9	1	0.97	0.87	8.8	12.8	10.3	8.7	0.5	30	1
45_rust_surv	45_rust_surv_BB0.4_freq0.9_medium	45_rust_surv_BB0.4_freq0.9_medium	replicate_01	0.283210332103321	0.651752767527675	0.0650369003690037	45_rust_surv	environment	200	10000	70	0.5	0.07	0.44	0.3	0.52	1	0.63	0.4	1	0.35	1	0.7	0.4	0.9	1	0.97	0.87	8.8	12.8	10.3	8.7	0.5	30	1
45_rust_surv	45_rust_surv_BB0.4_freq0.9_medium	45_rust_surv_BB0.4_freq0.9_medium	replicate_02	0.323019221753399	0.598687294889827	0.0782934833567745	45_rust_surv	environment	200	10000	70	0.5	0.07	0.44	0.3	0.52	1	0.63	0.4	1	0.35	1	0.7	0.4	0.9	1	0.97	0.87	8.8	12.8	10.3	8.7	0.5	30	1
45_rust_surv	45_rust_surv_BB0.4_freq0.9_medium	45_rust_surv_BB0.4_freq0.9_medium	replicate_03	0.303614457831325	0.628915662650602	0.0674698795180723	45_rust_surv	environment	200	10000	70	0.5	0.07	0.44	0.3	0.52	1	0.63	0.4	1	0.35	1	0.7	0.4	0.9	1	0.97	0.87	8.8	12.8	10.3	8.7	0.5	30	1
45_rust_surv	45_rust_surv_BB0.4_freq0.9_medium	45_rust_surv_BB0.4_freq0.9_medium	replicate_04	0.313854853911404	0.621583411875589	0.0645617342130066	45_rust_surv	environment	200	10000	70	0.5	0.07	0.44	0.3	0.52	1	0.63	0.4	1	0.35	1	0.7	0.4	0.9	1	0.97	0.87	8.8	12.8	10.3	8.7	0.5	30	1
45_rust_surv	45_rust_surv_BB0.4_freq0.9_medium	45_rust_surv_BB0.4_freq0.9_medium	replicate_05	0.291079812206573	0.629577464788732	0.0793427230046948	45_rust_surv	environment	200	10000	70	0.5	0.07	0.44	0.3	0.52	1	0.63	0.4	1	0.35	1	0.7	0.4	0.9	1	0.97	0.87	8.8	12.8	10.3	8.7	0.5	30	1
45_rust_surv	45_rust_surv_BB0.4_freq0.9_medium	45_rust_surv_BB0.4_freq0.9_medium	replicate_06	0.313678105364911	0.613339777670372	0.0729821169647173	45_rust_surv	environment	200	10000	70	0.5	0.07	0.44	0.3	0.52	1	0.63	0.4	1	0.35	1	0.7	0.4	0.9	1	0.97	0.87	8.8	12.8	10.3	8.7	0.5	30	1
45_rust_surv	45_rust_surv_BB0.4_freq0.9_medium	45_rust_surv_BB0.4_freq0.9_medium	replicate_07	0.293027791321307	0.621647976596782	0.0853242320819113	45_rust_surv	environment	200	10000	70	0.5	0.07	0.44	0.3	0.52	1	0.63	0.4	1	0.35	1	0.7	0.4	0.9	1	0.97	0.87	8.8	12.8	10.3	8.7	0.5	30	1
45_rust_surv	45_rust_surv_BB0.4_freq0.9_medium	45_rust_surv_BB0.4_freq0.9_medium	replicate_08	0.300184162062615	0.633977900552486	0.0658379373848987	45_rust_surv	environment	200	10000	70	0.5	0.07	0.44	0.3	0.52	1	0.63	0.4	1	0.35	1	0.7	0.4	0.9	1	0.97	0.87	8.8	12.8	10.3	8.7	0.5	30	1
45_rust_surv	45_rust_surv_BB0.4_freq0.9_medium	45_rust_surv_BB0.4_freq0.9_medium	replicate_09	0.302972195589645	0.63326941514861	0.063758389261745	45_rust_surv	environment	200	10000	70	0.5	0.07	0.44	0.3	0.52	1	0.63	0.4	1	0.35	1	0.7	0.4	0.9	1	0.97	0.87	8.8	12.8	10.3	8.7	0.5	30	1
45_rust_surv	45_rust_surv_BB0.4_freq0.9_medium	45_rust_surv_BB0.4_freq0.9_medium	replicate_10	0.309158530915853	0.623895862389586	0.0669456066945607	45_rust_surv	environment	200	10000	70	0.5	0.07	0.44	0.3	0.52	1	0.63	0.4	1	0.35	1	0.7	0.4	0.9	1	0.97	0.87	8.8	12.8	10.3	8.7	0.5	30	1
45_rust_surv	45_rust_surv_BB0.4_freq0.9_medium	45_rust_surv_BB0.4_freq0.9_medium	replicate_11	0.2957416939635	0.640617688348152	0.0636406176883482	45_rust_surv	environment	200	10000	70	0.5	0.07	0.44	0.3	0.52	1	0.63	0.4	1	0.35	1	0.7	0.4	0.9	1	0.97	0.87	8.8	12.8	10.3	8.7	0.5	30	1
45_rust_surv	45_rust_surv_BB0.4_freq0.9_medium	45_rust_surv_BB0.4_freq0.9_medium	replicate_12	0.299332697807436	0.633460438512869	0.0672068636796949	45_rust_surv	environment	200	10000	70	0.5	0.07	0.44	0.3	0.52	1	0.63	0.4	1	0.35	1	0.7	0.4	0.9	1	0.97	0.87	8.8	12.8	10.3	8.7	0.5	30	1
45_rust_surv	45_rust_surv_BB0.4_freq0.9_medium	45_rust_surv_BB0.4_freq0.9_medium	replicate_13	0.309893307468477	0.626091173617847	0.064015518913676	45_rust_surv	environment	200	10000	70	0.5	0.07	0.44	0.3	0.52	1	0.63	0.4	1	0.35	1	0.7	0.4	0.9	1	0.97	0.87	8.8	12.8	10.3	8.7	0.5	30	1
45_rust_surv	45_rust_surv_BB0.4_freq0.9_medium	45_rust_surv_BB0.4_freq0.9_medium	replicate_14	0.280470588235294	0.646117647058824	0.0734117647058824	45_rust_surv	environment	200	10000	70	0.5	0.07	0.44	0.3	0.52	1	0.63	0.4	1	0.35	1	0.7	0.4	0.9	1	0.97	0.87	8.8	12.8	10.3	8.7	0.5	30	1
45_rust_surv	45_rust_surv_BB0.4_freq0.9_medium	45_rust_surv_BB0.4_freq0.9_medium	replicate_15	0.264827586206897	0.662528735632184	0.0726436781609195	45_rust_surv	environment	200	10000	70	0.5	0.07	0.44	0.3	0.52	1	0.63	0.4	1	0.35	1	0.7	0.4	0.9	1	0.97	0.87	8.8	12.8	10.3	8.7	0.5	30	1
45_rust_surv	45_rust_surv_BB0.4_freq0.9_medium	45_rust_surv_BB0.4_freq0.9_medium	replicate_16	0.32636186770428	0.606031128404669	0.0676070038910506	45_rust_surv	environment	200	10000	70	0.5	0.07	0.44	0.3	0.52	1	0.63	0.4	1	0.35	1	0.7	0.4	0.9	1	0.97	0.87	8.8	12.8	10.3	8.7	0.5	30	1
45_rust_surv	45_rust_surv_BB0.4_freq0.9_medium	45_rust_surv_BB0.4_freq0.9_medium	replicate_17	0.26271186440678	0.669020715630885	0.0682674199623352	45_rust_surv	environment	200	10000	70	0.5	0.07	0.44	0.3	0.52	1	0.63	0.4	1	0.35	1	0.7	0.4	0.9	1	0.97	0.87	8.8	12.8	10.3	8.7	0.5	30	1
45_rust_surv	45_rust_surv_BB0.4_freq0.9_medium	45_rust_surv_BB0.4_freq0.9_medium	replicate_18	0.290838584585555	0.643722733882695	0.0654386815317499	45_rust_surv	environment	200	10000	70	0.5	0.07	0.44	0.3	0.52	1	0.63	0.4	1	0.35	1	0.7	0.4	0.9	1	0.97	0.87	8.8	12.8	10.3	8.7	0.5	30	1
45_rust_surv	45_rust_surv_BB0.4_freq0.9_medium	45_rust_surv_BB0.4_freq0.9_medium	replicate_19	0.316841103710752	0.616555661274976	0.0666032350142721	45_rust_surv	environment	200	10000	70	0.5	0.07	0.44	0.3	0.52	1	0.63	0.4	1	0.35	1	0.7	0.4	0.9	1	0.97	0.87	8.8	12.8	10.3	8.7	0.5	30	1
45_rust_surv	45_rust_surv_BB0.4_freq0.9_medium	45_rust_surv_BB0.4_freq0.9_medium	replicate_20	0.305647840531561	0.6203132415757	0.0740389178927385	45_rust_surv	environment	200	10000	70	0.5	0.07	0.44	0.3	0.52	1	0.63	0.4	1	0.35	1	0.7	0.4	0.9	1	0.97	0.87	8.8	12.8	10.3	8.7	0.5	30	1
45_rust_surv	45_rust_surv_BB0.4_freq0.9_medium	45_rust_surv_BB0.4_freq0.9_medium	replicate_21	0.277596646483465	0.660456450861667	0.0619469026548673	45_rust_surv	environment	200	10000	70	0.5	0.07	0.44	0.3	0.52	1	0.63	0.4	1	0.35	1	0.7	0.4	0.9	1	0.97	0.87	8.8	12.8	10.3	8.7	0.5	30	1
45_rust_surv	45_rust_surv_BB0.4_freq0.9_medium	45_rust_surv_BB0.4_freq0.9_medium	replicate_22	0.318998109640832	0.603497164461248	0.0775047258979206	45_rust_surv	environment	200	10000	70	0.5	0.07	0.44	0.3	0.52	1	0.63	0.4	1	0.35	1	0.7	0.4	0.9	1	0.97	0.87	8.8	12.8	10.3	8.7	0.5	30	1
45_rust_surv	45_rust_surv_BB0.4_freq0.9_medium	45_rust_surv_BB0.4_freq0.9_medium	replicate_23	0.276328052190121	0.647716682199441	0.075955265610438	45_rust_surv	environment	200	10000	70	0.5	0.07	0.44	0.3	0.52	1	0.63	0.4	1	0.35	1	0.7	0.4	0.9	1	0.97	0.87	8.8	12.8	10.3	8.7	0.5	30	1
45_rust_surv	45_rust_surv_BB0.4_freq0.9_medium	45_rust_surv_BB0.4_freq0.9_medium	replicate_24	0.314118221787982	0.61113825109917	0.0747435271128481	45_rust_surv	environment	200	10000	70	0.5	0.07	0.44	0.3	0.52	1	0.63	0.4	1	0.35	1	0.7	0.4	0.9	1	0.97	0.87	8.8	12.8	10.3	8.7	0.5	30	1
45_rust_surv	45_rust_surv_BB0.4_freq0.9_medium	45_rust_surv_BB0.4_freq0.9_medium	replicate_25	0.296157450796626	0.634957825679475	0.0688847235238988	45_rust_surv	environment	200	10000	70	0.5	0.07	0.44	0.3	0.52	1	0.63	0.4	1	0.35	1	0.7	0.4	0.9	1	0.97	0.87	8.8	12.8	10.3	8.7	0.5	30	1
45_rust_surv	45_rust_surv_BB0.4_freq0.9_medium	45_rust_surv_BB0.4_freq0.9_medium	replicate_26	0.26588785046729	0.652803738317757	0.0813084112149533	45_rust_surv	environment	200	10000	70	0.5	0.07	0.44	0.3	0.52	1	0.63	0.4	1	0.35	1	0.7	0.4	0.9	1	0.97	0.87	8.8	12.8	10.3	8.7	0.5	30	1
45_rust_surv	45_rust_surv_BB0.4_freq0.9_medium	45_rust_surv_BB0.4_freq0.9_medium	replicate_27	0.30812854442344	0.639413988657845	0.0524574669187146	45_rust_surv	environment	200	10000	70	0.5	0.07	0.44	0.3	0.52	1	0.63	0.4	1	0.35	1	0.7	0.4	0.9	1	0.97	0.87	8.8	12.8	10.3	8.7	0.5	30	1
45_rust_surv	45_rust_surv_BB0.4_freq0.9_medium	45_rust_surv_BB0.4_freq0.9_medium	replicate_28	0.306901615271659	0.617229564366128	0.0758688203622124	45_rust_surv	environment	200	10000	70	0.5	0.07	0.44	0.3	0.52	1	0.63	0.4	1	0.35	1	0.7	0.4	0.9	1	0.97	0.87	8.8	12.8	10.3	8.7	0.5	30	1
45_rust_surv	45_rust_surv_BB0.4_freq0.9_medium	45_rust_surv_BB0.4_freq0.9_medium	replicate_29	0.289888682745826	0.625231910946197	0.0848794063079777	45_rust_surv	environment	200	10000	70	0.5	0.07	0.44	0.3	0.52	1	0.63	0.4	1	0.35	1	0.7	0.4	0.9	1	0.97	0.87	8.8	12.8	10.3	8.7	0.5	30	1
45_rust_surv	45_rust_surv_BB0.4_freq0.9_medium	45_rust_surv_BB0.4_freq0.9_medium	replicate_30	0.293005671077505	0.632325141776938	0.0746691871455577	45_rust_surv	environment	200	10000	70	0.5	0.07	0.44	0.3	0.52	1	0.63	0.4	1	0.35	1	0.7	0.4	0.9	1	0.97	0.87	8.8	12.8	10.3	8.7	0.5	30	1
45_rust_surv	45_rust_surv_BB0.4_freq0.9_high	45_rust_surv_BB0.4_freq0.9_high	replicate_01	0.311153662039253	0.638104356151269	0.0507419818094782	45_rust_surv	environment	200	10000	70	0.5	0.07	0.44	0.3	0.56	1	0.34	0.33	1	0.32	1	0.7	0.4	0.9	1	0.97	0.87	8.8	12.8	10.3	8.7	0.5	30	1
45_rust_surv	45_rust_surv_BB0.4_freq0.9_high	45_rust_surv_BB0.4_freq0.9_high	replicate_02	0.323588709677419	0.627016129032258	0.0493951612903226	45_rust_surv	environment	200	10000	70	0.5	0.07	0.44	0.3	0.56	1	0.34	0.33	1	0.32	1	0.7	0.4	0.9	1	0.97	0.87	8.8	12.8	10.3	8.7	0.5	30	1
45_rust_surv	45_rust_surv_BB0.4_freq0.9_high	45_rust_surv_BB0.4_freq0.9_high	replicate_03	0.316336633663366	0.633663366336634	0.05	45_rust_surv	environment	200	10000	70	0.5	0.07	0.44	0.3	0.56	1	0.34	0.33	1	0.32	1	0.7	0.4	0.9	1	0.97	0.87	8.8	12.8	10.3	8.7	0.5	30	1
45_rust_surv	45_rust_surv_BB0.4_freq0.9_high	45_rust_surv_BB0.4_freq0.9_high	replicate_04	0.30908203125	0.63720703125	0.0537109375	45_rust_surv	environment	200	10000	70	0.5	0.07	0.44	0.3	0.56	1	0.34	0.33	1	0.32	1	0.7	0.4	0.9	1	0.97	0.87	8.8	12.8	10.3	8.7	0.5	30	1
45_rust_surv	45_rust_surv_BB0.4_freq0.9_high	45_rust_surv_BB0.4_freq0.9_high	replicate_05	0.304645476772616	0.644498777506113	0.0508557457212714	45_rust_surv	environment	200	10000	70	0.5	0.07	0.44	0.3	0.56	1	0.34	0.33	1	0.32	1	0.7	0.4	0.9	1	0.97	0.87	8.8	12.8	10.3	8.7	0.5	30	1
45_rust_surv	45_rust_surv_BB0.4_freq0.9_high	45_rust_surv_BB0.4_freq0.9_high	replicate_06	0.336206896551724	0.620689655172414	0.0431034482758621	45_rust_surv	environment	200	10000	70	0.5	0.07	0.44	0.3	0.56	1	0.34	0.33	1	0.32	1	0.7	0.4	0.9	1	0.97	0.87	8.8	12.8	10.3	8.7	0.5	30	1
45_rust_surv	45_rust_surv_BB0.4_freq0.9_high	45_rust_surv_BB0.4_freq0.9_high	replicate_07	0.306590257879656	0.64422158548233	0.0491881566380134	45_rust_surv	environment	200	10000	70	0.5	0.07	0.44	0.3	0.56	1	0.34	0.33	1	0.32	1	0.7	0.4	0.9	1	0.97	0.87	8.8	12.8	10.3	8.7	0.5	30	1
45_rust_surv	45_rust_surv_BB0.4_freq0.9_high	45_rust_surv_BB0.4_freq0.9_high	replicate_08	0.32289034866094	0.625063163213744	0.0520464881253158	45_rust_surv	environment	200	10000	70	0.5	0.07	0.44	0.3	0.56	1	0.34	0.33	1	0.32	1	0.7	0.4	0.9	1	0.97	0.87	8.8	12.8	10.3	8.7	0.5	30	1
45_rust_surv	45_rust_surv_BB0.4_freq0.9_high	45_rust_surv_BB0.4_freq0.9_high	replicate_09	0.331858407079646	0.624877089478859	0.0432645034414946	45_rust_surv	environment	200	10000	70	0.5	0.07	0.44	0.3	0.56	1	0.34	0.33	1	0.32	1	0.7	0.4	0.9	1	0.97	0.87	8.8	12.8	10.3	8.7	0.5	30	1
45_rust_surv	45_rust_surv_BB0.4_freq0.9_high	45_rust_surv_BB0.4_freq0.9_high	replicate_10	0.31871921182266	0.640886699507389	0.0403940886699507	45_rust_surv	environment	200	10000	70	0.5	0.07	0.44	0.3	0.56	1	0.34	0.33	1	0.32	1	0.7	0.4	0.9	1	0.97	0.87	8.8	12.8	10.3	8.7	0.5	30	1
45_rust_surv	45_rust_surv_BB0.4_freq0.9_high	45_rust_surv_BB0.4_freq0.9_high	replicate_11	0.321610601427115	0.63506625891947	0.0433231396534149	45_rust_surv	environment	200	10000	70	0.5	0.07	0.44	0.3	0.56	1	0.34	0.33	1	0.32	1	0.7	0.4	0.9	1	0.97	0.87	8.8	12.8	10.3	8.7	0.5	30	1
45_rust_surv	45_rust_surv_BB0.4_freq0.9_high	45_rust_surv_BB0.4_freq0.9_high	replicate_12	0.340831295843521	0.61320293398533	0.0459657701711491	45_rust_surv	environment	200	10000	70	0.5	0.07	0.44	0.3	0.56	1	0.34	0.33	1	0.32	1	0.7	0.4	0.9	1	0.97	0.87	8.8	12.8	10.3	8.7	0.5	30	1
45_rust_surv	45_rust_surv_BB0.4_freq0.9_high	45_rust_surv_BB0.4_freq0.9_high	replicate_13	0.337792642140468	0.623984710941233	0.0382226469182991	45_rust_surv	environment	200	10000	70	0.5	0.07	0.44	0.3	0.56	1	0.34	0.33	1	0.32	1	0.7	0.4	0.9	1	0.97	0.87	8.8	12.8	10.3	8.7	0.5	30	1
45_rust_surv	45_rust_surv_BB0.4_freq0.9_high	45_rust_surv_BB0.4_freq0.9_high	replicate_14	0.323092170465808	0.642715559960357	0.0341922695738355	45_rust_surv	environment	200	10000	70	0.5	0.07	0.44	0.3	0.56	1	0.34	0.33	1	0.32	1	0.7	0.4	0.9	1	0.97	0.87	8.8	12.8	10.3	8.7	0.5	30	1
45_rust_surv	45_rust_surv_BB0.4_freq0.9_high	45_rust_surv_BB0.4_freq0.9_high	replicate_15	0.314386317907445	0.638329979879276	0.0472837022132797	45_rust_surv	environment	200	10000	70	0.5	0.07	0.44	0.3	0.56	1	0.34	0.33	1	0.32	1	0.7	0.4	0.9	1	0.97	0.87	8.8	12.8	10.3	8.7	0.5	30	1
45_rust_surv	45_rust_surv_BB0.4_freq0.9_high	45_rust_surv_BB0.4_freq0.9_high	replicate_16	0.328620185275475	0.62213554363725	0.0492442710872745	45_rust_surv	environment	200	10000	70	0.5	0.07	0.44	0.3	0.56	1	0.34	0.33	1	0.32	1	0.7	0.4	0.9	1	0.97	0.87	8.8	12.8	10.3	8.7	0.5	30	1
45_rust_surv	45_rust_surv_BB0.4_freq0.9_high	45_rust_surv_BB0.4_freq0.9_high	replicate_17	0.30941237649506	0.647945917836714	0.0426417056682267	45_rust_surv	environment	200	10000	70	0.5	0.07	0.44	0.3	0.56	1	0.34	0.33	1	0.32	1	0.7	0.4	0.9	1	0.97	0.87	8.8	12.8	10.3	8.7	0.5	30	1
45_rust_surv	45_rust_surv_BB0.4_freq0.9_high	45_rust_surv_BB0.4_freq0.9_high	replicate_18	0.316821971554684	0.638548307994115	0.0446297204512016	45_rust_surv	environment	200	10000	70	0.5	0.07	0.44	0.3	0.56	1	0.34	0.33	1	0.32	1	0.7	0.4	0.9	1	0.97	0.87	8.8	12.8	10.3	8.7	0.5	30	1
45_rust_surv	45_rust_surv_BB0.4_freq0.9_high	45_rust_surv_BB0.4_freq0.9_high	replicate_19	0.30776843146957	0.65264720435428	0.0395843641761504	45_rust_surv	environment	200	10000	70	0.5	0.07	0.44	0.3	0.56	1	0.34	0.33	1	0.32	1	0.7	0.4	0.9	1	0.97	0.87	8.8	12.8	10.3	8.7	0.5	30	1
45_rust_surv	45_rust_surv_BB0.4_freq0.9_high	45_rust_surv_BB0.4_freq0.9_high	replicate_20	0.30833744449926	0.64578194375925	0.0458806117414899	45_rust_surv	environment	200	10000	70	0.5	0.07	0.44	0.3	0.56	1	0.34	0.33	1	0.32	1	0.7	0.4	0.9	1	0.97	0.87	8.8	12.8	10.3	8.7	0.5	30	1
45_rust_surv	45_rust_surv_BB0.4_freq0.9_high	45_rust_surv_BB0.4_freq0.9_high	replicate_21	0.322272498743087	0.63700351935646	0.0407239819004525	45_rust_surv	environment	200	10000	70	0.5	0.07	0.44	0.3	0.56	1	0.34	0.33	1	0.32	1	0.7	0.4	0.9	1	0.97	0.87	8.8	12.8	10.3	8.7	0.5	30	1
45_rust_surv	45_rust_surv_BB0.4_freq0.9_high	45_rust_surv_BB0.4_freq0.9_high	replicate_22	0.322008862629247	0.636632200886263	0.0413589364844904	45_rust_surv	environment	200	10000	70	0.5	0.07	0.44	0.3	0.56	1	0.34	0.33	1	0.32	1	0.7	0.4	0.9	1	0.97	0.87	8.8	12.8	10.3	8.7	0.5	30	1
45_rust_surv	45_rust_surv_BB0.4_freq0.9_high	45_rust_surv_BB0.4_freq0.9_high	replicate_23	0.3215	0.6295	0.049	45_rust_surv	environment	200	10000	70	0.5	0.07	0.44	0.3	0.56	1	0.34	0.33	1	0.32	1	0.7	0.4	0.9	1	0.97	0.87	8.8	12.8	10.3	8.7	0.5	30	1
45_rust_surv	45_rust_surv_BB0.4_freq0.9_high	45_rust_surv_BB0.4_freq0.9_high	replicate_24	0.303772660460559	0.640862322390985	0.0553650171484566	45_rust_surv	environment	200	10000	70	0.5	0.07	0.44	0.3	0.56	1	0.34	0.33	1	0.32	1	0.7	0.4	0.9	1	0.97	0.87	8.8	12.8	10.3	8.7	0.5	30	1
45_rust_surv	45_rust_surv_BB0.4_freq0.9_high	45_rust_surv_BB0.4_freq0.9_high	replicate_25	0.363399374348279	0.597497393117831	0.0391032325338895	45_rust_surv	environment	200	10000	70	0.5	0.07	0.44	0.3	0.56	1	0.34	0.33	1	0.32	1	0.7	0.4	0.9	1	0.97	0.87	8.8	12.8	10.3	8.7	0.5	30	1
45_rust_surv	45_rust_surv_BB0.4_freq0.9_high	45_rust_surv_BB0.4_freq0.9_high	replicate_26	0.302985074626866	0.64726368159204	0.0497512437810945	45_rust_surv	environment	200	10000	70	0.5	0.07	0.44	0.3	0.56	1	0.34	0.33	1	0.32	1	0.7	0.4	0.9	1	0.97	0.87	8.8	12.8	10.3	8.7	0.5	30	1
45_rust_surv	45_rust_surv_BB0.4_freq0.9_high	45_rust_surv_BB0.4_freq0.9_high	replicate_27	0.320039389463319	0.628261939931068	0.051698670605613	45_rust_surv	environment	200	10000	70	0.5	0.07	0.44	0.3	0.56	1	0.34	0.33	1	0.32	1	0.7	0.4	0.9	1	0.97	0.87	8.8	12.8	10.3	8.7	0.5	30	1
45_rust_surv	45_rust_surv_BB0.4_freq0.9_high	45_rust_surv_BB0.4_freq0.9_high	replicate_28	0.356819325616507	0.608958228485153	0.0342224458983392	45_rust_surv	environment	200	10000	70	0.5	0.07	0.44	0.3	0.56	1	0.34	0.33	1	0.32	1	0.7	0.4	0.9	1	0.97	0.87	8.8	12.8	10.3	8.7	0.5	30	1
45_rust_surv	45_rust_surv_BB0.4_freq0.9_high	45_rust_surv_BB0.4_freq0.9_high	replicate_29	0.317613089509143	0.638594802694899	0.0437921077959577	45_rust_surv	environment	200	10000	70	0.5	0.07	0.44	0.3	0.56	1	0.34	0.33	1	0.32	1	0.7	0.4	0.9	1	0.97	0.87	8.8	12.8	10.3	8.7	0.5	30	1
45_rust_surv	45_rust_surv_BB0.4_freq0.9_high	45_rust_surv_BB0.4_freq0.9_high	replicate_30	0.370162932790224	0.587576374745417	0.0422606924643585	45_rust_surv	environment	200	10000	70	0.5	0.07	0.44	0.3	0.56	1	0.34	0.33	1	0.32	1	0.7	0.4	0.9	1	0.97	0.87	8.8	12.8	10.3	8.7	0.5	30	1
