# Supplementary material for: Balancing selection via life-history trade-offs maintains an inversion polymorphism in a seaweed fly
Source: Nat Commun. 2020 Feb 3;11:670. doi: 10.1038/s41467-020-14479-7 (PMC6997199; doi:10.1038/s41467-020-14479-7)
Supplement: Supplementary file 4 — Source Data [file 41467_2020_14479_MOESM4_ESM.zip › source_data/Fig_S10B.txt]

Origin	Variable	Region	Pop	AA	AB	BB	X.ensemble	parametersChanging	numGenerations	eggsPerGenerations	eggsPerFemale	proportionFemales	propAA	propBB	globalSurvival	survivalFemalesAA	survivalFemalesAB	survivalFemalesBB	survivalMalesAA	survivalMalesAB	survivalMalesBB	reprodMalesAA	reprodMalesAB	reprodMalesBB	malesFreqDepCoef	eggsFemalesAA	eggsFemalesAB	eggsFemalesBB	femaleMaturation	maleMaturationAA	maleMaturationAB	maleMaturationBB	maturationCV	environmentTime	environmentTimeVariation
Obs_wild	Obs_wild	North_America	RC	0.08	0.79	0.12	NA	NA	NA	NA	NA	NA	NA	NA	NA	NA	NA	NA	NA	NA	NA	NA	NA	NA	NA	NA	NA	NA	NA	NA	NA	NA	NA	NA	NA
Obs_wild	Obs_wild	North_America	GM	0.12	0.78	0.1	NA	NA	NA	NA	NA	NA	NA	NA	NA	NA	NA	NA	NA	NA	NA	NA	NA	NA	NA	NA	NA	NA	NA	NA	NA	NA	NA	NA	NA
Obs_wild	Obs_wild	North_America	ME	0.07	0.74	0.19	NA	NA	NA	NA	NA	NA	NA	NA	NA	NA	NA	NA	NA	NA	NA	NA	NA	NA	NA	NA	NA	NA	NA	NA	NA	NA	NA	NA	NA
Obs_wild	Obs_wild	North_America	CE	0.14	0.63	0.22	NA	NA	NA	NA	NA	NA	NA	NA	NA	NA	NA	NA	NA	NA	NA	NA	NA	NA	NA	NA	NA	NA	NA	NA	NA	NA	NA	NA	NA
Obs_wild	Obs_wild	North_America	RB	0.05	0.6	0.35	NA	NA	NA	NA	NA	NA	NA	NA	NA	NA	NA	NA	NA	NA	NA	NA	NA	NA	NA	NA	NA	NA	NA	NA	NA	NA	NA	NA	NA
Obs_wild	Obs_wild	North_America	AG	0.06	0.6	0.34	NA	NA	NA	NA	NA	NA	NA	NA	NA	NA	NA	NA	NA	NA	NA	NA	NA	NA	NA	NA	NA	NA	NA	NA	NA	NA	NA	NA	NA
Obs_wild	Obs_wild	North_America	CB	0.12	0.59	0.29	NA	NA	NA	NA	NA	NA	NA	NA	NA	NA	NA	NA	NA	NA	NA	NA	NA	NA	NA	NA	NA	NA	NA	NA	NA	NA	NA	NA	NA
Obs_wild	Obs_wild	North_America	BT	0.03	0.57	0.4	NA	NA	NA	NA	NA	NA	NA	NA	NA	NA	NA	NA	NA	NA	NA	NA	NA	NA	NA	NA	NA	NA	NA	NA	NA	NA	NA	NA	NA
Obs_wild	Obs_wild	North_America	BS	0.1	0.54	0.36	NA	NA	NA	NA	NA	NA	NA	NA	NA	NA	NA	NA	NA	NA	NA	NA	NA	NA	NA	NA	NA	NA	NA	NA	NA	NA	NA	NA	NA
Obs_wild	Obs_wild	North_America	NB	0.07	0.54	0.39	NA	NA	NA	NA	NA	NA	NA	NA	NA	NA	NA	NA	NA	NA	NA	NA	NA	NA	NA	NA	NA	NA	NA	NA	NA	NA	NA	NA	NA
Obs_wild	Obs_wild	North_America	MA	0.12	0.54	0.34	NA	NA	NA	NA	NA	NA	NA	NA	NA	NA	NA	NA	NA	NA	NA	NA	NA	NA	NA	NA	NA	NA	NA	NA	NA	NA	NA	NA	NA
Obs_wild	Obs_wild	North_America	SS	0.21	0.53	0.26	NA	NA	NA	NA	NA	NA	NA	NA	NA	NA	NA	NA	NA	NA	NA	NA	NA	NA	NA	NA	NA	NA	NA	NA	NA	NA	NA	NA	NA
Obs_wild	Obs_wild	North_America	CP	0.13	0.5	0.38	NA	NA	NA	NA	NA	NA	NA	NA	NA	NA	NA	NA	NA	NA	NA	NA	NA	NA	NA	NA	NA	NA	NA	NA	NA	NA	NA	NA	NA
Obs_wild	Obs_wild	North_America	PM	0.07	0.5	0.43	NA	NA	NA	NA	NA	NA	NA	NA	NA	NA	NA	NA	NA	NA	NA	NA	NA	NA	NA	NA	NA	NA	NA	NA	NA	NA	NA	NA	NA
Obs_wild	Obs_wild	North_America	BP	0.08	0.49	0.43	NA	NA	NA	NA	NA	NA	NA	NA	NA	NA	NA	NA	NA	NA	NA	NA	NA	NA	NA	NA	NA	NA	NA	NA	NA	NA	NA	NA	NA
Obs_wild	Obs_wild	North_America	RT	0.06	0.47	0.47	NA	NA	NA	NA	NA	NA	NA	NA	NA	NA	NA	NA	NA	NA	NA	NA	NA	NA	NA	NA	NA	NA	NA	NA	NA	NA	NA	NA	NA
Obs_wild	Obs_wild	North_America	SI	0.21	0.46	0.33	NA	NA	NA	NA	NA	NA	NA	NA	NA	NA	NA	NA	NA	NA	NA	NA	NA	NA	NA	NA	NA	NA	NA	NA	NA	NA	NA	NA	NA
Obs_wild	Obs_wild	North_America	HA	0.08	0.42	0.5	NA	NA	NA	NA	NA	NA	NA	NA	NA	NA	NA	NA	NA	NA	NA	NA	NA	NA	NA	NA	NA	NA	NA	NA	NA	NA	NA	NA	NA
Obs_wild	Obs_wild	North_America	SB	0.1	0.42	0.48	NA	NA	NA	NA	NA	NA	NA	NA	NA	NA	NA	NA	NA	NA	NA	NA	NA	NA	NA	NA	NA	NA	NA	NA	NA	NA	NA	NA	NA
Obs_wild	Obs_wild	North_America	KA	0.08	0.4	0.51	NA	NA	NA	NA	NA	NA	NA	NA	NA	NA	NA	NA	NA	NA	NA	NA	NA	NA	NA	NA	NA	NA	NA	NA	NA	NA	NA	NA	NA
Obs_wild	Obs_wild	Scandinavia	VIK	0.12	0.69	0.19	NA	NA	NA	NA	NA	NA	NA	NA	NA	NA	NA	NA	NA	NA	NA	NA	NA	NA	NA	NA	NA	NA	NA	NA	NA	NA	NA	NA	NA
Obs_wild	Obs_wild	Scandinavia	FOR	0.07	0.67	0.26	NA	NA	NA	NA	NA	NA	NA	NA	NA	NA	NA	NA	NA	NA	NA	NA	NA	NA	NA	NA	NA	NA	NA	NA	NA	NA	NA	NA	NA
Obs_wild	Obs_wild	Scandinavia	VEJ	0.16	0.67	0.17	NA	NA	NA	NA	NA	NA	NA	NA	NA	NA	NA	NA	NA	NA	NA	NA	NA	NA	NA	NA	NA	NA	NA	NA	NA	NA	NA	NA	NA
Obs_wild	Obs_wild	Scandinavia	YST	0.13	0.65	0.22	NA	NA	NA	NA	NA	NA	NA	NA	NA	NA	NA	NA	NA	NA	NA	NA	NA	NA	NA	NA	NA	NA	NA	NA	NA	NA	NA	NA	NA
Obs_wild	Obs_wild	Scandinavia	TRA	0.07	0.64	0.29	NA	NA	NA	NA	NA	NA	NA	NA	NA	NA	NA	NA	NA	NA	NA	NA	NA	NA	NA	NA	NA	NA	NA	NA	NA	NA	NA	NA	NA
Obs_wild	Obs_wild	Scandinavia	ELL	0.15	0.63	0.22	NA	NA	NA	NA	NA	NA	NA	NA	NA	NA	NA	NA	NA	NA	NA	NA	NA	NA	NA	NA	NA	NA	NA	NA	NA	NA	NA	NA	NA
Obs_wild	Obs_wild	Scandinavia	BUA	0.08	0.61	0.31	NA	NA	NA	NA	NA	NA	NA	NA	NA	NA	NA	NA	NA	NA	NA	NA	NA	NA	NA	NA	NA	NA	NA	NA	NA	NA	NA	NA	NA
Obs_wild	Obs_wild	Scandinavia	OST	0.15	0.6	0.24	NA	NA	NA	NA	NA	NA	NA	NA	NA	NA	NA	NA	NA	NA	NA	NA	NA	NA	NA	NA	NA	NA	NA	NA	NA	NA	NA	NA	NA
Obs_wild	Obs_wild	Scandinavia	STE	0.19	0.59	0.23	NA	NA	NA	NA	NA	NA	NA	NA	NA	NA	NA	NA	NA	NA	NA	NA	NA	NA	NA	NA	NA	NA	NA	NA	NA	NA	NA	NA	NA
Obs_wild	Obs_wild	Scandinavia	KAM	0.06	0.58	0.37	NA	NA	NA	NA	NA	NA	NA	NA	NA	NA	NA	NA	NA	NA	NA	NA	NA	NA	NA	NA	NA	NA	NA	NA	NA	NA	NA	NA	NA
Obs_wild	Obs_wild	Scandinavia	TOR	0.11	0.57	0.31	NA	NA	NA	NA	NA	NA	NA	NA	NA	NA	NA	NA	NA	NA	NA	NA	NA	NA	NA	NA	NA	NA	NA	NA	NA	NA	NA	NA	NA
Obs_wild	Obs_wild	Scandinavia	HOM	0.16	0.56	0.28	NA	NA	NA	NA	NA	NA	NA	NA	NA	NA	NA	NA	NA	NA	NA	NA	NA	NA	NA	NA	NA	NA	NA	NA	NA	NA	NA	NA	NA
Obs_wild	Obs_wild	Scandinavia	MOL	0.16	0.53	0.31	NA	NA	NA	NA	NA	NA	NA	NA	NA	NA	NA	NA	NA	NA	NA	NA	NA	NA	NA	NA	NA	NA	NA	NA	NA	NA	NA	NA	NA
Obs_wild	Obs_wild	Scandinavia	SKA	0.09	0.51	0.4	NA	NA	NA	NA	NA	NA	NA	NA	NA	NA	NA	NA	NA	NA	NA	NA	NA	NA	NA	NA	NA	NA	NA	NA	NA	NA	NA	NA	NA
Obs_wild	Obs_wild	Scandinavia	KAS	0.09	0.51	0.39	NA	NA	NA	NA	NA	NA	NA	NA	NA	NA	NA	NA	NA	NA	NA	NA	NA	NA	NA	NA	NA	NA	NA	NA	NA	NA	NA	NA	NA
exp-5G	exp-5G	G5	CE01-05	0.458333333	0.520833333	0.020833333	NA	NA	NA	NA	NA	NA	NA	NA	NA	NA	NA	NA	NA	NA	NA	NA	NA	NA	NA	NA	NA	NA	NA	NA	NA	NA	NA	NA	NA
exp-5G	exp-5G	G5	CE02-05	0.319148936	0.638297872	0.042553191	NA	NA	NA	NA	NA	NA	NA	NA	NA	NA	NA	NA	NA	NA	NA	NA	NA	NA	NA	NA	NA	NA	NA	NA	NA	NA	NA	NA	NA
exp-5G	exp-5G	G5	CE03-05	0.304347826	0.543478261	0.152173913	NA	NA	NA	NA	NA	NA	NA	NA	NA	NA	NA	NA	NA	NA	NA	NA	NA	NA	NA	NA	NA	NA	NA	NA	NA	NA	NA	NA	NA
exp-5G	exp-5G	G5	CE04-05	0.5625	0.4375	0	NA	NA	NA	NA	NA	NA	NA	NA	NA	NA	NA	NA	NA	NA	NA	NA	NA	NA	NA	NA	NA	NA	NA	NA	NA	NA	NA	NA	NA
exp-5G	exp-5G	G5	CE07-05	0.333333333	0.520833333	0.145833333	NA	NA	NA	NA	NA	NA	NA	NA	NA	NA	NA	NA	NA	NA	NA	NA	NA	NA	NA	NA	NA	NA	NA	NA	NA	NA	NA	NA	NA
exp-5G	exp-5G	G5	CE08-05	0.489361702	0.468085106	0.042553191	NA	NA	NA	NA	NA	NA	NA	NA	NA	NA	NA	NA	NA	NA	NA	NA	NA	NA	NA	NA	NA	NA	NA	NA	NA	NA	NA	NA	NA
exp-5G	exp-5G	G5	CE09-05	0.425531915	0.489361702	0.085106383	NA	NA	NA	NA	NA	NA	NA	NA	NA	NA	NA	NA	NA	NA	NA	NA	NA	NA	NA	NA	NA	NA	NA	NA	NA	NA	NA	NA	NA
exp-5G	exp-5G	G5	CE10-05	0.395833333	0.541666667	0.0625	NA	NA	NA	NA	NA	NA	NA	NA	NA	NA	NA	NA	NA	NA	NA	NA	NA	NA	NA	NA	NA	NA	NA	NA	NA	NA	NA	NA	NA
exp-5G	exp-5G	G5	KA21-05	0.425531915	0.510638298	0.063829787	NA	NA	NA	NA	NA	NA	NA	NA	NA	NA	NA	NA	NA	NA	NA	NA	NA	NA	NA	NA	NA	NA	NA	NA	NA	NA	NA	NA	NA
exp-5G	exp-5G	G5	KA23-05	0.568181818	0.363636364	0.068181818	NA	NA	NA	NA	NA	NA	NA	NA	NA	NA	NA	NA	NA	NA	NA	NA	NA	NA	NA	NA	NA	NA	NA	NA	NA	NA	NA	NA	NA
exp-5G	exp-5G	G5	KA24-05	0.341463415	0.609756098	0.048780488	NA	NA	NA	NA	NA	NA	NA	NA	NA	NA	NA	NA	NA	NA	NA	NA	NA	NA	NA	NA	NA	NA	NA	NA	NA	NA	NA	NA	NA
exp-5G	exp-5G	G5	KA25-05	0.25	0.729166667	0.020833333	NA	NA	NA	NA	NA	NA	NA	NA	NA	NA	NA	NA	NA	NA	NA	NA	NA	NA	NA	NA	NA	NA	NA	NA	NA	NA	NA	NA	NA
exp-5G	exp-5G	G5	KA26-05	0.465116279	0.465116279	0.069767442	NA	NA	NA	NA	NA	NA	NA	NA	NA	NA	NA	NA	NA	NA	NA	NA	NA	NA	NA	NA	NA	NA	NA	NA	NA	NA	NA	NA	NA
exp-5G	exp-5G	G5	KA27-05	0.446808511	0.489361702	0.063829787	NA	NA	NA	NA	NA	NA	NA	NA	NA	NA	NA	NA	NA	NA	NA	NA	NA	NA	NA	NA	NA	NA	NA	NA	NA	NA	NA	NA	NA
exp-5G	exp-5G	G5	KA28-05	0.418604651	0.534883721	0.046511628	NA	NA	NA	NA	NA	NA	NA	NA	NA	NA	NA	NA	NA	NA	NA	NA	NA	NA	NA	NA	NA	NA	NA	NA	NA	NA	NA	NA	NA
exp-5G	exp-5G	G5	KA30-05	0.428571429	0.547619048	0.023809524	NA	NA	NA	NA	NA	NA	NA	NA	NA	NA	NA	NA	NA	NA	NA	NA	NA	NA	NA	NA	NA	NA	NA	NA	NA	NA	NA	NA	NA
60_rust_freq_repro	60_rust_freq_repro_BB0.4_freq0_exp	60_rust_freq_repro_BB0.4_freq0_exp	replicate_01	0.749383730484799	0.237880032867707	0.0127362366474938	60_rust_freq_repro	freq_parameter	200	10000	70	0.5	0.07	0.44	0.3	0.71	0.9	1	0.81	1	0.88	1	0.7	0.4	0	1	0.97	0.87	8.8	12.8	10.3	8.7	0.5	30	2
60_rust_freq_repro	60_rust_freq_repro_BB0.4_freq0_exp	60_rust_freq_repro_BB0.4_freq0_exp	replicate_02	0.672231270358306	0.300895765472313	0.0268729641693811	60_rust_freq_repro	freq_parameter	200	10000	70	0.5	0.07	0.44	0.3	0.71	0.9	1	0.81	1	0.88	1	0.7	0.4	0	1	0.97	0.87	8.8	12.8	10.3	8.7	0.5	30	2
60_rust_freq_repro	60_rust_freq_repro_BB0.4_freq0_exp	60_rust_freq_repro_BB0.4_freq0_exp	replicate_03	0.713572023313905	0.264779350541216	0.0216486261448793	60_rust_freq_repro	freq_parameter	200	10000	70	0.5	0.07	0.44	0.3	0.71	0.9	1	0.81	1	0.88	1	0.7	0.4	0	1	0.97	0.87	8.8	12.8	10.3	8.7	0.5	30	2
60_rust_freq_repro	60_rust_freq_repro_BB0.4_freq0_exp	60_rust_freq_repro_BB0.4_freq0_exp	replicate_04	0.676386036960986	0.292402464065708	0.031211498973306	60_rust_freq_repro	freq_parameter	200	10000	70	0.5	0.07	0.44	0.3	0.71	0.9	1	0.81	1	0.88	1	0.7	0.4	0	1	0.97	0.87	8.8	12.8	10.3	8.7	0.5	30	2
60_rust_freq_repro	60_rust_freq_repro_BB0.4_freq0_exp	60_rust_freq_repro_BB0.4_freq0_exp	replicate_05	0.716368179925031	0.258642232403165	0.0249895876718034	60_rust_freq_repro	freq_parameter	200	10000	70	0.5	0.07	0.44	0.3	0.71	0.9	1	0.81	1	0.88	1	0.7	0.4	0	1	0.97	0.87	8.8	12.8	10.3	8.7	0.5	30	2
60_rust_freq_repro	60_rust_freq_repro_BB0.4_freq0_exp	60_rust_freq_repro_BB0.4_freq0_exp	replicate_06	0.737684729064039	0.248357963875205	0.0139573070607553	60_rust_freq_repro	freq_parameter	200	10000	70	0.5	0.07	0.44	0.3	0.71	0.9	1	0.81	1	0.88	1	0.7	0.4	0	1	0.97	0.87	8.8	12.8	10.3	8.7	0.5	30	2
60_rust_freq_repro	60_rust_freq_repro_BB0.4_freq0_exp	60_rust_freq_repro_BB0.4_freq0_exp	replicate_07	0.720507399577167	0.264270613107822	0.0152219873150106	60_rust_freq_repro	freq_parameter	200	10000	70	0.5	0.07	0.44	0.3	0.71	0.9	1	0.81	1	0.88	1	0.7	0.4	0	1	0.97	0.87	8.8	12.8	10.3	8.7	0.5	30	2
60_rust_freq_repro	60_rust_freq_repro_BB0.4_freq0_exp	60_rust_freq_repro_BB0.4_freq0_exp	replicate_08	0.727645611156686	0.257178014766202	0.0151763740771124	60_rust_freq_repro	freq_parameter	200	10000	70	0.5	0.07	0.44	0.3	0.71	0.9	1	0.81	1	0.88	1	0.7	0.4	0	1	0.97	0.87	8.8	12.8	10.3	8.7	0.5	30	2
60_rust_freq_repro	60_rust_freq_repro_BB0.4_freq0_exp	60_rust_freq_repro_BB0.4_freq0_exp	replicate_09	0.720386784850927	0.263497179693795	0.016116035455278	60_rust_freq_repro	freq_parameter	200	10000	70	0.5	0.07	0.44	0.3	0.71	0.9	1	0.81	1	0.88	1	0.7	0.4	0	1	0.97	0.87	8.8	12.8	10.3	8.7	0.5	30	2
60_rust_freq_repro	60_rust_freq_repro_BB0.4_freq0_exp	60_rust_freq_repro_BB0.4_freq0_exp	replicate_10	0.757575757575758	0.223063973063973	0.0193602693602694	60_rust_freq_repro	freq_parameter	200	10000	70	0.5	0.07	0.44	0.3	0.71	0.9	1	0.81	1	0.88	1	0.7	0.4	0	1	0.97	0.87	8.8	12.8	10.3	8.7	0.5	30	2
60_rust_freq_repro	60_rust_freq_repro_BB0.4_freq0_exp	60_rust_freq_repro_BB0.4_freq0_exp	replicate_11	0.705346042271032	0.265230004144219	0.0294239535847493	60_rust_freq_repro	freq_parameter	200	10000	70	0.5	0.07	0.44	0.3	0.71	0.9	1	0.81	1	0.88	1	0.7	0.4	0	1	0.97	0.87	8.8	12.8	10.3	8.7	0.5	30	2
60_rust_freq_repro	60_rust_freq_repro_BB0.4_freq0_exp	60_rust_freq_repro_BB0.4_freq0_exp	replicate_12	0.741822939380724	0.242040994330571	0.0161360662887048	60_rust_freq_repro	freq_parameter	200	10000	70	0.5	0.07	0.44	0.3	0.71	0.9	1	0.81	1	0.88	1	0.7	0.4	0	1	0.97	0.87	8.8	12.8	10.3	8.7	0.5	30	2
60_rust_freq_repro	60_rust_freq_repro_BB0.4_freq0_exp	60_rust_freq_repro_BB0.4_freq0_exp	replicate_13	0.697454844006568	0.280788177339901	0.0217569786535304	60_rust_freq_repro	freq_parameter	200	10000	70	0.5	0.07	0.44	0.3	0.71	0.9	1	0.81	1	0.88	1	0.7	0.4	0	1	0.97	0.87	8.8	12.8	10.3	8.7	0.5	30	2
60_rust_freq_repro	60_rust_freq_repro_BB0.4_freq0_exp	60_rust_freq_repro_BB0.4_freq0_exp	replicate_14	0.708174502329521	0.267259635747565	0.024565861922914	60_rust_freq_repro	freq_parameter	200	10000	70	0.5	0.07	0.44	0.3	0.71	0.9	1	0.81	1	0.88	1	0.7	0.4	0	1	0.97	0.87	8.8	12.8	10.3	8.7	0.5	30	2
60_rust_freq_repro	60_rust_freq_repro_BB0.4_freq0_exp	60_rust_freq_repro_BB0.4_freq0_exp	replicate_15	0.775072224515064	0.212546430045398	0.0123813454395378	60_rust_freq_repro	freq_parameter	200	10000	70	0.5	0.07	0.44	0.3	0.71	0.9	1	0.81	1	0.88	1	0.7	0.4	0	1	0.97	0.87	8.8	12.8	10.3	8.7	0.5	30	2
60_rust_freq_repro	60_rust_freq_repro_BB0.4_freq0_exp	60_rust_freq_repro_BB0.4_freq0_exp	replicate_16	0.705423171733772	0.277732128184059	0.0168447000821693	60_rust_freq_repro	freq_parameter	200	10000	70	0.5	0.07	0.44	0.3	0.71	0.9	1	0.81	1	0.88	1	0.7	0.4	0	1	0.97	0.87	8.8	12.8	10.3	8.7	0.5	30	2
60_rust_freq_repro	60_rust_freq_repro_BB0.4_freq0_exp	60_rust_freq_repro_BB0.4_freq0_exp	replicate_17	0.669540229885057	0.303776683087028	0.0266830870279146	60_rust_freq_repro	freq_parameter	200	10000	70	0.5	0.07	0.44	0.3	0.71	0.9	1	0.81	1	0.88	1	0.7	0.4	0	1	0.97	0.87	8.8	12.8	10.3	8.7	0.5	30	2
60_rust_freq_repro	60_rust_freq_repro_BB0.4_freq0_exp	60_rust_freq_repro_BB0.4_freq0_exp	replicate_18	0.735470085470086	0.252136752136752	0.0123931623931624	60_rust_freq_repro	freq_parameter	200	10000	70	0.5	0.07	0.44	0.3	0.71	0.9	1	0.81	1	0.88	1	0.7	0.4	0	1	0.97	0.87	8.8	12.8	10.3	8.7	0.5	30	2
60_rust_freq_repro	60_rust_freq_repro_BB0.4_freq0_exp	60_rust_freq_repro_BB0.4_freq0_exp	replicate_19	0.757318625371235	0.228256257955028	0.0144251166737378	60_rust_freq_repro	freq_parameter	200	10000	70	0.5	0.07	0.44	0.3	0.71	0.9	1	0.81	1	0.88	1	0.7	0.4	0	1	0.97	0.87	8.8	12.8	10.3	8.7	0.5	30	2
60_rust_freq_repro	60_rust_freq_repro_BB0.4_freq0_exp	60_rust_freq_repro_BB0.4_freq0_exp	replicate_20	0.808365343576611	0.18437900128041	0.00725565514297909	60_rust_freq_repro	freq_parameter	200	10000	70	0.5	0.07	0.44	0.3	0.71	0.9	1	0.81	1	0.88	1	0.7	0.4	0	1	0.97	0.87	8.8	12.8	10.3	8.7	0.5	30	2
60_rust_freq_repro	60_rust_freq_repro_BB0.4_freq0_exp	60_rust_freq_repro_BB0.4_freq0_exp	replicate_21	0.722468737394111	0.260588947156111	0.0169423154497781	60_rust_freq_repro	freq_parameter	200	10000	70	0.5	0.07	0.44	0.3	0.71	0.9	1	0.81	1	0.88	1	0.7	0.4	0	1	0.97	0.87	8.8	12.8	10.3	8.7	0.5	30	2
60_rust_freq_repro	60_rust_freq_repro_BB0.4_freq0_exp	60_rust_freq_repro_BB0.4_freq0_exp	replicate_22	0.781609195402299	0.210180623973727	0.00821018062397373	60_rust_freq_repro	freq_parameter	200	10000	70	0.5	0.07	0.44	0.3	0.71	0.9	1	0.81	1	0.88	1	0.7	0.4	0	1	0.97	0.87	8.8	12.8	10.3	8.7	0.5	30	2
60_rust_freq_repro	60_rust_freq_repro_BB0.4_freq0_exp	60_rust_freq_repro_BB0.4_freq0_exp	replicate_23	0.67962356792144	0.297872340425532	0.0225040916530278	60_rust_freq_repro	freq_parameter	200	10000	70	0.5	0.07	0.44	0.3	0.71	0.9	1	0.81	1	0.88	1	0.7	0.4	0	1	0.97	0.87	8.8	12.8	10.3	8.7	0.5	30	2
60_rust_freq_repro	60_rust_freq_repro_BB0.4_freq0_exp	60_rust_freq_repro_BB0.4_freq0_exp	replicate_24	0.677721088435374	0.294642857142857	0.0276360544217687	60_rust_freq_repro	freq_parameter	200	10000	70	0.5	0.07	0.44	0.3	0.71	0.9	1	0.81	1	0.88	1	0.7	0.4	0	1	0.97	0.87	8.8	12.8	10.3	8.7	0.5	30	2
60_rust_freq_repro	60_rust_freq_repro_BB0.4_freq0_exp	60_rust_freq_repro_BB0.4_freq0_exp	replicate_25	0.73027139874739	0.246346555323591	0.0233820459290188	60_rust_freq_repro	freq_parameter	200	10000	70	0.5	0.07	0.44	0.3	0.71	0.9	1	0.81	1	0.88	1	0.7	0.4	0	1	0.97	0.87	8.8	12.8	10.3	8.7	0.5	30	2
60_rust_freq_repro	60_rust_freq_repro_BB0.4_freq0_exp	60_rust_freq_repro_BB0.4_freq0_exp	replicate_26	0.687628442252363	0.2852445540485	0.0271270036991369	60_rust_freq_repro	freq_parameter	200	10000	70	0.5	0.07	0.44	0.3	0.71	0.9	1	0.81	1	0.88	1	0.7	0.4	0	1	0.97	0.87	8.8	12.8	10.3	8.7	0.5	30	2
60_rust_freq_repro	60_rust_freq_repro_BB0.4_freq0_exp	60_rust_freq_repro_BB0.4_freq0_exp	replicate_27	0.733983877810776	0.24777259227832	0.0182435299109037	60_rust_freq_repro	freq_parameter	200	10000	70	0.5	0.07	0.44	0.3	0.71	0.9	1	0.81	1	0.88	1	0.7	0.4	0	1	0.97	0.87	8.8	12.8	10.3	8.7	0.5	30	2
60_rust_freq_repro	60_rust_freq_repro_BB0.4_freq0_exp	60_rust_freq_repro_BB0.4_freq0_exp	replicate_28	0.665311102074014	0.297275315168768	0.0374135827572184	60_rust_freq_repro	freq_parameter	200	10000	70	0.5	0.07	0.44	0.3	0.71	0.9	1	0.81	1	0.88	1	0.7	0.4	0	1	0.97	0.87	8.8	12.8	10.3	8.7	0.5	30	2
60_rust_freq_repro	60_rust_freq_repro_BB0.4_freq0_exp	60_rust_freq_repro_BB0.4_freq0_exp	replicate_29	0.755882352941176	0.227731092436975	0.0163865546218487	60_rust_freq_repro	freq_parameter	200	10000	70	0.5	0.07	0.44	0.3	0.71	0.9	1	0.81	1	0.88	1	0.7	0.4	0	1	0.97	0.87	8.8	12.8	10.3	8.7	0.5	30	2
60_rust_freq_repro	60_rust_freq_repro_BB0.4_freq0_exp	60_rust_freq_repro_BB0.4_freq0_exp	replicate_30	0.744807121661721	0.237812632471386	0.0173802458668928	60_rust_freq_repro	freq_parameter	200	10000	70	0.5	0.07	0.44	0.3	0.71	0.9	1	0.81	1	0.88	1	0.7	0.4	0	1	0.97	0.87	8.8	12.8	10.3	8.7	0.5	30	2
60_rust_freq_repro	60_rust_freq_repro_BB0.4_freq0.1_exp	60_rust_freq_repro_BB0.4_freq0.1_exp	replicate_01	0.772966410360178	0.213273978146499	0.0137596114933225	60_rust_freq_repro	freq_parameter	200	10000	70	0.5	0.07	0.44	0.3	0.71	0.9	1	0.81	1	0.88	1	0.7	0.4	0.1	1	0.97	0.87	8.8	12.8	10.3	8.7	0.5	30	2
60_rust_freq_repro	60_rust_freq_repro_BB0.4_freq0.1_exp	60_rust_freq_repro_BB0.4_freq0.1_exp	replicate_02	0.699045246990452	0.287256122872561	0.0136986301369863	60_rust_freq_repro	freq_parameter	200	10000	70	0.5	0.07	0.44	0.3	0.71	0.9	1	0.81	1	0.88	1	0.7	0.4	0.1	1	0.97	0.87	8.8	12.8	10.3	8.7	0.5	30	2
60_rust_freq_repro	60_rust_freq_repro_BB0.4_freq0.1_exp	60_rust_freq_repro_BB0.4_freq0.1_exp	replicate_03	0.743729096989967	0.235367892976589	0.0209030100334448	60_rust_freq_repro	freq_parameter	200	10000	70	0.5	0.07	0.44	0.3	0.71	0.9	1	0.81	1	0.88	1	0.7	0.4	0.1	1	0.97	0.87	8.8	12.8	10.3	8.7	0.5	30	2
60_rust_freq_repro	60_rust_freq_repro_BB0.4_freq0.1_exp	60_rust_freq_repro_BB0.4_freq0.1_exp	replicate_04	0.772321428571429	0.214691558441558	0.012987012987013	60_rust_freq_repro	freq_parameter	200	10000	70	0.5	0.07	0.44	0.3	0.71	0.9	1	0.81	1	0.88	1	0.7	0.4	0.1	1	0.97	0.87	8.8	12.8	10.3	8.7	0.5	30	2
60_rust_freq_repro	60_rust_freq_repro_BB0.4_freq0.1_exp	60_rust_freq_repro_BB0.4_freq0.1_exp	replicate_05	0.860136869118905	0.132591958939264	0.00727117194183062	60_rust_freq_repro	freq_parameter	200	10000	70	0.5	0.07	0.44	0.3	0.71	0.9	1	0.81	1	0.88	1	0.7	0.4	0.1	1	0.97	0.87	8.8	12.8	10.3	8.7	0.5	30	2
60_rust_freq_repro	60_rust_freq_repro_BB0.4_freq0.1_exp	60_rust_freq_repro_BB0.4_freq0.1_exp	replicate_06	0.750917244190787	0.235629841011007	0.0134529147982063	60_rust_freq_repro	freq_parameter	200	10000	70	0.5	0.07	0.44	0.3	0.71	0.9	1	0.81	1	0.88	1	0.7	0.4	0.1	1	0.97	0.87	8.8	12.8	10.3	8.7	0.5	30	2
60_rust_freq_repro	60_rust_freq_repro_BB0.4_freq0.1_exp	60_rust_freq_repro_BB0.4_freq0.1_exp	replicate_07	0.769295302013423	0.221476510067114	0.00922818791946309	60_rust_freq_repro	freq_parameter	200	10000	70	0.5	0.07	0.44	0.3	0.71	0.9	1	0.81	1	0.88	1	0.7	0.4	0.1	1	0.97	0.87	8.8	12.8	10.3	8.7	0.5	30	2
60_rust_freq_repro	60_rust_freq_repro_BB0.4_freq0.1_exp	60_rust_freq_repro_BB0.4_freq0.1_exp	replicate_08	0.750514615067929	0.23589954713874	0.0135858377933306	60_rust_freq_repro	freq_parameter	200	10000	70	0.5	0.07	0.44	0.3	0.71	0.9	1	0.81	1	0.88	1	0.7	0.4	0.1	1	0.97	0.87	8.8	12.8	10.3	8.7	0.5	30	2
60_rust_freq_repro	60_rust_freq_repro_BB0.4_freq0.1_exp	60_rust_freq_repro_BB0.4_freq0.1_exp	replicate_09	0.788677614520311	0.203543647363872	0.00777873811581677	60_rust_freq_repro	freq_parameter	200	10000	70	0.5	0.07	0.44	0.3	0.71	0.9	1	0.81	1	0.88	1	0.7	0.4	0.1	1	0.97	0.87	8.8	12.8	10.3	8.7	0.5	30	2
60_rust_freq_repro	60_rust_freq_repro_BB0.4_freq0.1_exp	60_rust_freq_repro_BB0.4_freq0.1_exp	replicate_10	0.775324675324675	0.215151515151515	0.00952380952380952	60_rust_freq_repro	freq_parameter	200	10000	70	0.5	0.07	0.44	0.3	0.71	0.9	1	0.81	1	0.88	1	0.7	0.4	0.1	1	0.97	0.87	8.8	12.8	10.3	8.7	0.5	30	2
60_rust_freq_repro	60_rust_freq_repro_BB0.4_freq0.1_exp	60_rust_freq_repro_BB0.4_freq0.1_exp	replicate_11	0.815546218487395	0.177731092436975	0.00672268907563025	60_rust_freq_repro	freq_parameter	200	10000	70	0.5	0.07	0.44	0.3	0.71	0.9	1	0.81	1	0.88	1	0.7	0.4	0.1	1	0.97	0.87	8.8	12.8	10.3	8.7	0.5	30	2
60_rust_freq_repro	60_rust_freq_repro_BB0.4_freq0.1_exp	60_rust_freq_repro_BB0.4_freq0.1_exp	replicate_12	0.740953947368421	0.248766447368421	0.0102796052631579	60_rust_freq_repro	freq_parameter	200	10000	70	0.5	0.07	0.44	0.3	0.71	0.9	1	0.81	1	0.88	1	0.7	0.4	0.1	1	0.97	0.87	8.8	12.8	10.3	8.7	0.5	30	2
60_rust_freq_repro	60_rust_freq_repro_BB0.4_freq0.1_exp	60_rust_freq_repro_BB0.4_freq0.1_exp	replicate_13	0.793670365803535	0.196465269214961	0.00986436498150432	60_rust_freq_repro	freq_parameter	200	10000	70	0.5	0.07	0.44	0.3	0.71	0.9	1	0.81	1	0.88	1	0.7	0.4	0.1	1	0.97	0.87	8.8	12.8	10.3	8.7	0.5	30	2
60_rust_freq_repro	60_rust_freq_repro_BB0.4_freq0.1_exp	60_rust_freq_repro_BB0.4_freq0.1_exp	replicate_14	0.701561840439004	0.273111017306881	0.0253271422541157	60_rust_freq_repro	freq_parameter	200	10000	70	0.5	0.07	0.44	0.3	0.71	0.9	1	0.81	1	0.88	1	0.7	0.4	0.1	1	0.97	0.87	8.8	12.8	10.3	8.7	0.5	30	2
60_rust_freq_repro	60_rust_freq_repro_BB0.4_freq0.1_exp	60_rust_freq_repro_BB0.4_freq0.1_exp	replicate_15	0.855647623201047	0.14129960750109	0.00305276929786306	60_rust_freq_repro	freq_parameter	200	10000	70	0.5	0.07	0.44	0.3	0.71	0.9	1	0.81	1	0.88	1	0.7	0.4	0.1	1	0.97	0.87	8.8	12.8	10.3	8.7	0.5	30	2
60_rust_freq_repro	60_rust_freq_repro_BB0.4_freq0.1_exp	60_rust_freq_repro_BB0.4_freq0.1_exp	replicate_16	0.814360770577933	0.175131348511384	0.010507880910683	60_rust_freq_repro	freq_parameter	200	10000	70	0.5	0.07	0.44	0.3	0.71	0.9	1	0.81	1	0.88	1	0.7	0.4	0.1	1	0.97	0.87	8.8	12.8	10.3	8.7	0.5	30	2
60_rust_freq_repro	60_rust_freq_repro_BB0.4_freq0.1_exp	60_rust_freq_repro_BB0.4_freq0.1_exp	replicate_17	0.72827417380661	0.253365973072215	0.018359853121175	60_rust_freq_repro	freq_parameter	200	10000	70	0.5	0.07	0.44	0.3	0.71	0.9	1	0.81	1	0.88	1	0.7	0.4	0.1	1	0.97	0.87	8.8	12.8	10.3	8.7	0.5	30	2
60_rust_freq_repro	60_rust_freq_repro_BB0.4_freq0.1_exp	60_rust_freq_repro_BB0.4_freq0.1_exp	replicate_18	0.751742160278746	0.23301393728223	0.0152439024390244	60_rust_freq_repro	freq_parameter	200	10000	70	0.5	0.07	0.44	0.3	0.71	0.9	1	0.81	1	0.88	1	0.7	0.4	0.1	1	0.97	0.87	8.8	12.8	10.3	8.7	0.5	30	2
60_rust_freq_repro	60_rust_freq_repro_BB0.4_freq0.1_exp	60_rust_freq_repro_BB0.4_freq0.1_exp	replicate_19	0.766139375801625	0.223599828986746	0.0102607952116289	60_rust_freq_repro	freq_parameter	200	10000	70	0.5	0.07	0.44	0.3	0.71	0.9	1	0.81	1	0.88	1	0.7	0.4	0.1	1	0.97	0.87	8.8	12.8	10.3	8.7	0.5	30	2
60_rust_freq_repro	60_rust_freq_repro_BB0.4_freq0.1_exp	60_rust_freq_repro_BB0.4_freq0.1_exp	replicate_20	0.74526678141136	0.23881239242685	0.01592082616179	60_rust_freq_repro	freq_parameter	200	10000	70	0.5	0.07	0.44	0.3	0.71	0.9	1	0.81	1	0.88	1	0.7	0.4	0.1	1	0.97	0.87	8.8	12.8	10.3	8.7	0.5	30	2
60_rust_freq_repro	60_rust_freq_repro_BB0.4_freq0.1_exp	60_rust_freq_repro_BB0.4_freq0.1_exp	replicate_21	0.73538961038961	0.254058441558442	0.0105519480519481	60_rust_freq_repro	freq_parameter	200	10000	70	0.5	0.07	0.44	0.3	0.71	0.9	1	0.81	1	0.88	1	0.7	0.4	0.1	1	0.97	0.87	8.8	12.8	10.3	8.7	0.5	30	2
60_rust_freq_repro	60_rust_freq_repro_BB0.4_freq0.1_exp	60_rust_freq_repro_BB0.4_freq0.1_exp	replicate_22	0.786071726438699	0.206839032527106	0.00708924103419516	60_rust_freq_repro	freq_parameter	200	10000	70	0.5	0.07	0.44	0.3	0.71	0.9	1	0.81	1	0.88	1	0.7	0.4	0.1	1	0.97	0.87	8.8	12.8	10.3	8.7	0.5	30	2
60_rust_freq_repro	60_rust_freq_repro_BB0.4_freq0.1_exp	60_rust_freq_repro_BB0.4_freq0.1_exp	replicate_23	0.759133389974512	0.231520815632965	0.00934579439252336	60_rust_freq_repro	freq_parameter	200	10000	70	0.5	0.07	0.44	0.3	0.71	0.9	1	0.81	1	0.88	1	0.7	0.4	0.1	1	0.97	0.87	8.8	12.8	10.3	8.7	0.5	30	2
60_rust_freq_repro	60_rust_freq_repro_BB0.4_freq0.1_exp	60_rust_freq_repro_BB0.4_freq0.1_exp	replicate_24	0.748937977909941	0.237468139337298	0.0135938827527613	60_rust_freq_repro	freq_parameter	200	10000	70	0.5	0.07	0.44	0.3	0.71	0.9	1	0.81	1	0.88	1	0.7	0.4	0.1	1	0.97	0.87	8.8	12.8	10.3	8.7	0.5	30	2
60_rust_freq_repro	60_rust_freq_repro_BB0.4_freq0.1_exp	60_rust_freq_repro_BB0.4_freq0.1_exp	replicate_25	0.778246205733558	0.211214165261383	0.010539629005059	60_rust_freq_repro	freq_parameter	200	10000	70	0.5	0.07	0.44	0.3	0.71	0.9	1	0.81	1	0.88	1	0.7	0.4	0.1	1	0.97	0.87	8.8	12.8	10.3	8.7	0.5	30	2
60_rust_freq_repro	60_rust_freq_repro_BB0.4_freq0.1_exp	60_rust_freq_repro_BB0.4_freq0.1_exp	replicate_26	0.751364972700546	0.23687526249475	0.0117597648047039	60_rust_freq_repro	freq_parameter	200	10000	70	0.5	0.07	0.44	0.3	0.71	0.9	1	0.81	1	0.88	1	0.7	0.4	0.1	1	0.97	0.87	8.8	12.8	10.3	8.7	0.5	30	2
60_rust_freq_repro	60_rust_freq_repro_BB0.4_freq0.1_exp	60_rust_freq_repro_BB0.4_freq0.1_exp	replicate_27	0.75093399750934	0.235367372353674	0.0136986301369863	60_rust_freq_repro	freq_parameter	200	10000	70	0.5	0.07	0.44	0.3	0.71	0.9	1	0.81	1	0.88	1	0.7	0.4	0.1	1	0.97	0.87	8.8	12.8	10.3	8.7	0.5	30	2
60_rust_freq_repro	60_rust_freq_repro_BB0.4_freq0.1_exp	60_rust_freq_repro_BB0.4_freq0.1_exp	replicate_28	0.811265237494746	0.179907524169819	0.00882723833543506	60_rust_freq_repro	freq_parameter	200	10000	70	0.5	0.07	0.44	0.3	0.71	0.9	1	0.81	1	0.88	1	0.7	0.4	0.1	1	0.97	0.87	8.8	12.8	10.3	8.7	0.5	30	2
60_rust_freq_repro	60_rust_freq_repro_BB0.4_freq0.1_exp	60_rust_freq_repro_BB0.4_freq0.1_exp	replicate_29	0.701680672268908	0.277310924369748	0.0210084033613445	60_rust_freq_repro	freq_parameter	200	10000	70	0.5	0.07	0.44	0.3	0.71	0.9	1	0.81	1	0.88	1	0.7	0.4	0.1	1	0.97	0.87	8.8	12.8	10.3	8.7	0.5	30	2
60_rust_freq_repro	60_rust_freq_repro_BB0.4_freq0.1_exp	60_rust_freq_repro_BB0.4_freq0.1_exp	replicate_30	0.764585045193098	0.223911257189811	0.0115036976170912	60_rust_freq_repro	freq_parameter	200	10000	70	0.5	0.07	0.44	0.3	0.71	0.9	1	0.81	1	0.88	1	0.7	0.4	0.1	1	0.97	0.87	8.8	12.8	10.3	8.7	0.5	30	2
60_rust_freq_repro	60_rust_freq_repro_BB0.4_freq0.2_exp	60_rust_freq_repro_BB0.4_freq0.2_exp	replicate_01	0.742774566473988	0.244426094137077	0.0127993393889348	60_rust_freq_repro	freq_parameter	200	10000	70	0.5	0.07	0.44	0.3	0.71	0.9	1	0.81	1	0.88	1	0.7	0.4	0.2	1	0.97	0.87	8.8	12.8	10.3	8.7	0.5	30	2
60_rust_freq_repro	60_rust_freq_repro_BB0.4_freq0.2_exp	60_rust_freq_repro_BB0.4_freq0.2_exp	replicate_02	0.773829431438127	0.214046822742475	0.012123745819398	60_rust_freq_repro	freq_parameter	200	10000	70	0.5	0.07	0.44	0.3	0.71	0.9	1	0.81	1	0.88	1	0.7	0.4	0.2	1	0.97	0.87	8.8	12.8	10.3	8.7	0.5	30	2
60_rust_freq_repro	60_rust_freq_repro_BB0.4_freq0.2_exp	60_rust_freq_repro_BB0.4_freq0.2_exp	replicate_03	0.76727115716753	0.22279792746114	0.00993091537132988	60_rust_freq_repro	freq_parameter	200	10000	70	0.5	0.07	0.44	0.3	0.71	0.9	1	0.81	1	0.88	1	0.7	0.4	0.2	1	0.97	0.87	8.8	12.8	10.3	8.7	0.5	30	2
60_rust_freq_repro	60_rust_freq_repro_BB0.4_freq0.2_exp	60_rust_freq_repro_BB0.4_freq0.2_exp	replicate_04	0.794105263157895	0.200842105263158	0.00505263157894737	60_rust_freq_repro	freq_parameter	200	10000	70	0.5	0.07	0.44	0.3	0.71	0.9	1	0.81	1	0.88	1	0.7	0.4	0.2	1	0.97	0.87	8.8	12.8	10.3	8.7	0.5	30	2
60_rust_freq_repro	60_rust_freq_repro_BB0.4_freq0.2_exp	60_rust_freq_repro_BB0.4_freq0.2_exp	replicate_05	0.924208649130629	0.0753455193936692	0.000445831475702185	60_rust_freq_repro	freq_parameter	200	10000	70	0.5	0.07	0.44	0.3	0.71	0.9	1	0.81	1	0.88	1	0.7	0.4	0.2	1	0.97	0.87	8.8	12.8	10.3	8.7	0.5	30	2
60_rust_freq_repro	60_rust_freq_repro_BB0.4_freq0.2_exp	60_rust_freq_repro_BB0.4_freq0.2_exp	replicate_06	0.836418424451141	0.160137752905725	0.00344382264313388	60_rust_freq_repro	freq_parameter	200	10000	70	0.5	0.07	0.44	0.3	0.71	0.9	1	0.81	1	0.88	1	0.7	0.4	0.2	1	0.97	0.87	8.8	12.8	10.3	8.7	0.5	30	2
60_rust_freq_repro	60_rust_freq_repro_BB0.4_freq0.2_exp	60_rust_freq_repro_BB0.4_freq0.2_exp	replicate_07	0.771884432945235	0.221216041397154	0.00689952565761104	60_rust_freq_repro	freq_parameter	200	10000	70	0.5	0.07	0.44	0.3	0.71	0.9	1	0.81	1	0.88	1	0.7	0.4	0.2	1	0.97	0.87	8.8	12.8	10.3	8.7	0.5	30	2
60_rust_freq_repro	60_rust_freq_repro_BB0.4_freq0.2_exp	60_rust_freq_repro_BB0.4_freq0.2_exp	replicate_08	0.738704177323103	0.246803069053708	0.0144927536231884	60_rust_freq_repro	freq_parameter	200	10000	70	0.5	0.07	0.44	0.3	0.71	0.9	1	0.81	1	0.88	1	0.7	0.4	0.2	1	0.97	0.87	8.8	12.8	10.3	8.7	0.5	30	2
60_rust_freq_repro	60_rust_freq_repro_BB0.4_freq0.2_exp	60_rust_freq_repro_BB0.4_freq0.2_exp	replicate_09	0.785865425306813	0.209056284384257	0.00507829030892933	60_rust_freq_repro	freq_parameter	200	10000	70	0.5	0.07	0.44	0.3	0.71	0.9	1	0.81	1	0.88	1	0.7	0.4	0.2	1	0.97	0.87	8.8	12.8	10.3	8.7	0.5	30	2
60_rust_freq_repro	60_rust_freq_repro_BB0.4_freq0.2_exp	60_rust_freq_repro_BB0.4_freq0.2_exp	replicate_10	0.791990192071925	0.199019207192481	0.00899060073559461	60_rust_freq_repro	freq_parameter	200	10000	70	0.5	0.07	0.44	0.3	0.71	0.9	1	0.81	1	0.88	1	0.7	0.4	0.2	1	0.97	0.87	8.8	12.8	10.3	8.7	0.5	30	2
60_rust_freq_repro	60_rust_freq_repro_BB0.4_freq0.2_exp	60_rust_freq_repro_BB0.4_freq0.2_exp	replicate_11	0.770049099836334	0.221358428805237	0.0085924713584288	60_rust_freq_repro	freq_parameter	200	10000	70	0.5	0.07	0.44	0.3	0.71	0.9	1	0.81	1	0.88	1	0.7	0.4	0.2	1	0.97	0.87	8.8	12.8	10.3	8.7	0.5	30	2
60_rust_freq_repro	60_rust_freq_repro_BB0.4_freq0.2_exp	60_rust_freq_repro_BB0.4_freq0.2_exp	replicate_12	0.825919589392643	0.167236954662104	0.00684345594525235	60_rust_freq_repro	freq_parameter	200	10000	70	0.5	0.07	0.44	0.3	0.71	0.9	1	0.81	1	0.88	1	0.7	0.4	0.2	1	0.97	0.87	8.8	12.8	10.3	8.7	0.5	30	2
60_rust_freq_repro	60_rust_freq_repro_BB0.4_freq0.2_exp	60_rust_freq_repro_BB0.4_freq0.2_exp	replicate_13	0.837505303351718	0.15782774713619	0.00466694951209164	60_rust_freq_repro	freq_parameter	200	10000	70	0.5	0.07	0.44	0.3	0.71	0.9	1	0.81	1	0.88	1	0.7	0.4	0.2	1	0.97	0.87	8.8	12.8	10.3	8.7	0.5	30	2
60_rust_freq_repro	60_rust_freq_repro_BB0.4_freq0.2_exp	60_rust_freq_repro_BB0.4_freq0.2_exp	replicate_14	0.812919463087248	0.181627516778523	0.00545302013422819	60_rust_freq_repro	freq_parameter	200	10000	70	0.5	0.07	0.44	0.3	0.71	0.9	1	0.81	1	0.88	1	0.7	0.4	0.2	1	0.97	0.87	8.8	12.8	10.3	8.7	0.5	30	2
60_rust_freq_repro	60_rust_freq_repro_BB0.4_freq0.2_exp	60_rust_freq_repro_BB0.4_freq0.2_exp	replicate_15	0.808391003460208	0.179065743944637	0.0125432525951557	60_rust_freq_repro	freq_parameter	200	10000	70	0.5	0.07	0.44	0.3	0.71	0.9	1	0.81	1	0.88	1	0.7	0.4	0.2	1	0.97	0.87	8.8	12.8	10.3	8.7	0.5	30	2
60_rust_freq_repro	60_rust_freq_repro_BB0.4_freq0.2_exp	60_rust_freq_repro_BB0.4_freq0.2_exp	replicate_16	0.767292912040991	0.217762596071734	0.0149444918872758	60_rust_freq_repro	freq_parameter	200	10000	70	0.5	0.07	0.44	0.3	0.71	0.9	1	0.81	1	0.88	1	0.7	0.4	0.2	1	0.97	0.87	8.8	12.8	10.3	8.7	0.5	30	2
60_rust_freq_repro	60_rust_freq_repro_BB0.4_freq0.2_exp	60_rust_freq_repro_BB0.4_freq0.2_exp	replicate_17	0.839658848614072	0.150959488272921	0.0093816631130064	60_rust_freq_repro	freq_parameter	200	10000	70	0.5	0.07	0.44	0.3	0.71	0.9	1	0.81	1	0.88	1	0.7	0.4	0.2	1	0.97	0.87	8.8	12.8	10.3	8.7	0.5	30	2
60_rust_freq_repro	60_rust_freq_repro_BB0.4_freq0.2_exp	60_rust_freq_repro_BB0.4_freq0.2_exp	replicate_18	0.808565310492505	0.179014989293362	0.0124197002141328	60_rust_freq_repro	freq_parameter	200	10000	70	0.5	0.07	0.44	0.3	0.71	0.9	1	0.81	1	0.88	1	0.7	0.4	0.2	1	0.97	0.87	8.8	12.8	10.3	8.7	0.5	30	2
60_rust_freq_repro	60_rust_freq_repro_BB0.4_freq0.2_exp	60_rust_freq_repro_BB0.4_freq0.2_exp	replicate_19	0.749895441237976	0.23797574236721	0.0121288163948139	60_rust_freq_repro	freq_parameter	200	10000	70	0.5	0.07	0.44	0.3	0.71	0.9	1	0.81	1	0.88	1	0.7	0.4	0.2	1	0.97	0.87	8.8	12.8	10.3	8.7	0.5	30	2
60_rust_freq_repro	60_rust_freq_repro_BB0.4_freq0.2_exp	60_rust_freq_repro_BB0.4_freq0.2_exp	replicate_20	0.757293868921776	0.232980972515856	0.00972515856236787	60_rust_freq_repro	freq_parameter	200	10000	70	0.5	0.07	0.44	0.3	0.71	0.9	1	0.81	1	0.88	1	0.7	0.4	0.2	1	0.97	0.87	8.8	12.8	10.3	8.7	0.5	30	2
60_rust_freq_repro	60_rust_freq_repro_BB0.4_freq0.2_exp	60_rust_freq_repro_BB0.4_freq0.2_exp	replicate_21	0.794549266247379	0.19748427672956	0.0079664570230608	60_rust_freq_repro	freq_parameter	200	10000	70	0.5	0.07	0.44	0.3	0.71	0.9	1	0.81	1	0.88	1	0.7	0.4	0.2	1	0.97	0.87	8.8	12.8	10.3	8.7	0.5	30	2
60_rust_freq_repro	60_rust_freq_repro_BB0.4_freq0.2_exp	60_rust_freq_repro_BB0.4_freq0.2_exp	replicate_22	0.773989898989899	0.215909090909091	0.0101010101010101	60_rust_freq_repro	freq_parameter	200	10000	70	0.5	0.07	0.44	0.3	0.71	0.9	1	0.81	1	0.88	1	0.7	0.4	0.2	1	0.97	0.87	8.8	12.8	10.3	8.7	0.5	30	2
60_rust_freq_repro	60_rust_freq_repro_BB0.4_freq0.2_exp	60_rust_freq_repro_BB0.4_freq0.2_exp	replicate_23	0.863616366036076	0.131104267487901	0.00527936647602288	60_rust_freq_repro	freq_parameter	200	10000	70	0.5	0.07	0.44	0.3	0.71	0.9	1	0.81	1	0.88	1	0.7	0.4	0.2	1	0.97	0.87	8.8	12.8	10.3	8.7	0.5	30	2
60_rust_freq_repro	60_rust_freq_repro_BB0.4_freq0.2_exp	60_rust_freq_repro_BB0.4_freq0.2_exp	replicate_24	0.812735651445329	0.176372015081693	0.0108923334729786	60_rust_freq_repro	freq_parameter	200	10000	70	0.5	0.07	0.44	0.3	0.71	0.9	1	0.81	1	0.88	1	0.7	0.4	0.2	1	0.97	0.87	8.8	12.8	10.3	8.7	0.5	30	2
60_rust_freq_repro	60_rust_freq_repro_BB0.4_freq0.2_exp	60_rust_freq_repro_BB0.4_freq0.2_exp	replicate_25	0.775425487754255	0.212536322125363	0.0120381901203819	60_rust_freq_repro	freq_parameter	200	10000	70	0.5	0.07	0.44	0.3	0.71	0.9	1	0.81	1	0.88	1	0.7	0.4	0.2	1	0.97	0.87	8.8	12.8	10.3	8.7	0.5	30	2
60_rust_freq_repro	60_rust_freq_repro_BB0.4_freq0.2_exp	60_rust_freq_repro_BB0.4_freq0.2_exp	replicate_26	0.774744027303754	0.215017064846416	0.0102389078498294	60_rust_freq_repro	freq_parameter	200	10000	70	0.5	0.07	0.44	0.3	0.71	0.9	1	0.81	1	0.88	1	0.7	0.4	0.2	1	0.97	0.87	8.8	12.8	10.3	8.7	0.5	30	2
60_rust_freq_repro	60_rust_freq_repro_BB0.4_freq0.2_exp	60_rust_freq_repro_BB0.4_freq0.2_exp	replicate_27	0.775290215588723	0.213930348258706	0.0107794361525705	60_rust_freq_repro	freq_parameter	200	10000	70	0.5	0.07	0.44	0.3	0.71	0.9	1	0.81	1	0.88	1	0.7	0.4	0.2	1	0.97	0.87	8.8	12.8	10.3	8.7	0.5	30	2
60_rust_freq_repro	60_rust_freq_repro_BB0.4_freq0.2_exp	60_rust_freq_repro_BB0.4_freq0.2_exp	replicate_28	0.758789860997547	0.226901062959935	0.0143090760425184	60_rust_freq_repro	freq_parameter	200	10000	70	0.5	0.07	0.44	0.3	0.71	0.9	1	0.81	1	0.88	1	0.7	0.4	0.2	1	0.97	0.87	8.8	12.8	10.3	8.7	0.5	30	2
60_rust_freq_repro	60_rust_freq_repro_BB0.4_freq0.2_exp	60_rust_freq_repro_BB0.4_freq0.2_exp	replicate_29	0.807060755336617	0.188423645320197	0.00451559934318555	60_rust_freq_repro	freq_parameter	200	10000	70	0.5	0.07	0.44	0.3	0.71	0.9	1	0.81	1	0.88	1	0.7	0.4	0.2	1	0.97	0.87	8.8	12.8	10.3	8.7	0.5	30	2
60_rust_freq_repro	60_rust_freq_repro_BB0.4_freq0.2_exp	60_rust_freq_repro_BB0.4_freq0.2_exp	replicate_30	0.777180653162464	0.208350558081852	0.0144687887556842	60_rust_freq_repro	freq_parameter	200	10000	70	0.5	0.07	0.44	0.3	0.71	0.9	1	0.81	1	0.88	1	0.7	0.4	0.2	1	0.97	0.87	8.8	12.8	10.3	8.7	0.5	30	2
60_rust_freq_repro	60_rust_freq_repro_BB0.4_freq0.3_exp	60_rust_freq_repro_BB0.4_freq0.3_exp	replicate_01	0.828755364806867	0.166523605150215	0.00472103004291845	60_rust_freq_repro	freq_parameter	200	10000	70	0.5	0.07	0.44	0.3	0.71	0.9	1	0.81	1	0.88	1	0.7	0.4	0.3	1	0.97	0.87	8.8	12.8	10.3	8.7	0.5	30	2
60_rust_freq_repro	60_rust_freq_repro_BB0.4_freq0.3_exp	60_rust_freq_repro_BB0.4_freq0.3_exp	replicate_02	0.790434782608696	0.201739130434783	0.00782608695652174	60_rust_freq_repro	freq_parameter	200	10000	70	0.5	0.07	0.44	0.3	0.71	0.9	1	0.81	1	0.88	1	0.7	0.4	0.3	1	0.97	0.87	8.8	12.8	10.3	8.7	0.5	30	2
60_rust_freq_repro	60_rust_freq_repro_BB0.4_freq0.3_exp	60_rust_freq_repro_BB0.4_freq0.3_exp	replicate_03	0.782157676348548	0.204564315352697	0.0132780082987552	60_rust_freq_repro	freq_parameter	200	10000	70	0.5	0.07	0.44	0.3	0.71	0.9	1	0.81	1	0.88	1	0.7	0.4	0.3	1	0.97	0.87	8.8	12.8	10.3	8.7	0.5	30	2
60_rust_freq_repro	60_rust_freq_repro_BB0.4_freq0.3_exp	60_rust_freq_repro_BB0.4_freq0.3_exp	replicate_04	0.80369903320723	0.189995796553174	0.00630517023959647	60_rust_freq_repro	freq_parameter	200	10000	70	0.5	0.07	0.44	0.3	0.71	0.9	1	0.81	1	0.88	1	0.7	0.4	0.3	1	0.97	0.87	8.8	12.8	10.3	8.7	0.5	30	2
60_rust_freq_repro	60_rust_freq_repro_BB0.4_freq0.3_exp	60_rust_freq_repro_BB0.4_freq0.3_exp	replicate_05	0.83595041322314	0.159917355371901	0.00413223140495868	60_rust_freq_repro	freq_parameter	200	10000	70	0.5	0.07	0.44	0.3	0.71	0.9	1	0.81	1	0.88	1	0.7	0.4	0.3	1	0.97	0.87	8.8	12.8	10.3	8.7	0.5	30	2
60_rust_freq_repro	60_rust_freq_repro_BB0.4_freq0.3_exp	60_rust_freq_repro_BB0.4_freq0.3_exp	replicate_06	0.86217133163698	0.136132315521628	0.00169635284139101	60_rust_freq_repro	freq_parameter	200	10000	70	0.5	0.07	0.44	0.3	0.71	0.9	1	0.81	1	0.88	1	0.7	0.4	0.3	1	0.97	0.87	8.8	12.8	10.3	8.7	0.5	30	2
60_rust_freq_repro	60_rust_freq_repro_BB0.4_freq0.3_exp	60_rust_freq_repro_BB0.4_freq0.3_exp	replicate_07	0.829697986577181	0.164010067114094	0.00629194630872483	60_rust_freq_repro	freq_parameter	200	10000	70	0.5	0.07	0.44	0.3	0.71	0.9	1	0.81	1	0.88	1	0.7	0.4	0.3	1	0.97	0.87	8.8	12.8	10.3	8.7	0.5	30	2
60_rust_freq_repro	60_rust_freq_repro_BB0.4_freq0.3_exp	60_rust_freq_repro_BB0.4_freq0.3_exp	replicate_08	0.798397300716997	0.189793336145086	0.0118093631379165	60_rust_freq_repro	freq_parameter	200	10000	70	0.5	0.07	0.44	0.3	0.71	0.9	1	0.81	1	0.88	1	0.7	0.4	0.3	1	0.97	0.87	8.8	12.8	10.3	8.7	0.5	30	2
60_rust_freq_repro	60_rust_freq_repro_BB0.4_freq0.3_exp	60_rust_freq_repro_BB0.4_freq0.3_exp	replicate_09	0.87795444778685	0.119037387193812	0.0030081650193382	60_rust_freq_repro	freq_parameter	200	10000	70	0.5	0.07	0.44	0.3	0.71	0.9	1	0.81	1	0.88	1	0.7	0.4	0.3	1	0.97	0.87	8.8	12.8	10.3	8.7	0.5	30	2
60_rust_freq_repro	60_rust_freq_repro_BB0.4_freq0.3_exp	60_rust_freq_repro_BB0.4_freq0.3_exp	replicate_10	0.753076292042658	0.223954060705496	0.0229696472518458	60_rust_freq_repro	freq_parameter	200	10000	70	0.5	0.07	0.44	0.3	0.71	0.9	1	0.81	1	0.88	1	0.7	0.4	0.3	1	0.97	0.87	8.8	12.8	10.3	8.7	0.5	30	2
60_rust_freq_repro	60_rust_freq_repro_BB0.4_freq0.3_exp	60_rust_freq_repro_BB0.4_freq0.3_exp	replicate_11	0.831670822942643	0.163757273482959	0.00457190357439734	60_rust_freq_repro	freq_parameter	200	10000	70	0.5	0.07	0.44	0.3	0.71	0.9	1	0.81	1	0.88	1	0.7	0.4	0.3	1	0.97	0.87	8.8	12.8	10.3	8.7	0.5	30	2
60_rust_freq_repro	60_rust_freq_repro_BB0.4_freq0.3_exp	60_rust_freq_repro_BB0.4_freq0.3_exp	replicate_12	0.791162984576907	0.198832847019592	0.0100041684035015	60_rust_freq_repro	freq_parameter	200	10000	70	0.5	0.07	0.44	0.3	0.71	0.9	1	0.81	1	0.88	1	0.7	0.4	0.3	1	0.97	0.87	8.8	12.8	10.3	8.7	0.5	30	2
60_rust_freq_repro	60_rust_freq_repro_BB0.4_freq0.3_exp	60_rust_freq_repro_BB0.4_freq0.3_exp	replicate_13	0.82741116751269	0.166666666666667	0.00592216582064298	60_rust_freq_repro	freq_parameter	200	10000	70	0.5	0.07	0.44	0.3	0.71	0.9	1	0.81	1	0.88	1	0.7	0.4	0.3	1	0.97	0.87	8.8	12.8	10.3	8.7	0.5	30	2
60_rust_freq_repro	60_rust_freq_repro_BB0.4_freq0.3_exp	60_rust_freq_repro_BB0.4_freq0.3_exp	replicate_14	0.800086169754416	0.190866006031883	0.00904782421370099	60_rust_freq_repro	freq_parameter	200	10000	70	0.5	0.07	0.44	0.3	0.71	0.9	1	0.81	1	0.88	1	0.7	0.4	0.3	1	0.97	0.87	8.8	12.8	10.3	8.7	0.5	30	2
60_rust_freq_repro	60_rust_freq_repro_BB0.4_freq0.3_exp	60_rust_freq_repro_BB0.4_freq0.3_exp	replicate_15	0.745735174654752	0.240861088545898	0.0134037367993501	60_rust_freq_repro	freq_parameter	200	10000	70	0.5	0.07	0.44	0.3	0.71	0.9	1	0.81	1	0.88	1	0.7	0.4	0.3	1	0.97	0.87	8.8	12.8	10.3	8.7	0.5	30	2
60_rust_freq_repro	60_rust_freq_repro_BB0.4_freq0.3_exp	60_rust_freq_repro_BB0.4_freq0.3_exp	replicate_16	0.849826388888889	0.147569444444444	0.00260416666666667	60_rust_freq_repro	freq_parameter	200	10000	70	0.5	0.07	0.44	0.3	0.71	0.9	1	0.81	1	0.88	1	0.7	0.4	0.3	1	0.97	0.87	8.8	12.8	10.3	8.7	0.5	30	2
60_rust_freq_repro	60_rust_freq_repro_BB0.4_freq0.3_exp	60_rust_freq_repro_BB0.4_freq0.3_exp	replicate_17	0.866978325541861	0.131746706332342	0.00127496812579686	60_rust_freq_repro	freq_parameter	200	10000	70	0.5	0.07	0.44	0.3	0.71	0.9	1	0.81	1	0.88	1	0.7	0.4	0.3	1	0.97	0.87	8.8	12.8	10.3	8.7	0.5	30	2
60_rust_freq_repro	60_rust_freq_repro_BB0.4_freq0.3_exp	60_rust_freq_repro_BB0.4_freq0.3_exp	replicate_18	0.805139186295503	0.186723768736617	0.00813704496788009	60_rust_freq_repro	freq_parameter	200	10000	70	0.5	0.07	0.44	0.3	0.71	0.9	1	0.81	1	0.88	1	0.7	0.4	0.3	1	0.97	0.87	8.8	12.8	10.3	8.7	0.5	30	2
60_rust_freq_repro	60_rust_freq_repro_BB0.4_freq0.3_exp	60_rust_freq_repro_BB0.4_freq0.3_exp	replicate_19	0.847948164146868	0.146436285097192	0.00561555075593952	60_rust_freq_repro	freq_parameter	200	10000	70	0.5	0.07	0.44	0.3	0.71	0.9	1	0.81	1	0.88	1	0.7	0.4	0.3	1	0.97	0.87	8.8	12.8	10.3	8.7	0.5	30	2
60_rust_freq_repro	60_rust_freq_repro_BB0.4_freq0.3_exp	60_rust_freq_repro_BB0.4_freq0.3_exp	replicate_20	0.830841520717642	0.162323793250748	0.00683468603161042	60_rust_freq_repro	freq_parameter	200	10000	70	0.5	0.07	0.44	0.3	0.71	0.9	1	0.81	1	0.88	1	0.7	0.4	0.3	1	0.97	0.87	8.8	12.8	10.3	8.7	0.5	30	2
60_rust_freq_repro	60_rust_freq_repro_BB0.4_freq0.3_exp	60_rust_freq_repro_BB0.4_freq0.3_exp	replicate_21	0.760805707091901	0.226605119597146	0.0125891733109526	60_rust_freq_repro	freq_parameter	200	10000	70	0.5	0.07	0.44	0.3	0.71	0.9	1	0.81	1	0.88	1	0.7	0.4	0.3	1	0.97	0.87	8.8	12.8	10.3	8.7	0.5	30	2
60_rust_freq_repro	60_rust_freq_repro_BB0.4_freq0.3_exp	60_rust_freq_repro_BB0.4_freq0.3_exp	replicate_22	0.806686669524218	0.186026575225032	0.00728675525075011	60_rust_freq_repro	freq_parameter	200	10000	70	0.5	0.07	0.44	0.3	0.71	0.9	1	0.81	1	0.88	1	0.7	0.4	0.3	1	0.97	0.87	8.8	12.8	10.3	8.7	0.5	30	2
60_rust_freq_repro	60_rust_freq_repro_BB0.4_freq0.3_exp	60_rust_freq_repro_BB0.4_freq0.3_exp	replicate_23	0.785714285714286	0.205042016806723	0.0092436974789916	60_rust_freq_repro	freq_parameter	200	10000	70	0.5	0.07	0.44	0.3	0.71	0.9	1	0.81	1	0.88	1	0.7	0.4	0.3	1	0.97	0.87	8.8	12.8	10.3	8.7	0.5	30	2
60_rust_freq_repro	60_rust_freq_repro_BB0.4_freq0.3_exp	60_rust_freq_repro_BB0.4_freq0.3_exp	replicate_24	0.759404712691195	0.224886316659777	0.0157089706490285	60_rust_freq_repro	freq_parameter	200	10000	70	0.5	0.07	0.44	0.3	0.71	0.9	1	0.81	1	0.88	1	0.7	0.4	0.3	1	0.97	0.87	8.8	12.8	10.3	8.7	0.5	30	2
60_rust_freq_repro	60_rust_freq_repro_BB0.4_freq0.3_exp	60_rust_freq_repro_BB0.4_freq0.3_exp	replicate_25	0.796412181894034	0.191906549853984	0.0116812682519816	60_rust_freq_repro	freq_parameter	200	10000	70	0.5	0.07	0.44	0.3	0.71	0.9	1	0.81	1	0.88	1	0.7	0.4	0.3	1	0.97	0.87	8.8	12.8	10.3	8.7	0.5	30	2
60_rust_freq_repro	60_rust_freq_repro_BB0.4_freq0.3_exp	60_rust_freq_repro_BB0.4_freq0.3_exp	replicate_26	0.760676532769556	0.225369978858351	0.013953488372093	60_rust_freq_repro	freq_parameter	200	10000	70	0.5	0.07	0.44	0.3	0.71	0.9	1	0.81	1	0.88	1	0.7	0.4	0.3	1	0.97	0.87	8.8	12.8	10.3	8.7	0.5	30	2
60_rust_freq_repro	60_rust_freq_repro_BB0.4_freq0.3_exp	60_rust_freq_repro_BB0.4_freq0.3_exp	replicate_27	0.771404470687474	0.215099114297765	0.0134964150147617	60_rust_freq_repro	freq_parameter	200	10000	70	0.5	0.07	0.44	0.3	0.71	0.9	1	0.81	1	0.88	1	0.7	0.4	0.3	1	0.97	0.87	8.8	12.8	10.3	8.7	0.5	30	2
60_rust_freq_repro	60_rust_freq_repro_BB0.4_freq0.3_exp	60_rust_freq_repro_BB0.4_freq0.3_exp	replicate_28	0.756025369978858	0.235940803382664	0.0080338266384778	60_rust_freq_repro	freq_parameter	200	10000	70	0.5	0.07	0.44	0.3	0.71	0.9	1	0.81	1	0.88	1	0.7	0.4	0.3	1	0.97	0.87	8.8	12.8	10.3	8.7	0.5	30	2
60_rust_freq_repro	60_rust_freq_repro_BB0.4_freq0.3_exp	60_rust_freq_repro_BB0.4_freq0.3_exp	replicate_29	0.850155624722099	0.146287238772788	0.00355713650511338	60_rust_freq_repro	freq_parameter	200	10000	70	0.5	0.07	0.44	0.3	0.71	0.9	1	0.81	1	0.88	1	0.7	0.4	0.3	1	0.97	0.87	8.8	12.8	10.3	8.7	0.5	30	2
60_rust_freq_repro	60_rust_freq_repro_BB0.4_freq0.3_exp	60_rust_freq_repro_BB0.4_freq0.3_exp	replicate_30	0.826858108108108	0.168496621621622	0.00464527027027027	60_rust_freq_repro	freq_parameter	200	10000	70	0.5	0.07	0.44	0.3	0.71	0.9	1	0.81	1	0.88	1	0.7	0.4	0.3	1	0.97	0.87	8.8	12.8	10.3	8.7	0.5	30	2
60_rust_freq_repro	60_rust_freq_repro_BB0.4_freq0.4_exp	60_rust_freq_repro_BB0.4_freq0.4_exp	replicate_01	0.778764805414552	0.212774957698816	0.00846023688663283	60_rust_freq_repro	freq_parameter	200	10000	70	0.5	0.07	0.44	0.3	0.71	0.9	1	0.81	1	0.88	1	0.7	0.4	0.4	1	0.97	0.87	8.8	12.8	10.3	8.7	0.5	30	2
60_rust_freq_repro	60_rust_freq_repro_BB0.4_freq0.4_exp	60_rust_freq_repro_BB0.4_freq0.4_exp	replicate_02	0.897265948632974	0.1006628003314	0.00207125103562552	60_rust_freq_repro	freq_parameter	200	10000	70	0.5	0.07	0.44	0.3	0.71	0.9	1	0.81	1	0.88	1	0.7	0.4	0.4	1	0.97	0.87	8.8	12.8	10.3	8.7	0.5	30	2
60_rust_freq_repro	60_rust_freq_repro_BB0.4_freq0.4_exp	60_rust_freq_repro_BB0.4_freq0.4_exp	replicate_03	0.808600337268128	0.179173693086003	0.0122259696458685	60_rust_freq_repro	freq_parameter	200	10000	70	0.5	0.07	0.44	0.3	0.71	0.9	1	0.81	1	0.88	1	0.7	0.4	0.4	1	0.97	0.87	8.8	12.8	10.3	8.7	0.5	30	2
60_rust_freq_repro	60_rust_freq_repro_BB0.4_freq0.4_exp	60_rust_freq_repro_BB0.4_freq0.4_exp	replicate_04	0.857389801210026	0.138720829732066	0.00388936905790838	60_rust_freq_repro	freq_parameter	200	10000	70	0.5	0.07	0.44	0.3	0.71	0.9	1	0.81	1	0.88	1	0.7	0.4	0.4	1	0.97	0.87	8.8	12.8	10.3	8.7	0.5	30	2
60_rust_freq_repro	60_rust_freq_repro_BB0.4_freq0.4_exp	60_rust_freq_repro_BB0.4_freq0.4_exp	replicate_05	0.829733163913596	0.160948750529437	0.00931808555696739	60_rust_freq_repro	freq_parameter	200	10000	70	0.5	0.07	0.44	0.3	0.71	0.9	1	0.81	1	0.88	1	0.7	0.4	0.4	1	0.97	0.87	8.8	12.8	10.3	8.7	0.5	30	2
60_rust_freq_repro	60_rust_freq_repro_BB0.4_freq0.4_exp	60_rust_freq_repro_BB0.4_freq0.4_exp	replicate_06	0.849389987379049	0.145561632309634	0.00504838031131679	60_rust_freq_repro	freq_parameter	200	10000	70	0.5	0.07	0.44	0.3	0.71	0.9	1	0.81	1	0.88	1	0.7	0.4	0.4	1	0.97	0.87	8.8	12.8	10.3	8.7	0.5	30	2
60_rust_freq_repro	60_rust_freq_repro_BB0.4_freq0.4_exp	60_rust_freq_repro_BB0.4_freq0.4_exp	replicate_07	0.846558526961859	0.147303814116616	0.00613765892152565	60_rust_freq_repro	freq_parameter	200	10000	70	0.5	0.07	0.44	0.3	0.71	0.9	1	0.81	1	0.88	1	0.7	0.4	0.4	1	0.97	0.87	8.8	12.8	10.3	8.7	0.5	30	2
60_rust_freq_repro	60_rust_freq_repro_BB0.4_freq0.4_exp	60_rust_freq_repro_BB0.4_freq0.4_exp	replicate_08	0.857262452909167	0.137295939723734	0.0054416073670992	60_rust_freq_repro	freq_parameter	200	10000	70	0.5	0.07	0.44	0.3	0.71	0.9	1	0.81	1	0.88	1	0.7	0.4	0.4	1	0.97	0.87	8.8	12.8	10.3	8.7	0.5	30	2
60_rust_freq_repro	60_rust_freq_repro_BB0.4_freq0.4_exp	60_rust_freq_repro_BB0.4_freq0.4_exp	replicate_09	0.827460510328068	0.166464155528554	0.00607533414337789	60_rust_freq_repro	freq_parameter	200	10000	70	0.5	0.07	0.44	0.3	0.71	0.9	1	0.81	1	0.88	1	0.7	0.4	0.4	1	0.97	0.87	8.8	12.8	10.3	8.7	0.5	30	2
60_rust_freq_repro	60_rust_freq_repro_BB0.4_freq0.4_exp	60_rust_freq_repro_BB0.4_freq0.4_exp	replicate_10	0.840840840840841	0.157443157443157	0.00171600171600172	60_rust_freq_repro	freq_parameter	200	10000	70	0.5	0.07	0.44	0.3	0.71	0.9	1	0.81	1	0.88	1	0.7	0.4	0.4	1	0.97	0.87	8.8	12.8	10.3	8.7	0.5	30	2
60_rust_freq_repro	60_rust_freq_repro_BB0.4_freq0.4_exp	60_rust_freq_repro_BB0.4_freq0.4_exp	replicate_11	0.831157894736842	0.164210526315789	0.00463157894736842	60_rust_freq_repro	freq_parameter	200	10000	70	0.5	0.07	0.44	0.3	0.71	0.9	1	0.81	1	0.88	1	0.7	0.4	0.4	1	0.97	0.87	8.8	12.8	10.3	8.7	0.5	30	2
60_rust_freq_repro	60_rust_freq_repro_BB0.4_freq0.4_exp	60_rust_freq_repro_BB0.4_freq0.4_exp	replicate_12	0.803204601479047	0.187756778964667	0.00903861955628595	60_rust_freq_repro	freq_parameter	200	10000	70	0.5	0.07	0.44	0.3	0.71	0.9	1	0.81	1	0.88	1	0.7	0.4	0.4	1	0.97	0.87	8.8	12.8	10.3	8.7	0.5	30	2
60_rust_freq_repro	60_rust_freq_repro_BB0.4_freq0.4_exp	60_rust_freq_repro_BB0.4_freq0.4_exp	replicate_13	0.792759051186018	0.193924261339992	0.0133166874739908	60_rust_freq_repro	freq_parameter	200	10000	70	0.5	0.07	0.44	0.3	0.71	0.9	1	0.81	1	0.88	1	0.7	0.4	0.4	1	0.97	0.87	8.8	12.8	10.3	8.7	0.5	30	2
60_rust_freq_repro	60_rust_freq_repro_BB0.4_freq0.4_exp	60_rust_freq_repro_BB0.4_freq0.4_exp	replicate_14	0.774906210921217	0.213839099624844	0.0112546894539391	60_rust_freq_repro	freq_parameter	200	10000	70	0.5	0.07	0.44	0.3	0.71	0.9	1	0.81	1	0.88	1	0.7	0.4	0.4	1	0.97	0.87	8.8	12.8	10.3	8.7	0.5	30	2
60_rust_freq_repro	60_rust_freq_repro_BB0.4_freq0.4_exp	60_rust_freq_repro_BB0.4_freq0.4_exp	replicate_15	0.829268292682927	0.164198606271777	0.00653310104529617	60_rust_freq_repro	freq_parameter	200	10000	70	0.5	0.07	0.44	0.3	0.71	0.9	1	0.81	1	0.88	1	0.7	0.4	0.4	1	0.97	0.87	8.8	12.8	10.3	8.7	0.5	30	2
60_rust_freq_repro	60_rust_freq_repro_BB0.4_freq0.4_exp	60_rust_freq_repro_BB0.4_freq0.4_exp	replicate_16	0.804837364470392	0.188907422852377	0.00625521267723103	60_rust_freq_repro	freq_parameter	200	10000	70	0.5	0.07	0.44	0.3	0.71	0.9	1	0.81	1	0.88	1	0.7	0.4	0.4	1	0.97	0.87	8.8	12.8	10.3	8.7	0.5	30	2
60_rust_freq_repro	60_rust_freq_repro_BB0.4_freq0.4_exp	60_rust_freq_repro_BB0.4_freq0.4_exp	replicate_17	0.79390243902439	0.194715447154472	0.0113821138211382	60_rust_freq_repro	freq_parameter	200	10000	70	0.5	0.07	0.44	0.3	0.71	0.9	1	0.81	1	0.88	1	0.7	0.4	0.4	1	0.97	0.87	8.8	12.8	10.3	8.7	0.5	30	2
60_rust_freq_repro	60_rust_freq_repro_BB0.4_freq0.4_exp	60_rust_freq_repro_BB0.4_freq0.4_exp	replicate_18	0.867724867724868	0.126984126984127	0.00529100529100529	60_rust_freq_repro	freq_parameter	200	10000	70	0.5	0.07	0.44	0.3	0.71	0.9	1	0.81	1	0.88	1	0.7	0.4	0.4	1	0.97	0.87	8.8	12.8	10.3	8.7	0.5	30	2
60_rust_freq_repro	60_rust_freq_repro_BB0.4_freq0.4_exp	60_rust_freq_repro_BB0.4_freq0.4_exp	replicate_19	0.863110008271299	0.134408602150538	0.00248138957816377	60_rust_freq_repro	freq_parameter	200	10000	70	0.5	0.07	0.44	0.3	0.71	0.9	1	0.81	1	0.88	1	0.7	0.4	0.4	1	0.97	0.87	8.8	12.8	10.3	8.7	0.5	30	2
60_rust_freq_repro	60_rust_freq_repro_BB0.4_freq0.4_exp	60_rust_freq_repro_BB0.4_freq0.4_exp	replicate_20	0.858577405857741	0.140167364016736	0.00125523012552301	60_rust_freq_repro	freq_parameter	200	10000	70	0.5	0.07	0.44	0.3	0.71	0.9	1	0.81	1	0.88	1	0.7	0.4	0.4	1	0.97	0.87	8.8	12.8	10.3	8.7	0.5	30	2
60_rust_freq_repro	60_rust_freq_repro_BB0.4_freq0.4_exp	60_rust_freq_repro_BB0.4_freq0.4_exp	replicate_21	0.79792531120332	0.195020746887967	0.00705394190871369	60_rust_freq_repro	freq_parameter	200	10000	70	0.5	0.07	0.44	0.3	0.71	0.9	1	0.81	1	0.88	1	0.7	0.4	0.4	1	0.97	0.87	8.8	12.8	10.3	8.7	0.5	30	2
60_rust_freq_repro	60_rust_freq_repro_BB0.4_freq0.4_exp	60_rust_freq_repro_BB0.4_freq0.4_exp	replicate_22	0.813721413721414	0.18045738045738	0.00582120582120582	60_rust_freq_repro	freq_parameter	200	10000	70	0.5	0.07	0.44	0.3	0.71	0.9	1	0.81	1	0.88	1	0.7	0.4	0.4	1	0.97	0.87	8.8	12.8	10.3	8.7	0.5	30	2
60_rust_freq_repro	60_rust_freq_repro_BB0.4_freq0.4_exp	60_rust_freq_repro_BB0.4_freq0.4_exp	replicate_23	0.855956828559568	0.13947696139477	0.0045662100456621	60_rust_freq_repro	freq_parameter	200	10000	70	0.5	0.07	0.44	0.3	0.71	0.9	1	0.81	1	0.88	1	0.7	0.4	0.4	1	0.97	0.87	8.8	12.8	10.3	8.7	0.5	30	2
60_rust_freq_repro	60_rust_freq_repro_BB0.4_freq0.4_exp	60_rust_freq_repro_BB0.4_freq0.4_exp	replicate_24	0.858538657604078	0.138062871707732	0.00339847068819031	60_rust_freq_repro	freq_parameter	200	10000	70	0.5	0.07	0.44	0.3	0.71	0.9	1	0.81	1	0.88	1	0.7	0.4	0.4	1	0.97	0.87	8.8	12.8	10.3	8.7	0.5	30	2
60_rust_freq_repro	60_rust_freq_repro_BB0.4_freq0.4_exp	60_rust_freq_repro_BB0.4_freq0.4_exp	replicate_25	0.785413153456998	0.206576728499157	0.00801011804384486	60_rust_freq_repro	freq_parameter	200	10000	70	0.5	0.07	0.44	0.3	0.71	0.9	1	0.81	1	0.88	1	0.7	0.4	0.4	1	0.97	0.87	8.8	12.8	10.3	8.7	0.5	30	2
60_rust_freq_repro	60_rust_freq_repro_BB0.4_freq0.4_exp	60_rust_freq_repro_BB0.4_freq0.4_exp	replicate_26	0.875326939843069	0.119877942458588	0.00479511769834351	60_rust_freq_repro	freq_parameter	200	10000	70	0.5	0.07	0.44	0.3	0.71	0.9	1	0.81	1	0.88	1	0.7	0.4	0.4	1	0.97	0.87	8.8	12.8	10.3	8.7	0.5	30	2
60_rust_freq_repro	60_rust_freq_repro_BB0.4_freq0.4_exp	60_rust_freq_repro_BB0.4_freq0.4_exp	replicate_27	0.863037752414399	0.135206321334504	0.00175592625109745	60_rust_freq_repro	freq_parameter	200	10000	70	0.5	0.07	0.44	0.3	0.71	0.9	1	0.81	1	0.88	1	0.7	0.4	0.4	1	0.97	0.87	8.8	12.8	10.3	8.7	0.5	30	2
60_rust_freq_repro	60_rust_freq_repro_BB0.4_freq0.4_exp	60_rust_freq_repro_BB0.4_freq0.4_exp	replicate_28	0.871675812579147	0.124947235120304	0.00337695230054875	60_rust_freq_repro	freq_parameter	200	10000	70	0.5	0.07	0.44	0.3	0.71	0.9	1	0.81	1	0.88	1	0.7	0.4	0.4	1	0.97	0.87	8.8	12.8	10.3	8.7	0.5	30	2
60_rust_freq_repro	60_rust_freq_repro_BB0.4_freq0.4_exp	60_rust_freq_repro_BB0.4_freq0.4_exp	replicate_29	0.813247863247863	0.181196581196581	0.00555555555555556	60_rust_freq_repro	freq_parameter	200	10000	70	0.5	0.07	0.44	0.3	0.71	0.9	1	0.81	1	0.88	1	0.7	0.4	0.4	1	0.97	0.87	8.8	12.8	10.3	8.7	0.5	30	2
60_rust_freq_repro	60_rust_freq_repro_BB0.4_freq0.4_exp	60_rust_freq_repro_BB0.4_freq0.4_exp	replicate_30	0.812370278123703	0.17725197177252	0.0103777501037775	60_rust_freq_repro	freq_parameter	200	10000	70	0.5	0.07	0.44	0.3	0.71	0.9	1	0.81	1	0.88	1	0.7	0.4	0.4	1	0.97	0.87	8.8	12.8	10.3	8.7	0.5	30	2
60_rust_freq_repro	60_rust_freq_repro_BB0.4_freq0.5_exp	60_rust_freq_repro_BB0.4_freq0.5_exp	replicate_01	0.89986882378662	0.0970703979011806	0.00306077831219939	60_rust_freq_repro	freq_parameter	200	10000	70	0.5	0.07	0.44	0.3	0.71	0.9	1	0.81	1	0.88	1	0.7	0.4	0.5	1	0.97	0.87	8.8	12.8	10.3	8.7	0.5	30	2
60_rust_freq_repro	60_rust_freq_repro_BB0.4_freq0.5_exp	60_rust_freq_repro_BB0.4_freq0.5_exp	replicate_02	0.869761709120789	0.124486442070666	0.0057518488085456	60_rust_freq_repro	freq_parameter	200	10000	70	0.5	0.07	0.44	0.3	0.71	0.9	1	0.81	1	0.88	1	0.7	0.4	0.5	1	0.97	0.87	8.8	12.8	10.3	8.7	0.5	30	2
60_rust_freq_repro	60_rust_freq_repro_BB0.4_freq0.5_exp	60_rust_freq_repro_BB0.4_freq0.5_exp	replicate_03	0.850235344458708	0.145913564398802	0.00385109114249037	60_rust_freq_repro	freq_parameter	200	10000	70	0.5	0.07	0.44	0.3	0.71	0.9	1	0.81	1	0.88	1	0.7	0.4	0.5	1	0.97	0.87	8.8	12.8	10.3	8.7	0.5	30	2
60_rust_freq_repro	60_rust_freq_repro_BB0.4_freq0.5_exp	60_rust_freq_repro_BB0.4_freq0.5_exp	replicate_04	0.844396551724138	0.150431034482759	0.00517241379310345	60_rust_freq_repro	freq_parameter	200	10000	70	0.5	0.07	0.44	0.3	0.71	0.9	1	0.81	1	0.88	1	0.7	0.4	0.5	1	0.97	0.87	8.8	12.8	10.3	8.7	0.5	30	2
60_rust_freq_repro	60_rust_freq_repro_BB0.4_freq0.5_exp	60_rust_freq_repro_BB0.4_freq0.5_exp	replicate_05	0.843153878762187	0.149639677829589	0.00720644340822382	60_rust_freq_repro	freq_parameter	200	10000	70	0.5	0.07	0.44	0.3	0.71	0.9	1	0.81	1	0.88	1	0.7	0.4	0.5	1	0.97	0.87	8.8	12.8	10.3	8.7	0.5	30	2
60_rust_freq_repro	60_rust_freq_repro_BB0.4_freq0.5_exp	60_rust_freq_repro_BB0.4_freq0.5_exp	replicate_06	0.818536162841057	0.176266782156778	0.00519705500216544	60_rust_freq_repro	freq_parameter	200	10000	70	0.5	0.07	0.44	0.3	0.71	0.9	1	0.81	1	0.88	1	0.7	0.4	0.5	1	0.97	0.87	8.8	12.8	10.3	8.7	0.5	30	2
60_rust_freq_repro	60_rust_freq_repro_BB0.4_freq0.5_exp	60_rust_freq_repro_BB0.4_freq0.5_exp	replicate_07	0.79431721798134	0.196776929601357	0.0089058524173028	60_rust_freq_repro	freq_parameter	200	10000	70	0.5	0.07	0.44	0.3	0.71	0.9	1	0.81	1	0.88	1	0.7	0.4	0.5	1	0.97	0.87	8.8	12.8	10.3	8.7	0.5	30	2
60_rust_freq_repro	60_rust_freq_repro_BB0.4_freq0.5_exp	60_rust_freq_repro_BB0.4_freq0.5_exp	replicate_08	0.835338034010784	0.157610949813355	0.00705101617586064	60_rust_freq_repro	freq_parameter	200	10000	70	0.5	0.07	0.44	0.3	0.71	0.9	1	0.81	1	0.88	1	0.7	0.4	0.5	1	0.97	0.87	8.8	12.8	10.3	8.7	0.5	30	2
60_rust_freq_repro	60_rust_freq_repro_BB0.4_freq0.5_exp	60_rust_freq_repro_BB0.4_freq0.5_exp	replicate_09	0.762852404643449	0.226782752902156	0.0103648424543947	60_rust_freq_repro	freq_parameter	200	10000	70	0.5	0.07	0.44	0.3	0.71	0.9	1	0.81	1	0.88	1	0.7	0.4	0.5	1	0.97	0.87	8.8	12.8	10.3	8.7	0.5	30	2
60_rust_freq_repro	60_rust_freq_repro_BB0.4_freq0.5_exp	60_rust_freq_repro_BB0.4_freq0.5_exp	replicate_10	0.829152249134948	0.163927335640138	0.0069204152249135	60_rust_freq_repro	freq_parameter	200	10000	70	0.5	0.07	0.44	0.3	0.71	0.9	1	0.81	1	0.88	1	0.7	0.4	0.5	1	0.97	0.87	8.8	12.8	10.3	8.7	0.5	30	2
60_rust_freq_repro	60_rust_freq_repro_BB0.4_freq0.5_exp	60_rust_freq_repro_BB0.4_freq0.5_exp	replicate_11	0.843145681134508	0.153416415986248	0.00343790287924366	60_rust_freq_repro	freq_parameter	200	10000	70	0.5	0.07	0.44	0.3	0.71	0.9	1	0.81	1	0.88	1	0.7	0.4	0.5	1	0.97	0.87	8.8	12.8	10.3	8.7	0.5	30	2
60_rust_freq_repro	60_rust_freq_repro_BB0.4_freq0.5_exp	60_rust_freq_repro_BB0.4_freq0.5_exp	replicate_12	0.828485885372113	0.161676646706587	0.00983746792130026	60_rust_freq_repro	freq_parameter	200	10000	70	0.5	0.07	0.44	0.3	0.71	0.9	1	0.81	1	0.88	1	0.7	0.4	0.5	1	0.97	0.87	8.8	12.8	10.3	8.7	0.5	30	2
60_rust_freq_repro	60_rust_freq_repro_BB0.4_freq0.5_exp	60_rust_freq_repro_BB0.4_freq0.5_exp	replicate_13	0.857768052516411	0.138730853391685	0.00350109409190372	60_rust_freq_repro	freq_parameter	200	10000	70	0.5	0.07	0.44	0.3	0.71	0.9	1	0.81	1	0.88	1	0.7	0.4	0.5	1	0.97	0.87	8.8	12.8	10.3	8.7	0.5	30	2
60_rust_freq_repro	60_rust_freq_repro_BB0.4_freq0.5_exp	60_rust_freq_repro_BB0.4_freq0.5_exp	replicate_14	0.851694915254237	0.14364406779661	0.00466101694915254	60_rust_freq_repro	freq_parameter	200	10000	70	0.5	0.07	0.44	0.3	0.71	0.9	1	0.81	1	0.88	1	0.7	0.4	0.5	1	0.97	0.87	8.8	12.8	10.3	8.7	0.5	30	2
60_rust_freq_repro	60_rust_freq_repro_BB0.4_freq0.5_exp	60_rust_freq_repro_BB0.4_freq0.5_exp	replicate_15	0.865940511101801	0.132383745286971	0.00167574361122748	60_rust_freq_repro	freq_parameter	200	10000	70	0.5	0.07	0.44	0.3	0.71	0.9	1	0.81	1	0.88	1	0.7	0.4	0.5	1	0.97	0.87	8.8	12.8	10.3	8.7	0.5	30	2
60_rust_freq_repro	60_rust_freq_repro_BB0.4_freq0.5_exp	60_rust_freq_repro_BB0.4_freq0.5_exp	replicate_16	0.802300809544099	0.193438432040903	0.00426075841499787	60_rust_freq_repro	freq_parameter	200	10000	70	0.5	0.07	0.44	0.3	0.71	0.9	1	0.81	1	0.88	1	0.7	0.4	0.5	1	0.97	0.87	8.8	12.8	10.3	8.7	0.5	30	2
60_rust_freq_repro	60_rust_freq_repro_BB0.4_freq0.5_exp	60_rust_freq_repro_BB0.4_freq0.5_exp	replicate_17	0.857809847198642	0.137096774193548	0.00509337860780985	60_rust_freq_repro	freq_parameter	200	10000	70	0.5	0.07	0.44	0.3	0.71	0.9	1	0.81	1	0.88	1	0.7	0.4	0.5	1	0.97	0.87	8.8	12.8	10.3	8.7	0.5	30	2
60_rust_freq_repro	60_rust_freq_repro_BB0.4_freq0.5_exp	60_rust_freq_repro_BB0.4_freq0.5_exp	replicate_18	0.82396694214876	0.169834710743802	0.00619834710743802	60_rust_freq_repro	freq_parameter	200	10000	70	0.5	0.07	0.44	0.3	0.71	0.9	1	0.81	1	0.88	1	0.7	0.4	0.5	1	0.97	0.87	8.8	12.8	10.3	8.7	0.5	30	2
60_rust_freq_repro	60_rust_freq_repro_BB0.4_freq0.5_exp	60_rust_freq_repro_BB0.4_freq0.5_exp	replicate_19	0.846087704213242	0.149183147033534	0.00472914875322442	60_rust_freq_repro	freq_parameter	200	10000	70	0.5	0.07	0.44	0.3	0.71	0.9	1	0.81	1	0.88	1	0.7	0.4	0.5	1	0.97	0.87	8.8	12.8	10.3	8.7	0.5	30	2
60_rust_freq_repro	60_rust_freq_repro_BB0.4_freq0.5_exp	60_rust_freq_repro_BB0.4_freq0.5_exp	replicate_20	0.857392825896763	0.137795275590551	0.00481189851268591	60_rust_freq_repro	freq_parameter	200	10000	70	0.5	0.07	0.44	0.3	0.71	0.9	1	0.81	1	0.88	1	0.7	0.4	0.5	1	0.97	0.87	8.8	12.8	10.3	8.7	0.5	30	2
60_rust_freq_repro	60_rust_freq_repro_BB0.4_freq0.5_exp	60_rust_freq_repro_BB0.4_freq0.5_exp	replicate_21	0.931601731601732	0.067965367965368	0.000432900432900433	60_rust_freq_repro	freq_parameter	200	10000	70	0.5	0.07	0.44	0.3	0.71	0.9	1	0.81	1	0.88	1	0.7	0.4	0.5	1	0.97	0.87	8.8	12.8	10.3	8.7	0.5	30	2
60_rust_freq_repro	60_rust_freq_repro_BB0.4_freq0.5_exp	60_rust_freq_repro_BB0.4_freq0.5_exp	replicate_22	0.809691629955947	0.181057268722467	0.0092511013215859	60_rust_freq_repro	freq_parameter	200	10000	70	0.5	0.07	0.44	0.3	0.71	0.9	1	0.81	1	0.88	1	0.7	0.4	0.5	1	0.97	0.87	8.8	12.8	10.3	8.7	0.5	30	2
60_rust_freq_repro	60_rust_freq_repro_BB0.4_freq0.5_exp	60_rust_freq_repro_BB0.4_freq0.5_exp	replicate_23	0.890536415176625	0.105102485826428	0.00436109899694723	60_rust_freq_repro	freq_parameter	200	10000	70	0.5	0.07	0.44	0.3	0.71	0.9	1	0.81	1	0.88	1	0.7	0.4	0.5	1	0.97	0.87	8.8	12.8	10.3	8.7	0.5	30	2
60_rust_freq_repro	60_rust_freq_repro_BB0.4_freq0.5_exp	60_rust_freq_repro_BB0.4_freq0.5_exp	replicate_24	0.768557130942452	0.220600500417014	0.0108423686405338	60_rust_freq_repro	freq_parameter	200	10000	70	0.5	0.07	0.44	0.3	0.71	0.9	1	0.81	1	0.88	1	0.7	0.4	0.5	1	0.97	0.87	8.8	12.8	10.3	8.7	0.5	30	2
60_rust_freq_repro	60_rust_freq_repro_BB0.4_freq0.5_exp	60_rust_freq_repro_BB0.4_freq0.5_exp	replicate_25	0.857018308631212	0.136442894507411	0.00653879686137751	60_rust_freq_repro	freq_parameter	200	10000	70	0.5	0.07	0.44	0.3	0.71	0.9	1	0.81	1	0.88	1	0.7	0.4	0.5	1	0.97	0.87	8.8	12.8	10.3	8.7	0.5	30	2
60_rust_freq_repro	60_rust_freq_repro_BB0.4_freq0.5_exp	60_rust_freq_repro_BB0.4_freq0.5_exp	replicate_26	0.886649874055416	0.112090680100756	0.00125944584382872	60_rust_freq_repro	freq_parameter	200	10000	70	0.5	0.07	0.44	0.3	0.71	0.9	1	0.81	1	0.88	1	0.7	0.4	0.5	1	0.97	0.87	8.8	12.8	10.3	8.7	0.5	30	2
60_rust_freq_repro	60_rust_freq_repro_BB0.4_freq0.5_exp	60_rust_freq_repro_BB0.4_freq0.5_exp	replicate_27	0.817666126418152	0.176256077795786	0.00607779578606159	60_rust_freq_repro	freq_parameter	200	10000	70	0.5	0.07	0.44	0.3	0.71	0.9	1	0.81	1	0.88	1	0.7	0.4	0.5	1	0.97	0.87	8.8	12.8	10.3	8.7	0.5	30	2
60_rust_freq_repro	60_rust_freq_repro_BB0.4_freq0.5_exp	60_rust_freq_repro_BB0.4_freq0.5_exp	replicate_28	0.802235597592433	0.190025795356836	0.00773860705073087	60_rust_freq_repro	freq_parameter	200	10000	70	0.5	0.07	0.44	0.3	0.71	0.9	1	0.81	1	0.88	1	0.7	0.4	0.5	1	0.97	0.87	8.8	12.8	10.3	8.7	0.5	30	2
60_rust_freq_repro	60_rust_freq_repro_BB0.4_freq0.5_exp	60_rust_freq_repro_BB0.4_freq0.5_exp	replicate_29	0.838796587337225	0.153120790300853	0.00808262236192187	60_rust_freq_repro	freq_parameter	200	10000	70	0.5	0.07	0.44	0.3	0.71	0.9	1	0.81	1	0.88	1	0.7	0.4	0.5	1	0.97	0.87	8.8	12.8	10.3	8.7	0.5	30	2
60_rust_freq_repro	60_rust_freq_repro_BB0.4_freq0.5_exp	60_rust_freq_repro_BB0.4_freq0.5_exp	replicate_30	0.8722390645301	0.122563880467735	0.00519705500216544	60_rust_freq_repro	freq_parameter	200	10000	70	0.5	0.07	0.44	0.3	0.71	0.9	1	0.81	1	0.88	1	0.7	0.4	0.5	1	0.97	0.87	8.8	12.8	10.3	8.7	0.5	30	2
60_rust_freq_repro	60_rust_freq_repro_BB0.4_freq0.6_exp	60_rust_freq_repro_BB0.4_freq0.6_exp	replicate_01	0.898267436694802	0.100399822301199	0.00133274100399822	60_rust_freq_repro	freq_parameter	200	10000	70	0.5	0.07	0.44	0.3	0.71	0.9	1	0.81	1	0.88	1	0.7	0.4	0.6	1	0.97	0.87	8.8	12.8	10.3	8.7	0.5	30	2
60_rust_freq_repro	60_rust_freq_repro_BB0.4_freq0.6_exp	60_rust_freq_repro_BB0.4_freq0.6_exp	replicate_02	0.875214408233276	0.118353344768439	0.00643224699828473	60_rust_freq_repro	freq_parameter	200	10000	70	0.5	0.07	0.44	0.3	0.71	0.9	1	0.81	1	0.88	1	0.7	0.4	0.6	1	0.97	0.87	8.8	12.8	10.3	8.7	0.5	30	2
60_rust_freq_repro	60_rust_freq_repro_BB0.4_freq0.6_exp	60_rust_freq_repro_BB0.4_freq0.6_exp	replicate_03	0.820295983086681	0.171670190274841	0.0080338266384778	60_rust_freq_repro	freq_parameter	200	10000	70	0.5	0.07	0.44	0.3	0.71	0.9	1	0.81	1	0.88	1	0.7	0.4	0.6	1	0.97	0.87	8.8	12.8	10.3	8.7	0.5	30	2
60_rust_freq_repro	60_rust_freq_repro_BB0.4_freq0.6_exp	60_rust_freq_repro_BB0.4_freq0.6_exp	replicate_04	0.885295385942216	0.11254851228978	0.00215610176800345	60_rust_freq_repro	freq_parameter	200	10000	70	0.5	0.07	0.44	0.3	0.71	0.9	1	0.81	1	0.88	1	0.7	0.4	0.6	1	0.97	0.87	8.8	12.8	10.3	8.7	0.5	30	2
60_rust_freq_repro	60_rust_freq_repro_BB0.4_freq0.6_exp	60_rust_freq_repro_BB0.4_freq0.6_exp	replicate_05	0.880952380952381	0.115151515151515	0.0038961038961039	60_rust_freq_repro	freq_parameter	200	10000	70	0.5	0.07	0.44	0.3	0.71	0.9	1	0.81	1	0.88	1	0.7	0.4	0.6	1	0.97	0.87	8.8	12.8	10.3	8.7	0.5	30	2
60_rust_freq_repro	60_rust_freq_repro_BB0.4_freq0.6_exp	60_rust_freq_repro_BB0.4_freq0.6_exp	replicate_06	0.855152027027027	0.143158783783784	0.00168918918918919	60_rust_freq_repro	freq_parameter	200	10000	70	0.5	0.07	0.44	0.3	0.71	0.9	1	0.81	1	0.88	1	0.7	0.4	0.6	1	0.97	0.87	8.8	12.8	10.3	8.7	0.5	30	2
60_rust_freq_repro	60_rust_freq_repro_BB0.4_freq0.6_exp	60_rust_freq_repro_BB0.4_freq0.6_exp	replicate_07	0.869601328903654	0.12624584717608	0.00415282392026578	60_rust_freq_repro	freq_parameter	200	10000	70	0.5	0.07	0.44	0.3	0.71	0.9	1	0.81	1	0.88	1	0.7	0.4	0.6	1	0.97	0.87	8.8	12.8	10.3	8.7	0.5	30	2
60_rust_freq_repro	60_rust_freq_repro_BB0.4_freq0.6_exp	60_rust_freq_repro_BB0.4_freq0.6_exp	replicate_08	0.900133749442711	0.0994204190815872	0.000445831475702185	60_rust_freq_repro	freq_parameter	200	10000	70	0.5	0.07	0.44	0.3	0.71	0.9	1	0.81	1	0.88	1	0.7	0.4	0.6	1	0.97	0.87	8.8	12.8	10.3	8.7	0.5	30	2
60_rust_freq_repro	60_rust_freq_repro_BB0.4_freq0.6_exp	60_rust_freq_repro_BB0.4_freq0.6_exp	replicate_09	0.850649350649351	0.146320346320346	0.00303030303030303	60_rust_freq_repro	freq_parameter	200	10000	70	0.5	0.07	0.44	0.3	0.71	0.9	1	0.81	1	0.88	1	0.7	0.4	0.6	1	0.97	0.87	8.8	12.8	10.3	8.7	0.5	30	2
60_rust_freq_repro	60_rust_freq_repro_BB0.4_freq0.6_exp	60_rust_freq_repro_BB0.4_freq0.6_exp	replicate_10	0.900881982360353	0.0978580428391432	0.00125997480050399	60_rust_freq_repro	freq_parameter	200	10000	70	0.5	0.07	0.44	0.3	0.71	0.9	1	0.81	1	0.88	1	0.7	0.4	0.6	1	0.97	0.87	8.8	12.8	10.3	8.7	0.5	30	2
60_rust_freq_repro	60_rust_freq_repro_BB0.4_freq0.6_exp	60_rust_freq_repro_BB0.4_freq0.6_exp	replicate_11	0.840870307167236	0.151023890784983	0.00810580204778157	60_rust_freq_repro	freq_parameter	200	10000	70	0.5	0.07	0.44	0.3	0.71	0.9	1	0.81	1	0.88	1	0.7	0.4	0.6	1	0.97	0.87	8.8	12.8	10.3	8.7	0.5	30	2
60_rust_freq_repro	60_rust_freq_repro_BB0.4_freq0.6_exp	60_rust_freq_repro_BB0.4_freq0.6_exp	replicate_12	0.840831918505942	0.15365025466893	0.00551782682512733	60_rust_freq_repro	freq_parameter	200	10000	70	0.5	0.07	0.44	0.3	0.71	0.9	1	0.81	1	0.88	1	0.7	0.4	0.6	1	0.97	0.87	8.8	12.8	10.3	8.7	0.5	30	2
60_rust_freq_repro	60_rust_freq_repro_BB0.4_freq0.6_exp	60_rust_freq_repro_BB0.4_freq0.6_exp	replicate_13	0.918402777777778	0.0811631944444444	0.000434027777777778	60_rust_freq_repro	freq_parameter	200	10000	70	0.5	0.07	0.44	0.3	0.71	0.9	1	0.81	1	0.88	1	0.7	0.4	0.6	1	0.97	0.87	8.8	12.8	10.3	8.7	0.5	30	2
60_rust_freq_repro	60_rust_freq_repro_BB0.4_freq0.6_exp	60_rust_freq_repro_BB0.4_freq0.6_exp	replicate_14	0.838422391857506	0.152671755725191	0.0089058524173028	60_rust_freq_repro	freq_parameter	200	10000	70	0.5	0.07	0.44	0.3	0.71	0.9	1	0.81	1	0.88	1	0.7	0.4	0.6	1	0.97	0.87	8.8	12.8	10.3	8.7	0.5	30	2
60_rust_freq_repro	60_rust_freq_repro_BB0.4_freq0.6_exp	60_rust_freq_repro_BB0.4_freq0.6_exp	replicate_15	0.871794871794872	0.122740647330811	0.00546448087431694	60_rust_freq_repro	freq_parameter	200	10000	70	0.5	0.07	0.44	0.3	0.71	0.9	1	0.81	1	0.88	1	0.7	0.4	0.6	1	0.97	0.87	8.8	12.8	10.3	8.7	0.5	30	2
60_rust_freq_repro	60_rust_freq_repro_BB0.4_freq0.6_exp	60_rust_freq_repro_BB0.4_freq0.6_exp	replicate_16	0.9	0.098695652173913	0.00130434782608696	60_rust_freq_repro	freq_parameter	200	10000	70	0.5	0.07	0.44	0.3	0.71	0.9	1	0.81	1	0.88	1	0.7	0.4	0.6	1	0.97	0.87	8.8	12.8	10.3	8.7	0.5	30	2
60_rust_freq_repro	60_rust_freq_repro_BB0.4_freq0.6_exp	60_rust_freq_repro_BB0.4_freq0.6_exp	replicate_17	0.916703200350723	0.0828583954405962	0.000438404208680403	60_rust_freq_repro	freq_parameter	200	10000	70	0.5	0.07	0.44	0.3	0.71	0.9	1	0.81	1	0.88	1	0.7	0.4	0.6	1	0.97	0.87	8.8	12.8	10.3	8.7	0.5	30	2
60_rust_freq_repro	60_rust_freq_repro_BB0.4_freq0.6_exp	60_rust_freq_repro_BB0.4_freq0.6_exp	replicate_18	0.90098585512216	0.0964423489069867	0.00257179597085298	60_rust_freq_repro	freq_parameter	200	10000	70	0.5	0.07	0.44	0.3	0.71	0.9	1	0.81	1	0.88	1	0.7	0.4	0.6	1	0.97	0.87	8.8	12.8	10.3	8.7	0.5	30	2
60_rust_freq_repro	60_rust_freq_repro_BB0.4_freq0.6_exp	60_rust_freq_repro_BB0.4_freq0.6_exp	replicate_19	0.852459016393443	0.142364106988783	0.00517687661777394	60_rust_freq_repro	freq_parameter	200	10000	70	0.5	0.07	0.44	0.3	0.71	0.9	1	0.81	1	0.88	1	0.7	0.4	0.6	1	0.97	0.87	8.8	12.8	10.3	8.7	0.5	30	2
60_rust_freq_repro	60_rust_freq_repro_BB0.4_freq0.6_exp	60_rust_freq_repro_BB0.4_freq0.6_exp	replicate_20	0.811158798283262	0.178969957081545	0.00987124463519313	60_rust_freq_repro	freq_parameter	200	10000	70	0.5	0.07	0.44	0.3	0.71	0.9	1	0.81	1	0.88	1	0.7	0.4	0.6	1	0.97	0.87	8.8	12.8	10.3	8.7	0.5	30	2
60_rust_freq_repro	60_rust_freq_repro_BB0.4_freq0.6_exp	60_rust_freq_repro_BB0.4_freq0.6_exp	replicate_21	0.931594698589141	0.0679777682770415	0.000427533133817871	60_rust_freq_repro	freq_parameter	200	10000	70	0.5	0.07	0.44	0.3	0.71	0.9	1	0.81	1	0.88	1	0.7	0.4	0.6	1	0.97	0.87	8.8	12.8	10.3	8.7	0.5	30	2
60_rust_freq_repro	60_rust_freq_repro_BB0.4_freq0.6_exp	60_rust_freq_repro_BB0.4_freq0.6_exp	replicate_22	0.833192567567568	0.161739864864865	0.00506756756756757	60_rust_freq_repro	freq_parameter	200	10000	70	0.5	0.07	0.44	0.3	0.71	0.9	1	0.81	1	0.88	1	0.7	0.4	0.6	1	0.97	0.87	8.8	12.8	10.3	8.7	0.5	30	2
60_rust_freq_repro	60_rust_freq_repro_BB0.4_freq0.6_exp	60_rust_freq_repro_BB0.4_freq0.6_exp	replicate_23	0.842753931151721	0.154271143221419	0.00297492562685933	60_rust_freq_repro	freq_parameter	200	10000	70	0.5	0.07	0.44	0.3	0.71	0.9	1	0.81	1	0.88	1	0.7	0.4	0.6	1	0.97	0.87	8.8	12.8	10.3	8.7	0.5	30	2
60_rust_freq_repro	60_rust_freq_repro_BB0.4_freq0.6_exp	60_rust_freq_repro_BB0.4_freq0.6_exp	replicate_24	0.874394006170119	0.122961657117673	0.00264433671220802	60_rust_freq_repro	freq_parameter	200	10000	70	0.5	0.07	0.44	0.3	0.71	0.9	1	0.81	1	0.88	1	0.7	0.4	0.6	1	0.97	0.87	8.8	12.8	10.3	8.7	0.5	30	2
60_rust_freq_repro	60_rust_freq_repro_BB0.4_freq0.6_exp	60_rust_freq_repro_BB0.4_freq0.6_exp	replicate_25	0.824773413897281	0.166594734570565	0.00863185153215365	60_rust_freq_repro	freq_parameter	200	10000	70	0.5	0.07	0.44	0.3	0.71	0.9	1	0.81	1	0.88	1	0.7	0.4	0.6	1	0.97	0.87	8.8	12.8	10.3	8.7	0.5	30	2
60_rust_freq_repro	60_rust_freq_repro_BB0.4_freq0.6_exp	60_rust_freq_repro_BB0.4_freq0.6_exp	replicate_26	0.882572614107884	0.114522821576763	0.0029045643153527	60_rust_freq_repro	freq_parameter	200	10000	70	0.5	0.07	0.44	0.3	0.71	0.9	1	0.81	1	0.88	1	0.7	0.4	0.6	1	0.97	0.87	8.8	12.8	10.3	8.7	0.5	30	2
60_rust_freq_repro	60_rust_freq_repro_BB0.4_freq0.6_exp	60_rust_freq_repro_BB0.4_freq0.6_exp	replicate_27	0.846023688663283	0.149746192893401	0.00423011844331641	60_rust_freq_repro	freq_parameter	200	10000	70	0.5	0.07	0.44	0.3	0.71	0.9	1	0.81	1	0.88	1	0.7	0.4	0.6	1	0.97	0.87	8.8	12.8	10.3	8.7	0.5	30	2
60_rust_freq_repro	60_rust_freq_repro_BB0.4_freq0.6_exp	60_rust_freq_repro_BB0.4_freq0.6_exp	replicate_28	0.875786823331935	0.119177507343684	0.00503566932438103	60_rust_freq_repro	freq_parameter	200	10000	70	0.5	0.07	0.44	0.3	0.71	0.9	1	0.81	1	0.88	1	0.7	0.4	0.6	1	0.97	0.87	8.8	12.8	10.3	8.7	0.5	30	2
60_rust_freq_repro	60_rust_freq_repro_BB0.4_freq0.6_exp	60_rust_freq_repro_BB0.4_freq0.6_exp	replicate_29	0.849001663893511	0.142678868552413	0.00831946755407654	60_rust_freq_repro	freq_parameter	200	10000	70	0.5	0.07	0.44	0.3	0.71	0.9	1	0.81	1	0.88	1	0.7	0.4	0.6	1	0.97	0.87	8.8	12.8	10.3	8.7	0.5	30	2
60_rust_freq_repro	60_rust_freq_repro_BB0.4_freq0.6_exp	60_rust_freq_repro_BB0.4_freq0.6_exp	replicate_30	0.883991683991684	0.115592515592516	0.000415800415800416	60_rust_freq_repro	freq_parameter	200	10000	70	0.5	0.07	0.44	0.3	0.71	0.9	1	0.81	1	0.88	1	0.7	0.4	0.6	1	0.97	0.87	8.8	12.8	10.3	8.7	0.5	30	2
60_rust_freq_repro	60_rust_freq_repro_BB0.4_freq0.7_exp	60_rust_freq_repro_BB0.4_freq0.7_exp	replicate_01	0.871761089152393	0.127799736495389	0.00043917435221783	60_rust_freq_repro	freq_parameter	200	10000	70	0.5	0.07	0.44	0.3	0.71	0.9	1	0.81	1	0.88	1	0.7	0.4	0.7	1	0.97	0.87	8.8	12.8	10.3	8.7	0.5	30	2
60_rust_freq_repro	60_rust_freq_repro_BB0.4_freq0.7_exp	60_rust_freq_repro_BB0.4_freq0.7_exp	replicate_02	0.888647237929535	0.107872988255763	0.00347977381470204	60_rust_freq_repro	freq_parameter	200	10000	70	0.5	0.07	0.44	0.3	0.71	0.9	1	0.81	1	0.88	1	0.7	0.4	0.7	1	0.97	0.87	8.8	12.8	10.3	8.7	0.5	30	2
60_rust_freq_repro	60_rust_freq_repro_BB0.4_freq0.7_exp	60_rust_freq_repro_BB0.4_freq0.7_exp	replicate_03	0.858551221603086	0.135876553793399	0.00557222460351479	60_rust_freq_repro	freq_parameter	200	10000	70	0.5	0.07	0.44	0.3	0.71	0.9	1	0.81	1	0.88	1	0.7	0.4	0.7	1	0.97	0.87	8.8	12.8	10.3	8.7	0.5	30	2
60_rust_freq_repro	60_rust_freq_repro_BB0.4_freq0.7_exp	60_rust_freq_repro_BB0.4_freq0.7_exp	replicate_04	0.880629645824224	0.115872321818977	0.0034980323567993	60_rust_freq_repro	freq_parameter	200	10000	70	0.5	0.07	0.44	0.3	0.71	0.9	1	0.81	1	0.88	1	0.7	0.4	0.7	1	0.97	0.87	8.8	12.8	10.3	8.7	0.5	30	2
60_rust_freq_repro	60_rust_freq_repro_BB0.4_freq0.7_exp	60_rust_freq_repro_BB0.4_freq0.7_exp	replicate_05	0.871794871794872	0.1259559154296	0.00224921277552856	60_rust_freq_repro	freq_parameter	200	10000	70	0.5	0.07	0.44	0.3	0.71	0.9	1	0.81	1	0.88	1	0.7	0.4	0.7	1	0.97	0.87	8.8	12.8	10.3	8.7	0.5	30	2
60_rust_freq_repro	60_rust_freq_repro_BB0.4_freq0.7_exp	60_rust_freq_repro_BB0.4_freq0.7_exp	replicate_06	0.863560033585222	0.130142737195634	0.00629722921914358	60_rust_freq_repro	freq_parameter	200	10000	70	0.5	0.07	0.44	0.3	0.71	0.9	1	0.81	1	0.88	1	0.7	0.4	0.7	1	0.97	0.87	8.8	12.8	10.3	8.7	0.5	30	2
60_rust_freq_repro	60_rust_freq_repro_BB0.4_freq0.7_exp	60_rust_freq_repro_BB0.4_freq0.7_exp	replicate_07	0.872433377020533	0.121013543031892	0.00655307994757536	60_rust_freq_repro	freq_parameter	200	10000	70	0.5	0.07	0.44	0.3	0.71	0.9	1	0.81	1	0.88	1	0.7	0.4	0.7	1	0.97	0.87	8.8	12.8	10.3	8.7	0.5	30	2
60_rust_freq_repro	60_rust_freq_repro_BB0.4_freq0.7_exp	60_rust_freq_repro_BB0.4_freq0.7_exp	replicate_08	0.942483660130719	0.0566448801742919	0.000871459694989107	60_rust_freq_repro	freq_parameter	200	10000	70	0.5	0.07	0.44	0.3	0.71	0.9	1	0.81	1	0.88	1	0.7	0.4	0.7	1	0.97	0.87	8.8	12.8	10.3	8.7	0.5	30	2
60_rust_freq_repro	60_rust_freq_repro_BB0.4_freq0.7_exp	60_rust_freq_repro_BB0.4_freq0.7_exp	replicate_09	0.866551126516464	0.129116117850953	0.00433275563258232	60_rust_freq_repro	freq_parameter	200	10000	70	0.5	0.07	0.44	0.3	0.71	0.9	1	0.81	1	0.88	1	0.7	0.4	0.7	1	0.97	0.87	8.8	12.8	10.3	8.7	0.5	30	2
60_rust_freq_repro	60_rust_freq_repro_BB0.4_freq0.7_exp	60_rust_freq_repro_BB0.4_freq0.7_exp	replicate_10	0.844406343763395	0.15002143163309	0.00557222460351479	60_rust_freq_repro	freq_parameter	200	10000	70	0.5	0.07	0.44	0.3	0.71	0.9	1	0.81	1	0.88	1	0.7	0.4	0.7	1	0.97	0.87	8.8	12.8	10.3	8.7	0.5	30	2
60_rust_freq_repro	60_rust_freq_repro_BB0.4_freq0.7_exp	60_rust_freq_repro_BB0.4_freq0.7_exp	replicate_11	0.828265524625268	0.16830835117773	0.00342612419700214	60_rust_freq_repro	freq_parameter	200	10000	70	0.5	0.07	0.44	0.3	0.71	0.9	1	0.81	1	0.88	1	0.7	0.4	0.7	1	0.97	0.87	8.8	12.8	10.3	8.7	0.5	30	2
60_rust_freq_repro	60_rust_freq_repro_BB0.4_freq0.7_exp	60_rust_freq_repro_BB0.4_freq0.7_exp	replicate_12	0.915504858470638	0.0828052386987748	0.00168990283058724	60_rust_freq_repro	freq_parameter	200	10000	70	0.5	0.07	0.44	0.3	0.71	0.9	1	0.81	1	0.88	1	0.7	0.4	0.7	1	0.97	0.87	8.8	12.8	10.3	8.7	0.5	30	2
60_rust_freq_repro	60_rust_freq_repro_BB0.4_freq0.7_exp	60_rust_freq_repro_BB0.4_freq0.7_exp	replicate_13	0.892765957446809	0.102553191489362	0.00468085106382979	60_rust_freq_repro	freq_parameter	200	10000	70	0.5	0.07	0.44	0.3	0.71	0.9	1	0.81	1	0.88	1	0.7	0.4	0.7	1	0.97	0.87	8.8	12.8	10.3	8.7	0.5	30	2
60_rust_freq_repro	60_rust_freq_repro_BB0.4_freq0.7_exp	60_rust_freq_repro_BB0.4_freq0.7_exp	replicate_14	0.873444873444873	0.124839124839125	0.00171600171600172	60_rust_freq_repro	freq_parameter	200	10000	70	0.5	0.07	0.44	0.3	0.71	0.9	1	0.81	1	0.88	1	0.7	0.4	0.7	1	0.97	0.87	8.8	12.8	10.3	8.7	0.5	30	2
60_rust_freq_repro	60_rust_freq_repro_BB0.4_freq0.7_exp	60_rust_freq_repro_BB0.4_freq0.7_exp	replicate_15	0.887802804929877	0.110922226944326	0.00127496812579686	60_rust_freq_repro	freq_parameter	200	10000	70	0.5	0.07	0.44	0.3	0.71	0.9	1	0.81	1	0.88	1	0.7	0.4	0.7	1	0.97	0.87	8.8	12.8	10.3	8.7	0.5	30	2
60_rust_freq_repro	60_rust_freq_repro_BB0.4_freq0.7_exp	60_rust_freq_repro_BB0.4_freq0.7_exp	replicate_16	0.90597539543058	0.0874340949033392	0.00659050966608084	60_rust_freq_repro	freq_parameter	200	10000	70	0.5	0.07	0.44	0.3	0.71	0.9	1	0.81	1	0.88	1	0.7	0.4	0.7	1	0.97	0.87	8.8	12.8	10.3	8.7	0.5	30	2
60_rust_freq_repro	60_rust_freq_repro_BB0.4_freq0.7_exp	60_rust_freq_repro_BB0.4_freq0.7_exp	replicate_17	0.867338003502627	0.130910683012259	0.00175131348511384	60_rust_freq_repro	freq_parameter	200	10000	70	0.5	0.07	0.44	0.3	0.71	0.9	1	0.81	1	0.88	1	0.7	0.4	0.7	1	0.97	0.87	8.8	12.8	10.3	8.7	0.5	30	2
60_rust_freq_repro	60_rust_freq_repro_BB0.4_freq0.7_exp	60_rust_freq_repro_BB0.4_freq0.7_exp	replicate_18	0.861616589081676	0.135421074904782	0.00296233601354211	60_rust_freq_repro	freq_parameter	200	10000	70	0.5	0.07	0.44	0.3	0.71	0.9	1	0.81	1	0.88	1	0.7	0.4	0.7	1	0.97	0.87	8.8	12.8	10.3	8.7	0.5	30	2
60_rust_freq_repro	60_rust_freq_repro_BB0.4_freq0.7_exp	60_rust_freq_repro_BB0.4_freq0.7_exp	replicate_19	0.86046511627907	0.136212624584718	0.00332225913621262	60_rust_freq_repro	freq_parameter	200	10000	70	0.5	0.07	0.44	0.3	0.71	0.9	1	0.81	1	0.88	1	0.7	0.4	0.7	1	0.97	0.87	8.8	12.8	10.3	8.7	0.5	30	2
60_rust_freq_repro	60_rust_freq_repro_BB0.4_freq0.7_exp	60_rust_freq_repro_BB0.4_freq0.7_exp	replicate_20	0.873417721518987	0.123628691983122	0.0029535864978903	60_rust_freq_repro	freq_parameter	200	10000	70	0.5	0.07	0.44	0.3	0.71	0.9	1	0.81	1	0.88	1	0.7	0.4	0.7	1	0.97	0.87	8.8	12.8	10.3	8.7	0.5	30	2
60_rust_freq_repro	60_rust_freq_repro_BB0.4_freq0.7_exp	60_rust_freq_repro_BB0.4_freq0.7_exp	replicate_21	0.861440677966102	0.136440677966102	0.00211864406779661	60_rust_freq_repro	freq_parameter	200	10000	70	0.5	0.07	0.44	0.3	0.71	0.9	1	0.81	1	0.88	1	0.7	0.4	0.7	1	0.97	0.87	8.8	12.8	10.3	8.7	0.5	30	2
60_rust_freq_repro	60_rust_freq_repro_BB0.4_freq0.7_exp	60_rust_freq_repro_BB0.4_freq0.7_exp	replicate_22	0.824347093513058	0.166385846672283	0.0092670598146588	60_rust_freq_repro	freq_parameter	200	10000	70	0.5	0.07	0.44	0.3	0.71	0.9	1	0.81	1	0.88	1	0.7	0.4	0.7	1	0.97	0.87	8.8	12.8	10.3	8.7	0.5	30	2
60_rust_freq_repro	60_rust_freq_repro_BB0.4_freq0.7_exp	60_rust_freq_repro_BB0.4_freq0.7_exp	replicate_23	0.840102607952116	0.154766994442069	0.00513039760581445	60_rust_freq_repro	freq_parameter	200	10000	70	0.5	0.07	0.44	0.3	0.71	0.9	1	0.81	1	0.88	1	0.7	0.4	0.7	1	0.97	0.87	8.8	12.8	10.3	8.7	0.5	30	2
60_rust_freq_repro	60_rust_freq_repro_BB0.4_freq0.7_exp	60_rust_freq_repro_BB0.4_freq0.7_exp	replicate_24	0.862896315338475	0.133676092544987	0.00342759211653813	60_rust_freq_repro	freq_parameter	200	10000	70	0.5	0.07	0.44	0.3	0.71	0.9	1	0.81	1	0.88	1	0.7	0.4	0.7	1	0.97	0.87	8.8	12.8	10.3	8.7	0.5	30	2
60_rust_freq_repro	60_rust_freq_repro_BB0.4_freq0.7_exp	60_rust_freq_repro_BB0.4_freq0.7_exp	replicate_25	0.890577507598784	0.105948762483717	0.00347372991749891	60_rust_freq_repro	freq_parameter	200	10000	70	0.5	0.07	0.44	0.3	0.71	0.9	1	0.81	1	0.88	1	0.7	0.4	0.7	1	0.97	0.87	8.8	12.8	10.3	8.7	0.5	30	2
60_rust_freq_repro	60_rust_freq_repro_BB0.4_freq0.7_exp	60_rust_freq_repro_BB0.4_freq0.7_exp	replicate_26	0.865368682684341	0.131731565865783	0.00289975144987573	60_rust_freq_repro	freq_parameter	200	10000	70	0.5	0.07	0.44	0.3	0.71	0.9	1	0.81	1	0.88	1	0.7	0.4	0.7	1	0.97	0.87	8.8	12.8	10.3	8.7	0.5	30	2
60_rust_freq_repro	60_rust_freq_repro_BB0.4_freq0.7_exp	60_rust_freq_repro_BB0.4_freq0.7_exp	replicate_27	0.856369691923397	0.141548709408826	0.00208159866777685	60_rust_freq_repro	freq_parameter	200	10000	70	0.5	0.07	0.44	0.3	0.71	0.9	1	0.81	1	0.88	1	0.7	0.4	0.7	1	0.97	0.87	8.8	12.8	10.3	8.7	0.5	30	2
60_rust_freq_repro	60_rust_freq_repro_BB0.4_freq0.7_exp	60_rust_freq_repro_BB0.4_freq0.7_exp	replicate_28	0.865874363327674	0.131154499151104	0.00297113752122241	60_rust_freq_repro	freq_parameter	200	10000	70	0.5	0.07	0.44	0.3	0.71	0.9	1	0.81	1	0.88	1	0.7	0.4	0.7	1	0.97	0.87	8.8	12.8	10.3	8.7	0.5	30	2
60_rust_freq_repro	60_rust_freq_repro_BB0.4_freq0.7_exp	60_rust_freq_repro_BB0.4_freq0.7_exp	replicate_29	0.84799316823228	0.144748078565329	0.00725875320239112	60_rust_freq_repro	freq_parameter	200	10000	70	0.5	0.07	0.44	0.3	0.71	0.9	1	0.81	1	0.88	1	0.7	0.4	0.7	1	0.97	0.87	8.8	12.8	10.3	8.7	0.5	30	2
60_rust_freq_repro	60_rust_freq_repro_BB0.4_freq0.7_exp	60_rust_freq_repro_BB0.4_freq0.7_exp	replicate_30	0.92707423580786	0.0724890829694323	0.000436681222707424	60_rust_freq_repro	freq_parameter	200	10000	70	0.5	0.07	0.44	0.3	0.71	0.9	1	0.81	1	0.88	1	0.7	0.4	0.7	1	0.97	0.87	8.8	12.8	10.3	8.7	0.5	30	2
60_rust_freq_repro	60_rust_freq_repro_BB0.4_freq0.8_exp	60_rust_freq_repro_BB0.4_freq0.8_exp	replicate_01	0.848484848484849	0.147619047619048	0.0038961038961039	60_rust_freq_repro	freq_parameter	200	10000	70	0.5	0.07	0.44	0.3	0.71	0.9	1	0.81	1	0.88	1	0.7	0.4	0.8	1	0.97	0.87	8.8	12.8	10.3	8.7	0.5	30	2
60_rust_freq_repro	60_rust_freq_repro_BB0.4_freq0.8_exp	60_rust_freq_repro_BB0.4_freq0.8_exp	replicate_02	0.891950064571675	0.103314679294016	0.00473525613430908	60_rust_freq_repro	freq_parameter	200	10000	70	0.5	0.07	0.44	0.3	0.71	0.9	1	0.81	1	0.88	1	0.7	0.4	0.8	1	0.97	0.87	8.8	12.8	10.3	8.7	0.5	30	2
60_rust_freq_repro	60_rust_freq_repro_BB0.4_freq0.8_exp	60_rust_freq_repro_BB0.4_freq0.8_exp	replicate_03	0.885714285714286	0.112579957356077	0.00170575692963753	60_rust_freq_repro	freq_parameter	200	10000	70	0.5	0.07	0.44	0.3	0.71	0.9	1	0.81	1	0.88	1	0.7	0.4	0.8	1	0.97	0.87	8.8	12.8	10.3	8.7	0.5	30	2
60_rust_freq_repro	60_rust_freq_repro_BB0.4_freq0.8_exp	60_rust_freq_repro_BB0.4_freq0.8_exp	replicate_04	0.871784057359764	0.125685364824968	0.00253057781526782	60_rust_freq_repro	freq_parameter	200	10000	70	0.5	0.07	0.44	0.3	0.71	0.9	1	0.81	1	0.88	1	0.7	0.4	0.8	1	0.97	0.87	8.8	12.8	10.3	8.7	0.5	30	2
60_rust_freq_repro	60_rust_freq_repro_BB0.4_freq0.8_exp	60_rust_freq_repro_BB0.4_freq0.8_exp	replicate_05	0.853616284105673	0.141619748809008	0.00476396708531832	60_rust_freq_repro	freq_parameter	200	10000	70	0.5	0.07	0.44	0.3	0.71	0.9	1	0.81	1	0.88	1	0.7	0.4	0.8	1	0.97	0.87	8.8	12.8	10.3	8.7	0.5	30	2
60_rust_freq_repro	60_rust_freq_repro_BB0.4_freq0.8_exp	60_rust_freq_repro_BB0.4_freq0.8_exp	replicate_06	0.881142377152457	0.112137757244855	0.00671986560268795	60_rust_freq_repro	freq_parameter	200	10000	70	0.5	0.07	0.44	0.3	0.71	0.9	1	0.81	1	0.88	1	0.7	0.4	0.8	1	0.97	0.87	8.8	12.8	10.3	8.7	0.5	30	2
60_rust_freq_repro	60_rust_freq_repro_BB0.4_freq0.8_exp	60_rust_freq_repro_BB0.4_freq0.8_exp	replicate_07	0.877245508982036	0.117621899059025	0.00513259195893926	60_rust_freq_repro	freq_parameter	200	10000	70	0.5	0.07	0.44	0.3	0.71	0.9	1	0.81	1	0.88	1	0.7	0.4	0.8	1	0.97	0.87	8.8	12.8	10.3	8.7	0.5	30	2
60_rust_freq_repro	60_rust_freq_repro_BB0.4_freq0.8_exp	60_rust_freq_repro_BB0.4_freq0.8_exp	replicate_08	0.88660676080445	0.109114249037227	0.00427899015832264	60_rust_freq_repro	freq_parameter	200	10000	70	0.5	0.07	0.44	0.3	0.71	0.9	1	0.81	1	0.88	1	0.7	0.4	0.8	1	0.97	0.87	8.8	12.8	10.3	8.7	0.5	30	2
60_rust_freq_repro	60_rust_freq_repro_BB0.4_freq0.8_exp	60_rust_freq_repro_BB0.4_freq0.8_exp	replicate_09	0.904537671232877	0.0928938356164384	0.00256849315068493	60_rust_freq_repro	freq_parameter	200	10000	70	0.5	0.07	0.44	0.3	0.71	0.9	1	0.81	1	0.88	1	0.7	0.4	0.8	1	0.97	0.87	8.8	12.8	10.3	8.7	0.5	30	2
60_rust_freq_repro	60_rust_freq_repro_BB0.4_freq0.8_exp	60_rust_freq_repro_BB0.4_freq0.8_exp	replicate_10	0.891903719912473	0.1054704595186	0.00262582056892779	60_rust_freq_repro	freq_parameter	200	10000	70	0.5	0.07	0.44	0.3	0.71	0.9	1	0.81	1	0.88	1	0.7	0.4	0.8	1	0.97	0.87	8.8	12.8	10.3	8.7	0.5	30	2
60_rust_freq_repro	60_rust_freq_repro_BB0.4_freq0.8_exp	60_rust_freq_repro_BB0.4_freq0.8_exp	replicate_11	0.859375	0.136924342105263	0.00370065789473684	60_rust_freq_repro	freq_parameter	200	10000	70	0.5	0.07	0.44	0.3	0.71	0.9	1	0.81	1	0.88	1	0.7	0.4	0.8	1	0.97	0.87	8.8	12.8	10.3	8.7	0.5	30	2
60_rust_freq_repro	60_rust_freq_repro_BB0.4_freq0.8_exp	60_rust_freq_repro_BB0.4_freq0.8_exp	replicate_12	0.843286742905549	0.152054214315968	0.00465904277848369	60_rust_freq_repro	freq_parameter	200	10000	70	0.5	0.07	0.44	0.3	0.71	0.9	1	0.81	1	0.88	1	0.7	0.4	0.8	1	0.97	0.87	8.8	12.8	10.3	8.7	0.5	30	2
60_rust_freq_repro	60_rust_freq_repro_BB0.4_freq0.8_exp	60_rust_freq_repro_BB0.4_freq0.8_exp	replicate_13	0.889987107864203	0.109583154275892	0.000429737859905458	60_rust_freq_repro	freq_parameter	200	10000	70	0.5	0.07	0.44	0.3	0.71	0.9	1	0.81	1	0.88	1	0.7	0.4	0.8	1	0.97	0.87	8.8	12.8	10.3	8.7	0.5	30	2
60_rust_freq_repro	60_rust_freq_repro_BB0.4_freq0.8_exp	60_rust_freq_repro_BB0.4_freq0.8_exp	replicate_14	0.831542758917061	0.162440911044263	0.00601633003867641	60_rust_freq_repro	freq_parameter	200	10000	70	0.5	0.07	0.44	0.3	0.71	0.9	1	0.81	1	0.88	1	0.7	0.4	0.8	1	0.97	0.87	8.8	12.8	10.3	8.7	0.5	30	2
60_rust_freq_repro	60_rust_freq_repro_BB0.4_freq0.8_exp	60_rust_freq_repro_BB0.4_freq0.8_exp	replicate_15	0.857519788918206	0.138522427440633	0.00395778364116095	60_rust_freq_repro	freq_parameter	200	10000	70	0.5	0.07	0.44	0.3	0.71	0.9	1	0.81	1	0.88	1	0.7	0.4	0.8	1	0.97	0.87	8.8	12.8	10.3	8.7	0.5	30	2
60_rust_freq_repro	60_rust_freq_repro_BB0.4_freq0.8_exp	60_rust_freq_repro_BB0.4_freq0.8_exp	replicate_16	0.907127429805616	0.0911447084233261	0.00172786177105832	60_rust_freq_repro	freq_parameter	200	10000	70	0.5	0.07	0.44	0.3	0.71	0.9	1	0.81	1	0.88	1	0.7	0.4	0.8	1	0.97	0.87	8.8	12.8	10.3	8.7	0.5	30	2
60_rust_freq_repro	60_rust_freq_repro_BB0.4_freq0.8_exp	60_rust_freq_repro_BB0.4_freq0.8_exp	replicate_17	0.839300582847627	0.155287260616153	0.00541215653621982	60_rust_freq_repro	freq_parameter	200	10000	70	0.5	0.07	0.44	0.3	0.71	0.9	1	0.81	1	0.88	1	0.7	0.4	0.8	1	0.97	0.87	8.8	12.8	10.3	8.7	0.5	30	2
60_rust_freq_repro	60_rust_freq_repro_BB0.4_freq0.8_exp	60_rust_freq_repro_BB0.4_freq0.8_exp	replicate_18	0.88389349628983	0.111741597555653	0.00436490615451768	60_rust_freq_repro	freq_parameter	200	10000	70	0.5	0.07	0.44	0.3	0.71	0.9	1	0.81	1	0.88	1	0.7	0.4	0.8	1	0.97	0.87	8.8	12.8	10.3	8.7	0.5	30	2
60_rust_freq_repro	60_rust_freq_repro_BB0.4_freq0.8_exp	60_rust_freq_repro_BB0.4_freq0.8_exp	replicate_19	0.863116197183099	0.131161971830986	0.00572183098591549	60_rust_freq_repro	freq_parameter	200	10000	70	0.5	0.07	0.44	0.3	0.71	0.9	1	0.81	1	0.88	1	0.7	0.4	0.8	1	0.97	0.87	8.8	12.8	10.3	8.7	0.5	30	2
60_rust_freq_repro	60_rust_freq_repro_BB0.4_freq0.8_exp	60_rust_freq_repro_BB0.4_freq0.8_exp	replicate_20	0.896254842875592	0.103745157124408	0	60_rust_freq_repro	freq_parameter	200	10000	70	0.5	0.07	0.44	0.3	0.71	0.9	1	0.81	1	0.88	1	0.7	0.4	0.8	1	0.97	0.87	8.8	12.8	10.3	8.7	0.5	30	2
60_rust_freq_repro	60_rust_freq_repro_BB0.4_freq0.8_exp	60_rust_freq_repro_BB0.4_freq0.8_exp	replicate_21	0.78761429758936	0.203241895261845	0.00914380714879468	60_rust_freq_repro	freq_parameter	200	10000	70	0.5	0.07	0.44	0.3	0.71	0.9	1	0.81	1	0.88	1	0.7	0.4	0.8	1	0.97	0.87	8.8	12.8	10.3	8.7	0.5	30	2
60_rust_freq_repro	60_rust_freq_repro_BB0.4_freq0.8_exp	60_rust_freq_repro_BB0.4_freq0.8_exp	replicate_22	0.895670995670996	0.103463203463203	0.000865800865800866	60_rust_freq_repro	freq_parameter	200	10000	70	0.5	0.07	0.44	0.3	0.71	0.9	1	0.81	1	0.88	1	0.7	0.4	0.8	1	0.97	0.87	8.8	12.8	10.3	8.7	0.5	30	2
60_rust_freq_repro	60_rust_freq_repro_BB0.4_freq0.8_exp	60_rust_freq_repro_BB0.4_freq0.8_exp	replicate_23	0.871880199667221	0.126871880199667	0.00124792013311148	60_rust_freq_repro	freq_parameter	200	10000	70	0.5	0.07	0.44	0.3	0.71	0.9	1	0.81	1	0.88	1	0.7	0.4	0.8	1	0.97	0.87	8.8	12.8	10.3	8.7	0.5	30	2
60_rust_freq_repro	60_rust_freq_repro_BB0.4_freq0.8_exp	60_rust_freq_repro_BB0.4_freq0.8_exp	replicate_24	0.862024221453287	0.133650519031142	0.00432525951557093	60_rust_freq_repro	freq_parameter	200	10000	70	0.5	0.07	0.44	0.3	0.71	0.9	1	0.81	1	0.88	1	0.7	0.4	0.8	1	0.97	0.87	8.8	12.8	10.3	8.7	0.5	30	2
60_rust_freq_repro	60_rust_freq_repro_BB0.4_freq0.8_exp	60_rust_freq_repro_BB0.4_freq0.8_exp	replicate_25	0.895242252291576	0.10126582278481	0.00349192492361414	60_rust_freq_repro	freq_parameter	200	10000	70	0.5	0.07	0.44	0.3	0.71	0.9	1	0.81	1	0.88	1	0.7	0.4	0.8	1	0.97	0.87	8.8	12.8	10.3	8.7	0.5	30	2
60_rust_freq_repro	60_rust_freq_repro_BB0.4_freq0.8_exp	60_rust_freq_repro_BB0.4_freq0.8_exp	replicate_26	0.931453362255965	0.0676789587852495	0.000867678958785249	60_rust_freq_repro	freq_parameter	200	10000	70	0.5	0.07	0.44	0.3	0.71	0.9	1	0.81	1	0.88	1	0.7	0.4	0.8	1	0.97	0.87	8.8	12.8	10.3	8.7	0.5	30	2
60_rust_freq_repro	60_rust_freq_repro_BB0.4_freq0.8_exp	60_rust_freq_repro_BB0.4_freq0.8_exp	replicate_27	0.909010600706714	0.0896643109540636	0.00132508833922261	60_rust_freq_repro	freq_parameter	200	10000	70	0.5	0.07	0.44	0.3	0.71	0.9	1	0.81	1	0.88	1	0.7	0.4	0.8	1	0.97	0.87	8.8	12.8	10.3	8.7	0.5	30	2
60_rust_freq_repro	60_rust_freq_repro_BB0.4_freq0.8_exp	60_rust_freq_repro_BB0.4_freq0.8_exp	replicate_28	0.836409395973154	0.156879194630872	0.00671140939597315	60_rust_freq_repro	freq_parameter	200	10000	70	0.5	0.07	0.44	0.3	0.71	0.9	1	0.81	1	0.88	1	0.7	0.4	0.8	1	0.97	0.87	8.8	12.8	10.3	8.7	0.5	30	2
60_rust_freq_repro	60_rust_freq_repro_BB0.4_freq0.8_exp	60_rust_freq_repro_BB0.4_freq0.8_exp	replicate_29	0.871050384286934	0.128095644748079	0.00085397096498719	60_rust_freq_repro	freq_parameter	200	10000	70	0.5	0.07	0.44	0.3	0.71	0.9	1	0.81	1	0.88	1	0.7	0.4	0.8	1	0.97	0.87	8.8	12.8	10.3	8.7	0.5	30	2
60_rust_freq_repro	60_rust_freq_repro_BB0.4_freq0.8_exp	60_rust_freq_repro_BB0.4_freq0.8_exp	replicate_30	0.879097488292891	0.120051085568327	0.000851426138782461	60_rust_freq_repro	freq_parameter	200	10000	70	0.5	0.07	0.44	0.3	0.71	0.9	1	0.81	1	0.88	1	0.7	0.4	0.8	1	0.97	0.87	8.8	12.8	10.3	8.7	0.5	30	2
60_rust_freq_repro	60_rust_freq_repro_BB0.4_freq0.9_exp	60_rust_freq_repro_BB0.4_freq0.9_exp	replicate_01	0.835469202149649	0.158743282348078	0.00578751550227367	60_rust_freq_repro	freq_parameter	200	10000	70	0.5	0.07	0.44	0.3	0.71	0.9	1	0.81	1	0.88	1	0.7	0.4	0.9	1	0.97	0.87	8.8	12.8	10.3	8.7	0.5	30	2
60_rust_freq_repro	60_rust_freq_repro_BB0.4_freq0.9_exp	60_rust_freq_repro_BB0.4_freq0.9_exp	replicate_02	0.890066225165563	0.109050772626932	0.000883002207505519	60_rust_freq_repro	freq_parameter	200	10000	70	0.5	0.07	0.44	0.3	0.71	0.9	1	0.81	1	0.88	1	0.7	0.4	0.9	1	0.97	0.87	8.8	12.8	10.3	8.7	0.5	30	2
60_rust_freq_repro	60_rust_freq_repro_BB0.4_freq0.9_exp	60_rust_freq_repro_BB0.4_freq0.9_exp	replicate_03	0.861500412201154	0.13396537510305	0.00453421269579555	60_rust_freq_repro	freq_parameter	200	10000	70	0.5	0.07	0.44	0.3	0.71	0.9	1	0.81	1	0.88	1	0.7	0.4	0.9	1	0.97	0.87	8.8	12.8	10.3	8.7	0.5	30	2
60_rust_freq_repro	60_rust_freq_repro_BB0.4_freq0.9_exp	60_rust_freq_repro_BB0.4_freq0.9_exp	replicate_04	0.864876569943699	0.132957990472066	0.0021654395842356	60_rust_freq_repro	freq_parameter	200	10000	70	0.5	0.07	0.44	0.3	0.71	0.9	1	0.81	1	0.88	1	0.7	0.4	0.9	1	0.97	0.87	8.8	12.8	10.3	8.7	0.5	30	2
60_rust_freq_repro	60_rust_freq_repro_BB0.4_freq0.9_exp	60_rust_freq_repro_BB0.4_freq0.9_exp	replicate_05	0.853980417198808	0.141336739037888	0.00468284376330353	60_rust_freq_repro	freq_parameter	200	10000	70	0.5	0.07	0.44	0.3	0.71	0.9	1	0.81	1	0.88	1	0.7	0.4	0.9	1	0.97	0.87	8.8	12.8	10.3	8.7	0.5	30	2
60_rust_freq_repro	60_rust_freq_repro_BB0.4_freq0.9_exp	60_rust_freq_repro_BB0.4_freq0.9_exp	replicate_06	0.899510893730547	0.0969319697643397	0.00355713650511338	60_rust_freq_repro	freq_parameter	200	10000	70	0.5	0.07	0.44	0.3	0.71	0.9	1	0.81	1	0.88	1	0.7	0.4	0.9	1	0.97	0.87	8.8	12.8	10.3	8.7	0.5	30	2
60_rust_freq_repro	60_rust_freq_repro_BB0.4_freq0.9_exp	60_rust_freq_repro_BB0.4_freq0.9_exp	replicate_07	0.944124168514412	0.0558758314855876	0	60_rust_freq_repro	freq_parameter	200	10000	70	0.5	0.07	0.44	0.3	0.71	0.9	1	0.81	1	0.88	1	0.7	0.4	0.9	1	0.97	0.87	8.8	12.8	10.3	8.7	0.5	30	2
60_rust_freq_repro	60_rust_freq_repro_BB0.4_freq0.9_exp	60_rust_freq_repro_BB0.4_freq0.9_exp	replicate_08	0.884944396920445	0.111206159110351	0.00384944396920445	60_rust_freq_repro	freq_parameter	200	10000	70	0.5	0.07	0.44	0.3	0.71	0.9	1	0.81	1	0.88	1	0.7	0.4	0.9	1	0.97	0.87	8.8	12.8	10.3	8.7	0.5	30	2
60_rust_freq_repro	60_rust_freq_repro_BB0.4_freq0.9_exp	60_rust_freq_repro_BB0.4_freq0.9_exp	replicate_09	0.89808362369338	0.100609756097561	0.00130662020905923	60_rust_freq_repro	freq_parameter	200	10000	70	0.5	0.07	0.44	0.3	0.71	0.9	1	0.81	1	0.88	1	0.7	0.4	0.9	1	0.97	0.87	8.8	12.8	10.3	8.7	0.5	30	2
60_rust_freq_repro	60_rust_freq_repro_BB0.4_freq0.9_exp	60_rust_freq_repro_BB0.4_freq0.9_exp	replicate_10	0.898605830164765	0.0997042670046472	0.00168990283058724	60_rust_freq_repro	freq_parameter	200	10000	70	0.5	0.07	0.44	0.3	0.71	0.9	1	0.81	1	0.88	1	0.7	0.4	0.9	1	0.97	0.87	8.8	12.8	10.3	8.7	0.5	30	2
60_rust_freq_repro	60_rust_freq_repro_BB0.4_freq0.9_exp	60_rust_freq_repro_BB0.4_freq0.9_exp	replicate_11	0.902988306626245	0.0957124296232135	0.00129926375054136	60_rust_freq_repro	freq_parameter	200	10000	70	0.5	0.07	0.44	0.3	0.71	0.9	1	0.81	1	0.88	1	0.7	0.4	0.9	1	0.97	0.87	8.8	12.8	10.3	8.7	0.5	30	2
60_rust_freq_repro	60_rust_freq_repro_BB0.4_freq0.9_exp	60_rust_freq_repro_BB0.4_freq0.9_exp	replicate_12	0.867603235419327	0.129842486164325	0.00255427841634738	60_rust_freq_repro	freq_parameter	200	10000	70	0.5	0.07	0.44	0.3	0.71	0.9	1	0.81	1	0.88	1	0.7	0.4	0.9	1	0.97	0.87	8.8	12.8	10.3	8.7	0.5	30	2
60_rust_freq_repro	60_rust_freq_repro_BB0.4_freq0.9_exp	60_rust_freq_repro_BB0.4_freq0.9_exp	replicate_13	0.881282495667244	0.116551126516464	0.00216637781629116	60_rust_freq_repro	freq_parameter	200	10000	70	0.5	0.07	0.44	0.3	0.71	0.9	1	0.81	1	0.88	1	0.7	0.4	0.9	1	0.97	0.87	8.8	12.8	10.3	8.7	0.5	30	2
60_rust_freq_repro	60_rust_freq_repro_BB0.4_freq0.9_exp	60_rust_freq_repro_BB0.4_freq0.9_exp	replicate_14	0.904859967051071	0.0943163097199341	0.000823723228995058	60_rust_freq_repro	freq_parameter	200	10000	70	0.5	0.07	0.44	0.3	0.71	0.9	1	0.81	1	0.88	1	0.7	0.4	0.9	1	0.97	0.87	8.8	12.8	10.3	8.7	0.5	30	2
60_rust_freq_repro	60_rust_freq_repro_BB0.4_freq0.9_exp	60_rust_freq_repro_BB0.4_freq0.9_exp	replicate_15	0.855848079413034	0.140699179974104	0.00345274061286146	60_rust_freq_repro	freq_parameter	200	10000	70	0.5	0.07	0.44	0.3	0.71	0.9	1	0.81	1	0.88	1	0.7	0.4	0.9	1	0.97	0.87	8.8	12.8	10.3	8.7	0.5	30	2
60_rust_freq_repro	60_rust_freq_repro_BB0.4_freq0.9_exp	60_rust_freq_repro_BB0.4_freq0.9_exp	replicate_16	0.88230008984726	0.116801437556155	0.000898472596585804	60_rust_freq_repro	freq_parameter	200	10000	70	0.5	0.07	0.44	0.3	0.71	0.9	1	0.81	1	0.88	1	0.7	0.4	0.9	1	0.97	0.87	8.8	12.8	10.3	8.7	0.5	30	2
60_rust_freq_repro	60_rust_freq_repro_BB0.4_freq0.9_exp	60_rust_freq_repro_BB0.4_freq0.9_exp	replicate_17	0.861066878980892	0.135350318471338	0.0035828025477707	60_rust_freq_repro	freq_parameter	200	10000	70	0.5	0.07	0.44	0.3	0.71	0.9	1	0.81	1	0.88	1	0.7	0.4	0.9	1	0.97	0.87	8.8	12.8	10.3	8.7	0.5	30	2
60_rust_freq_repro	60_rust_freq_repro_BB0.4_freq0.9_exp	60_rust_freq_repro_BB0.4_freq0.9_exp	replicate_18	0.90306803023566	0.0964873277012005	0.000444642063139173	60_rust_freq_repro	freq_parameter	200	10000	70	0.5	0.07	0.44	0.3	0.71	0.9	1	0.81	1	0.88	1	0.7	0.4	0.9	1	0.97	0.87	8.8	12.8	10.3	8.7	0.5	30	2
60_rust_freq_repro	60_rust_freq_repro_BB0.4_freq0.9_exp	60_rust_freq_repro_BB0.4_freq0.9_exp	replicate_19	0.886230058774139	0.109991603694374	0.00377833753148615	60_rust_freq_repro	freq_parameter	200	10000	70	0.5	0.07	0.44	0.3	0.71	0.9	1	0.81	1	0.88	1	0.7	0.4	0.9	1	0.97	0.87	8.8	12.8	10.3	8.7	0.5	30	2
60_rust_freq_repro	60_rust_freq_repro_BB0.4_freq0.9_exp	60_rust_freq_repro_BB0.4_freq0.9_exp	replicate_20	0.879897785349233	0.117972742759796	0.00212947189097104	60_rust_freq_repro	freq_parameter	200	10000	70	0.5	0.07	0.44	0.3	0.71	0.9	1	0.81	1	0.88	1	0.7	0.4	0.9	1	0.97	0.87	8.8	12.8	10.3	8.7	0.5	30	2
60_rust_freq_repro	60_rust_freq_repro_BB0.4_freq0.9_exp	60_rust_freq_repro_BB0.4_freq0.9_exp	replicate_21	0.898837709857942	0.099009900990099	0.00215238915195867	60_rust_freq_repro	freq_parameter	200	10000	70	0.5	0.07	0.44	0.3	0.71	0.9	1	0.81	1	0.88	1	0.7	0.4	0.9	1	0.97	0.87	8.8	12.8	10.3	8.7	0.5	30	2
60_rust_freq_repro	60_rust_freq_repro_BB0.4_freq0.9_exp	60_rust_freq_repro_BB0.4_freq0.9_exp	replicate_22	0.901050788091068	0.0989492119089317	0	60_rust_freq_repro	freq_parameter	200	10000	70	0.5	0.07	0.44	0.3	0.71	0.9	1	0.81	1	0.88	1	0.7	0.4	0.9	1	0.97	0.87	8.8	12.8	10.3	8.7	0.5	30	2
60_rust_freq_repro	60_rust_freq_repro_BB0.4_freq0.9_exp	60_rust_freq_repro_BB0.4_freq0.9_exp	replicate_23	0.855765199161426	0.142138364779874	0.00209643605870021	60_rust_freq_repro	freq_parameter	200	10000	70	0.5	0.07	0.44	0.3	0.71	0.9	1	0.81	1	0.88	1	0.7	0.4	0.9	1	0.97	0.87	8.8	12.8	10.3	8.7	0.5	30	2
60_rust_freq_repro	60_rust_freq_repro_BB0.4_freq0.9_exp	60_rust_freq_repro_BB0.4_freq0.9_exp	replicate_24	0.932384341637011	0.0667259786476868	0.000889679715302491	60_rust_freq_repro	freq_parameter	200	10000	70	0.5	0.07	0.44	0.3	0.71	0.9	1	0.81	1	0.88	1	0.7	0.4	0.9	1	0.97	0.87	8.8	12.8	10.3	8.7	0.5	30	2
60_rust_freq_repro	60_rust_freq_repro_BB0.4_freq0.9_exp	60_rust_freq_repro_BB0.4_freq0.9_exp	replicate_25	0.891067538126362	0.106753812636166	0.00217864923747277	60_rust_freq_repro	freq_parameter	200	10000	70	0.5	0.07	0.44	0.3	0.71	0.9	1	0.81	1	0.88	1	0.7	0.4	0.9	1	0.97	0.87	8.8	12.8	10.3	8.7	0.5	30	2
60_rust_freq_repro	60_rust_freq_repro_BB0.4_freq0.9_exp	60_rust_freq_repro_BB0.4_freq0.9_exp	replicate_26	0.920600858369099	0.076824034334764	0.00257510729613734	60_rust_freq_repro	freq_parameter	200	10000	70	0.5	0.07	0.44	0.3	0.71	0.9	1	0.81	1	0.88	1	0.7	0.4	0.9	1	0.97	0.87	8.8	12.8	10.3	8.7	0.5	30	2
60_rust_freq_repro	60_rust_freq_repro_BB0.4_freq0.9_exp	60_rust_freq_repro_BB0.4_freq0.9_exp	replicate_27	0.865568083261058	0.127493495229835	0.00693842150910668	60_rust_freq_repro	freq_parameter	200	10000	70	0.5	0.07	0.44	0.3	0.71	0.9	1	0.81	1	0.88	1	0.7	0.4	0.9	1	0.97	0.87	8.8	12.8	10.3	8.7	0.5	30	2
60_rust_freq_repro	60_rust_freq_repro_BB0.4_freq0.9_exp	60_rust_freq_repro_BB0.4_freq0.9_exp	replicate_28	0.893707482993197	0.104166666666667	0.00212585034013605	60_rust_freq_repro	freq_parameter	200	10000	70	0.5	0.07	0.44	0.3	0.71	0.9	1	0.81	1	0.88	1	0.7	0.4	0.9	1	0.97	0.87	8.8	12.8	10.3	8.7	0.5	30	2
60_rust_freq_repro	60_rust_freq_repro_BB0.4_freq0.9_exp	60_rust_freq_repro_BB0.4_freq0.9_exp	replicate_29	0.841269841269841	0.155298155298155	0.00343200343200343	60_rust_freq_repro	freq_parameter	200	10000	70	0.5	0.07	0.44	0.3	0.71	0.9	1	0.81	1	0.88	1	0.7	0.4	0.9	1	0.97	0.87	8.8	12.8	10.3	8.7	0.5	30	2
60_rust_freq_repro	60_rust_freq_repro_BB0.4_freq0.9_exp	60_rust_freq_repro_BB0.4_freq0.9_exp	replicate_30	0.976703296703297	0.0232967032967033	0	60_rust_freq_repro	freq_parameter	200	10000	70	0.5	0.07	0.44	0.3	0.71	0.9	1	0.81	1	0.88	1	0.7	0.4	0.9	1	0.97	0.87	8.8	12.8	10.3	8.7	0.5	30	2
