# Supplementary material for: Balancing selection via life-history trade-offs maintains an inversion polymorphism in a seaweed fly
Source: Nat Commun. 2020 Feb 3;11:670. doi: 10.1038/s41467-020-14479-7 (PMC6997199; doi:10.1038/s41467-020-14479-7)
Supplement: Supplementary file 4 — Source Data [file 41467_2020_14479_MOESM4_ESM.zip › source_data/Fig_S10C.txt]

Origin	Variable	Region	Pop	AA	AB	BB	X.ensemble	parametersChanging	numGenerations	eggsPerGenerations	eggsPerFemale	proportionFemales	propAA	propBB	globalSurvival	survivalFemalesAA	survivalFemalesAB	survivalFemalesBB	survivalMalesAA	survivalMalesAB	survivalMalesBB	reprodMalesAA	reprodMalesAB	reprodMalesBB	malesFreqDepCoef	eggsFemalesAA	eggsFemalesAB	eggsFemalesBB	femaleMaturation	maleMaturationAA	maleMaturationAB	maleMaturationBB	maturationCV	environmentTime	environmentTimeVariation
Obs_wild	Obs_wild	North_America	RC	0.08	0.79	0.12	NA	NA	NA	NA	NA	NA	NA	NA	NA	NA	NA	NA	NA	NA	NA	NA	NA	NA	NA	NA	NA	NA	NA	NA	NA	NA	NA	NA	NA
Obs_wild	Obs_wild	North_America	GM	0.12	0.78	0.1	NA	NA	NA	NA	NA	NA	NA	NA	NA	NA	NA	NA	NA	NA	NA	NA	NA	NA	NA	NA	NA	NA	NA	NA	NA	NA	NA	NA	NA
Obs_wild	Obs_wild	North_America	ME	0.07	0.74	0.19	NA	NA	NA	NA	NA	NA	NA	NA	NA	NA	NA	NA	NA	NA	NA	NA	NA	NA	NA	NA	NA	NA	NA	NA	NA	NA	NA	NA	NA
Obs_wild	Obs_wild	North_America	CE	0.14	0.63	0.22	NA	NA	NA	NA	NA	NA	NA	NA	NA	NA	NA	NA	NA	NA	NA	NA	NA	NA	NA	NA	NA	NA	NA	NA	NA	NA	NA	NA	NA
Obs_wild	Obs_wild	North_America	RB	0.05	0.6	0.35	NA	NA	NA	NA	NA	NA	NA	NA	NA	NA	NA	NA	NA	NA	NA	NA	NA	NA	NA	NA	NA	NA	NA	NA	NA	NA	NA	NA	NA
Obs_wild	Obs_wild	North_America	AG	0.06	0.6	0.34	NA	NA	NA	NA	NA	NA	NA	NA	NA	NA	NA	NA	NA	NA	NA	NA	NA	NA	NA	NA	NA	NA	NA	NA	NA	NA	NA	NA	NA
Obs_wild	Obs_wild	North_America	CB	0.12	0.59	0.29	NA	NA	NA	NA	NA	NA	NA	NA	NA	NA	NA	NA	NA	NA	NA	NA	NA	NA	NA	NA	NA	NA	NA	NA	NA	NA	NA	NA	NA
Obs_wild	Obs_wild	North_America	BT	0.03	0.57	0.4	NA	NA	NA	NA	NA	NA	NA	NA	NA	NA	NA	NA	NA	NA	NA	NA	NA	NA	NA	NA	NA	NA	NA	NA	NA	NA	NA	NA	NA
Obs_wild	Obs_wild	North_America	BS	0.1	0.54	0.36	NA	NA	NA	NA	NA	NA	NA	NA	NA	NA	NA	NA	NA	NA	NA	NA	NA	NA	NA	NA	NA	NA	NA	NA	NA	NA	NA	NA	NA
Obs_wild	Obs_wild	North_America	NB	0.07	0.54	0.39	NA	NA	NA	NA	NA	NA	NA	NA	NA	NA	NA	NA	NA	NA	NA	NA	NA	NA	NA	NA	NA	NA	NA	NA	NA	NA	NA	NA	NA
Obs_wild	Obs_wild	North_America	MA	0.12	0.54	0.34	NA	NA	NA	NA	NA	NA	NA	NA	NA	NA	NA	NA	NA	NA	NA	NA	NA	NA	NA	NA	NA	NA	NA	NA	NA	NA	NA	NA	NA
Obs_wild	Obs_wild	North_America	SS	0.21	0.53	0.26	NA	NA	NA	NA	NA	NA	NA	NA	NA	NA	NA	NA	NA	NA	NA	NA	NA	NA	NA	NA	NA	NA	NA	NA	NA	NA	NA	NA	NA
Obs_wild	Obs_wild	North_America	CP	0.13	0.5	0.38	NA	NA	NA	NA	NA	NA	NA	NA	NA	NA	NA	NA	NA	NA	NA	NA	NA	NA	NA	NA	NA	NA	NA	NA	NA	NA	NA	NA	NA
Obs_wild	Obs_wild	North_America	PM	0.07	0.5	0.43	NA	NA	NA	NA	NA	NA	NA	NA	NA	NA	NA	NA	NA	NA	NA	NA	NA	NA	NA	NA	NA	NA	NA	NA	NA	NA	NA	NA	NA
Obs_wild	Obs_wild	North_America	BP	0.08	0.49	0.43	NA	NA	NA	NA	NA	NA	NA	NA	NA	NA	NA	NA	NA	NA	NA	NA	NA	NA	NA	NA	NA	NA	NA	NA	NA	NA	NA	NA	NA
Obs_wild	Obs_wild	North_America	RT	0.06	0.47	0.47	NA	NA	NA	NA	NA	NA	NA	NA	NA	NA	NA	NA	NA	NA	NA	NA	NA	NA	NA	NA	NA	NA	NA	NA	NA	NA	NA	NA	NA
Obs_wild	Obs_wild	North_America	SI	0.21	0.46	0.33	NA	NA	NA	NA	NA	NA	NA	NA	NA	NA	NA	NA	NA	NA	NA	NA	NA	NA	NA	NA	NA	NA	NA	NA	NA	NA	NA	NA	NA
Obs_wild	Obs_wild	North_America	HA	0.08	0.42	0.5	NA	NA	NA	NA	NA	NA	NA	NA	NA	NA	NA	NA	NA	NA	NA	NA	NA	NA	NA	NA	NA	NA	NA	NA	NA	NA	NA	NA	NA
Obs_wild	Obs_wild	North_America	SB	0.1	0.42	0.48	NA	NA	NA	NA	NA	NA	NA	NA	NA	NA	NA	NA	NA	NA	NA	NA	NA	NA	NA	NA	NA	NA	NA	NA	NA	NA	NA	NA	NA
Obs_wild	Obs_wild	North_America	KA	0.08	0.4	0.51	NA	NA	NA	NA	NA	NA	NA	NA	NA	NA	NA	NA	NA	NA	NA	NA	NA	NA	NA	NA	NA	NA	NA	NA	NA	NA	NA	NA	NA
Obs_wild	Obs_wild	Scandinavia	VIK	0.12	0.69	0.19	NA	NA	NA	NA	NA	NA	NA	NA	NA	NA	NA	NA	NA	NA	NA	NA	NA	NA	NA	NA	NA	NA	NA	NA	NA	NA	NA	NA	NA
Obs_wild	Obs_wild	Scandinavia	FOR	0.07	0.67	0.26	NA	NA	NA	NA	NA	NA	NA	NA	NA	NA	NA	NA	NA	NA	NA	NA	NA	NA	NA	NA	NA	NA	NA	NA	NA	NA	NA	NA	NA
Obs_wild	Obs_wild	Scandinavia	VEJ	0.16	0.67	0.17	NA	NA	NA	NA	NA	NA	NA	NA	NA	NA	NA	NA	NA	NA	NA	NA	NA	NA	NA	NA	NA	NA	NA	NA	NA	NA	NA	NA	NA
Obs_wild	Obs_wild	Scandinavia	YST	0.13	0.65	0.22	NA	NA	NA	NA	NA	NA	NA	NA	NA	NA	NA	NA	NA	NA	NA	NA	NA	NA	NA	NA	NA	NA	NA	NA	NA	NA	NA	NA	NA
Obs_wild	Obs_wild	Scandinavia	TRA	0.07	0.64	0.29	NA	NA	NA	NA	NA	NA	NA	NA	NA	NA	NA	NA	NA	NA	NA	NA	NA	NA	NA	NA	NA	NA	NA	NA	NA	NA	NA	NA	NA
Obs_wild	Obs_wild	Scandinavia	ELL	0.15	0.63	0.22	NA	NA	NA	NA	NA	NA	NA	NA	NA	NA	NA	NA	NA	NA	NA	NA	NA	NA	NA	NA	NA	NA	NA	NA	NA	NA	NA	NA	NA
Obs_wild	Obs_wild	Scandinavia	BUA	0.08	0.61	0.31	NA	NA	NA	NA	NA	NA	NA	NA	NA	NA	NA	NA	NA	NA	NA	NA	NA	NA	NA	NA	NA	NA	NA	NA	NA	NA	NA	NA	NA
Obs_wild	Obs_wild	Scandinavia	OST	0.15	0.6	0.24	NA	NA	NA	NA	NA	NA	NA	NA	NA	NA	NA	NA	NA	NA	NA	NA	NA	NA	NA	NA	NA	NA	NA	NA	NA	NA	NA	NA	NA
Obs_wild	Obs_wild	Scandinavia	STE	0.19	0.59	0.23	NA	NA	NA	NA	NA	NA	NA	NA	NA	NA	NA	NA	NA	NA	NA	NA	NA	NA	NA	NA	NA	NA	NA	NA	NA	NA	NA	NA	NA
Obs_wild	Obs_wild	Scandinavia	KAM	0.06	0.58	0.37	NA	NA	NA	NA	NA	NA	NA	NA	NA	NA	NA	NA	NA	NA	NA	NA	NA	NA	NA	NA	NA	NA	NA	NA	NA	NA	NA	NA	NA
Obs_wild	Obs_wild	Scandinavia	TOR	0.11	0.57	0.31	NA	NA	NA	NA	NA	NA	NA	NA	NA	NA	NA	NA	NA	NA	NA	NA	NA	NA	NA	NA	NA	NA	NA	NA	NA	NA	NA	NA	NA
Obs_wild	Obs_wild	Scandinavia	HOM	0.16	0.56	0.28	NA	NA	NA	NA	NA	NA	NA	NA	NA	NA	NA	NA	NA	NA	NA	NA	NA	NA	NA	NA	NA	NA	NA	NA	NA	NA	NA	NA	NA
Obs_wild	Obs_wild	Scandinavia	MOL	0.16	0.53	0.31	NA	NA	NA	NA	NA	NA	NA	NA	NA	NA	NA	NA	NA	NA	NA	NA	NA	NA	NA	NA	NA	NA	NA	NA	NA	NA	NA	NA	NA
Obs_wild	Obs_wild	Scandinavia	SKA	0.09	0.51	0.4	NA	NA	NA	NA	NA	NA	NA	NA	NA	NA	NA	NA	NA	NA	NA	NA	NA	NA	NA	NA	NA	NA	NA	NA	NA	NA	NA	NA	NA
Obs_wild	Obs_wild	Scandinavia	KAS	0.09	0.51	0.39	NA	NA	NA	NA	NA	NA	NA	NA	NA	NA	NA	NA	NA	NA	NA	NA	NA	NA	NA	NA	NA	NA	NA	NA	NA	NA	NA	NA	NA
exp-5G	exp-5G	G5	CE01-05	0.458333333	0.520833333	0.020833333	NA	NA	NA	NA	NA	NA	NA	NA	NA	NA	NA	NA	NA	NA	NA	NA	NA	NA	NA	NA	NA	NA	NA	NA	NA	NA	NA	NA	NA
exp-5G	exp-5G	G5	CE02-05	0.319148936	0.638297872	0.042553191	NA	NA	NA	NA	NA	NA	NA	NA	NA	NA	NA	NA	NA	NA	NA	NA	NA	NA	NA	NA	NA	NA	NA	NA	NA	NA	NA	NA	NA
exp-5G	exp-5G	G5	CE03-05	0.304347826	0.543478261	0.152173913	NA	NA	NA	NA	NA	NA	NA	NA	NA	NA	NA	NA	NA	NA	NA	NA	NA	NA	NA	NA	NA	NA	NA	NA	NA	NA	NA	NA	NA
exp-5G	exp-5G	G5	CE04-05	0.5625	0.4375	0	NA	NA	NA	NA	NA	NA	NA	NA	NA	NA	NA	NA	NA	NA	NA	NA	NA	NA	NA	NA	NA	NA	NA	NA	NA	NA	NA	NA	NA
exp-5G	exp-5G	G5	CE07-05	0.333333333	0.520833333	0.145833333	NA	NA	NA	NA	NA	NA	NA	NA	NA	NA	NA	NA	NA	NA	NA	NA	NA	NA	NA	NA	NA	NA	NA	NA	NA	NA	NA	NA	NA
exp-5G	exp-5G	G5	CE08-05	0.489361702	0.468085106	0.042553191	NA	NA	NA	NA	NA	NA	NA	NA	NA	NA	NA	NA	NA	NA	NA	NA	NA	NA	NA	NA	NA	NA	NA	NA	NA	NA	NA	NA	NA
exp-5G	exp-5G	G5	CE09-05	0.425531915	0.489361702	0.085106383	NA	NA	NA	NA	NA	NA	NA	NA	NA	NA	NA	NA	NA	NA	NA	NA	NA	NA	NA	NA	NA	NA	NA	NA	NA	NA	NA	NA	NA
exp-5G	exp-5G	G5	CE10-05	0.395833333	0.541666667	0.0625	NA	NA	NA	NA	NA	NA	NA	NA	NA	NA	NA	NA	NA	NA	NA	NA	NA	NA	NA	NA	NA	NA	NA	NA	NA	NA	NA	NA	NA
exp-5G	exp-5G	G5	KA21-05	0.425531915	0.510638298	0.063829787	NA	NA	NA	NA	NA	NA	NA	NA	NA	NA	NA	NA	NA	NA	NA	NA	NA	NA	NA	NA	NA	NA	NA	NA	NA	NA	NA	NA	NA
exp-5G	exp-5G	G5	KA23-05	0.568181818	0.363636364	0.068181818	NA	NA	NA	NA	NA	NA	NA	NA	NA	NA	NA	NA	NA	NA	NA	NA	NA	NA	NA	NA	NA	NA	NA	NA	NA	NA	NA	NA	NA
exp-5G	exp-5G	G5	KA24-05	0.341463415	0.609756098	0.048780488	NA	NA	NA	NA	NA	NA	NA	NA	NA	NA	NA	NA	NA	NA	NA	NA	NA	NA	NA	NA	NA	NA	NA	NA	NA	NA	NA	NA	NA
exp-5G	exp-5G	G5	KA25-05	0.25	0.729166667	0.020833333	NA	NA	NA	NA	NA	NA	NA	NA	NA	NA	NA	NA	NA	NA	NA	NA	NA	NA	NA	NA	NA	NA	NA	NA	NA	NA	NA	NA	NA
exp-5G	exp-5G	G5	KA26-05	0.465116279	0.465116279	0.069767442	NA	NA	NA	NA	NA	NA	NA	NA	NA	NA	NA	NA	NA	NA	NA	NA	NA	NA	NA	NA	NA	NA	NA	NA	NA	NA	NA	NA	NA
exp-5G	exp-5G	G5	KA27-05	0.446808511	0.489361702	0.063829787	NA	NA	NA	NA	NA	NA	NA	NA	NA	NA	NA	NA	NA	NA	NA	NA	NA	NA	NA	NA	NA	NA	NA	NA	NA	NA	NA	NA	NA
exp-5G	exp-5G	G5	KA28-05	0.418604651	0.534883721	0.046511628	NA	NA	NA	NA	NA	NA	NA	NA	NA	NA	NA	NA	NA	NA	NA	NA	NA	NA	NA	NA	NA	NA	NA	NA	NA	NA	NA	NA	NA
exp-5G	exp-5G	G5	KA30-05	0.428571429	0.547619048	0.023809524	NA	NA	NA	NA	NA	NA	NA	NA	NA	NA	NA	NA	NA	NA	NA	NA	NA	NA	NA	NA	NA	NA	NA	NA	NA	NA	NA	NA	NA
43_rust_env_BB0.4freq0.9	43_rust_env_BB0.4freq0.9_env7_var2	43_rust_env_BB0.4freq0.9_env7_var2	replicate_01	0.0838852097130243	0.419426048565121	0.496688741721854	43_rust_env_BB0.4freq0.9	environment	200	10000	70	0.5	0.07	0.44	0.3	0.71	0.9	1	0.81	1	0.88	1	0.7	0.4	0.9	1	0.97	0.87	8.8	12.8	10.3	8.7	0.5	7	2
43_rust_env_BB0.4freq0.9	43_rust_env_BB0.4freq0.9_env7_var2	43_rust_env_BB0.4freq0.9_env7_var2	replicate_02	0.0839160839160839	0.491841491841492	0.424242424242424	43_rust_env_BB0.4freq0.9	environment	200	10000	70	0.5	0.07	0.44	0.3	0.71	0.9	1	0.81	1	0.88	1	0.7	0.4	0.9	1	0.97	0.87	8.8	12.8	10.3	8.7	0.5	7	2
43_rust_env_BB0.4freq0.9	43_rust_env_BB0.4freq0.9_env7_var2	43_rust_env_BB0.4freq0.9_env7_var2	replicate_03	0.122931442080378	0.411347517730496	0.465721040189125	43_rust_env_BB0.4freq0.9	environment	200	10000	70	0.5	0.07	0.44	0.3	0.71	0.9	1	0.81	1	0.88	1	0.7	0.4	0.9	1	0.97	0.87	8.8	12.8	10.3	8.7	0.5	7	2
43_rust_env_BB0.4freq0.9	43_rust_env_BB0.4freq0.9_env7_var2	43_rust_env_BB0.4freq0.9_env7_var2	replicate_04	0.0971302428256071	0.463576158940397	0.439293598233996	43_rust_env_BB0.4freq0.9	environment	200	10000	70	0.5	0.07	0.44	0.3	0.71	0.9	1	0.81	1	0.88	1	0.7	0.4	0.9	1	0.97	0.87	8.8	12.8	10.3	8.7	0.5	7	2
43_rust_env_BB0.4freq0.9	43_rust_env_BB0.4freq0.9_env7_var2	43_rust_env_BB0.4freq0.9_env7_var2	replicate_05	0.0699588477366255	0.440329218106996	0.489711934156379	43_rust_env_BB0.4freq0.9	environment	200	10000	70	0.5	0.07	0.44	0.3	0.71	0.9	1	0.81	1	0.88	1	0.7	0.4	0.9	1	0.97	0.87	8.8	12.8	10.3	8.7	0.5	7	2
43_rust_env_BB0.4freq0.9	43_rust_env_BB0.4freq0.9_env7_var2	43_rust_env_BB0.4freq0.9_env7_var2	replicate_06	0.0643776824034335	0.478540772532189	0.457081545064378	43_rust_env_BB0.4freq0.9	environment	200	10000	70	0.5	0.07	0.44	0.3	0.71	0.9	1	0.81	1	0.88	1	0.7	0.4	0.9	1	0.97	0.87	8.8	12.8	10.3	8.7	0.5	7	2
43_rust_env_BB0.4freq0.9	43_rust_env_BB0.4freq0.9_env7_var2	43_rust_env_BB0.4freq0.9_env7_var2	replicate_07	0.1289592760181	0.407239819004525	0.463800904977376	43_rust_env_BB0.4freq0.9	environment	200	10000	70	0.5	0.07	0.44	0.3	0.71	0.9	1	0.81	1	0.88	1	0.7	0.4	0.9	1	0.97	0.87	8.8	12.8	10.3	8.7	0.5	7	2
43_rust_env_BB0.4freq0.9	43_rust_env_BB0.4freq0.9_env7_var2	43_rust_env_BB0.4freq0.9_env7_var2	replicate_08	0.108647450110865	0.439024390243902	0.452328159645233	43_rust_env_BB0.4freq0.9	environment	200	10000	70	0.5	0.07	0.44	0.3	0.71	0.9	1	0.81	1	0.88	1	0.7	0.4	0.9	1	0.97	0.87	8.8	12.8	10.3	8.7	0.5	7	2
43_rust_env_BB0.4freq0.9	43_rust_env_BB0.4freq0.9_env7_var2	43_rust_env_BB0.4freq0.9_env7_var2	replicate_09	0.0813704496788009	0.445396145610278	0.473233404710921	43_rust_env_BB0.4freq0.9	environment	200	10000	70	0.5	0.07	0.44	0.3	0.71	0.9	1	0.81	1	0.88	1	0.7	0.4	0.9	1	0.97	0.87	8.8	12.8	10.3	8.7	0.5	7	2
43_rust_env_BB0.4freq0.9	43_rust_env_BB0.4freq0.9_env7_var2	43_rust_env_BB0.4freq0.9_env7_var2	replicate_10	0.0907258064516129	0.419354838709677	0.48991935483871	43_rust_env_BB0.4freq0.9	environment	200	10000	70	0.5	0.07	0.44	0.3	0.71	0.9	1	0.81	1	0.88	1	0.7	0.4	0.9	1	0.97	0.87	8.8	12.8	10.3	8.7	0.5	7	2
43_rust_env_BB0.4freq0.9	43_rust_env_BB0.4freq0.9_env7_var2	43_rust_env_BB0.4freq0.9_env7_var2	replicate_11	0.103752759381898	0.450331125827815	0.445916114790287	43_rust_env_BB0.4freq0.9	environment	200	10000	70	0.5	0.07	0.44	0.3	0.71	0.9	1	0.81	1	0.88	1	0.7	0.4	0.9	1	0.97	0.87	8.8	12.8	10.3	8.7	0.5	7	2
43_rust_env_BB0.4freq0.9	43_rust_env_BB0.4freq0.9_env7_var2	43_rust_env_BB0.4freq0.9_env7_var2	replicate_12	0.124694376528117	0.454767726161369	0.420537897310513	43_rust_env_BB0.4freq0.9	environment	200	10000	70	0.5	0.07	0.44	0.3	0.71	0.9	1	0.81	1	0.88	1	0.7	0.4	0.9	1	0.97	0.87	8.8	12.8	10.3	8.7	0.5	7	2
43_rust_env_BB0.4freq0.9	43_rust_env_BB0.4freq0.9_env7_var2	43_rust_env_BB0.4freq0.9_env7_var2	replicate_13	0.0971922246220302	0.488120950323974	0.414686825053996	43_rust_env_BB0.4freq0.9	environment	200	10000	70	0.5	0.07	0.44	0.3	0.71	0.9	1	0.81	1	0.88	1	0.7	0.4	0.9	1	0.97	0.87	8.8	12.8	10.3	8.7	0.5	7	2
43_rust_env_BB0.4freq0.9	43_rust_env_BB0.4freq0.9_env7_var2	43_rust_env_BB0.4freq0.9_env7_var2	replicate_14	0.106024096385542	0.549397590361446	0.344578313253012	43_rust_env_BB0.4freq0.9	environment	200	10000	70	0.5	0.07	0.44	0.3	0.71	0.9	1	0.81	1	0.88	1	0.7	0.4	0.9	1	0.97	0.87	8.8	12.8	10.3	8.7	0.5	7	2
43_rust_env_BB0.4freq0.9	43_rust_env_BB0.4freq0.9_env7_var2	43_rust_env_BB0.4freq0.9_env7_var2	replicate_15	0.104072398190045	0.447963800904977	0.447963800904977	43_rust_env_BB0.4freq0.9	environment	200	10000	70	0.5	0.07	0.44	0.3	0.71	0.9	1	0.81	1	0.88	1	0.7	0.4	0.9	1	0.97	0.87	8.8	12.8	10.3	8.7	0.5	7	2
43_rust_env_BB0.4freq0.9	43_rust_env_BB0.4freq0.9_env7_var2	43_rust_env_BB0.4freq0.9_env7_var2	replicate_16	0.0837004405286344	0.45374449339207	0.462555066079295	43_rust_env_BB0.4freq0.9	environment	200	10000	70	0.5	0.07	0.44	0.3	0.71	0.9	1	0.81	1	0.88	1	0.7	0.4	0.9	1	0.97	0.87	8.8	12.8	10.3	8.7	0.5	7	2
43_rust_env_BB0.4freq0.9	43_rust_env_BB0.4freq0.9_env7_var2	43_rust_env_BB0.4freq0.9_env7_var2	replicate_17	0.0729613733905579	0.459227467811159	0.467811158798283	43_rust_env_BB0.4freq0.9	environment	200	10000	70	0.5	0.07	0.44	0.3	0.71	0.9	1	0.81	1	0.88	1	0.7	0.4	0.9	1	0.97	0.87	8.8	12.8	10.3	8.7	0.5	7	2
43_rust_env_BB0.4freq0.9	43_rust_env_BB0.4freq0.9_env7_var2	43_rust_env_BB0.4freq0.9_env7_var2	replicate_18	0.114470842332613	0.453563714902808	0.431965442764579	43_rust_env_BB0.4freq0.9	environment	200	10000	70	0.5	0.07	0.44	0.3	0.71	0.9	1	0.81	1	0.88	1	0.7	0.4	0.9	1	0.97	0.87	8.8	12.8	10.3	8.7	0.5	7	2
43_rust_env_BB0.4freq0.9	43_rust_env_BB0.4freq0.9_env7_var2	43_rust_env_BB0.4freq0.9_env7_var2	replicate_19	0.125290023201856	0.466357308584687	0.408352668213457	43_rust_env_BB0.4freq0.9	environment	200	10000	70	0.5	0.07	0.44	0.3	0.71	0.9	1	0.81	1	0.88	1	0.7	0.4	0.9	1	0.97	0.87	8.8	12.8	10.3	8.7	0.5	7	2
43_rust_env_BB0.4freq0.9	43_rust_env_BB0.4freq0.9_env7_var2	43_rust_env_BB0.4freq0.9_env7_var2	replicate_20	0.116483516483516	0.415384615384615	0.468131868131868	43_rust_env_BB0.4freq0.9	environment	200	10000	70	0.5	0.07	0.44	0.3	0.71	0.9	1	0.81	1	0.88	1	0.7	0.4	0.9	1	0.97	0.87	8.8	12.8	10.3	8.7	0.5	7	2
43_rust_env_BB0.4freq0.9	43_rust_env_BB0.4freq0.9_env7_var2	43_rust_env_BB0.4freq0.9_env7_var2	replicate_21	0.114285714285714	0.5	0.385714285714286	43_rust_env_BB0.4freq0.9	environment	200	10000	70	0.5	0.07	0.44	0.3	0.71	0.9	1	0.81	1	0.88	1	0.7	0.4	0.9	1	0.97	0.87	8.8	12.8	10.3	8.7	0.5	7	2
43_rust_env_BB0.4freq0.9	43_rust_env_BB0.4freq0.9_env7_var2	43_rust_env_BB0.4freq0.9_env7_var2	replicate_22	0.0831509846827133	0.433260393873085	0.483588621444201	43_rust_env_BB0.4freq0.9	environment	200	10000	70	0.5	0.07	0.44	0.3	0.71	0.9	1	0.81	1	0.88	1	0.7	0.4	0.9	1	0.97	0.87	8.8	12.8	10.3	8.7	0.5	7	2
43_rust_env_BB0.4freq0.9	43_rust_env_BB0.4freq0.9_env7_var2	43_rust_env_BB0.4freq0.9_env7_var2	replicate_23	0.124716553287982	0.396825396825397	0.478458049886621	43_rust_env_BB0.4freq0.9	environment	200	10000	70	0.5	0.07	0.44	0.3	0.71	0.9	1	0.81	1	0.88	1	0.7	0.4	0.9	1	0.97	0.87	8.8	12.8	10.3	8.7	0.5	7	2
43_rust_env_BB0.4freq0.9	43_rust_env_BB0.4freq0.9_env7_var2	43_rust_env_BB0.4freq0.9_env7_var2	replicate_24	0.0933014354066986	0.425837320574163	0.480861244019139	43_rust_env_BB0.4freq0.9	environment	200	10000	70	0.5	0.07	0.44	0.3	0.71	0.9	1	0.81	1	0.88	1	0.7	0.4	0.9	1	0.97	0.87	8.8	12.8	10.3	8.7	0.5	7	2
43_rust_env_BB0.4freq0.9	43_rust_env_BB0.4freq0.9_env7_var2	43_rust_env_BB0.4freq0.9_env7_var2	replicate_25	0.0889370932754881	0.490238611713666	0.420824295010846	43_rust_env_BB0.4freq0.9	environment	200	10000	70	0.5	0.07	0.44	0.3	0.71	0.9	1	0.81	1	0.88	1	0.7	0.4	0.9	1	0.97	0.87	8.8	12.8	10.3	8.7	0.5	7	2
43_rust_env_BB0.4freq0.9	43_rust_env_BB0.4freq0.9_env7_var2	43_rust_env_BB0.4freq0.9_env7_var2	replicate_26	0.146929824561404	0.405701754385965	0.447368421052632	43_rust_env_BB0.4freq0.9	environment	200	10000	70	0.5	0.07	0.44	0.3	0.71	0.9	1	0.81	1	0.88	1	0.7	0.4	0.9	1	0.97	0.87	8.8	12.8	10.3	8.7	0.5	7	2
43_rust_env_BB0.4freq0.9	43_rust_env_BB0.4freq0.9_env7_var2	43_rust_env_BB0.4freq0.9_env7_var2	replicate_27	0.0995575221238938	0.45353982300885	0.446902654867257	43_rust_env_BB0.4freq0.9	environment	200	10000	70	0.5	0.07	0.44	0.3	0.71	0.9	1	0.81	1	0.88	1	0.7	0.4	0.9	1	0.97	0.87	8.8	12.8	10.3	8.7	0.5	7	2
43_rust_env_BB0.4freq0.9	43_rust_env_BB0.4freq0.9_env7_var2	43_rust_env_BB0.4freq0.9_env7_var2	replicate_28	0.0997624703087886	0.463182897862233	0.437054631828979	43_rust_env_BB0.4freq0.9	environment	200	10000	70	0.5	0.07	0.44	0.3	0.71	0.9	1	0.81	1	0.88	1	0.7	0.4	0.9	1	0.97	0.87	8.8	12.8	10.3	8.7	0.5	7	2
43_rust_env_BB0.4freq0.9	43_rust_env_BB0.4freq0.9_env7_var2	43_rust_env_BB0.4freq0.9_env7_var2	replicate_29	0.103044496487119	0.463700234192037	0.433255269320843	43_rust_env_BB0.4freq0.9	environment	200	10000	70	0.5	0.07	0.44	0.3	0.71	0.9	1	0.81	1	0.88	1	0.7	0.4	0.9	1	0.97	0.87	8.8	12.8	10.3	8.7	0.5	7	2
43_rust_env_BB0.4freq0.9	43_rust_env_BB0.4freq0.9_env7_var2	43_rust_env_BB0.4freq0.9_env7_var2	replicate_30	0.108888888888889	0.431111111111111	0.46	43_rust_env_BB0.4freq0.9	environment	200	10000	70	0.5	0.07	0.44	0.3	0.71	0.9	1	0.81	1	0.88	1	0.7	0.4	0.9	1	0.97	0.87	8.8	12.8	10.3	8.7	0.5	7	2
43_rust_env_BB0.4freq0.9	43_rust_env_BB0.4freq0.9_env8_var2	43_rust_env_BB0.4freq0.9_env8_var2	replicate_01	0.141221374045802	0.498727735368957	0.360050890585242	43_rust_env_BB0.4freq0.9	environment	200	10000	70	0.5	0.07	0.44	0.3	0.71	0.9	1	0.81	1	0.88	1	0.7	0.4	0.9	1	0.97	0.87	8.8	12.8	10.3	8.7	0.5	8	2
43_rust_env_BB0.4freq0.9	43_rust_env_BB0.4freq0.9_env8_var2	43_rust_env_BB0.4freq0.9_env8_var2	replicate_02	0.131449631449631	0.479115479115479	0.389434889434889	43_rust_env_BB0.4freq0.9	environment	200	10000	70	0.5	0.07	0.44	0.3	0.71	0.9	1	0.81	1	0.88	1	0.7	0.4	0.9	1	0.97	0.87	8.8	12.8	10.3	8.7	0.5	8	2
43_rust_env_BB0.4freq0.9	43_rust_env_BB0.4freq0.9_env8_var2	43_rust_env_BB0.4freq0.9_env8_var2	replicate_03	0.138650306748466	0.49079754601227	0.370552147239264	43_rust_env_BB0.4freq0.9	environment	200	10000	70	0.5	0.07	0.44	0.3	0.71	0.9	1	0.81	1	0.88	1	0.7	0.4	0.9	1	0.97	0.87	8.8	12.8	10.3	8.7	0.5	8	2
43_rust_env_BB0.4freq0.9	43_rust_env_BB0.4freq0.9_env8_var2	43_rust_env_BB0.4freq0.9_env8_var2	replicate_04	0.128738621586476	0.509752925877763	0.361508452535761	43_rust_env_BB0.4freq0.9	environment	200	10000	70	0.5	0.07	0.44	0.3	0.71	0.9	1	0.81	1	0.88	1	0.7	0.4	0.9	1	0.97	0.87	8.8	12.8	10.3	8.7	0.5	8	2
43_rust_env_BB0.4freq0.9	43_rust_env_BB0.4freq0.9_env8_var2	43_rust_env_BB0.4freq0.9_env8_var2	replicate_05	0.133416458852868	0.477556109725686	0.389027431421446	43_rust_env_BB0.4freq0.9	environment	200	10000	70	0.5	0.07	0.44	0.3	0.71	0.9	1	0.81	1	0.88	1	0.7	0.4	0.9	1	0.97	0.87	8.8	12.8	10.3	8.7	0.5	8	2
43_rust_env_BB0.4freq0.9	43_rust_env_BB0.4freq0.9_env8_var2	43_rust_env_BB0.4freq0.9_env8_var2	replicate_06	0.11138014527845	0.501210653753027	0.387409200968523	43_rust_env_BB0.4freq0.9	environment	200	10000	70	0.5	0.07	0.44	0.3	0.71	0.9	1	0.81	1	0.88	1	0.7	0.4	0.9	1	0.97	0.87	8.8	12.8	10.3	8.7	0.5	8	2
43_rust_env_BB0.4freq0.9	43_rust_env_BB0.4freq0.9_env8_var2	43_rust_env_BB0.4freq0.9_env8_var2	replicate_07	0.109159347553325	0.508155583437892	0.382685069008783	43_rust_env_BB0.4freq0.9	environment	200	10000	70	0.5	0.07	0.44	0.3	0.71	0.9	1	0.81	1	0.88	1	0.7	0.4	0.9	1	0.97	0.87	8.8	12.8	10.3	8.7	0.5	8	2
43_rust_env_BB0.4freq0.9	43_rust_env_BB0.4freq0.9_env8_var2	43_rust_env_BB0.4freq0.9_env8_var2	replicate_08	0.167519181585678	0.510230179028133	0.322250639386189	43_rust_env_BB0.4freq0.9	environment	200	10000	70	0.5	0.07	0.44	0.3	0.71	0.9	1	0.81	1	0.88	1	0.7	0.4	0.9	1	0.97	0.87	8.8	12.8	10.3	8.7	0.5	8	2
43_rust_env_BB0.4freq0.9	43_rust_env_BB0.4freq0.9_env8_var2	43_rust_env_BB0.4freq0.9_env8_var2	replicate_09	0.131428571428571	0.465142857142857	0.403428571428571	43_rust_env_BB0.4freq0.9	environment	200	10000	70	0.5	0.07	0.44	0.3	0.71	0.9	1	0.81	1	0.88	1	0.7	0.4	0.9	1	0.97	0.87	8.8	12.8	10.3	8.7	0.5	8	2
43_rust_env_BB0.4freq0.9	43_rust_env_BB0.4freq0.9_env8_var2	43_rust_env_BB0.4freq0.9_env8_var2	replicate_10	0.146401985111663	0.488833746898263	0.364764267990074	43_rust_env_BB0.4freq0.9	environment	200	10000	70	0.5	0.07	0.44	0.3	0.71	0.9	1	0.81	1	0.88	1	0.7	0.4	0.9	1	0.97	0.87	8.8	12.8	10.3	8.7	0.5	8	2
43_rust_env_BB0.4freq0.9	43_rust_env_BB0.4freq0.9_env8_var2	43_rust_env_BB0.4freq0.9_env8_var2	replicate_11	0.149425287356322	0.503192848020434	0.347381864623244	43_rust_env_BB0.4freq0.9	environment	200	10000	70	0.5	0.07	0.44	0.3	0.71	0.9	1	0.81	1	0.88	1	0.7	0.4	0.9	1	0.97	0.87	8.8	12.8	10.3	8.7	0.5	8	2
43_rust_env_BB0.4freq0.9	43_rust_env_BB0.4freq0.9_env8_var2	43_rust_env_BB0.4freq0.9_env8_var2	replicate_12	0.150702426564496	0.472541507024266	0.376756066411239	43_rust_env_BB0.4freq0.9	environment	200	10000	70	0.5	0.07	0.44	0.3	0.71	0.9	1	0.81	1	0.88	1	0.7	0.4	0.9	1	0.97	0.87	8.8	12.8	10.3	8.7	0.5	8	2
43_rust_env_BB0.4freq0.9	43_rust_env_BB0.4freq0.9_env8_var2	43_rust_env_BB0.4freq0.9_env8_var2	replicate_13	0.116981132075472	0.490566037735849	0.392452830188679	43_rust_env_BB0.4freq0.9	environment	200	10000	70	0.5	0.07	0.44	0.3	0.71	0.9	1	0.81	1	0.88	1	0.7	0.4	0.9	1	0.97	0.87	8.8	12.8	10.3	8.7	0.5	8	2
43_rust_env_BB0.4freq0.9	43_rust_env_BB0.4freq0.9_env8_var2	43_rust_env_BB0.4freq0.9_env8_var2	replicate_14	0.146254458977408	0.49346016646849	0.360285374554102	43_rust_env_BB0.4freq0.9	environment	200	10000	70	0.5	0.07	0.44	0.3	0.71	0.9	1	0.81	1	0.88	1	0.7	0.4	0.9	1	0.97	0.87	8.8	12.8	10.3	8.7	0.5	8	2
43_rust_env_BB0.4freq0.9	43_rust_env_BB0.4freq0.9_env8_var2	43_rust_env_BB0.4freq0.9_env8_var2	replicate_15	0.151439299123905	0.500625782227785	0.34793491864831	43_rust_env_BB0.4freq0.9	environment	200	10000	70	0.5	0.07	0.44	0.3	0.71	0.9	1	0.81	1	0.88	1	0.7	0.4	0.9	1	0.97	0.87	8.8	12.8	10.3	8.7	0.5	8	2
43_rust_env_BB0.4freq0.9	43_rust_env_BB0.4freq0.9_env8_var2	43_rust_env_BB0.4freq0.9_env8_var2	replicate_16	0.125485122897801	0.51875808538163	0.355756791720569	43_rust_env_BB0.4freq0.9	environment	200	10000	70	0.5	0.07	0.44	0.3	0.71	0.9	1	0.81	1	0.88	1	0.7	0.4	0.9	1	0.97	0.87	8.8	12.8	10.3	8.7	0.5	8	2
43_rust_env_BB0.4freq0.9	43_rust_env_BB0.4freq0.9_env8_var2	43_rust_env_BB0.4freq0.9_env8_var2	replicate_17	0.132911392405063	0.494936708860759	0.372151898734177	43_rust_env_BB0.4freq0.9	environment	200	10000	70	0.5	0.07	0.44	0.3	0.71	0.9	1	0.81	1	0.88	1	0.7	0.4	0.9	1	0.97	0.87	8.8	12.8	10.3	8.7	0.5	8	2
43_rust_env_BB0.4freq0.9	43_rust_env_BB0.4freq0.9_env8_var2	43_rust_env_BB0.4freq0.9_env8_var2	replicate_18	0.120567375886525	0.473995271867612	0.405437352245863	43_rust_env_BB0.4freq0.9	environment	200	10000	70	0.5	0.07	0.44	0.3	0.71	0.9	1	0.81	1	0.88	1	0.7	0.4	0.9	1	0.97	0.87	8.8	12.8	10.3	8.7	0.5	8	2
43_rust_env_BB0.4freq0.9	43_rust_env_BB0.4freq0.9_env8_var2	43_rust_env_BB0.4freq0.9_env8_var2	replicate_19	0.127229488703924	0.483947681331748	0.388822829964328	43_rust_env_BB0.4freq0.9	environment	200	10000	70	0.5	0.07	0.44	0.3	0.71	0.9	1	0.81	1	0.88	1	0.7	0.4	0.9	1	0.97	0.87	8.8	12.8	10.3	8.7	0.5	8	2
43_rust_env_BB0.4freq0.9	43_rust_env_BB0.4freq0.9_env8_var2	43_rust_env_BB0.4freq0.9_env8_var2	replicate_20	0.175245098039216	0.517156862745098	0.307598039215686	43_rust_env_BB0.4freq0.9	environment	200	10000	70	0.5	0.07	0.44	0.3	0.71	0.9	1	0.81	1	0.88	1	0.7	0.4	0.9	1	0.97	0.87	8.8	12.8	10.3	8.7	0.5	8	2
43_rust_env_BB0.4freq0.9	43_rust_env_BB0.4freq0.9_env8_var2	43_rust_env_BB0.4freq0.9_env8_var2	replicate_21	0.144132653061224	0.514030612244898	0.341836734693878	43_rust_env_BB0.4freq0.9	environment	200	10000	70	0.5	0.07	0.44	0.3	0.71	0.9	1	0.81	1	0.88	1	0.7	0.4	0.9	1	0.97	0.87	8.8	12.8	10.3	8.7	0.5	8	2
43_rust_env_BB0.4freq0.9	43_rust_env_BB0.4freq0.9_env8_var2	43_rust_env_BB0.4freq0.9_env8_var2	replicate_22	0.136531365313653	0.474784747847478	0.388683886838868	43_rust_env_BB0.4freq0.9	environment	200	10000	70	0.5	0.07	0.44	0.3	0.71	0.9	1	0.81	1	0.88	1	0.7	0.4	0.9	1	0.97	0.87	8.8	12.8	10.3	8.7	0.5	8	2
43_rust_env_BB0.4freq0.9	43_rust_env_BB0.4freq0.9_env8_var2	43_rust_env_BB0.4freq0.9_env8_var2	replicate_23	0.128992628992629	0.520884520884521	0.35012285012285	43_rust_env_BB0.4freq0.9	environment	200	10000	70	0.5	0.07	0.44	0.3	0.71	0.9	1	0.81	1	0.88	1	0.7	0.4	0.9	1	0.97	0.87	8.8	12.8	10.3	8.7	0.5	8	2
43_rust_env_BB0.4freq0.9	43_rust_env_BB0.4freq0.9_env8_var2	43_rust_env_BB0.4freq0.9_env8_var2	replicate_24	0.138297872340426	0.527925531914894	0.333776595744681	43_rust_env_BB0.4freq0.9	environment	200	10000	70	0.5	0.07	0.44	0.3	0.71	0.9	1	0.81	1	0.88	1	0.7	0.4	0.9	1	0.97	0.87	8.8	12.8	10.3	8.7	0.5	8	2
43_rust_env_BB0.4freq0.9	43_rust_env_BB0.4freq0.9_env8_var2	43_rust_env_BB0.4freq0.9_env8_var2	replicate_25	0.133960047003525	0.509988249118684	0.356051703877791	43_rust_env_BB0.4freq0.9	environment	200	10000	70	0.5	0.07	0.44	0.3	0.71	0.9	1	0.81	1	0.88	1	0.7	0.4	0.9	1	0.97	0.87	8.8	12.8	10.3	8.7	0.5	8	2
43_rust_env_BB0.4freq0.9	43_rust_env_BB0.4freq0.9_env8_var2	43_rust_env_BB0.4freq0.9_env8_var2	replicate_26	0.100253807106599	0.529187817258883	0.370558375634518	43_rust_env_BB0.4freq0.9	environment	200	10000	70	0.5	0.07	0.44	0.3	0.71	0.9	1	0.81	1	0.88	1	0.7	0.4	0.9	1	0.97	0.87	8.8	12.8	10.3	8.7	0.5	8	2
43_rust_env_BB0.4freq0.9	43_rust_env_BB0.4freq0.9_env8_var2	43_rust_env_BB0.4freq0.9_env8_var2	replicate_27	0.10774818401937	0.4818401937046	0.410411622276029	43_rust_env_BB0.4freq0.9	environment	200	10000	70	0.5	0.07	0.44	0.3	0.71	0.9	1	0.81	1	0.88	1	0.7	0.4	0.9	1	0.97	0.87	8.8	12.8	10.3	8.7	0.5	8	2
43_rust_env_BB0.4freq0.9	43_rust_env_BB0.4freq0.9_env8_var2	43_rust_env_BB0.4freq0.9_env8_var2	replicate_28	0.11332503113325	0.528019925280199	0.35865504358655	43_rust_env_BB0.4freq0.9	environment	200	10000	70	0.5	0.07	0.44	0.3	0.71	0.9	1	0.81	1	0.88	1	0.7	0.4	0.9	1	0.97	0.87	8.8	12.8	10.3	8.7	0.5	8	2
43_rust_env_BB0.4freq0.9	43_rust_env_BB0.4freq0.9_env8_var2	43_rust_env_BB0.4freq0.9_env8_var2	replicate_29	0.160194174757282	0.503640776699029	0.336165048543689	43_rust_env_BB0.4freq0.9	environment	200	10000	70	0.5	0.07	0.44	0.3	0.71	0.9	1	0.81	1	0.88	1	0.7	0.4	0.9	1	0.97	0.87	8.8	12.8	10.3	8.7	0.5	8	2
43_rust_env_BB0.4freq0.9	43_rust_env_BB0.4freq0.9_env8_var2	43_rust_env_BB0.4freq0.9_env8_var2	replicate_30	0.165441176470588	0.512254901960784	0.322303921568627	43_rust_env_BB0.4freq0.9	environment	200	10000	70	0.5	0.07	0.44	0.3	0.71	0.9	1	0.81	1	0.88	1	0.7	0.4	0.9	1	0.97	0.87	8.8	12.8	10.3	8.7	0.5	8	2
43_rust_env_BB0.4freq0.9	43_rust_env_BB0.4freq0.9_env9_var2	43_rust_env_BB0.4freq0.9_env9_var2	replicate_01	0.176222596964587	0.531197301854975	0.292580101180438	43_rust_env_BB0.4freq0.9	environment	200	10000	70	0.5	0.07	0.44	0.3	0.71	0.9	1	0.81	1	0.88	1	0.7	0.4	0.9	1	0.97	0.87	8.8	12.8	10.3	8.7	0.5	9	2
43_rust_env_BB0.4freq0.9	43_rust_env_BB0.4freq0.9_env9_var2	43_rust_env_BB0.4freq0.9_env9_var2	replicate_02	0.178571428571429	0.535714285714286	0.285714285714286	43_rust_env_BB0.4freq0.9	environment	200	10000	70	0.5	0.07	0.44	0.3	0.71	0.9	1	0.81	1	0.88	1	0.7	0.4	0.9	1	0.97	0.87	8.8	12.8	10.3	8.7	0.5	9	2
43_rust_env_BB0.4freq0.9	43_rust_env_BB0.4freq0.9_env9_var2	43_rust_env_BB0.4freq0.9_env9_var2	replicate_03	0.18006993006993	0.528846153846154	0.291083916083916	43_rust_env_BB0.4freq0.9	environment	200	10000	70	0.5	0.07	0.44	0.3	0.71	0.9	1	0.81	1	0.88	1	0.7	0.4	0.9	1	0.97	0.87	8.8	12.8	10.3	8.7	0.5	9	2
43_rust_env_BB0.4freq0.9	43_rust_env_BB0.4freq0.9_env9_var2	43_rust_env_BB0.4freq0.9_env9_var2	replicate_04	0.187026116259478	0.527379949452401	0.285593934288121	43_rust_env_BB0.4freq0.9	environment	200	10000	70	0.5	0.07	0.44	0.3	0.71	0.9	1	0.81	1	0.88	1	0.7	0.4	0.9	1	0.97	0.87	8.8	12.8	10.3	8.7	0.5	9	2
43_rust_env_BB0.4freq0.9	43_rust_env_BB0.4freq0.9_env9_var2	43_rust_env_BB0.4freq0.9_env9_var2	replicate_05	0.197056418642682	0.547015535568275	0.255928045789043	43_rust_env_BB0.4freq0.9	environment	200	10000	70	0.5	0.07	0.44	0.3	0.71	0.9	1	0.81	1	0.88	1	0.7	0.4	0.9	1	0.97	0.87	8.8	12.8	10.3	8.7	0.5	9	2
43_rust_env_BB0.4freq0.9	43_rust_env_BB0.4freq0.9_env9_var2	43_rust_env_BB0.4freq0.9_env9_var2	replicate_06	0.154732510288066	0.551440329218107	0.293827160493827	43_rust_env_BB0.4freq0.9	environment	200	10000	70	0.5	0.07	0.44	0.3	0.71	0.9	1	0.81	1	0.88	1	0.7	0.4	0.9	1	0.97	0.87	8.8	12.8	10.3	8.7	0.5	9	2
43_rust_env_BB0.4freq0.9	43_rust_env_BB0.4freq0.9_env9_var2	43_rust_env_BB0.4freq0.9_env9_var2	replicate_07	0.1685667752443	0.530944625407166	0.300488599348534	43_rust_env_BB0.4freq0.9	environment	200	10000	70	0.5	0.07	0.44	0.3	0.71	0.9	1	0.81	1	0.88	1	0.7	0.4	0.9	1	0.97	0.87	8.8	12.8	10.3	8.7	0.5	9	2
43_rust_env_BB0.4freq0.9	43_rust_env_BB0.4freq0.9_env9_var2	43_rust_env_BB0.4freq0.9_env9_var2	replicate_08	0.179655455291222	0.540607054963084	0.279737489745693	43_rust_env_BB0.4freq0.9	environment	200	10000	70	0.5	0.07	0.44	0.3	0.71	0.9	1	0.81	1	0.88	1	0.7	0.4	0.9	1	0.97	0.87	8.8	12.8	10.3	8.7	0.5	9	2
43_rust_env_BB0.4freq0.9	43_rust_env_BB0.4freq0.9_env9_var2	43_rust_env_BB0.4freq0.9_env9_var2	replicate_09	0.161417322834646	0.540944881889764	0.297637795275591	43_rust_env_BB0.4freq0.9	environment	200	10000	70	0.5	0.07	0.44	0.3	0.71	0.9	1	0.81	1	0.88	1	0.7	0.4	0.9	1	0.97	0.87	8.8	12.8	10.3	8.7	0.5	9	2
43_rust_env_BB0.4freq0.9	43_rust_env_BB0.4freq0.9_env9_var2	43_rust_env_BB0.4freq0.9_env9_var2	replicate_10	0.20203602192639	0.50822239624119	0.28974158183242	43_rust_env_BB0.4freq0.9	environment	200	10000	70	0.5	0.07	0.44	0.3	0.71	0.9	1	0.81	1	0.88	1	0.7	0.4	0.9	1	0.97	0.87	8.8	12.8	10.3	8.7	0.5	9	2
43_rust_env_BB0.4freq0.9	43_rust_env_BB0.4freq0.9_env9_var2	43_rust_env_BB0.4freq0.9_env9_var2	replicate_11	0.205536912751678	0.518456375838926	0.276006711409396	43_rust_env_BB0.4freq0.9	environment	200	10000	70	0.5	0.07	0.44	0.3	0.71	0.9	1	0.81	1	0.88	1	0.7	0.4	0.9	1	0.97	0.87	8.8	12.8	10.3	8.7	0.5	9	2
43_rust_env_BB0.4freq0.9	43_rust_env_BB0.4freq0.9_env9_var2	43_rust_env_BB0.4freq0.9_env9_var2	replicate_12	0.173546756529065	0.533277169334457	0.293176074136479	43_rust_env_BB0.4freq0.9	environment	200	10000	70	0.5	0.07	0.44	0.3	0.71	0.9	1	0.81	1	0.88	1	0.7	0.4	0.9	1	0.97	0.87	8.8	12.8	10.3	8.7	0.5	9	2
43_rust_env_BB0.4freq0.9	43_rust_env_BB0.4freq0.9_env9_var2	43_rust_env_BB0.4freq0.9_env9_var2	replicate_13	0.187751813053989	0.538275584206285	0.273972602739726	43_rust_env_BB0.4freq0.9	environment	200	10000	70	0.5	0.07	0.44	0.3	0.71	0.9	1	0.81	1	0.88	1	0.7	0.4	0.9	1	0.97	0.87	8.8	12.8	10.3	8.7	0.5	9	2
43_rust_env_BB0.4freq0.9	43_rust_env_BB0.4freq0.9_env9_var2	43_rust_env_BB0.4freq0.9_env9_var2	replicate_14	0.147394136807818	0.530130293159609	0.322475570032573	43_rust_env_BB0.4freq0.9	environment	200	10000	70	0.5	0.07	0.44	0.3	0.71	0.9	1	0.81	1	0.88	1	0.7	0.4	0.9	1	0.97	0.87	8.8	12.8	10.3	8.7	0.5	9	2
43_rust_env_BB0.4freq0.9	43_rust_env_BB0.4freq0.9_env9_var2	43_rust_env_BB0.4freq0.9_env9_var2	replicate_15	0.179508890770533	0.523285351397121	0.297205757832345	43_rust_env_BB0.4freq0.9	environment	200	10000	70	0.5	0.07	0.44	0.3	0.71	0.9	1	0.81	1	0.88	1	0.7	0.4	0.9	1	0.97	0.87	8.8	12.8	10.3	8.7	0.5	9	2
43_rust_env_BB0.4freq0.9	43_rust_env_BB0.4freq0.9_env9_var2	43_rust_env_BB0.4freq0.9_env9_var2	replicate_16	0.163868904876099	0.49480415667466	0.341326938449241	43_rust_env_BB0.4freq0.9	environment	200	10000	70	0.5	0.07	0.44	0.3	0.71	0.9	1	0.81	1	0.88	1	0.7	0.4	0.9	1	0.97	0.87	8.8	12.8	10.3	8.7	0.5	9	2
43_rust_env_BB0.4freq0.9	43_rust_env_BB0.4freq0.9_env9_var2	43_rust_env_BB0.4freq0.9_env9_var2	replicate_17	0.175141242937853	0.546408393866021	0.278450363196126	43_rust_env_BB0.4freq0.9	environment	200	10000	70	0.5	0.07	0.44	0.3	0.71	0.9	1	0.81	1	0.88	1	0.7	0.4	0.9	1	0.97	0.87	8.8	12.8	10.3	8.7	0.5	9	2
43_rust_env_BB0.4freq0.9	43_rust_env_BB0.4freq0.9_env9_var2	43_rust_env_BB0.4freq0.9_env9_var2	replicate_18	0.174260591526779	0.531574740207834	0.294164668265388	43_rust_env_BB0.4freq0.9	environment	200	10000	70	0.5	0.07	0.44	0.3	0.71	0.9	1	0.81	1	0.88	1	0.7	0.4	0.9	1	0.97	0.87	8.8	12.8	10.3	8.7	0.5	9	2
43_rust_env_BB0.4freq0.9	43_rust_env_BB0.4freq0.9_env9_var2	43_rust_env_BB0.4freq0.9_env9_var2	replicate_19	0.170593013809911	0.533712428919578	0.295694557270512	43_rust_env_BB0.4freq0.9	environment	200	10000	70	0.5	0.07	0.44	0.3	0.71	0.9	1	0.81	1	0.88	1	0.7	0.4	0.9	1	0.97	0.87	8.8	12.8	10.3	8.7	0.5	9	2
43_rust_env_BB0.4freq0.9	43_rust_env_BB0.4freq0.9_env9_var2	43_rust_env_BB0.4freq0.9_env9_var2	replicate_20	0.162140575079872	0.51038338658147	0.327476038338658	43_rust_env_BB0.4freq0.9	environment	200	10000	70	0.5	0.07	0.44	0.3	0.71	0.9	1	0.81	1	0.88	1	0.7	0.4	0.9	1	0.97	0.87	8.8	12.8	10.3	8.7	0.5	9	2
43_rust_env_BB0.4freq0.9	43_rust_env_BB0.4freq0.9_env9_var2	43_rust_env_BB0.4freq0.9_env9_var2	replicate_21	0.18099173553719	0.526446280991736	0.292561983471074	43_rust_env_BB0.4freq0.9	environment	200	10000	70	0.5	0.07	0.44	0.3	0.71	0.9	1	0.81	1	0.88	1	0.7	0.4	0.9	1	0.97	0.87	8.8	12.8	10.3	8.7	0.5	9	2
43_rust_env_BB0.4freq0.9	43_rust_env_BB0.4freq0.9_env9_var2	43_rust_env_BB0.4freq0.9_env9_var2	replicate_22	0.172932330827068	0.526315789473684	0.300751879699248	43_rust_env_BB0.4freq0.9	environment	200	10000	70	0.5	0.07	0.44	0.3	0.71	0.9	1	0.81	1	0.88	1	0.7	0.4	0.9	1	0.97	0.87	8.8	12.8	10.3	8.7	0.5	9	2
43_rust_env_BB0.4freq0.9	43_rust_env_BB0.4freq0.9_env9_var2	43_rust_env_BB0.4freq0.9_env9_var2	replicate_23	0.183529411764706	0.51921568627451	0.297254901960784	43_rust_env_BB0.4freq0.9	environment	200	10000	70	0.5	0.07	0.44	0.3	0.71	0.9	1	0.81	1	0.88	1	0.7	0.4	0.9	1	0.97	0.87	8.8	12.8	10.3	8.7	0.5	9	2
43_rust_env_BB0.4freq0.9	43_rust_env_BB0.4freq0.9_env9_var2	43_rust_env_BB0.4freq0.9_env9_var2	replicate_24	0.179032258064516	0.503225806451613	0.317741935483871	43_rust_env_BB0.4freq0.9	environment	200	10000	70	0.5	0.07	0.44	0.3	0.71	0.9	1	0.81	1	0.88	1	0.7	0.4	0.9	1	0.97	0.87	8.8	12.8	10.3	8.7	0.5	9	2
43_rust_env_BB0.4freq0.9	43_rust_env_BB0.4freq0.9_env9_var2	43_rust_env_BB0.4freq0.9_env9_var2	replicate_25	0.181451612903226	0.554032258064516	0.264516129032258	43_rust_env_BB0.4freq0.9	environment	200	10000	70	0.5	0.07	0.44	0.3	0.71	0.9	1	0.81	1	0.88	1	0.7	0.4	0.9	1	0.97	0.87	8.8	12.8	10.3	8.7	0.5	9	2
43_rust_env_BB0.4freq0.9	43_rust_env_BB0.4freq0.9_env9_var2	43_rust_env_BB0.4freq0.9_env9_var2	replicate_26	0.184729064039409	0.526272577996716	0.288998357963875	43_rust_env_BB0.4freq0.9	environment	200	10000	70	0.5	0.07	0.44	0.3	0.71	0.9	1	0.81	1	0.88	1	0.7	0.4	0.9	1	0.97	0.87	8.8	12.8	10.3	8.7	0.5	9	2
43_rust_env_BB0.4freq0.9	43_rust_env_BB0.4freq0.9_env9_var2	43_rust_env_BB0.4freq0.9_env9_var2	replicate_27	0.181673306772908	0.556972111553785	0.261354581673307	43_rust_env_BB0.4freq0.9	environment	200	10000	70	0.5	0.07	0.44	0.3	0.71	0.9	1	0.81	1	0.88	1	0.7	0.4	0.9	1	0.97	0.87	8.8	12.8	10.3	8.7	0.5	9	2
43_rust_env_BB0.4freq0.9	43_rust_env_BB0.4freq0.9_env9_var2	43_rust_env_BB0.4freq0.9_env9_var2	replicate_28	0.16936170212766	0.52936170212766	0.301276595744681	43_rust_env_BB0.4freq0.9	environment	200	10000	70	0.5	0.07	0.44	0.3	0.71	0.9	1	0.81	1	0.88	1	0.7	0.4	0.9	1	0.97	0.87	8.8	12.8	10.3	8.7	0.5	9	2
43_rust_env_BB0.4freq0.9	43_rust_env_BB0.4freq0.9_env9_var2	43_rust_env_BB0.4freq0.9_env9_var2	replicate_29	0.154088050314465	0.510220125786163	0.335691823899371	43_rust_env_BB0.4freq0.9	environment	200	10000	70	0.5	0.07	0.44	0.3	0.71	0.9	1	0.81	1	0.88	1	0.7	0.4	0.9	1	0.97	0.87	8.8	12.8	10.3	8.7	0.5	9	2
43_rust_env_BB0.4freq0.9	43_rust_env_BB0.4freq0.9_env9_var2	43_rust_env_BB0.4freq0.9_env9_var2	replicate_30	0.175314465408805	0.522798742138365	0.30188679245283	43_rust_env_BB0.4freq0.9	environment	200	10000	70	0.5	0.07	0.44	0.3	0.71	0.9	1	0.81	1	0.88	1	0.7	0.4	0.9	1	0.97	0.87	8.8	12.8	10.3	8.7	0.5	9	2
43_rust_env_BB0.4freq0.9	43_rust_env_BB0.4freq0.9_env10_var2	43_rust_env_BB0.4freq0.9_env10_var2	replicate_01	0.245494095711622	0.532007458048477	0.222498446239901	43_rust_env_BB0.4freq0.9	environment	200	10000	70	0.5	0.07	0.44	0.3	0.71	0.9	1	0.81	1	0.88	1	0.7	0.4	0.9	1	0.97	0.87	8.8	12.8	10.3	8.7	0.5	10	2
43_rust_env_BB0.4freq0.9	43_rust_env_BB0.4freq0.9_env10_var2	43_rust_env_BB0.4freq0.9_env10_var2	replicate_02	0.207317073170732	0.557317073170732	0.235365853658537	43_rust_env_BB0.4freq0.9	environment	200	10000	70	0.5	0.07	0.44	0.3	0.71	0.9	1	0.81	1	0.88	1	0.7	0.4	0.9	1	0.97	0.87	8.8	12.8	10.3	8.7	0.5	10	2
43_rust_env_BB0.4freq0.9	43_rust_env_BB0.4freq0.9_env10_var2	43_rust_env_BB0.4freq0.9_env10_var2	replicate_03	0.237442922374429	0.519895629484671	0.2426614481409	43_rust_env_BB0.4freq0.9	environment	200	10000	70	0.5	0.07	0.44	0.3	0.71	0.9	1	0.81	1	0.88	1	0.7	0.4	0.9	1	0.97	0.87	8.8	12.8	10.3	8.7	0.5	10	2
43_rust_env_BB0.4freq0.9	43_rust_env_BB0.4freq0.9_env10_var2	43_rust_env_BB0.4freq0.9_env10_var2	replicate_04	0.229704216488357	0.551919446192574	0.218376337319069	43_rust_env_BB0.4freq0.9	environment	200	10000	70	0.5	0.07	0.44	0.3	0.71	0.9	1	0.81	1	0.88	1	0.7	0.4	0.9	1	0.97	0.87	8.8	12.8	10.3	8.7	0.5	10	2
43_rust_env_BB0.4freq0.9	43_rust_env_BB0.4freq0.9_env10_var2	43_rust_env_BB0.4freq0.9_env10_var2	replicate_05	0.219558359621451	0.572239747634069	0.20820189274448	43_rust_env_BB0.4freq0.9	environment	200	10000	70	0.5	0.07	0.44	0.3	0.71	0.9	1	0.81	1	0.88	1	0.7	0.4	0.9	1	0.97	0.87	8.8	12.8	10.3	8.7	0.5	10	2
43_rust_env_BB0.4freq0.9	43_rust_env_BB0.4freq0.9_env10_var2	43_rust_env_BB0.4freq0.9_env10_var2	replicate_06	0.237277353689567	0.557251908396947	0.205470737913486	43_rust_env_BB0.4freq0.9	environment	200	10000	70	0.5	0.07	0.44	0.3	0.71	0.9	1	0.81	1	0.88	1	0.7	0.4	0.9	1	0.97	0.87	8.8	12.8	10.3	8.7	0.5	10	2
43_rust_env_BB0.4freq0.9	43_rust_env_BB0.4freq0.9_env10_var2	43_rust_env_BB0.4freq0.9_env10_var2	replicate_07	0.239871382636656	0.556270096463023	0.203858520900322	43_rust_env_BB0.4freq0.9	environment	200	10000	70	0.5	0.07	0.44	0.3	0.71	0.9	1	0.81	1	0.88	1	0.7	0.4	0.9	1	0.97	0.87	8.8	12.8	10.3	8.7	0.5	10	2
43_rust_env_BB0.4freq0.9	43_rust_env_BB0.4freq0.9_env10_var2	43_rust_env_BB0.4freq0.9_env10_var2	replicate_08	0.210329807093964	0.551337896701929	0.238332296204107	43_rust_env_BB0.4freq0.9	environment	200	10000	70	0.5	0.07	0.44	0.3	0.71	0.9	1	0.81	1	0.88	1	0.7	0.4	0.9	1	0.97	0.87	8.8	12.8	10.3	8.7	0.5	10	2
43_rust_env_BB0.4freq0.9	43_rust_env_BB0.4freq0.9_env10_var2	43_rust_env_BB0.4freq0.9_env10_var2	replicate_09	0.232775919732441	0.538461538461538	0.22876254180602	43_rust_env_BB0.4freq0.9	environment	200	10000	70	0.5	0.07	0.44	0.3	0.71	0.9	1	0.81	1	0.88	1	0.7	0.4	0.9	1	0.97	0.87	8.8	12.8	10.3	8.7	0.5	10	2
43_rust_env_BB0.4freq0.9	43_rust_env_BB0.4freq0.9_env10_var2	43_rust_env_BB0.4freq0.9_env10_var2	replicate_10	0.208518753973299	0.574062301335029	0.217418944691672	43_rust_env_BB0.4freq0.9	environment	200	10000	70	0.5	0.07	0.44	0.3	0.71	0.9	1	0.81	1	0.88	1	0.7	0.4	0.9	1	0.97	0.87	8.8	12.8	10.3	8.7	0.5	10	2
43_rust_env_BB0.4freq0.9	43_rust_env_BB0.4freq0.9_env10_var2	43_rust_env_BB0.4freq0.9_env10_var2	replicate_11	0.248062015503876	0.531007751937985	0.22093023255814	43_rust_env_BB0.4freq0.9	environment	200	10000	70	0.5	0.07	0.44	0.3	0.71	0.9	1	0.81	1	0.88	1	0.7	0.4	0.9	1	0.97	0.87	8.8	12.8	10.3	8.7	0.5	10	2
43_rust_env_BB0.4freq0.9	43_rust_env_BB0.4freq0.9_env10_var2	43_rust_env_BB0.4freq0.9_env10_var2	replicate_12	0.219922380336352	0.547865459249677	0.232212160413972	43_rust_env_BB0.4freq0.9	environment	200	10000	70	0.5	0.07	0.44	0.3	0.71	0.9	1	0.81	1	0.88	1	0.7	0.4	0.9	1	0.97	0.87	8.8	12.8	10.3	8.7	0.5	10	2
43_rust_env_BB0.4freq0.9	43_rust_env_BB0.4freq0.9_env10_var2	43_rust_env_BB0.4freq0.9_env10_var2	replicate_13	0.228907782864617	0.547416612164814	0.223675604970569	43_rust_env_BB0.4freq0.9	environment	200	10000	70	0.5	0.07	0.44	0.3	0.71	0.9	1	0.81	1	0.88	1	0.7	0.4	0.9	1	0.97	0.87	8.8	12.8	10.3	8.7	0.5	10	2
43_rust_env_BB0.4freq0.9	43_rust_env_BB0.4freq0.9_env10_var2	43_rust_env_BB0.4freq0.9_env10_var2	replicate_14	0.266623628147192	0.540348612007747	0.193027759845061	43_rust_env_BB0.4freq0.9	environment	200	10000	70	0.5	0.07	0.44	0.3	0.71	0.9	1	0.81	1	0.88	1	0.7	0.4	0.9	1	0.97	0.87	8.8	12.8	10.3	8.7	0.5	10	2
43_rust_env_BB0.4freq0.9	43_rust_env_BB0.4freq0.9_env10_var2	43_rust_env_BB0.4freq0.9_env10_var2	replicate_15	0.22578576010263	0.561898652982681	0.212315586914689	43_rust_env_BB0.4freq0.9	environment	200	10000	70	0.5	0.07	0.44	0.3	0.71	0.9	1	0.81	1	0.88	1	0.7	0.4	0.9	1	0.97	0.87	8.8	12.8	10.3	8.7	0.5	10	2
43_rust_env_BB0.4freq0.9	43_rust_env_BB0.4freq0.9_env10_var2	43_rust_env_BB0.4freq0.9_env10_var2	replicate_16	0.20920245398773	0.54601226993865	0.24478527607362	43_rust_env_BB0.4freq0.9	environment	200	10000	70	0.5	0.07	0.44	0.3	0.71	0.9	1	0.81	1	0.88	1	0.7	0.4	0.9	1	0.97	0.87	8.8	12.8	10.3	8.7	0.5	10	2
43_rust_env_BB0.4freq0.9	43_rust_env_BB0.4freq0.9_env10_var2	43_rust_env_BB0.4freq0.9_env10_var2	replicate_17	0.217554858934169	0.537931034482759	0.244514106583072	43_rust_env_BB0.4freq0.9	environment	200	10000	70	0.5	0.07	0.44	0.3	0.71	0.9	1	0.81	1	0.88	1	0.7	0.4	0.9	1	0.97	0.87	8.8	12.8	10.3	8.7	0.5	10	2
43_rust_env_BB0.4freq0.9	43_rust_env_BB0.4freq0.9_env10_var2	43_rust_env_BB0.4freq0.9_env10_var2	replicate_18	0.204375	0.5525	0.243125	43_rust_env_BB0.4freq0.9	environment	200	10000	70	0.5	0.07	0.44	0.3	0.71	0.9	1	0.81	1	0.88	1	0.7	0.4	0.9	1	0.97	0.87	8.8	12.8	10.3	8.7	0.5	10	2
43_rust_env_BB0.4freq0.9	43_rust_env_BB0.4freq0.9_env10_var2	43_rust_env_BB0.4freq0.9_env10_var2	replicate_19	0.248331108144192	0.550066755674232	0.201602136181575	43_rust_env_BB0.4freq0.9	environment	200	10000	70	0.5	0.07	0.44	0.3	0.71	0.9	1	0.81	1	0.88	1	0.7	0.4	0.9	1	0.97	0.87	8.8	12.8	10.3	8.7	0.5	10	2
43_rust_env_BB0.4freq0.9	43_rust_env_BB0.4freq0.9_env10_var2	43_rust_env_BB0.4freq0.9_env10_var2	replicate_20	0.243226212980466	0.51291745431632	0.243856332703214	43_rust_env_BB0.4freq0.9	environment	200	10000	70	0.5	0.07	0.44	0.3	0.71	0.9	1	0.81	1	0.88	1	0.7	0.4	0.9	1	0.97	0.87	8.8	12.8	10.3	8.7	0.5	10	2
43_rust_env_BB0.4freq0.9	43_rust_env_BB0.4freq0.9_env10_var2	43_rust_env_BB0.4freq0.9_env10_var2	replicate_21	0.2269548633185	0.540368722186904	0.232676414494596	43_rust_env_BB0.4freq0.9	environment	200	10000	70	0.5	0.07	0.44	0.3	0.71	0.9	1	0.81	1	0.88	1	0.7	0.4	0.9	1	0.97	0.87	8.8	12.8	10.3	8.7	0.5	10	2
43_rust_env_BB0.4freq0.9	43_rust_env_BB0.4freq0.9_env10_var2	43_rust_env_BB0.4freq0.9_env10_var2	replicate_22	0.211453744493392	0.563247325361863	0.225298930144745	43_rust_env_BB0.4freq0.9	environment	200	10000	70	0.5	0.07	0.44	0.3	0.71	0.9	1	0.81	1	0.88	1	0.7	0.4	0.9	1	0.97	0.87	8.8	12.8	10.3	8.7	0.5	10	2
43_rust_env_BB0.4freq0.9	43_rust_env_BB0.4freq0.9_env10_var2	43_rust_env_BB0.4freq0.9_env10_var2	replicate_23	0.220689655172414	0.55987460815047	0.219435736677116	43_rust_env_BB0.4freq0.9	environment	200	10000	70	0.5	0.07	0.44	0.3	0.71	0.9	1	0.81	1	0.88	1	0.7	0.4	0.9	1	0.97	0.87	8.8	12.8	10.3	8.7	0.5	10	2
43_rust_env_BB0.4freq0.9	43_rust_env_BB0.4freq0.9_env10_var2	43_rust_env_BB0.4freq0.9_env10_var2	replicate_24	0.25633106856084	0.544780728844966	0.198888202594194	43_rust_env_BB0.4freq0.9	environment	200	10000	70	0.5	0.07	0.44	0.3	0.71	0.9	1	0.81	1	0.88	1	0.7	0.4	0.9	1	0.97	0.87	8.8	12.8	10.3	8.7	0.5	10	2
43_rust_env_BB0.4freq0.9	43_rust_env_BB0.4freq0.9_env10_var2	43_rust_env_BB0.4freq0.9_env10_var2	replicate_25	0.230816077953715	0.556029232643118	0.213154689403167	43_rust_env_BB0.4freq0.9	environment	200	10000	70	0.5	0.07	0.44	0.3	0.71	0.9	1	0.81	1	0.88	1	0.7	0.4	0.9	1	0.97	0.87	8.8	12.8	10.3	8.7	0.5	10	2
43_rust_env_BB0.4freq0.9	43_rust_env_BB0.4freq0.9_env10_var2	43_rust_env_BB0.4freq0.9_env10_var2	replicate_26	0.215511760966306	0.559440559440559	0.225047679593134	43_rust_env_BB0.4freq0.9	environment	200	10000	70	0.5	0.07	0.44	0.3	0.71	0.9	1	0.81	1	0.88	1	0.7	0.4	0.9	1	0.97	0.87	8.8	12.8	10.3	8.7	0.5	10	2
43_rust_env_BB0.4freq0.9	43_rust_env_BB0.4freq0.9_env10_var2	43_rust_env_BB0.4freq0.9_env10_var2	replicate_27	0.246240601503759	0.553884711779449	0.199874686716792	43_rust_env_BB0.4freq0.9	environment	200	10000	70	0.5	0.07	0.44	0.3	0.71	0.9	1	0.81	1	0.88	1	0.7	0.4	0.9	1	0.97	0.87	8.8	12.8	10.3	8.7	0.5	10	2
43_rust_env_BB0.4freq0.9	43_rust_env_BB0.4freq0.9_env10_var2	43_rust_env_BB0.4freq0.9_env10_var2	replicate_28	0.216482164821648	0.54920049200492	0.234317343173432	43_rust_env_BB0.4freq0.9	environment	200	10000	70	0.5	0.07	0.44	0.3	0.71	0.9	1	0.81	1	0.88	1	0.7	0.4	0.9	1	0.97	0.87	8.8	12.8	10.3	8.7	0.5	10	2
43_rust_env_BB0.4freq0.9	43_rust_env_BB0.4freq0.9_env10_var2	43_rust_env_BB0.4freq0.9_env10_var2	replicate_29	0.23675604970569	0.533682145192937	0.229561805101373	43_rust_env_BB0.4freq0.9	environment	200	10000	70	0.5	0.07	0.44	0.3	0.71	0.9	1	0.81	1	0.88	1	0.7	0.4	0.9	1	0.97	0.87	8.8	12.8	10.3	8.7	0.5	10	2
43_rust_env_BB0.4freq0.9	43_rust_env_BB0.4freq0.9_env10_var2	43_rust_env_BB0.4freq0.9_env10_var2	replicate_30	0.241530740276035	0.547678795483062	0.210790464240903	43_rust_env_BB0.4freq0.9	environment	200	10000	70	0.5	0.07	0.44	0.3	0.71	0.9	1	0.81	1	0.88	1	0.7	0.4	0.9	1	0.97	0.87	8.8	12.8	10.3	8.7	0.5	10	2
43_rust_env_BB0.4freq0.9	43_rust_env_BB0.4freq0.9_env11_var2	43_rust_env_BB0.4freq0.9_env11_var2	replicate_01	0.326666666666667	0.516666666666667	0.156666666666667	43_rust_env_BB0.4freq0.9	environment	200	10000	70	0.5	0.07	0.44	0.3	0.71	0.9	1	0.81	1	0.88	1	0.7	0.4	0.9	1	0.97	0.87	8.8	12.8	10.3	8.7	0.5	11	2
43_rust_env_BB0.4freq0.9	43_rust_env_BB0.4freq0.9_env11_var2	43_rust_env_BB0.4freq0.9_env11_var2	replicate_02	0.301198540906722	0.521625846795206	0.177175612298072	43_rust_env_BB0.4freq0.9	environment	200	10000	70	0.5	0.07	0.44	0.3	0.71	0.9	1	0.81	1	0.88	1	0.7	0.4	0.9	1	0.97	0.87	8.8	12.8	10.3	8.7	0.5	11	2
43_rust_env_BB0.4freq0.9	43_rust_env_BB0.4freq0.9_env11_var2	43_rust_env_BB0.4freq0.9_env11_var2	replicate_03	0.317494600431965	0.529157667386609	0.153347732181425	43_rust_env_BB0.4freq0.9	environment	200	10000	70	0.5	0.07	0.44	0.3	0.71	0.9	1	0.81	1	0.88	1	0.7	0.4	0.9	1	0.97	0.87	8.8	12.8	10.3	8.7	0.5	11	2
43_rust_env_BB0.4freq0.9	43_rust_env_BB0.4freq0.9_env11_var2	43_rust_env_BB0.4freq0.9_env11_var2	replicate_04	0.277315585135885	0.551303383250139	0.171381031613977	43_rust_env_BB0.4freq0.9	environment	200	10000	70	0.5	0.07	0.44	0.3	0.71	0.9	1	0.81	1	0.88	1	0.7	0.4	0.9	1	0.97	0.87	8.8	12.8	10.3	8.7	0.5	11	2
43_rust_env_BB0.4freq0.9	43_rust_env_BB0.4freq0.9_env11_var2	43_rust_env_BB0.4freq0.9_env11_var2	replicate_05	0.281201450025893	0.55152770585189	0.167270844122216	43_rust_env_BB0.4freq0.9	environment	200	10000	70	0.5	0.07	0.44	0.3	0.71	0.9	1	0.81	1	0.88	1	0.7	0.4	0.9	1	0.97	0.87	8.8	12.8	10.3	8.7	0.5	11	2
43_rust_env_BB0.4freq0.9	43_rust_env_BB0.4freq0.9_env11_var2	43_rust_env_BB0.4freq0.9_env11_var2	replicate_06	0.302180685358255	0.550882658359294	0.146936656282451	43_rust_env_BB0.4freq0.9	environment	200	10000	70	0.5	0.07	0.44	0.3	0.71	0.9	1	0.81	1	0.88	1	0.7	0.4	0.9	1	0.97	0.87	8.8	12.8	10.3	8.7	0.5	11	2
43_rust_env_BB0.4freq0.9	43_rust_env_BB0.4freq0.9_env11_var2	43_rust_env_BB0.4freq0.9_env11_var2	replicate_07	0.302023871302543	0.545407368967307	0.15256875973015	43_rust_env_BB0.4freq0.9	environment	200	10000	70	0.5	0.07	0.44	0.3	0.71	0.9	1	0.81	1	0.88	1	0.7	0.4	0.9	1	0.97	0.87	8.8	12.8	10.3	8.7	0.5	11	2
43_rust_env_BB0.4freq0.9	43_rust_env_BB0.4freq0.9_env11_var2	43_rust_env_BB0.4freq0.9_env11_var2	replicate_08	0.292099792099792	0.557692307692308	0.1502079002079	43_rust_env_BB0.4freq0.9	environment	200	10000	70	0.5	0.07	0.44	0.3	0.71	0.9	1	0.81	1	0.88	1	0.7	0.4	0.9	1	0.97	0.87	8.8	12.8	10.3	8.7	0.5	11	2
43_rust_env_BB0.4freq0.9	43_rust_env_BB0.4freq0.9_env11_var2	43_rust_env_BB0.4freq0.9_env11_var2	replicate_09	0.28258547008547	0.550747863247863	0.166666666666667	43_rust_env_BB0.4freq0.9	environment	200	10000	70	0.5	0.07	0.44	0.3	0.71	0.9	1	0.81	1	0.88	1	0.7	0.4	0.9	1	0.97	0.87	8.8	12.8	10.3	8.7	0.5	11	2
43_rust_env_BB0.4freq0.9	43_rust_env_BB0.4freq0.9_env11_var2	43_rust_env_BB0.4freq0.9_env11_var2	replicate_10	0.29514963880289	0.542311661506708	0.162538699690402	43_rust_env_BB0.4freq0.9	environment	200	10000	70	0.5	0.07	0.44	0.3	0.71	0.9	1	0.81	1	0.88	1	0.7	0.4	0.9	1	0.97	0.87	8.8	12.8	10.3	8.7	0.5	11	2
43_rust_env_BB0.4freq0.9	43_rust_env_BB0.4freq0.9_env11_var2	43_rust_env_BB0.4freq0.9_env11_var2	replicate_11	0.314845024469821	0.531810766721044	0.153344208809135	43_rust_env_BB0.4freq0.9	environment	200	10000	70	0.5	0.07	0.44	0.3	0.71	0.9	1	0.81	1	0.88	1	0.7	0.4	0.9	1	0.97	0.87	8.8	12.8	10.3	8.7	0.5	11	2
43_rust_env_BB0.4freq0.9	43_rust_env_BB0.4freq0.9_env11_var2	43_rust_env_BB0.4freq0.9_env11_var2	replicate_12	0.298041291688724	0.542615140285866	0.15934356802541	43_rust_env_BB0.4freq0.9	environment	200	10000	70	0.5	0.07	0.44	0.3	0.71	0.9	1	0.81	1	0.88	1	0.7	0.4	0.9	1	0.97	0.87	8.8	12.8	10.3	8.7	0.5	11	2
43_rust_env_BB0.4freq0.9	43_rust_env_BB0.4freq0.9_env11_var2	43_rust_env_BB0.4freq0.9_env11_var2	replicate_13	0.313309166235111	0.537545313309166	0.149145520455722	43_rust_env_BB0.4freq0.9	environment	200	10000	70	0.5	0.07	0.44	0.3	0.71	0.9	1	0.81	1	0.88	1	0.7	0.4	0.9	1	0.97	0.87	8.8	12.8	10.3	8.7	0.5	11	2
43_rust_env_BB0.4freq0.9	43_rust_env_BB0.4freq0.9_env11_var2	43_rust_env_BB0.4freq0.9_env11_var2	replicate_14	0.303125	0.505208333333333	0.191666666666667	43_rust_env_BB0.4freq0.9	environment	200	10000	70	0.5	0.07	0.44	0.3	0.71	0.9	1	0.81	1	0.88	1	0.7	0.4	0.9	1	0.97	0.87	8.8	12.8	10.3	8.7	0.5	11	2
43_rust_env_BB0.4freq0.9	43_rust_env_BB0.4freq0.9_env11_var2	43_rust_env_BB0.4freq0.9_env11_var2	replicate_15	0.285034373347435	0.561078794288736	0.153886832363829	43_rust_env_BB0.4freq0.9	environment	200	10000	70	0.5	0.07	0.44	0.3	0.71	0.9	1	0.81	1	0.88	1	0.7	0.4	0.9	1	0.97	0.87	8.8	12.8	10.3	8.7	0.5	11	2
43_rust_env_BB0.4freq0.9	43_rust_env_BB0.4freq0.9_env11_var2	43_rust_env_BB0.4freq0.9_env11_var2	replicate_16	0.287117903930131	0.558951965065502	0.153930131004367	43_rust_env_BB0.4freq0.9	environment	200	10000	70	0.5	0.07	0.44	0.3	0.71	0.9	1	0.81	1	0.88	1	0.7	0.4	0.9	1	0.97	0.87	8.8	12.8	10.3	8.7	0.5	11	2
43_rust_env_BB0.4freq0.9	43_rust_env_BB0.4freq0.9_env11_var2	43_rust_env_BB0.4freq0.9_env11_var2	replicate_17	0.30752688172043	0.540322580645161	0.152150537634409	43_rust_env_BB0.4freq0.9	environment	200	10000	70	0.5	0.07	0.44	0.3	0.71	0.9	1	0.81	1	0.88	1	0.7	0.4	0.9	1	0.97	0.87	8.8	12.8	10.3	8.7	0.5	11	2
43_rust_env_BB0.4freq0.9	43_rust_env_BB0.4freq0.9_env11_var2	43_rust_env_BB0.4freq0.9_env11_var2	replicate_18	0.286867599569429	0.558127018299246	0.155005382131324	43_rust_env_BB0.4freq0.9	environment	200	10000	70	0.5	0.07	0.44	0.3	0.71	0.9	1	0.81	1	0.88	1	0.7	0.4	0.9	1	0.97	0.87	8.8	12.8	10.3	8.7	0.5	11	2
43_rust_env_BB0.4freq0.9	43_rust_env_BB0.4freq0.9_env11_var2	43_rust_env_BB0.4freq0.9_env11_var2	replicate_19	0.288451303885045	0.549228312932411	0.162320383182544	43_rust_env_BB0.4freq0.9	environment	200	10000	70	0.5	0.07	0.44	0.3	0.71	0.9	1	0.81	1	0.88	1	0.7	0.4	0.9	1	0.97	0.87	8.8	12.8	10.3	8.7	0.5	11	2
43_rust_env_BB0.4freq0.9	43_rust_env_BB0.4freq0.9_env11_var2	43_rust_env_BB0.4freq0.9_env11_var2	replicate_20	0.323496659242762	0.543986636971047	0.132516703786192	43_rust_env_BB0.4freq0.9	environment	200	10000	70	0.5	0.07	0.44	0.3	0.71	0.9	1	0.81	1	0.88	1	0.7	0.4	0.9	1	0.97	0.87	8.8	12.8	10.3	8.7	0.5	11	2
43_rust_env_BB0.4freq0.9	43_rust_env_BB0.4freq0.9_env11_var2	43_rust_env_BB0.4freq0.9_env11_var2	replicate_21	0.293893129770992	0.546892039258451	0.159214830970556	43_rust_env_BB0.4freq0.9	environment	200	10000	70	0.5	0.07	0.44	0.3	0.71	0.9	1	0.81	1	0.88	1	0.7	0.4	0.9	1	0.97	0.87	8.8	12.8	10.3	8.7	0.5	11	2
43_rust_env_BB0.4freq0.9	43_rust_env_BB0.4freq0.9_env11_var2	43_rust_env_BB0.4freq0.9_env11_var2	replicate_22	0.284587059442399	0.546028406102052	0.16938453445555	43_rust_env_BB0.4freq0.9	environment	200	10000	70	0.5	0.07	0.44	0.3	0.71	0.9	1	0.81	1	0.88	1	0.7	0.4	0.9	1	0.97	0.87	8.8	12.8	10.3	8.7	0.5	11	2
43_rust_env_BB0.4freq0.9	43_rust_env_BB0.4freq0.9_env11_var2	43_rust_env_BB0.4freq0.9_env11_var2	replicate_23	0.25971261309207	0.574241617881852	0.166045769026078	43_rust_env_BB0.4freq0.9	environment	200	10000	70	0.5	0.07	0.44	0.3	0.71	0.9	1	0.81	1	0.88	1	0.7	0.4	0.9	1	0.97	0.87	8.8	12.8	10.3	8.7	0.5	11	2
43_rust_env_BB0.4freq0.9	43_rust_env_BB0.4freq0.9_env11_var2	43_rust_env_BB0.4freq0.9_env11_var2	replicate_24	0.302638664512655	0.524501884760366	0.172859450726979	43_rust_env_BB0.4freq0.9	environment	200	10000	70	0.5	0.07	0.44	0.3	0.71	0.9	1	0.81	1	0.88	1	0.7	0.4	0.9	1	0.97	0.87	8.8	12.8	10.3	8.7	0.5	11	2
43_rust_env_BB0.4freq0.9	43_rust_env_BB0.4freq0.9_env11_var2	43_rust_env_BB0.4freq0.9_env11_var2	replicate_25	0.269963936115404	0.54198866563627	0.188047398248326	43_rust_env_BB0.4freq0.9	environment	200	10000	70	0.5	0.07	0.44	0.3	0.71	0.9	1	0.81	1	0.88	1	0.7	0.4	0.9	1	0.97	0.87	8.8	12.8	10.3	8.7	0.5	11	2
43_rust_env_BB0.4freq0.9	43_rust_env_BB0.4freq0.9_env11_var2	43_rust_env_BB0.4freq0.9_env11_var2	replicate_26	0.307193077339102	0.534342888047593	0.158464034613304	43_rust_env_BB0.4freq0.9	environment	200	10000	70	0.5	0.07	0.44	0.3	0.71	0.9	1	0.81	1	0.88	1	0.7	0.4	0.9	1	0.97	0.87	8.8	12.8	10.3	8.7	0.5	11	2
43_rust_env_BB0.4freq0.9	43_rust_env_BB0.4freq0.9_env11_var2	43_rust_env_BB0.4freq0.9_env11_var2	replicate_27	0.324986390854654	0.52367991290147	0.151333696243876	43_rust_env_BB0.4freq0.9	environment	200	10000	70	0.5	0.07	0.44	0.3	0.71	0.9	1	0.81	1	0.88	1	0.7	0.4	0.9	1	0.97	0.87	8.8	12.8	10.3	8.7	0.5	11	2
43_rust_env_BB0.4freq0.9	43_rust_env_BB0.4freq0.9_env11_var2	43_rust_env_BB0.4freq0.9_env11_var2	replicate_28	0.313966480446927	0.548603351955307	0.137430167597765	43_rust_env_BB0.4freq0.9	environment	200	10000	70	0.5	0.07	0.44	0.3	0.71	0.9	1	0.81	1	0.88	1	0.7	0.4	0.9	1	0.97	0.87	8.8	12.8	10.3	8.7	0.5	11	2
43_rust_env_BB0.4freq0.9	43_rust_env_BB0.4freq0.9_env11_var2	43_rust_env_BB0.4freq0.9_env11_var2	replicate_29	0.298087141339001	0.52125398512221	0.180658873538789	43_rust_env_BB0.4freq0.9	environment	200	10000	70	0.5	0.07	0.44	0.3	0.71	0.9	1	0.81	1	0.88	1	0.7	0.4	0.9	1	0.97	0.87	8.8	12.8	10.3	8.7	0.5	11	2
43_rust_env_BB0.4freq0.9	43_rust_env_BB0.4freq0.9_env11_var2	43_rust_env_BB0.4freq0.9_env11_var2	replicate_30	0.298793859649123	0.539473684210526	0.161732456140351	43_rust_env_BB0.4freq0.9	environment	200	10000	70	0.5	0.07	0.44	0.3	0.71	0.9	1	0.81	1	0.88	1	0.7	0.4	0.9	1	0.97	0.87	8.8	12.8	10.3	8.7	0.5	11	2
43_rust_env_BB0.4freq0.9	43_rust_env_BB0.4freq0.9_env12_var2	43_rust_env_BB0.4freq0.9_env12_var2	replicate_01	0.40363462458154	0.497847919655667	0.0985174557627929	43_rust_env_BB0.4freq0.9	environment	200	10000	70	0.5	0.07	0.44	0.3	0.71	0.9	1	0.81	1	0.88	1	0.7	0.4	0.9	1	0.97	0.87	8.8	12.8	10.3	8.7	0.5	12	2
43_rust_env_BB0.4freq0.9	43_rust_env_BB0.4freq0.9_env12_var2	43_rust_env_BB0.4freq0.9_env12_var2	replicate_02	0.368670137245622	0.526265972550875	0.105063890203502	43_rust_env_BB0.4freq0.9	environment	200	10000	70	0.5	0.07	0.44	0.3	0.71	0.9	1	0.81	1	0.88	1	0.7	0.4	0.9	1	0.97	0.87	8.8	12.8	10.3	8.7	0.5	12	2
43_rust_env_BB0.4freq0.9	43_rust_env_BB0.4freq0.9_env12_var2	43_rust_env_BB0.4freq0.9_env12_var2	replicate_03	0.409836065573771	0.492767598842816	0.0973963355834137	43_rust_env_BB0.4freq0.9	environment	200	10000	70	0.5	0.07	0.44	0.3	0.71	0.9	1	0.81	1	0.88	1	0.7	0.4	0.9	1	0.97	0.87	8.8	12.8	10.3	8.7	0.5	12	2
43_rust_env_BB0.4freq0.9	43_rust_env_BB0.4freq0.9_env12_var2	43_rust_env_BB0.4freq0.9_env12_var2	replicate_04	0.44641975308642	0.464197530864198	0.0893827160493827	43_rust_env_BB0.4freq0.9	environment	200	10000	70	0.5	0.07	0.44	0.3	0.71	0.9	1	0.81	1	0.88	1	0.7	0.4	0.9	1	0.97	0.87	8.8	12.8	10.3	8.7	0.5	12	2
43_rust_env_BB0.4freq0.9	43_rust_env_BB0.4freq0.9_env12_var2	43_rust_env_BB0.4freq0.9_env12_var2	replicate_05	0.402378592666006	0.494549058473736	0.103072348860258	43_rust_env_BB0.4freq0.9	environment	200	10000	70	0.5	0.07	0.44	0.3	0.71	0.9	1	0.81	1	0.88	1	0.7	0.4	0.9	1	0.97	0.87	8.8	12.8	10.3	8.7	0.5	12	2
43_rust_env_BB0.4freq0.9	43_rust_env_BB0.4freq0.9_env12_var2	43_rust_env_BB0.4freq0.9_env12_var2	replicate_06	0.411238189955246	0.488314271506713	0.100447538538041	43_rust_env_BB0.4freq0.9	environment	200	10000	70	0.5	0.07	0.44	0.3	0.71	0.9	1	0.81	1	0.88	1	0.7	0.4	0.9	1	0.97	0.87	8.8	12.8	10.3	8.7	0.5	12	2
43_rust_env_BB0.4freq0.9	43_rust_env_BB0.4freq0.9_env12_var2	43_rust_env_BB0.4freq0.9_env12_var2	replicate_07	0.389207258834766	0.515281757402101	0.0955109837631328	43_rust_env_BB0.4freq0.9	environment	200	10000	70	0.5	0.07	0.44	0.3	0.71	0.9	1	0.81	1	0.88	1	0.7	0.4	0.9	1	0.97	0.87	8.8	12.8	10.3	8.7	0.5	12	2
43_rust_env_BB0.4freq0.9	43_rust_env_BB0.4freq0.9_env12_var2	43_rust_env_BB0.4freq0.9_env12_var2	replicate_08	0.381862745098039	0.505392156862745	0.112745098039216	43_rust_env_BB0.4freq0.9	environment	200	10000	70	0.5	0.07	0.44	0.3	0.71	0.9	1	0.81	1	0.88	1	0.7	0.4	0.9	1	0.97	0.87	8.8	12.8	10.3	8.7	0.5	12	2
43_rust_env_BB0.4freq0.9	43_rust_env_BB0.4freq0.9_env12_var2	43_rust_env_BB0.4freq0.9_env12_var2	replicate_09	0.407844990548204	0.491493383742911	0.100661625708885	43_rust_env_BB0.4freq0.9	environment	200	10000	70	0.5	0.07	0.44	0.3	0.71	0.9	1	0.81	1	0.88	1	0.7	0.4	0.9	1	0.97	0.87	8.8	12.8	10.3	8.7	0.5	12	2
43_rust_env_BB0.4freq0.9	43_rust_env_BB0.4freq0.9_env12_var2	43_rust_env_BB0.4freq0.9_env12_var2	replicate_10	0.389320388349515	0.487864077669903	0.122815533980583	43_rust_env_BB0.4freq0.9	environment	200	10000	70	0.5	0.07	0.44	0.3	0.71	0.9	1	0.81	1	0.88	1	0.7	0.4	0.9	1	0.97	0.87	8.8	12.8	10.3	8.7	0.5	12	2
43_rust_env_BB0.4freq0.9	43_rust_env_BB0.4freq0.9_env12_var2	43_rust_env_BB0.4freq0.9_env12_var2	replicate_11	0.430515063168124	0.490767735665695	0.0787172011661808	43_rust_env_BB0.4freq0.9	environment	200	10000	70	0.5	0.07	0.44	0.3	0.71	0.9	1	0.81	1	0.88	1	0.7	0.4	0.9	1	0.97	0.87	8.8	12.8	10.3	8.7	0.5	12	2
43_rust_env_BB0.4freq0.9	43_rust_env_BB0.4freq0.9_env12_var2	43_rust_env_BB0.4freq0.9_env12_var2	replicate_12	0.415392205229403	0.496793290577208	0.0878145041933893	43_rust_env_BB0.4freq0.9	environment	200	10000	70	0.5	0.07	0.44	0.3	0.71	0.9	1	0.81	1	0.88	1	0.7	0.4	0.9	1	0.97	0.87	8.8	12.8	10.3	8.7	0.5	12	2
43_rust_env_BB0.4freq0.9	43_rust_env_BB0.4freq0.9_env12_var2	43_rust_env_BB0.4freq0.9_env12_var2	replicate_13	0.409620991253644	0.485908649173955	0.1044703595724	43_rust_env_BB0.4freq0.9	environment	200	10000	70	0.5	0.07	0.44	0.3	0.71	0.9	1	0.81	1	0.88	1	0.7	0.4	0.9	1	0.97	0.87	8.8	12.8	10.3	8.7	0.5	12	2
43_rust_env_BB0.4freq0.9	43_rust_env_BB0.4freq0.9_env12_var2	43_rust_env_BB0.4freq0.9_env12_var2	replicate_14	0.372159090909091	0.517045454545455	0.110795454545455	43_rust_env_BB0.4freq0.9	environment	200	10000	70	0.5	0.07	0.44	0.3	0.71	0.9	1	0.81	1	0.88	1	0.7	0.4	0.9	1	0.97	0.87	8.8	12.8	10.3	8.7	0.5	12	2
43_rust_env_BB0.4freq0.9	43_rust_env_BB0.4freq0.9_env12_var2	43_rust_env_BB0.4freq0.9_env12_var2	replicate_15	0.383316782522344	0.516385302879841	0.100297914597815	43_rust_env_BB0.4freq0.9	environment	200	10000	70	0.5	0.07	0.44	0.3	0.71	0.9	1	0.81	1	0.88	1	0.7	0.4	0.9	1	0.97	0.87	8.8	12.8	10.3	8.7	0.5	12	2
43_rust_env_BB0.4freq0.9	43_rust_env_BB0.4freq0.9_env12_var2	43_rust_env_BB0.4freq0.9_env12_var2	replicate_16	0.40071283095723	0.507637474541752	0.0916496945010183	43_rust_env_BB0.4freq0.9	environment	200	10000	70	0.5	0.07	0.44	0.3	0.71	0.9	1	0.81	1	0.88	1	0.7	0.4	0.9	1	0.97	0.87	8.8	12.8	10.3	8.7	0.5	12	2
43_rust_env_BB0.4freq0.9	43_rust_env_BB0.4freq0.9_env12_var2	43_rust_env_BB0.4freq0.9_env12_var2	replicate_17	0.419621175327829	0.490043710539097	0.0903351141330743	43_rust_env_BB0.4freq0.9	environment	200	10000	70	0.5	0.07	0.44	0.3	0.71	0.9	1	0.81	1	0.88	1	0.7	0.4	0.9	1	0.97	0.87	8.8	12.8	10.3	8.7	0.5	12	2
43_rust_env_BB0.4freq0.9	43_rust_env_BB0.4freq0.9_env12_var2	43_rust_env_BB0.4freq0.9_env12_var2	replicate_18	0.391218549580661	0.507153428712383	0.101628021706956	43_rust_env_BB0.4freq0.9	environment	200	10000	70	0.5	0.07	0.44	0.3	0.71	0.9	1	0.81	1	0.88	1	0.7	0.4	0.9	1	0.97	0.87	8.8	12.8	10.3	8.7	0.5	12	2
43_rust_env_BB0.4freq0.9	43_rust_env_BB0.4freq0.9_env12_var2	43_rust_env_BB0.4freq0.9_env12_var2	replicate_19	0.40959595959596	0.482323232323232	0.108080808080808	43_rust_env_BB0.4freq0.9	environment	200	10000	70	0.5	0.07	0.44	0.3	0.71	0.9	1	0.81	1	0.88	1	0.7	0.4	0.9	1	0.97	0.87	8.8	12.8	10.3	8.7	0.5	12	2
43_rust_env_BB0.4freq0.9	43_rust_env_BB0.4freq0.9_env12_var2	43_rust_env_BB0.4freq0.9_env12_var2	replicate_20	0.372840690978887	0.52447216890595	0.102687140115163	43_rust_env_BB0.4freq0.9	environment	200	10000	70	0.5	0.07	0.44	0.3	0.71	0.9	1	0.81	1	0.88	1	0.7	0.4	0.9	1	0.97	0.87	8.8	12.8	10.3	8.7	0.5	12	2
43_rust_env_BB0.4freq0.9	43_rust_env_BB0.4freq0.9_env12_var2	43_rust_env_BB0.4freq0.9_env12_var2	replicate_21	0.39344262295082	0.513164431197218	0.0933929458519622	43_rust_env_BB0.4freq0.9	environment	200	10000	70	0.5	0.07	0.44	0.3	0.71	0.9	1	0.81	1	0.88	1	0.7	0.4	0.9	1	0.97	0.87	8.8	12.8	10.3	8.7	0.5	12	2
43_rust_env_BB0.4freq0.9	43_rust_env_BB0.4freq0.9_env12_var2	43_rust_env_BB0.4freq0.9_env12_var2	replicate_22	0.372127139364303	0.509535452322738	0.118337408312958	43_rust_env_BB0.4freq0.9	environment	200	10000	70	0.5	0.07	0.44	0.3	0.71	0.9	1	0.81	1	0.88	1	0.7	0.4	0.9	1	0.97	0.87	8.8	12.8	10.3	8.7	0.5	12	2
43_rust_env_BB0.4freq0.9	43_rust_env_BB0.4freq0.9_env12_var2	43_rust_env_BB0.4freq0.9_env12_var2	replicate_23	0.337275307473983	0.543046357615894	0.119678334910123	43_rust_env_BB0.4freq0.9	environment	200	10000	70	0.5	0.07	0.44	0.3	0.71	0.9	1	0.81	1	0.88	1	0.7	0.4	0.9	1	0.97	0.87	8.8	12.8	10.3	8.7	0.5	12	2
43_rust_env_BB0.4freq0.9	43_rust_env_BB0.4freq0.9_env12_var2	43_rust_env_BB0.4freq0.9_env12_var2	replicate_24	0.385029354207436	0.5	0.114970645792564	43_rust_env_BB0.4freq0.9	environment	200	10000	70	0.5	0.07	0.44	0.3	0.71	0.9	1	0.81	1	0.88	1	0.7	0.4	0.9	1	0.97	0.87	8.8	12.8	10.3	8.7	0.5	12	2
43_rust_env_BB0.4freq0.9	43_rust_env_BB0.4freq0.9_env12_var2	43_rust_env_BB0.4freq0.9_env12_var2	replicate_25	0.401951219512195	0.504878048780488	0.0931707317073171	43_rust_env_BB0.4freq0.9	environment	200	10000	70	0.5	0.07	0.44	0.3	0.71	0.9	1	0.81	1	0.88	1	0.7	0.4	0.9	1	0.97	0.87	8.8	12.8	10.3	8.7	0.5	12	2
43_rust_env_BB0.4freq0.9	43_rust_env_BB0.4freq0.9_env12_var2	43_rust_env_BB0.4freq0.9_env12_var2	replicate_26	0.391944990176817	0.493123772102161	0.114931237721022	43_rust_env_BB0.4freq0.9	environment	200	10000	70	0.5	0.07	0.44	0.3	0.71	0.9	1	0.81	1	0.88	1	0.7	0.4	0.9	1	0.97	0.87	8.8	12.8	10.3	8.7	0.5	12	2
43_rust_env_BB0.4freq0.9	43_rust_env_BB0.4freq0.9_env12_var2	43_rust_env_BB0.4freq0.9_env12_var2	replicate_27	0.390391791044776	0.520522388059702	0.0890858208955224	43_rust_env_BB0.4freq0.9	environment	200	10000	70	0.5	0.07	0.44	0.3	0.71	0.9	1	0.81	1	0.88	1	0.7	0.4	0.9	1	0.97	0.87	8.8	12.8	10.3	8.7	0.5	12	2
43_rust_env_BB0.4freq0.9	43_rust_env_BB0.4freq0.9_env12_var2	43_rust_env_BB0.4freq0.9_env12_var2	replicate_28	0.417881438289602	0.488824101068999	0.0932944606413994	43_rust_env_BB0.4freq0.9	environment	200	10000	70	0.5	0.07	0.44	0.3	0.71	0.9	1	0.81	1	0.88	1	0.7	0.4	0.9	1	0.97	0.87	8.8	12.8	10.3	8.7	0.5	12	2
43_rust_env_BB0.4freq0.9	43_rust_env_BB0.4freq0.9_env12_var2	43_rust_env_BB0.4freq0.9_env12_var2	replicate_29	0.392840095465394	0.488782816229117	0.118377088305489	43_rust_env_BB0.4freq0.9	environment	200	10000	70	0.5	0.07	0.44	0.3	0.71	0.9	1	0.81	1	0.88	1	0.7	0.4	0.9	1	0.97	0.87	8.8	12.8	10.3	8.7	0.5	12	2
43_rust_env_BB0.4freq0.9	43_rust_env_BB0.4freq0.9_env12_var2	43_rust_env_BB0.4freq0.9_env12_var2	replicate_30	0.418593212001968	0.477127397934088	0.104279390063945	43_rust_env_BB0.4freq0.9	environment	200	10000	70	0.5	0.07	0.44	0.3	0.71	0.9	1	0.81	1	0.88	1	0.7	0.4	0.9	1	0.97	0.87	8.8	12.8	10.3	8.7	0.5	12	2
43_rust_env_BB0.4freq0.9	43_rust_env_BB0.4freq0.9_env13_var2	43_rust_env_BB0.4freq0.9_env13_var2	replicate_01	0.5	0.433673469387755	0.0663265306122449	43_rust_env_BB0.4freq0.9	environment	200	10000	70	0.5	0.07	0.44	0.3	0.71	0.9	1	0.81	1	0.88	1	0.7	0.4	0.9	1	0.97	0.87	8.8	12.8	10.3	8.7	0.5	13	2
43_rust_env_BB0.4freq0.9	43_rust_env_BB0.4freq0.9_env13_var2	43_rust_env_BB0.4freq0.9_env13_var2	replicate_02	0.512003693444137	0.427054478301016	0.0609418282548476	43_rust_env_BB0.4freq0.9	environment	200	10000	70	0.5	0.07	0.44	0.3	0.71	0.9	1	0.81	1	0.88	1	0.7	0.4	0.9	1	0.97	0.87	8.8	12.8	10.3	8.7	0.5	13	2
43_rust_env_BB0.4freq0.9	43_rust_env_BB0.4freq0.9_env13_var2	43_rust_env_BB0.4freq0.9_env13_var2	replicate_03	0.518292682926829	0.423545966228893	0.0581613508442777	43_rust_env_BB0.4freq0.9	environment	200	10000	70	0.5	0.07	0.44	0.3	0.71	0.9	1	0.81	1	0.88	1	0.7	0.4	0.9	1	0.97	0.87	8.8	12.8	10.3	8.7	0.5	13	2
43_rust_env_BB0.4freq0.9	43_rust_env_BB0.4freq0.9_env13_var2	43_rust_env_BB0.4freq0.9_env13_var2	replicate_04	0.513525698827773	0.433724075743913	0.0527502254283138	43_rust_env_BB0.4freq0.9	environment	200	10000	70	0.5	0.07	0.44	0.3	0.71	0.9	1	0.81	1	0.88	1	0.7	0.4	0.9	1	0.97	0.87	8.8	12.8	10.3	8.7	0.5	13	2
43_rust_env_BB0.4freq0.9	43_rust_env_BB0.4freq0.9_env13_var2	43_rust_env_BB0.4freq0.9_env13_var2	replicate_05	0.547415955845459	0.405418966382338	0.0471650777722027	43_rust_env_BB0.4freq0.9	environment	200	10000	70	0.5	0.07	0.44	0.3	0.71	0.9	1	0.81	1	0.88	1	0.7	0.4	0.9	1	0.97	0.87	8.8	12.8	10.3	8.7	0.5	13	2
43_rust_env_BB0.4freq0.9	43_rust_env_BB0.4freq0.9_env13_var2	43_rust_env_BB0.4freq0.9_env13_var2	replicate_06	0.483255813953488	0.454418604651163	0.0623255813953488	43_rust_env_BB0.4freq0.9	environment	200	10000	70	0.5	0.07	0.44	0.3	0.71	0.9	1	0.81	1	0.88	1	0.7	0.4	0.9	1	0.97	0.87	8.8	12.8	10.3	8.7	0.5	13	2
43_rust_env_BB0.4freq0.9	43_rust_env_BB0.4freq0.9_env13_var2	43_rust_env_BB0.4freq0.9_env13_var2	replicate_07	0.493913857677903	0.445224719101124	0.0608614232209738	43_rust_env_BB0.4freq0.9	environment	200	10000	70	0.5	0.07	0.44	0.3	0.71	0.9	1	0.81	1	0.88	1	0.7	0.4	0.9	1	0.97	0.87	8.8	12.8	10.3	8.7	0.5	13	2
43_rust_env_BB0.4freq0.9	43_rust_env_BB0.4freq0.9_env13_var2	43_rust_env_BB0.4freq0.9_env13_var2	replicate_08	0.498332539304431	0.443544545021439	0.0581229156741305	43_rust_env_BB0.4freq0.9	environment	200	10000	70	0.5	0.07	0.44	0.3	0.71	0.9	1	0.81	1	0.88	1	0.7	0.4	0.9	1	0.97	0.87	8.8	12.8	10.3	8.7	0.5	13	2
43_rust_env_BB0.4freq0.9	43_rust_env_BB0.4freq0.9_env13_var2	43_rust_env_BB0.4freq0.9_env13_var2	replicate_09	0.442143178748312	0.475461503827105	0.0823953174245835	43_rust_env_BB0.4freq0.9	environment	200	10000	70	0.5	0.07	0.44	0.3	0.71	0.9	1	0.81	1	0.88	1	0.7	0.4	0.9	1	0.97	0.87	8.8	12.8	10.3	8.7	0.5	13	2
43_rust_env_BB0.4freq0.9	43_rust_env_BB0.4freq0.9_env13_var2	43_rust_env_BB0.4freq0.9_env13_var2	replicate_10	0.553983969825554	0.397925506836398	0.0480905233380481	43_rust_env_BB0.4freq0.9	environment	200	10000	70	0.5	0.07	0.44	0.3	0.71	0.9	1	0.81	1	0.88	1	0.7	0.4	0.9	1	0.97	0.87	8.8	12.8	10.3	8.7	0.5	13	2
43_rust_env_BB0.4freq0.9	43_rust_env_BB0.4freq0.9_env13_var2	43_rust_env_BB0.4freq0.9_env13_var2	replicate_11	0.481665912177456	0.460842009959258	0.0574920778632866	43_rust_env_BB0.4freq0.9	environment	200	10000	70	0.5	0.07	0.44	0.3	0.71	0.9	1	0.81	1	0.88	1	0.7	0.4	0.9	1	0.97	0.87	8.8	12.8	10.3	8.7	0.5	13	2
43_rust_env_BB0.4freq0.9	43_rust_env_BB0.4freq0.9_env13_var2	43_rust_env_BB0.4freq0.9_env13_var2	replicate_12	0.458910433979686	0.471837488457987	0.0692520775623269	43_rust_env_BB0.4freq0.9	environment	200	10000	70	0.5	0.07	0.44	0.3	0.71	0.9	1	0.81	1	0.88	1	0.7	0.4	0.9	1	0.97	0.87	8.8	12.8	10.3	8.7	0.5	13	2
43_rust_env_BB0.4freq0.9	43_rust_env_BB0.4freq0.9_env13_var2	43_rust_env_BB0.4freq0.9_env13_var2	replicate_13	0.477133427628477	0.458274398868458	0.0645921735030646	43_rust_env_BB0.4freq0.9	environment	200	10000	70	0.5	0.07	0.44	0.3	0.71	0.9	1	0.81	1	0.88	1	0.7	0.4	0.9	1	0.97	0.87	8.8	12.8	10.3	8.7	0.5	13	2
43_rust_env_BB0.4freq0.9	43_rust_env_BB0.4freq0.9_env13_var2	43_rust_env_BB0.4freq0.9_env13_var2	replicate_14	0.501415094339623	0.427358490566038	0.0712264150943396	43_rust_env_BB0.4freq0.9	environment	200	10000	70	0.5	0.07	0.44	0.3	0.71	0.9	1	0.81	1	0.88	1	0.7	0.4	0.9	1	0.97	0.87	8.8	12.8	10.3	8.7	0.5	13	2
43_rust_env_BB0.4freq0.9	43_rust_env_BB0.4freq0.9_env13_var2	43_rust_env_BB0.4freq0.9_env13_var2	replicate_15	0.496510004653327	0.433224755700326	0.0702652396463471	43_rust_env_BB0.4freq0.9	environment	200	10000	70	0.5	0.07	0.44	0.3	0.71	0.9	1	0.81	1	0.88	1	0.7	0.4	0.9	1	0.97	0.87	8.8	12.8	10.3	8.7	0.5	13	2
43_rust_env_BB0.4freq0.9	43_rust_env_BB0.4freq0.9_env13_var2	43_rust_env_BB0.4freq0.9_env13_var2	replicate_16	0.499539170506912	0.430875576036866	0.0695852534562212	43_rust_env_BB0.4freq0.9	environment	200	10000	70	0.5	0.07	0.44	0.3	0.71	0.9	1	0.81	1	0.88	1	0.7	0.4	0.9	1	0.97	0.87	8.8	12.8	10.3	8.7	0.5	13	2
43_rust_env_BB0.4freq0.9	43_rust_env_BB0.4freq0.9_env13_var2	43_rust_env_BB0.4freq0.9_env13_var2	replicate_17	0.502240143369176	0.429659498207885	0.0681003584229391	43_rust_env_BB0.4freq0.9	environment	200	10000	70	0.5	0.07	0.44	0.3	0.71	0.9	1	0.81	1	0.88	1	0.7	0.4	0.9	1	0.97	0.87	8.8	12.8	10.3	8.7	0.5	13	2
43_rust_env_BB0.4freq0.9	43_rust_env_BB0.4freq0.9_env13_var2	43_rust_env_BB0.4freq0.9_env13_var2	replicate_18	0.503158844765343	0.435018050541516	0.0618231046931408	43_rust_env_BB0.4freq0.9	environment	200	10000	70	0.5	0.07	0.44	0.3	0.71	0.9	1	0.81	1	0.88	1	0.7	0.4	0.9	1	0.97	0.87	8.8	12.8	10.3	8.7	0.5	13	2
43_rust_env_BB0.4freq0.9	43_rust_env_BB0.4freq0.9_env13_var2	43_rust_env_BB0.4freq0.9_env13_var2	replicate_19	0.51278600269179	0.427994616419919	0.0592193808882907	43_rust_env_BB0.4freq0.9	environment	200	10000	70	0.5	0.07	0.44	0.3	0.71	0.9	1	0.81	1	0.88	1	0.7	0.4	0.9	1	0.97	0.87	8.8	12.8	10.3	8.7	0.5	13	2
43_rust_env_BB0.4freq0.9	43_rust_env_BB0.4freq0.9_env13_var2	43_rust_env_BB0.4freq0.9_env13_var2	replicate_20	0.526785714285714	0.420582706766917	0.0526315789473684	43_rust_env_BB0.4freq0.9	environment	200	10000	70	0.5	0.07	0.44	0.3	0.71	0.9	1	0.81	1	0.88	1	0.7	0.4	0.9	1	0.97	0.87	8.8	12.8	10.3	8.7	0.5	13	2
43_rust_env_BB0.4freq0.9	43_rust_env_BB0.4freq0.9_env13_var2	43_rust_env_BB0.4freq0.9_env13_var2	replicate_21	0.512319851231985	0.425848442584844	0.0618317061831706	43_rust_env_BB0.4freq0.9	environment	200	10000	70	0.5	0.07	0.44	0.3	0.71	0.9	1	0.81	1	0.88	1	0.7	0.4	0.9	1	0.97	0.87	8.8	12.8	10.3	8.7	0.5	13	2
43_rust_env_BB0.4freq0.9	43_rust_env_BB0.4freq0.9_env13_var2	43_rust_env_BB0.4freq0.9_env13_var2	replicate_22	0.519815668202765	0.421198156682028	0.0589861751152074	43_rust_env_BB0.4freq0.9	environment	200	10000	70	0.5	0.07	0.44	0.3	0.71	0.9	1	0.81	1	0.88	1	0.7	0.4	0.9	1	0.97	0.87	8.8	12.8	10.3	8.7	0.5	13	2
43_rust_env_BB0.4freq0.9	43_rust_env_BB0.4freq0.9_env13_var2	43_rust_env_BB0.4freq0.9_env13_var2	replicate_23	0.507630161579892	0.437612208258528	0.0547576301615799	43_rust_env_BB0.4freq0.9	environment	200	10000	70	0.5	0.07	0.44	0.3	0.71	0.9	1	0.81	1	0.88	1	0.7	0.4	0.9	1	0.97	0.87	8.8	12.8	10.3	8.7	0.5	13	2
43_rust_env_BB0.4freq0.9	43_rust_env_BB0.4freq0.9_env13_var2	43_rust_env_BB0.4freq0.9_env13_var2	replicate_24	0.525964745116722	0.419723677941877	0.0543115769414007	43_rust_env_BB0.4freq0.9	environment	200	10000	70	0.5	0.07	0.44	0.3	0.71	0.9	1	0.81	1	0.88	1	0.7	0.4	0.9	1	0.97	0.87	8.8	12.8	10.3	8.7	0.5	13	2
43_rust_env_BB0.4freq0.9	43_rust_env_BB0.4freq0.9_env13_var2	43_rust_env_BB0.4freq0.9_env13_var2	replicate_25	0.505258344764518	0.42615454961134	0.0685871056241427	43_rust_env_BB0.4freq0.9	environment	200	10000	70	0.5	0.07	0.44	0.3	0.71	0.9	1	0.81	1	0.88	1	0.7	0.4	0.9	1	0.97	0.87	8.8	12.8	10.3	8.7	0.5	13	2
43_rust_env_BB0.4freq0.9	43_rust_env_BB0.4freq0.9_env13_var2	43_rust_env_BB0.4freq0.9_env13_var2	replicate_26	0.50860865518846	0.423452768729642	0.0679385760818986	43_rust_env_BB0.4freq0.9	environment	200	10000	70	0.5	0.07	0.44	0.3	0.71	0.9	1	0.81	1	0.88	1	0.7	0.4	0.9	1	0.97	0.87	8.8	12.8	10.3	8.7	0.5	13	2
43_rust_env_BB0.4freq0.9	43_rust_env_BB0.4freq0.9_env13_var2	43_rust_env_BB0.4freq0.9_env13_var2	replicate_27	0.485649202733485	0.443280182232346	0.0710706150341686	43_rust_env_BB0.4freq0.9	environment	200	10000	70	0.5	0.07	0.44	0.3	0.71	0.9	1	0.81	1	0.88	1	0.7	0.4	0.9	1	0.97	0.87	8.8	12.8	10.3	8.7	0.5	13	2
43_rust_env_BB0.4freq0.9	43_rust_env_BB0.4freq0.9_env13_var2	43_rust_env_BB0.4freq0.9_env13_var2	replicate_28	0.47463936714751	0.465798045602606	0.0595625872498837	43_rust_env_BB0.4freq0.9	environment	200	10000	70	0.5	0.07	0.44	0.3	0.71	0.9	1	0.81	1	0.88	1	0.7	0.4	0.9	1	0.97	0.87	8.8	12.8	10.3	8.7	0.5	13	2
43_rust_env_BB0.4freq0.9	43_rust_env_BB0.4freq0.9_env13_var2	43_rust_env_BB0.4freq0.9_env13_var2	replicate_29	0.48411214953271	0.459345794392523	0.0565420560747664	43_rust_env_BB0.4freq0.9	environment	200	10000	70	0.5	0.07	0.44	0.3	0.71	0.9	1	0.81	1	0.88	1	0.7	0.4	0.9	1	0.97	0.87	8.8	12.8	10.3	8.7	0.5	13	2
43_rust_env_BB0.4freq0.9	43_rust_env_BB0.4freq0.9_env13_var2	43_rust_env_BB0.4freq0.9_env13_var2	replicate_30	0.475855602437881	0.46460384435068	0.0595405532114393	43_rust_env_BB0.4freq0.9	environment	200	10000	70	0.5	0.07	0.44	0.3	0.71	0.9	1	0.81	1	0.88	1	0.7	0.4	0.9	1	0.97	0.87	8.8	12.8	10.3	8.7	0.5	13	2
43_rust_env_BB0.4freq0.9	43_rust_env_BB0.4freq0.9_env14_var2	43_rust_env_BB0.4freq0.9_env14_var2	replicate_01	0.575467594606351	0.384949978251414	0.0395824271422358	43_rust_env_BB0.4freq0.9	environment	200	10000	70	0.5	0.07	0.44	0.3	0.71	0.9	1	0.81	1	0.88	1	0.7	0.4	0.9	1	0.97	0.87	8.8	12.8	10.3	8.7	0.5	14	2
43_rust_env_BB0.4freq0.9	43_rust_env_BB0.4freq0.9_env14_var2	43_rust_env_BB0.4freq0.9_env14_var2	replicate_02	0.637720488466757	0.32654907281773	0.0357304387155133	43_rust_env_BB0.4freq0.9	environment	200	10000	70	0.5	0.07	0.44	0.3	0.71	0.9	1	0.81	1	0.88	1	0.7	0.4	0.9	1	0.97	0.87	8.8	12.8	10.3	8.7	0.5	14	2
43_rust_env_BB0.4freq0.9	43_rust_env_BB0.4freq0.9_env14_var2	43_rust_env_BB0.4freq0.9_env14_var2	replicate_03	0.613257243195786	0.357769973661106	0.028972783143108	43_rust_env_BB0.4freq0.9	environment	200	10000	70	0.5	0.07	0.44	0.3	0.71	0.9	1	0.81	1	0.88	1	0.7	0.4	0.9	1	0.97	0.87	8.8	12.8	10.3	8.7	0.5	14	2
43_rust_env_BB0.4freq0.9	43_rust_env_BB0.4freq0.9_env14_var2	43_rust_env_BB0.4freq0.9_env14_var2	replicate_04	0.617687074829932	0.340136054421769	0.0421768707482993	43_rust_env_BB0.4freq0.9	environment	200	10000	70	0.5	0.07	0.44	0.3	0.71	0.9	1	0.81	1	0.88	1	0.7	0.4	0.9	1	0.97	0.87	8.8	12.8	10.3	8.7	0.5	14	2
43_rust_env_BB0.4freq0.9	43_rust_env_BB0.4freq0.9_env14_var2	43_rust_env_BB0.4freq0.9_env14_var2	replicate_05	0.607250755287009	0.356063875701338	0.036685369011653	43_rust_env_BB0.4freq0.9	environment	200	10000	70	0.5	0.07	0.44	0.3	0.71	0.9	1	0.81	1	0.88	1	0.7	0.4	0.9	1	0.97	0.87	8.8	12.8	10.3	8.7	0.5	14	2
43_rust_env_BB0.4freq0.9	43_rust_env_BB0.4freq0.9_env14_var2	43_rust_env_BB0.4freq0.9_env14_var2	replicate_06	0.586672473867596	0.367595818815331	0.0457317073170732	43_rust_env_BB0.4freq0.9	environment	200	10000	70	0.5	0.07	0.44	0.3	0.71	0.9	1	0.81	1	0.88	1	0.7	0.4	0.9	1	0.97	0.87	8.8	12.8	10.3	8.7	0.5	14	2
43_rust_env_BB0.4freq0.9	43_rust_env_BB0.4freq0.9_env14_var2	43_rust_env_BB0.4freq0.9_env14_var2	replicate_07	0.65209387942936	0.317533364012885	0.0303727565577543	43_rust_env_BB0.4freq0.9	environment	200	10000	70	0.5	0.07	0.44	0.3	0.71	0.9	1	0.81	1	0.88	1	0.7	0.4	0.9	1	0.97	0.87	8.8	12.8	10.3	8.7	0.5	14	2
43_rust_env_BB0.4freq0.9	43_rust_env_BB0.4freq0.9_env14_var2	43_rust_env_BB0.4freq0.9_env14_var2	replicate_08	0.605274725274725	0.362197802197802	0.0325274725274725	43_rust_env_BB0.4freq0.9	environment	200	10000	70	0.5	0.07	0.44	0.3	0.71	0.9	1	0.81	1	0.88	1	0.7	0.4	0.9	1	0.97	0.87	8.8	12.8	10.3	8.7	0.5	14	2
43_rust_env_BB0.4freq0.9	43_rust_env_BB0.4freq0.9_env14_var2	43_rust_env_BB0.4freq0.9_env14_var2	replicate_09	0.583592017738359	0.381374722838137	0.0350332594235033	43_rust_env_BB0.4freq0.9	environment	200	10000	70	0.5	0.07	0.44	0.3	0.71	0.9	1	0.81	1	0.88	1	0.7	0.4	0.9	1	0.97	0.87	8.8	12.8	10.3	8.7	0.5	14	2
43_rust_env_BB0.4freq0.9	43_rust_env_BB0.4freq0.9_env14_var2	43_rust_env_BB0.4freq0.9_env14_var2	replicate_10	0.559860687853722	0.395298215063126	0.0448410970831519	43_rust_env_BB0.4freq0.9	environment	200	10000	70	0.5	0.07	0.44	0.3	0.71	0.9	1	0.81	1	0.88	1	0.7	0.4	0.9	1	0.97	0.87	8.8	12.8	10.3	8.7	0.5	14	2
43_rust_env_BB0.4freq0.9	43_rust_env_BB0.4freq0.9_env14_var2	43_rust_env_BB0.4freq0.9_env14_var2	replicate_11	0.552951388888889	0.402777777777778	0.0442708333333333	43_rust_env_BB0.4freq0.9	environment	200	10000	70	0.5	0.07	0.44	0.3	0.71	0.9	1	0.81	1	0.88	1	0.7	0.4	0.9	1	0.97	0.87	8.8	12.8	10.3	8.7	0.5	14	2
43_rust_env_BB0.4freq0.9	43_rust_env_BB0.4freq0.9_env14_var2	43_rust_env_BB0.4freq0.9_env14_var2	replicate_12	0.622480967308554	0.343931930138827	0.0335871025526198	43_rust_env_BB0.4freq0.9	environment	200	10000	70	0.5	0.07	0.44	0.3	0.71	0.9	1	0.81	1	0.88	1	0.7	0.4	0.9	1	0.97	0.87	8.8	12.8	10.3	8.7	0.5	14	2
43_rust_env_BB0.4freq0.9	43_rust_env_BB0.4freq0.9_env14_var2	43_rust_env_BB0.4freq0.9_env14_var2	replicate_13	0.608083560399637	0.345594913714805	0.0463215258855586	43_rust_env_BB0.4freq0.9	environment	200	10000	70	0.5	0.07	0.44	0.3	0.71	0.9	1	0.81	1	0.88	1	0.7	0.4	0.9	1	0.97	0.87	8.8	12.8	10.3	8.7	0.5	14	2
43_rust_env_BB0.4freq0.9	43_rust_env_BB0.4freq0.9_env14_var2	43_rust_env_BB0.4freq0.9_env14_var2	replicate_14	0.663632225762403	0.306326809285389	0.0300409649522076	43_rust_env_BB0.4freq0.9	environment	200	10000	70	0.5	0.07	0.44	0.3	0.71	0.9	1	0.81	1	0.88	1	0.7	0.4	0.9	1	0.97	0.87	8.8	12.8	10.3	8.7	0.5	14	2
43_rust_env_BB0.4freq0.9	43_rust_env_BB0.4freq0.9_env14_var2	43_rust_env_BB0.4freq0.9_env14_var2	replicate_15	0.615487316421896	0.348464619492657	0.0360480640854473	43_rust_env_BB0.4freq0.9	environment	200	10000	70	0.5	0.07	0.44	0.3	0.71	0.9	1	0.81	1	0.88	1	0.7	0.4	0.9	1	0.97	0.87	8.8	12.8	10.3	8.7	0.5	14	2
43_rust_env_BB0.4freq0.9	43_rust_env_BB0.4freq0.9_env14_var2	43_rust_env_BB0.4freq0.9_env14_var2	replicate_16	0.616726296958855	0.349731663685152	0.0335420393559928	43_rust_env_BB0.4freq0.9	environment	200	10000	70	0.5	0.07	0.44	0.3	0.71	0.9	1	0.81	1	0.88	1	0.7	0.4	0.9	1	0.97	0.87	8.8	12.8	10.3	8.7	0.5	14	2
43_rust_env_BB0.4freq0.9	43_rust_env_BB0.4freq0.9_env14_var2	43_rust_env_BB0.4freq0.9_env14_var2	replicate_17	0.605977011494253	0.36735632183908	0.0266666666666667	43_rust_env_BB0.4freq0.9	environment	200	10000	70	0.5	0.07	0.44	0.3	0.71	0.9	1	0.81	1	0.88	1	0.7	0.4	0.9	1	0.97	0.87	8.8	12.8	10.3	8.7	0.5	14	2
43_rust_env_BB0.4freq0.9	43_rust_env_BB0.4freq0.9_env14_var2	43_rust_env_BB0.4freq0.9_env14_var2	replicate_18	0.521910604732691	0.426380368098159	0.0517090271691499	43_rust_env_BB0.4freq0.9	environment	200	10000	70	0.5	0.07	0.44	0.3	0.71	0.9	1	0.81	1	0.88	1	0.7	0.4	0.9	1	0.97	0.87	8.8	12.8	10.3	8.7	0.5	14	2
43_rust_env_BB0.4freq0.9	43_rust_env_BB0.4freq0.9_env14_var2	43_rust_env_BB0.4freq0.9_env14_var2	replicate_19	0.599357503441946	0.36484625975218	0.0357962368058743	43_rust_env_BB0.4freq0.9	environment	200	10000	70	0.5	0.07	0.44	0.3	0.71	0.9	1	0.81	1	0.88	1	0.7	0.4	0.9	1	0.97	0.87	8.8	12.8	10.3	8.7	0.5	14	2
43_rust_env_BB0.4freq0.9	43_rust_env_BB0.4freq0.9_env14_var2	43_rust_env_BB0.4freq0.9_env14_var2	replicate_20	0.604120017913121	0.356471115091805	0.0394088669950739	43_rust_env_BB0.4freq0.9	environment	200	10000	70	0.5	0.07	0.44	0.3	0.71	0.9	1	0.81	1	0.88	1	0.7	0.4	0.9	1	0.97	0.87	8.8	12.8	10.3	8.7	0.5	14	2
43_rust_env_BB0.4freq0.9	43_rust_env_BB0.4freq0.9_env14_var2	43_rust_env_BB0.4freq0.9_env14_var2	replicate_21	0.594594594594595	0.369990680335508	0.0354147250698975	43_rust_env_BB0.4freq0.9	environment	200	10000	70	0.5	0.07	0.44	0.3	0.71	0.9	1	0.81	1	0.88	1	0.7	0.4	0.9	1	0.97	0.87	8.8	12.8	10.3	8.7	0.5	14	2
43_rust_env_BB0.4freq0.9	43_rust_env_BB0.4freq0.9_env14_var2	43_rust_env_BB0.4freq0.9_env14_var2	replicate_22	0.569244604316547	0.39568345323741	0.0350719424460432	43_rust_env_BB0.4freq0.9	environment	200	10000	70	0.5	0.07	0.44	0.3	0.71	0.9	1	0.81	1	0.88	1	0.7	0.4	0.9	1	0.97	0.87	8.8	12.8	10.3	8.7	0.5	14	2
43_rust_env_BB0.4freq0.9	43_rust_env_BB0.4freq0.9_env14_var2	43_rust_env_BB0.4freq0.9_env14_var2	replicate_23	0.615985300872761	0.353697749196141	0.0303169499310978	43_rust_env_BB0.4freq0.9	environment	200	10000	70	0.5	0.07	0.44	0.3	0.71	0.9	1	0.81	1	0.88	1	0.7	0.4	0.9	1	0.97	0.87	8.8	12.8	10.3	8.7	0.5	14	2
43_rust_env_BB0.4freq0.9	43_rust_env_BB0.4freq0.9_env14_var2	43_rust_env_BB0.4freq0.9_env14_var2	replicate_24	0.618282039503904	0.349563619660083	0.0321543408360129	43_rust_env_BB0.4freq0.9	environment	200	10000	70	0.5	0.07	0.44	0.3	0.71	0.9	1	0.81	1	0.88	1	0.7	0.4	0.9	1	0.97	0.87	8.8	12.8	10.3	8.7	0.5	14	2
43_rust_env_BB0.4freq0.9	43_rust_env_BB0.4freq0.9_env14_var2	43_rust_env_BB0.4freq0.9_env14_var2	replicate_25	0.653863951874132	0.3239241092087	0.022211938917168	43_rust_env_BB0.4freq0.9	environment	200	10000	70	0.5	0.07	0.44	0.3	0.71	0.9	1	0.81	1	0.88	1	0.7	0.4	0.9	1	0.97	0.87	8.8	12.8	10.3	8.7	0.5	14	2
43_rust_env_BB0.4freq0.9	43_rust_env_BB0.4freq0.9_env14_var2	43_rust_env_BB0.4freq0.9_env14_var2	replicate_26	0.636114911080711	0.326493388052896	0.0373917008663931	43_rust_env_BB0.4freq0.9	environment	200	10000	70	0.5	0.07	0.44	0.3	0.71	0.9	1	0.81	1	0.88	1	0.7	0.4	0.9	1	0.97	0.87	8.8	12.8	10.3	8.7	0.5	14	2
43_rust_env_BB0.4freq0.9	43_rust_env_BB0.4freq0.9_env14_var2	43_rust_env_BB0.4freq0.9_env14_var2	replicate_27	0.642309427153811	0.321154713576906	0.0365358592692828	43_rust_env_BB0.4freq0.9	environment	200	10000	70	0.5	0.07	0.44	0.3	0.71	0.9	1	0.81	1	0.88	1	0.7	0.4	0.9	1	0.97	0.87	8.8	12.8	10.3	8.7	0.5	14	2
43_rust_env_BB0.4freq0.9	43_rust_env_BB0.4freq0.9_env14_var2	43_rust_env_BB0.4freq0.9_env14_var2	replicate_28	0.594890510948905	0.368613138686131	0.0364963503649635	43_rust_env_BB0.4freq0.9	environment	200	10000	70	0.5	0.07	0.44	0.3	0.71	0.9	1	0.81	1	0.88	1	0.7	0.4	0.9	1	0.97	0.87	8.8	12.8	10.3	8.7	0.5	14	2
43_rust_env_BB0.4freq0.9	43_rust_env_BB0.4freq0.9_env14_var2	43_rust_env_BB0.4freq0.9_env14_var2	replicate_29	0.620658547586829	0.347767253044655	0.031574199368516	43_rust_env_BB0.4freq0.9	environment	200	10000	70	0.5	0.07	0.44	0.3	0.71	0.9	1	0.81	1	0.88	1	0.7	0.4	0.9	1	0.97	0.87	8.8	12.8	10.3	8.7	0.5	14	2
43_rust_env_BB0.4freq0.9	43_rust_env_BB0.4freq0.9_env14_var2	43_rust_env_BB0.4freq0.9_env14_var2	replicate_30	0.615691489361702	0.340868794326241	0.0434397163120567	43_rust_env_BB0.4freq0.9	environment	200	10000	70	0.5	0.07	0.44	0.3	0.71	0.9	1	0.81	1	0.88	1	0.7	0.4	0.9	1	0.97	0.87	8.8	12.8	10.3	8.7	0.5	14	2
43_rust_env_BB0.4freq0.9	43_rust_env_BB0.4freq0.9_env15_var2	43_rust_env_BB0.4freq0.9_env15_var2	replicate_01	0.777826086956522	0.214347826086957	0.00782608695652174	43_rust_env_BB0.4freq0.9	environment	200	10000	70	0.5	0.07	0.44	0.3	0.71	0.9	1	0.81	1	0.88	1	0.7	0.4	0.9	1	0.97	0.87	8.8	12.8	10.3	8.7	0.5	15	2
43_rust_env_BB0.4freq0.9	43_rust_env_BB0.4freq0.9_env15_var2	43_rust_env_BB0.4freq0.9_env15_var2	replicate_02	0.688908145580589	0.282062391681109	0.0290294627383016	43_rust_env_BB0.4freq0.9	environment	200	10000	70	0.5	0.07	0.44	0.3	0.71	0.9	1	0.81	1	0.88	1	0.7	0.4	0.9	1	0.97	0.87	8.8	12.8	10.3	8.7	0.5	15	2
43_rust_env_BB0.4freq0.9	43_rust_env_BB0.4freq0.9_env15_var2	43_rust_env_BB0.4freq0.9_env15_var2	replicate_03	0.701888489208633	0.280125899280576	0.0179856115107914	43_rust_env_BB0.4freq0.9	environment	200	10000	70	0.5	0.07	0.44	0.3	0.71	0.9	1	0.81	1	0.88	1	0.7	0.4	0.9	1	0.97	0.87	8.8	12.8	10.3	8.7	0.5	15	2
43_rust_env_BB0.4freq0.9	43_rust_env_BB0.4freq0.9_env15_var2	43_rust_env_BB0.4freq0.9_env15_var2	replicate_04	0.694358063083074	0.282541092847623	0.0231008440693025	43_rust_env_BB0.4freq0.9	environment	200	10000	70	0.5	0.07	0.44	0.3	0.71	0.9	1	0.81	1	0.88	1	0.7	0.4	0.9	1	0.97	0.87	8.8	12.8	10.3	8.7	0.5	15	2
43_rust_env_BB0.4freq0.9	43_rust_env_BB0.4freq0.9_env15_var2	43_rust_env_BB0.4freq0.9_env15_var2	replicate_05	0.717881944444444	0.266493055555556	0.015625	43_rust_env_BB0.4freq0.9	environment	200	10000	70	0.5	0.07	0.44	0.3	0.71	0.9	1	0.81	1	0.88	1	0.7	0.4	0.9	1	0.97	0.87	8.8	12.8	10.3	8.7	0.5	15	2
43_rust_env_BB0.4freq0.9	43_rust_env_BB0.4freq0.9_env15_var2	43_rust_env_BB0.4freq0.9_env15_var2	replicate_06	0.702892199824715	0.276511831726556	0.0205959684487292	43_rust_env_BB0.4freq0.9	environment	200	10000	70	0.5	0.07	0.44	0.3	0.71	0.9	1	0.81	1	0.88	1	0.7	0.4	0.9	1	0.97	0.87	8.8	12.8	10.3	8.7	0.5	15	2
43_rust_env_BB0.4freq0.9	43_rust_env_BB0.4freq0.9_env15_var2	43_rust_env_BB0.4freq0.9_env15_var2	replicate_07	0.715812917594655	0.269042316258352	0.0151447661469933	43_rust_env_BB0.4freq0.9	environment	200	10000	70	0.5	0.07	0.44	0.3	0.71	0.9	1	0.81	1	0.88	1	0.7	0.4	0.9	1	0.97	0.87	8.8	12.8	10.3	8.7	0.5	15	2
43_rust_env_BB0.4freq0.9	43_rust_env_BB0.4freq0.9_env15_var2	43_rust_env_BB0.4freq0.9_env15_var2	replicate_08	0.760356347438753	0.219599109131403	0.0200445434298441	43_rust_env_BB0.4freq0.9	environment	200	10000	70	0.5	0.07	0.44	0.3	0.71	0.9	1	0.81	1	0.88	1	0.7	0.4	0.9	1	0.97	0.87	8.8	12.8	10.3	8.7	0.5	15	2
43_rust_env_BB0.4freq0.9	43_rust_env_BB0.4freq0.9_env15_var2	43_rust_env_BB0.4freq0.9_env15_var2	replicate_09	0.719545454545455	0.269090909090909	0.0113636363636364	43_rust_env_BB0.4freq0.9	environment	200	10000	70	0.5	0.07	0.44	0.3	0.71	0.9	1	0.81	1	0.88	1	0.7	0.4	0.9	1	0.97	0.87	8.8	12.8	10.3	8.7	0.5	15	2
43_rust_env_BB0.4freq0.9	43_rust_env_BB0.4freq0.9_env15_var2	43_rust_env_BB0.4freq0.9_env15_var2	replicate_10	0.723737147966026	0.261957979436746	0.0143048725972284	43_rust_env_BB0.4freq0.9	environment	200	10000	70	0.5	0.07	0.44	0.3	0.71	0.9	1	0.81	1	0.88	1	0.7	0.4	0.9	1	0.97	0.87	8.8	12.8	10.3	8.7	0.5	15	2
43_rust_env_BB0.4freq0.9	43_rust_env_BB0.4freq0.9_env15_var2	43_rust_env_BB0.4freq0.9_env15_var2	replicate_11	0.710621062106211	0.274977497749775	0.0144014401440144	43_rust_env_BB0.4freq0.9	environment	200	10000	70	0.5	0.07	0.44	0.3	0.71	0.9	1	0.81	1	0.88	1	0.7	0.4	0.9	1	0.97	0.87	8.8	12.8	10.3	8.7	0.5	15	2
43_rust_env_BB0.4freq0.9	43_rust_env_BB0.4freq0.9_env15_var2	43_rust_env_BB0.4freq0.9_env15_var2	replicate_12	0.708162334701322	0.267669858641131	0.0241678066575467	43_rust_env_BB0.4freq0.9	environment	200	10000	70	0.5	0.07	0.44	0.3	0.71	0.9	1	0.81	1	0.88	1	0.7	0.4	0.9	1	0.97	0.87	8.8	12.8	10.3	8.7	0.5	15	2
43_rust_env_BB0.4freq0.9	43_rust_env_BB0.4freq0.9_env15_var2	43_rust_env_BB0.4freq0.9_env15_var2	replicate_13	0.671459694989107	0.29760348583878	0.0309368191721133	43_rust_env_BB0.4freq0.9	environment	200	10000	70	0.5	0.07	0.44	0.3	0.71	0.9	1	0.81	1	0.88	1	0.7	0.4	0.9	1	0.97	0.87	8.8	12.8	10.3	8.7	0.5	15	2
43_rust_env_BB0.4freq0.9	43_rust_env_BB0.4freq0.9_env15_var2	43_rust_env_BB0.4freq0.9_env15_var2	replicate_14	0.739528795811518	0.24694589877836	0.0135253054101222	43_rust_env_BB0.4freq0.9	environment	200	10000	70	0.5	0.07	0.44	0.3	0.71	0.9	1	0.81	1	0.88	1	0.7	0.4	0.9	1	0.97	0.87	8.8	12.8	10.3	8.7	0.5	15	2
43_rust_env_BB0.4freq0.9	43_rust_env_BB0.4freq0.9_env15_var2	43_rust_env_BB0.4freq0.9_env15_var2	replicate_15	0.736794171220401	0.252276867030965	0.0109289617486339	43_rust_env_BB0.4freq0.9	environment	200	10000	70	0.5	0.07	0.44	0.3	0.71	0.9	1	0.81	1	0.88	1	0.7	0.4	0.9	1	0.97	0.87	8.8	12.8	10.3	8.7	0.5	15	2
43_rust_env_BB0.4freq0.9	43_rust_env_BB0.4freq0.9_env15_var2	43_rust_env_BB0.4freq0.9_env15_var2	replicate_16	0.72335701598579	0.258436944937833	0.0182060390763766	43_rust_env_BB0.4freq0.9	environment	200	10000	70	0.5	0.07	0.44	0.3	0.71	0.9	1	0.81	1	0.88	1	0.7	0.4	0.9	1	0.97	0.87	8.8	12.8	10.3	8.7	0.5	15	2
43_rust_env_BB0.4freq0.9	43_rust_env_BB0.4freq0.9_env15_var2	43_rust_env_BB0.4freq0.9_env15_var2	replicate_17	0.677345537757437	0.307551487414188	0.0151029748283753	43_rust_env_BB0.4freq0.9	environment	200	10000	70	0.5	0.07	0.44	0.3	0.71	0.9	1	0.81	1	0.88	1	0.7	0.4	0.9	1	0.97	0.87	8.8	12.8	10.3	8.7	0.5	15	2
43_rust_env_BB0.4freq0.9	43_rust_env_BB0.4freq0.9_env15_var2	43_rust_env_BB0.4freq0.9_env15_var2	replicate_18	0.670325031658928	0.306458421274799	0.0232165470662727	43_rust_env_BB0.4freq0.9	environment	200	10000	70	0.5	0.07	0.44	0.3	0.71	0.9	1	0.81	1	0.88	1	0.7	0.4	0.9	1	0.97	0.87	8.8	12.8	10.3	8.7	0.5	15	2
43_rust_env_BB0.4freq0.9	43_rust_env_BB0.4freq0.9_env15_var2	43_rust_env_BB0.4freq0.9_env15_var2	replicate_19	0.732110091743119	0.257798165137615	0.0100917431192661	43_rust_env_BB0.4freq0.9	environment	200	10000	70	0.5	0.07	0.44	0.3	0.71	0.9	1	0.81	1	0.88	1	0.7	0.4	0.9	1	0.97	0.87	8.8	12.8	10.3	8.7	0.5	15	2
43_rust_env_BB0.4freq0.9	43_rust_env_BB0.4freq0.9_env15_var2	43_rust_env_BB0.4freq0.9_env15_var2	replicate_20	0.705144833549503	0.281020319930826	0.0138348465196714	43_rust_env_BB0.4freq0.9	environment	200	10000	70	0.5	0.07	0.44	0.3	0.71	0.9	1	0.81	1	0.88	1	0.7	0.4	0.9	1	0.97	0.87	8.8	12.8	10.3	8.7	0.5	15	2
43_rust_env_BB0.4freq0.9	43_rust_env_BB0.4freq0.9_env15_var2	43_rust_env_BB0.4freq0.9_env15_var2	replicate_21	0.725724804417855	0.258168430740911	0.0161067648412333	43_rust_env_BB0.4freq0.9	environment	200	10000	70	0.5	0.07	0.44	0.3	0.71	0.9	1	0.81	1	0.88	1	0.7	0.4	0.9	1	0.97	0.87	8.8	12.8	10.3	8.7	0.5	15	2
43_rust_env_BB0.4freq0.9	43_rust_env_BB0.4freq0.9_env15_var2	43_rust_env_BB0.4freq0.9_env15_var2	replicate_22	0.723442402510085	0.261766024204393	0.0147915732855222	43_rust_env_BB0.4freq0.9	environment	200	10000	70	0.5	0.07	0.44	0.3	0.71	0.9	1	0.81	1	0.88	1	0.7	0.4	0.9	1	0.97	0.87	8.8	12.8	10.3	8.7	0.5	15	2
43_rust_env_BB0.4freq0.9	43_rust_env_BB0.4freq0.9_env15_var2	43_rust_env_BB0.4freq0.9_env15_var2	replicate_23	0.701724137931034	0.282758620689655	0.0155172413793103	43_rust_env_BB0.4freq0.9	environment	200	10000	70	0.5	0.07	0.44	0.3	0.71	0.9	1	0.81	1	0.88	1	0.7	0.4	0.9	1	0.97	0.87	8.8	12.8	10.3	8.7	0.5	15	2
43_rust_env_BB0.4freq0.9	43_rust_env_BB0.4freq0.9_env15_var2	43_rust_env_BB0.4freq0.9_env15_var2	replicate_24	0.669720767888307	0.305846422338569	0.0244328097731239	43_rust_env_BB0.4freq0.9	environment	200	10000	70	0.5	0.07	0.44	0.3	0.71	0.9	1	0.81	1	0.88	1	0.7	0.4	0.9	1	0.97	0.87	8.8	12.8	10.3	8.7	0.5	15	2
43_rust_env_BB0.4freq0.9	43_rust_env_BB0.4freq0.9_env15_var2	43_rust_env_BB0.4freq0.9_env15_var2	replicate_25	0.702690582959641	0.275784753363229	0.02152466367713	43_rust_env_BB0.4freq0.9	environment	200	10000	70	0.5	0.07	0.44	0.3	0.71	0.9	1	0.81	1	0.88	1	0.7	0.4	0.9	1	0.97	0.87	8.8	12.8	10.3	8.7	0.5	15	2
43_rust_env_BB0.4freq0.9	43_rust_env_BB0.4freq0.9_env15_var2	43_rust_env_BB0.4freq0.9_env15_var2	replicate_26	0.753989361702128	0.229609929078014	0.0164007092198582	43_rust_env_BB0.4freq0.9	environment	200	10000	70	0.5	0.07	0.44	0.3	0.71	0.9	1	0.81	1	0.88	1	0.7	0.4	0.9	1	0.97	0.87	8.8	12.8	10.3	8.7	0.5	15	2
43_rust_env_BB0.4freq0.9	43_rust_env_BB0.4freq0.9_env15_var2	43_rust_env_BB0.4freq0.9_env15_var2	replicate_27	0.729681978798587	0.251766784452297	0.0185512367491166	43_rust_env_BB0.4freq0.9	environment	200	10000	70	0.5	0.07	0.44	0.3	0.71	0.9	1	0.81	1	0.88	1	0.7	0.4	0.9	1	0.97	0.87	8.8	12.8	10.3	8.7	0.5	15	2
43_rust_env_BB0.4freq0.9	43_rust_env_BB0.4freq0.9_env15_var2	43_rust_env_BB0.4freq0.9_env15_var2	replicate_28	0.688830943068231	0.2916123424598	0.0195567144719687	43_rust_env_BB0.4freq0.9	environment	200	10000	70	0.5	0.07	0.44	0.3	0.71	0.9	1	0.81	1	0.88	1	0.7	0.4	0.9	1	0.97	0.87	8.8	12.8	10.3	8.7	0.5	15	2
43_rust_env_BB0.4freq0.9	43_rust_env_BB0.4freq0.9_env15_var2	43_rust_env_BB0.4freq0.9_env15_var2	replicate_29	0.747391304347826	0.238695652173913	0.0139130434782609	43_rust_env_BB0.4freq0.9	environment	200	10000	70	0.5	0.07	0.44	0.3	0.71	0.9	1	0.81	1	0.88	1	0.7	0.4	0.9	1	0.97	0.87	8.8	12.8	10.3	8.7	0.5	15	2
43_rust_env_BB0.4freq0.9	43_rust_env_BB0.4freq0.9_env15_var2	43_rust_env_BB0.4freq0.9_env15_var2	replicate_30	0.662897822445561	0.311976549413735	0.0251256281407035	43_rust_env_BB0.4freq0.9	environment	200	10000	70	0.5	0.07	0.44	0.3	0.71	0.9	1	0.81	1	0.88	1	0.7	0.4	0.9	1	0.97	0.87	8.8	12.8	10.3	8.7	0.5	15	2
43_rust_env_BB0.4freq0.9	43_rust_env_BB0.4freq0.9_env16_var2	43_rust_env_BB0.4freq0.9_env16_var2	replicate_01	0.831303563373929	0.165087956698241	0.0036084799278304	43_rust_env_BB0.4freq0.9	environment	200	10000	70	0.5	0.07	0.44	0.3	0.71	0.9	1	0.81	1	0.88	1	0.7	0.4	0.9	1	0.97	0.87	8.8	12.8	10.3	8.7	0.5	16	2
43_rust_env_BB0.4freq0.9	43_rust_env_BB0.4freq0.9_env16_var2	43_rust_env_BB0.4freq0.9_env16_var2	replicate_02	0.763436309775709	0.227676682183665	0.00888700804062632	43_rust_env_BB0.4freq0.9	environment	200	10000	70	0.5	0.07	0.44	0.3	0.71	0.9	1	0.81	1	0.88	1	0.7	0.4	0.9	1	0.97	0.87	8.8	12.8	10.3	8.7	0.5	16	2
43_rust_env_BB0.4freq0.9	43_rust_env_BB0.4freq0.9_env16_var2	43_rust_env_BB0.4freq0.9_env16_var2	replicate_03	0.787878787878788	0.200597524541187	0.0115236875800256	43_rust_env_BB0.4freq0.9	environment	200	10000	70	0.5	0.07	0.44	0.3	0.71	0.9	1	0.81	1	0.88	1	0.7	0.4	0.9	1	0.97	0.87	8.8	12.8	10.3	8.7	0.5	16	2
43_rust_env_BB0.4freq0.9	43_rust_env_BB0.4freq0.9_env16_var2	43_rust_env_BB0.4freq0.9_env16_var2	replicate_04	0.78686327077748	0.203306523681859	0.00983020554066131	43_rust_env_BB0.4freq0.9	environment	200	10000	70	0.5	0.07	0.44	0.3	0.71	0.9	1	0.81	1	0.88	1	0.7	0.4	0.9	1	0.97	0.87	8.8	12.8	10.3	8.7	0.5	16	2
43_rust_env_BB0.4freq0.9	43_rust_env_BB0.4freq0.9_env16_var2	43_rust_env_BB0.4freq0.9_env16_var2	replicate_05	0.823581170259569	0.169819621645403	0.0065992080950286	43_rust_env_BB0.4freq0.9	environment	200	10000	70	0.5	0.07	0.44	0.3	0.71	0.9	1	0.81	1	0.88	1	0.7	0.4	0.9	1	0.97	0.87	8.8	12.8	10.3	8.7	0.5	16	2
43_rust_env_BB0.4freq0.9	43_rust_env_BB0.4freq0.9_env16_var2	43_rust_env_BB0.4freq0.9_env16_var2	replicate_06	0.771715408118725	0.222610213880402	0.00567437800087298	43_rust_env_BB0.4freq0.9	environment	200	10000	70	0.5	0.07	0.44	0.3	0.71	0.9	1	0.81	1	0.88	1	0.7	0.4	0.9	1	0.97	0.87	8.8	12.8	10.3	8.7	0.5	16	2
43_rust_env_BB0.4freq0.9	43_rust_env_BB0.4freq0.9_env16_var2	43_rust_env_BB0.4freq0.9_env16_var2	replicate_07	0.787919463087248	0.20089485458613	0.0111856823266219	43_rust_env_BB0.4freq0.9	environment	200	10000	70	0.5	0.07	0.44	0.3	0.71	0.9	1	0.81	1	0.88	1	0.7	0.4	0.9	1	0.97	0.87	8.8	12.8	10.3	8.7	0.5	16	2
43_rust_env_BB0.4freq0.9	43_rust_env_BB0.4freq0.9_env16_var2	43_rust_env_BB0.4freq0.9_env16_var2	replicate_08	0.733968804159445	0.250866551126516	0.0151646447140381	43_rust_env_BB0.4freq0.9	environment	200	10000	70	0.5	0.07	0.44	0.3	0.71	0.9	1	0.81	1	0.88	1	0.7	0.4	0.9	1	0.97	0.87	8.8	12.8	10.3	8.7	0.5	16	2
43_rust_env_BB0.4freq0.9	43_rust_env_BB0.4freq0.9_env16_var2	43_rust_env_BB0.4freq0.9_env16_var2	replicate_09	0.749243406830955	0.236489407695633	0.0142671854734112	43_rust_env_BB0.4freq0.9	environment	200	10000	70	0.5	0.07	0.44	0.3	0.71	0.9	1	0.81	1	0.88	1	0.7	0.4	0.9	1	0.97	0.87	8.8	12.8	10.3	8.7	0.5	16	2
43_rust_env_BB0.4freq0.9	43_rust_env_BB0.4freq0.9_env16_var2	43_rust_env_BB0.4freq0.9_env16_var2	replicate_10	0.805471124620061	0.184976118106817	0.00955275727312201	43_rust_env_BB0.4freq0.9	environment	200	10000	70	0.5	0.07	0.44	0.3	0.71	0.9	1	0.81	1	0.88	1	0.7	0.4	0.9	1	0.97	0.87	8.8	12.8	10.3	8.7	0.5	16	2
43_rust_env_BB0.4freq0.9	43_rust_env_BB0.4freq0.9_env16_var2	43_rust_env_BB0.4freq0.9_env16_var2	replicate_11	0.805617476593848	0.189032545697726	0.00534997770842621	43_rust_env_BB0.4freq0.9	environment	200	10000	70	0.5	0.07	0.44	0.3	0.71	0.9	1	0.81	1	0.88	1	0.7	0.4	0.9	1	0.97	0.87	8.8	12.8	10.3	8.7	0.5	16	2
43_rust_env_BB0.4freq0.9	43_rust_env_BB0.4freq0.9_env16_var2	43_rust_env_BB0.4freq0.9_env16_var2	replicate_12	0.764982876712329	0.225599315068493	0.00941780821917808	43_rust_env_BB0.4freq0.9	environment	200	10000	70	0.5	0.07	0.44	0.3	0.71	0.9	1	0.81	1	0.88	1	0.7	0.4	0.9	1	0.97	0.87	8.8	12.8	10.3	8.7	0.5	16	2
43_rust_env_BB0.4freq0.9	43_rust_env_BB0.4freq0.9_env16_var2	43_rust_env_BB0.4freq0.9_env16_var2	replicate_13	0.771216097987751	0.219160104986877	0.00962379702537183	43_rust_env_BB0.4freq0.9	environment	200	10000	70	0.5	0.07	0.44	0.3	0.71	0.9	1	0.81	1	0.88	1	0.7	0.4	0.9	1	0.97	0.87	8.8	12.8	10.3	8.7	0.5	16	2
43_rust_env_BB0.4freq0.9	43_rust_env_BB0.4freq0.9_env16_var2	43_rust_env_BB0.4freq0.9_env16_var2	replicate_14	0.777580859548073	0.212671688081524	0.00974745237040319	43_rust_env_BB0.4freq0.9	environment	200	10000	70	0.5	0.07	0.44	0.3	0.71	0.9	1	0.81	1	0.88	1	0.7	0.4	0.9	1	0.97	0.87	8.8	12.8	10.3	8.7	0.5	16	2
43_rust_env_BB0.4freq0.9	43_rust_env_BB0.4freq0.9_env16_var2	43_rust_env_BB0.4freq0.9_env16_var2	replicate_15	0.829216354344123	0.166524701873935	0.00425894378194208	43_rust_env_BB0.4freq0.9	environment	200	10000	70	0.5	0.07	0.44	0.3	0.71	0.9	1	0.81	1	0.88	1	0.7	0.4	0.9	1	0.97	0.87	8.8	12.8	10.3	8.7	0.5	16	2
43_rust_env_BB0.4freq0.9	43_rust_env_BB0.4freq0.9_env16_var2	43_rust_env_BB0.4freq0.9_env16_var2	replicate_16	0.8051890941073	0.186455584872471	0.00835532102022867	43_rust_env_BB0.4freq0.9	environment	200	10000	70	0.5	0.07	0.44	0.3	0.71	0.9	1	0.81	1	0.88	1	0.7	0.4	0.9	1	0.97	0.87	8.8	12.8	10.3	8.7	0.5	16	2
43_rust_env_BB0.4freq0.9	43_rust_env_BB0.4freq0.9_env16_var2	43_rust_env_BB0.4freq0.9_env16_var2	replicate_17	0.766388033435988	0.222173339199296	0.0114386273647162	43_rust_env_BB0.4freq0.9	environment	200	10000	70	0.5	0.07	0.44	0.3	0.71	0.9	1	0.81	1	0.88	1	0.7	0.4	0.9	1	0.97	0.87	8.8	12.8	10.3	8.7	0.5	16	2
43_rust_env_BB0.4freq0.9	43_rust_env_BB0.4freq0.9_env16_var2	43_rust_env_BB0.4freq0.9_env16_var2	replicate_18	0.788245462402766	0.205272255834054	0.00648228176318064	43_rust_env_BB0.4freq0.9	environment	200	10000	70	0.5	0.07	0.44	0.3	0.71	0.9	1	0.81	1	0.88	1	0.7	0.4	0.9	1	0.97	0.87	8.8	12.8	10.3	8.7	0.5	16	2
43_rust_env_BB0.4freq0.9	43_rust_env_BB0.4freq0.9_env16_var2	43_rust_env_BB0.4freq0.9_env16_var2	replicate_19	0.811395759717314	0.180212014134276	0.00839222614840989	43_rust_env_BB0.4freq0.9	environment	200	10000	70	0.5	0.07	0.44	0.3	0.71	0.9	1	0.81	1	0.88	1	0.7	0.4	0.9	1	0.97	0.87	8.8	12.8	10.3	8.7	0.5	16	2
43_rust_env_BB0.4freq0.9	43_rust_env_BB0.4freq0.9_env16_var2	43_rust_env_BB0.4freq0.9_env16_var2	replicate_20	0.763066202090592	0.228222996515679	0.00871080139372822	43_rust_env_BB0.4freq0.9	environment	200	10000	70	0.5	0.07	0.44	0.3	0.71	0.9	1	0.81	1	0.88	1	0.7	0.4	0.9	1	0.97	0.87	8.8	12.8	10.3	8.7	0.5	16	2
43_rust_env_BB0.4freq0.9	43_rust_env_BB0.4freq0.9_env16_var2	43_rust_env_BB0.4freq0.9_env16_var2	replicate_21	0.790145182578091	0.200175978882534	0.00967883853937528	43_rust_env_BB0.4freq0.9	environment	200	10000	70	0.5	0.07	0.44	0.3	0.71	0.9	1	0.81	1	0.88	1	0.7	0.4	0.9	1	0.97	0.87	8.8	12.8	10.3	8.7	0.5	16	2
43_rust_env_BB0.4freq0.9	43_rust_env_BB0.4freq0.9_env16_var2	43_rust_env_BB0.4freq0.9_env16_var2	replicate_22	0.815418502202643	0.176211453744493	0.00837004405286344	43_rust_env_BB0.4freq0.9	environment	200	10000	70	0.5	0.07	0.44	0.3	0.71	0.9	1	0.81	1	0.88	1	0.7	0.4	0.9	1	0.97	0.87	8.8	12.8	10.3	8.7	0.5	16	2
43_rust_env_BB0.4freq0.9	43_rust_env_BB0.4freq0.9_env16_var2	43_rust_env_BB0.4freq0.9_env16_var2	replicate_23	0.797913950456323	0.192090395480226	0.00999565406345067	43_rust_env_BB0.4freq0.9	environment	200	10000	70	0.5	0.07	0.44	0.3	0.71	0.9	1	0.81	1	0.88	1	0.7	0.4	0.9	1	0.97	0.87	8.8	12.8	10.3	8.7	0.5	16	2
43_rust_env_BB0.4freq0.9	43_rust_env_BB0.4freq0.9_env16_var2	43_rust_env_BB0.4freq0.9_env16_var2	replicate_24	0.794485135717363	0.19819043515726	0.00732442912537699	43_rust_env_BB0.4freq0.9	environment	200	10000	70	0.5	0.07	0.44	0.3	0.71	0.9	1	0.81	1	0.88	1	0.7	0.4	0.9	1	0.97	0.87	8.8	12.8	10.3	8.7	0.5	16	2
43_rust_env_BB0.4freq0.9	43_rust_env_BB0.4freq0.9_env16_var2	43_rust_env_BB0.4freq0.9_env16_var2	replicate_25	0.819555555555556	0.172888888888889	0.00755555555555556	43_rust_env_BB0.4freq0.9	environment	200	10000	70	0.5	0.07	0.44	0.3	0.71	0.9	1	0.81	1	0.88	1	0.7	0.4	0.9	1	0.97	0.87	8.8	12.8	10.3	8.7	0.5	16	2
43_rust_env_BB0.4freq0.9	43_rust_env_BB0.4freq0.9_env16_var2	43_rust_env_BB0.4freq0.9_env16_var2	replicate_26	0.757981018119068	0.231233822260569	0.0107851596203624	43_rust_env_BB0.4freq0.9	environment	200	10000	70	0.5	0.07	0.44	0.3	0.71	0.9	1	0.81	1	0.88	1	0.7	0.4	0.9	1	0.97	0.87	8.8	12.8	10.3	8.7	0.5	16	2
43_rust_env_BB0.4freq0.9	43_rust_env_BB0.4freq0.9_env16_var2	43_rust_env_BB0.4freq0.9_env16_var2	replicate_27	0.814366075292081	0.177845088706188	0.00778883600173085	43_rust_env_BB0.4freq0.9	environment	200	10000	70	0.5	0.07	0.44	0.3	0.71	0.9	1	0.81	1	0.88	1	0.7	0.4	0.9	1	0.97	0.87	8.8	12.8	10.3	8.7	0.5	16	2
43_rust_env_BB0.4freq0.9	43_rust_env_BB0.4freq0.9_env16_var2	43_rust_env_BB0.4freq0.9_env16_var2	replicate_28	0.774179236912156	0.212954747116238	0.012866015971606	43_rust_env_BB0.4freq0.9	environment	200	10000	70	0.5	0.07	0.44	0.3	0.71	0.9	1	0.81	1	0.88	1	0.7	0.4	0.9	1	0.97	0.87	8.8	12.8	10.3	8.7	0.5	16	2
43_rust_env_BB0.4freq0.9	43_rust_env_BB0.4freq0.9_env16_var2	43_rust_env_BB0.4freq0.9_env16_var2	replicate_29	0.756034482758621	0.232758620689655	0.0112068965517241	43_rust_env_BB0.4freq0.9	environment	200	10000	70	0.5	0.07	0.44	0.3	0.71	0.9	1	0.81	1	0.88	1	0.7	0.4	0.9	1	0.97	0.87	8.8	12.8	10.3	8.7	0.5	16	2
43_rust_env_BB0.4freq0.9	43_rust_env_BB0.4freq0.9_env16_var2	43_rust_env_BB0.4freq0.9_env16_var2	replicate_30	0.765288544358312	0.222222222222222	0.012489233419466	43_rust_env_BB0.4freq0.9	environment	200	10000	70	0.5	0.07	0.44	0.3	0.71	0.9	1	0.81	1	0.88	1	0.7	0.4	0.9	1	0.97	0.87	8.8	12.8	10.3	8.7	0.5	16	2
43_rust_env_BB0.4freq0.9	43_rust_env_BB0.4freq0.9_env17_var2	43_rust_env_BB0.4freq0.9_env17_var2	replicate_01	0.850739773716275	0.14490861618799	0.00435161009573542	43_rust_env_BB0.4freq0.9	environment	200	10000	70	0.5	0.07	0.44	0.3	0.71	0.9	1	0.81	1	0.88	1	0.7	0.4	0.9	1	0.97	0.87	8.8	12.8	10.3	8.7	0.5	17	2
43_rust_env_BB0.4freq0.9	43_rust_env_BB0.4freq0.9_env17_var2	43_rust_env_BB0.4freq0.9_env17_var2	replicate_02	0.800518134715026	0.188687392055268	0.0107944732297064	43_rust_env_BB0.4freq0.9	environment	200	10000	70	0.5	0.07	0.44	0.3	0.71	0.9	1	0.81	1	0.88	1	0.7	0.4	0.9	1	0.97	0.87	8.8	12.8	10.3	8.7	0.5	17	2
43_rust_env_BB0.4freq0.9	43_rust_env_BB0.4freq0.9_env17_var2	43_rust_env_BB0.4freq0.9_env17_var2	replicate_03	0.823880597014925	0.169296375266525	0.00682302771855011	43_rust_env_BB0.4freq0.9	environment	200	10000	70	0.5	0.07	0.44	0.3	0.71	0.9	1	0.81	1	0.88	1	0.7	0.4	0.9	1	0.97	0.87	8.8	12.8	10.3	8.7	0.5	17	2
43_rust_env_BB0.4freq0.9	43_rust_env_BB0.4freq0.9_env17_var2	43_rust_env_BB0.4freq0.9_env17_var2	replicate_04	0.802410675850194	0.187688334050796	0.0099009900990099	43_rust_env_BB0.4freq0.9	environment	200	10000	70	0.5	0.07	0.44	0.3	0.71	0.9	1	0.81	1	0.88	1	0.7	0.4	0.9	1	0.97	0.87	8.8	12.8	10.3	8.7	0.5	17	2
43_rust_env_BB0.4freq0.9	43_rust_env_BB0.4freq0.9_env17_var2	43_rust_env_BB0.4freq0.9_env17_var2	replicate_05	0.829569663400085	0.166169578184917	0.00426075841499787	43_rust_env_BB0.4freq0.9	environment	200	10000	70	0.5	0.07	0.44	0.3	0.71	0.9	1	0.81	1	0.88	1	0.7	0.4	0.9	1	0.97	0.87	8.8	12.8	10.3	8.7	0.5	17	2
43_rust_env_BB0.4freq0.9	43_rust_env_BB0.4freq0.9_env17_var2	43_rust_env_BB0.4freq0.9_env17_var2	replicate_06	0.81438127090301	0.177257525083612	0.00836120401337793	43_rust_env_BB0.4freq0.9	environment	200	10000	70	0.5	0.07	0.44	0.3	0.71	0.9	1	0.81	1	0.88	1	0.7	0.4	0.9	1	0.97	0.87	8.8	12.8	10.3	8.7	0.5	17	2
43_rust_env_BB0.4freq0.9	43_rust_env_BB0.4freq0.9_env17_var2	43_rust_env_BB0.4freq0.9_env17_var2	replicate_07	0.822559072670531	0.168970129291128	0.00847079803834151	43_rust_env_BB0.4freq0.9	environment	200	10000	70	0.5	0.07	0.44	0.3	0.71	0.9	1	0.81	1	0.88	1	0.7	0.4	0.9	1	0.97	0.87	8.8	12.8	10.3	8.7	0.5	17	2
43_rust_env_BB0.4freq0.9	43_rust_env_BB0.4freq0.9_env17_var2	43_rust_env_BB0.4freq0.9_env17_var2	replicate_08	0.855979425632233	0.142306043720532	0.00171453064723532	43_rust_env_BB0.4freq0.9	environment	200	10000	70	0.5	0.07	0.44	0.3	0.71	0.9	1	0.81	1	0.88	1	0.7	0.4	0.9	1	0.97	0.87	8.8	12.8	10.3	8.7	0.5	17	2
43_rust_env_BB0.4freq0.9	43_rust_env_BB0.4freq0.9_env17_var2	43_rust_env_BB0.4freq0.9_env17_var2	replicate_09	0.829037800687285	0.167096219931271	0.0038659793814433	43_rust_env_BB0.4freq0.9	environment	200	10000	70	0.5	0.07	0.44	0.3	0.71	0.9	1	0.81	1	0.88	1	0.7	0.4	0.9	1	0.97	0.87	8.8	12.8	10.3	8.7	0.5	17	2
43_rust_env_BB0.4freq0.9	43_rust_env_BB0.4freq0.9_env17_var2	43_rust_env_BB0.4freq0.9_env17_var2	replicate_10	0.818958155422716	0.172075149444919	0.0089666951323655	43_rust_env_BB0.4freq0.9	environment	200	10000	70	0.5	0.07	0.44	0.3	0.71	0.9	1	0.81	1	0.88	1	0.7	0.4	0.9	1	0.97	0.87	8.8	12.8	10.3	8.7	0.5	17	2
43_rust_env_BB0.4freq0.9	43_rust_env_BB0.4freq0.9_env17_var2	43_rust_env_BB0.4freq0.9_env17_var2	replicate_11	0.835658238884045	0.157367044463819	0.00697471665213601	43_rust_env_BB0.4freq0.9	environment	200	10000	70	0.5	0.07	0.44	0.3	0.71	0.9	1	0.81	1	0.88	1	0.7	0.4	0.9	1	0.97	0.87	8.8	12.8	10.3	8.7	0.5	17	2
43_rust_env_BB0.4freq0.9	43_rust_env_BB0.4freq0.9_env17_var2	43_rust_env_BB0.4freq0.9_env17_var2	replicate_12	0.808340353833193	0.186604886267902	0.0050547598989048	43_rust_env_BB0.4freq0.9	environment	200	10000	70	0.5	0.07	0.44	0.3	0.71	0.9	1	0.81	1	0.88	1	0.7	0.4	0.9	1	0.97	0.87	8.8	12.8	10.3	8.7	0.5	17	2
43_rust_env_BB0.4freq0.9	43_rust_env_BB0.4freq0.9_env17_var2	43_rust_env_BB0.4freq0.9_env17_var2	replicate_13	0.834188034188034	0.16025641025641	0.00555555555555556	43_rust_env_BB0.4freq0.9	environment	200	10000	70	0.5	0.07	0.44	0.3	0.71	0.9	1	0.81	1	0.88	1	0.7	0.4	0.9	1	0.97	0.87	8.8	12.8	10.3	8.7	0.5	17	2
43_rust_env_BB0.4freq0.9	43_rust_env_BB0.4freq0.9_env17_var2	43_rust_env_BB0.4freq0.9_env17_var2	replicate_14	0.820480928689884	0.172885572139303	0.0066334991708126	43_rust_env_BB0.4freq0.9	environment	200	10000	70	0.5	0.07	0.44	0.3	0.71	0.9	1	0.81	1	0.88	1	0.7	0.4	0.9	1	0.97	0.87	8.8	12.8	10.3	8.7	0.5	17	2
43_rust_env_BB0.4freq0.9	43_rust_env_BB0.4freq0.9_env17_var2	43_rust_env_BB0.4freq0.9_env17_var2	replicate_15	0.850084459459459	0.144003378378378	0.00591216216216216	43_rust_env_BB0.4freq0.9	environment	200	10000	70	0.5	0.07	0.44	0.3	0.71	0.9	1	0.81	1	0.88	1	0.7	0.4	0.9	1	0.97	0.87	8.8	12.8	10.3	8.7	0.5	17	2
43_rust_env_BB0.4freq0.9	43_rust_env_BB0.4freq0.9_env17_var2	43_rust_env_BB0.4freq0.9_env17_var2	replicate_16	0.815062761506276	0.177405857740586	0.00753138075313808	43_rust_env_BB0.4freq0.9	environment	200	10000	70	0.5	0.07	0.44	0.3	0.71	0.9	1	0.81	1	0.88	1	0.7	0.4	0.9	1	0.97	0.87	8.8	12.8	10.3	8.7	0.5	17	2
43_rust_env_BB0.4freq0.9	43_rust_env_BB0.4freq0.9_env17_var2	43_rust_env_BB0.4freq0.9_env17_var2	replicate_17	0.820647419072616	0.169728783902012	0.00962379702537183	43_rust_env_BB0.4freq0.9	environment	200	10000	70	0.5	0.07	0.44	0.3	0.71	0.9	1	0.81	1	0.88	1	0.7	0.4	0.9	1	0.97	0.87	8.8	12.8	10.3	8.7	0.5	17	2
43_rust_env_BB0.4freq0.9	43_rust_env_BB0.4freq0.9_env17_var2	43_rust_env_BB0.4freq0.9_env17_var2	replicate_18	0.859030837004405	0.140528634361233	0.000440528634361233	43_rust_env_BB0.4freq0.9	environment	200	10000	70	0.5	0.07	0.44	0.3	0.71	0.9	1	0.81	1	0.88	1	0.7	0.4	0.9	1	0.97	0.87	8.8	12.8	10.3	8.7	0.5	17	2
43_rust_env_BB0.4freq0.9	43_rust_env_BB0.4freq0.9_env17_var2	43_rust_env_BB0.4freq0.9_env17_var2	replicate_19	0.909450549450549	0.0861538461538462	0.0043956043956044	43_rust_env_BB0.4freq0.9	environment	200	10000	70	0.5	0.07	0.44	0.3	0.71	0.9	1	0.81	1	0.88	1	0.7	0.4	0.9	1	0.97	0.87	8.8	12.8	10.3	8.7	0.5	17	2
43_rust_env_BB0.4freq0.9	43_rust_env_BB0.4freq0.9_env17_var2	43_rust_env_BB0.4freq0.9_env17_var2	replicate_20	0.877453118185783	0.118621892716965	0.00392498909725251	43_rust_env_BB0.4freq0.9	environment	200	10000	70	0.5	0.07	0.44	0.3	0.71	0.9	1	0.81	1	0.88	1	0.7	0.4	0.9	1	0.97	0.87	8.8	12.8	10.3	8.7	0.5	17	2
43_rust_env_BB0.4freq0.9	43_rust_env_BB0.4freq0.9_env17_var2	43_rust_env_BB0.4freq0.9_env17_var2	replicate_21	0.826124567474048	0.170415224913495	0.00346020761245675	43_rust_env_BB0.4freq0.9	environment	200	10000	70	0.5	0.07	0.44	0.3	0.71	0.9	1	0.81	1	0.88	1	0.7	0.4	0.9	1	0.97	0.87	8.8	12.8	10.3	8.7	0.5	17	2
43_rust_env_BB0.4freq0.9	43_rust_env_BB0.4freq0.9_env17_var2	43_rust_env_BB0.4freq0.9_env17_var2	replicate_22	0.795346833261525	0.194743644980612	0.00990952175786299	43_rust_env_BB0.4freq0.9	environment	200	10000	70	0.5	0.07	0.44	0.3	0.71	0.9	1	0.81	1	0.88	1	0.7	0.4	0.9	1	0.97	0.87	8.8	12.8	10.3	8.7	0.5	17	2
43_rust_env_BB0.4freq0.9	43_rust_env_BB0.4freq0.9_env17_var2	43_rust_env_BB0.4freq0.9_env17_var2	replicate_23	0.836562763268745	0.15838247683235	0.0050547598989048	43_rust_env_BB0.4freq0.9	environment	200	10000	70	0.5	0.07	0.44	0.3	0.71	0.9	1	0.81	1	0.88	1	0.7	0.4	0.9	1	0.97	0.87	8.8	12.8	10.3	8.7	0.5	17	2
43_rust_env_BB0.4freq0.9	43_rust_env_BB0.4freq0.9_env17_var2	43_rust_env_BB0.4freq0.9_env17_var2	replicate_24	0.846355303360978	0.146660846791794	0.00698384984722828	43_rust_env_BB0.4freq0.9	environment	200	10000	70	0.5	0.07	0.44	0.3	0.71	0.9	1	0.81	1	0.88	1	0.7	0.4	0.9	1	0.97	0.87	8.8	12.8	10.3	8.7	0.5	17	2
43_rust_env_BB0.4freq0.9	43_rust_env_BB0.4freq0.9_env17_var2	43_rust_env_BB0.4freq0.9_env17_var2	replicate_25	0.858027421494914	0.137992038920831	0.00398053958425475	43_rust_env_BB0.4freq0.9	environment	200	10000	70	0.5	0.07	0.44	0.3	0.71	0.9	1	0.81	1	0.88	1	0.7	0.4	0.9	1	0.97	0.87	8.8	12.8	10.3	8.7	0.5	17	2
43_rust_env_BB0.4freq0.9	43_rust_env_BB0.4freq0.9_env17_var2	43_rust_env_BB0.4freq0.9_env17_var2	replicate_26	0.891217119928667	0.104324565314311	0.00445831475702185	43_rust_env_BB0.4freq0.9	environment	200	10000	70	0.5	0.07	0.44	0.3	0.71	0.9	1	0.81	1	0.88	1	0.7	0.4	0.9	1	0.97	0.87	8.8	12.8	10.3	8.7	0.5	17	2
43_rust_env_BB0.4freq0.9	43_rust_env_BB0.4freq0.9_env17_var2	43_rust_env_BB0.4freq0.9_env17_var2	replicate_27	0.830856643356643	0.166520979020979	0.00262237762237762	43_rust_env_BB0.4freq0.9	environment	200	10000	70	0.5	0.07	0.44	0.3	0.71	0.9	1	0.81	1	0.88	1	0.7	0.4	0.9	1	0.97	0.87	8.8	12.8	10.3	8.7	0.5	17	2
43_rust_env_BB0.4freq0.9	43_rust_env_BB0.4freq0.9_env17_var2	43_rust_env_BB0.4freq0.9_env17_var2	replicate_28	0.870720720720721	0.124324324324324	0.00495495495495495	43_rust_env_BB0.4freq0.9	environment	200	10000	70	0.5	0.07	0.44	0.3	0.71	0.9	1	0.81	1	0.88	1	0.7	0.4	0.9	1	0.97	0.87	8.8	12.8	10.3	8.7	0.5	17	2
43_rust_env_BB0.4freq0.9	43_rust_env_BB0.4freq0.9_env17_var2	43_rust_env_BB0.4freq0.9_env17_var2	replicate_29	0.794254330376003	0.196873679763414	0.00887198986058302	43_rust_env_BB0.4freq0.9	environment	200	10000	70	0.5	0.07	0.44	0.3	0.71	0.9	1	0.81	1	0.88	1	0.7	0.4	0.9	1	0.97	0.87	8.8	12.8	10.3	8.7	0.5	17	2
43_rust_env_BB0.4freq0.9	43_rust_env_BB0.4freq0.9_env17_var2	43_rust_env_BB0.4freq0.9_env17_var2	replicate_30	0.806052855924979	0.189684569479966	0.00426257459505541	43_rust_env_BB0.4freq0.9	environment	200	10000	70	0.5	0.07	0.44	0.3	0.71	0.9	1	0.81	1	0.88	1	0.7	0.4	0.9	1	0.97	0.87	8.8	12.8	10.3	8.7	0.5	17	2
43_rust_env_BB0.4freq0.9	43_rust_env_BB0.4freq0.9_env18_var2	43_rust_env_BB0.4freq0.9_env18_var2	replicate_01	0.868760757314974	0.129518072289157	0.00172117039586919	43_rust_env_BB0.4freq0.9	environment	200	10000	70	0.5	0.07	0.44	0.3	0.71	0.9	1	0.81	1	0.88	1	0.7	0.4	0.9	1	0.97	0.87	8.8	12.8	10.3	8.7	0.5	18	2
43_rust_env_BB0.4freq0.9	43_rust_env_BB0.4freq0.9_env18_var2	43_rust_env_BB0.4freq0.9_env18_var2	replicate_02	0.870491090830074	0.124293785310734	0.00521512385919166	43_rust_env_BB0.4freq0.9	environment	200	10000	70	0.5	0.07	0.44	0.3	0.71	0.9	1	0.81	1	0.88	1	0.7	0.4	0.9	1	0.97	0.87	8.8	12.8	10.3	8.7	0.5	18	2
43_rust_env_BB0.4freq0.9	43_rust_env_BB0.4freq0.9_env18_var2	43_rust_env_BB0.4freq0.9_env18_var2	replicate_03	0.880694143167028	0.117136659436009	0.00216919739696312	43_rust_env_BB0.4freq0.9	environment	200	10000	70	0.5	0.07	0.44	0.3	0.71	0.9	1	0.81	1	0.88	1	0.7	0.4	0.9	1	0.97	0.87	8.8	12.8	10.3	8.7	0.5	18	2
43_rust_env_BB0.4freq0.9	43_rust_env_BB0.4freq0.9_env18_var2	43_rust_env_BB0.4freq0.9_env18_var2	replicate_04	0.893626184323859	0.102928509905254	0.00344530577088717	43_rust_env_BB0.4freq0.9	environment	200	10000	70	0.5	0.07	0.44	0.3	0.71	0.9	1	0.81	1	0.88	1	0.7	0.4	0.9	1	0.97	0.87	8.8	12.8	10.3	8.7	0.5	18	2
43_rust_env_BB0.4freq0.9	43_rust_env_BB0.4freq0.9_env18_var2	43_rust_env_BB0.4freq0.9_env18_var2	replicate_05	0.85670864090317	0.140251845419019	0.00303951367781155	43_rust_env_BB0.4freq0.9	environment	200	10000	70	0.5	0.07	0.44	0.3	0.71	0.9	1	0.81	1	0.88	1	0.7	0.4	0.9	1	0.97	0.87	8.8	12.8	10.3	8.7	0.5	18	2
43_rust_env_BB0.4freq0.9	43_rust_env_BB0.4freq0.9_env18_var2	43_rust_env_BB0.4freq0.9_env18_var2	replicate_06	0.898400345871163	0.0990056204063986	0.00259403372243839	43_rust_env_BB0.4freq0.9	environment	200	10000	70	0.5	0.07	0.44	0.3	0.71	0.9	1	0.81	1	0.88	1	0.7	0.4	0.9	1	0.97	0.87	8.8	12.8	10.3	8.7	0.5	18	2
43_rust_env_BB0.4freq0.9	43_rust_env_BB0.4freq0.9_env18_var2	43_rust_env_BB0.4freq0.9_env18_var2	replicate_07	0.890807078118256	0.104876996115667	0.00431592576607682	43_rust_env_BB0.4freq0.9	environment	200	10000	70	0.5	0.07	0.44	0.3	0.71	0.9	1	0.81	1	0.88	1	0.7	0.4	0.9	1	0.97	0.87	8.8	12.8	10.3	8.7	0.5	18	2
43_rust_env_BB0.4freq0.9	43_rust_env_BB0.4freq0.9_env18_var2	43_rust_env_BB0.4freq0.9_env18_var2	replicate_08	0.861788617886179	0.135216089002995	0.00299529311082585	43_rust_env_BB0.4freq0.9	environment	200	10000	70	0.5	0.07	0.44	0.3	0.71	0.9	1	0.81	1	0.88	1	0.7	0.4	0.9	1	0.97	0.87	8.8	12.8	10.3	8.7	0.5	18	2
43_rust_env_BB0.4freq0.9	43_rust_env_BB0.4freq0.9_env18_var2	43_rust_env_BB0.4freq0.9_env18_var2	replicate_09	0.864628820960699	0.133187772925764	0.00218340611353712	43_rust_env_BB0.4freq0.9	environment	200	10000	70	0.5	0.07	0.44	0.3	0.71	0.9	1	0.81	1	0.88	1	0.7	0.4	0.9	1	0.97	0.87	8.8	12.8	10.3	8.7	0.5	18	2
43_rust_env_BB0.4freq0.9	43_rust_env_BB0.4freq0.9_env18_var2	43_rust_env_BB0.4freq0.9_env18_var2	replicate_10	0.872696099442777	0.121731675953708	0.00557222460351479	43_rust_env_BB0.4freq0.9	environment	200	10000	70	0.5	0.07	0.44	0.3	0.71	0.9	1	0.81	1	0.88	1	0.7	0.4	0.9	1	0.97	0.87	8.8	12.8	10.3	8.7	0.5	18	2
43_rust_env_BB0.4freq0.9	43_rust_env_BB0.4freq0.9_env18_var2	43_rust_env_BB0.4freq0.9_env18_var2	replicate_11	0.89216944801027	0.106546854942234	0.00128369704749679	43_rust_env_BB0.4freq0.9	environment	200	10000	70	0.5	0.07	0.44	0.3	0.71	0.9	1	0.81	1	0.88	1	0.7	0.4	0.9	1	0.97	0.87	8.8	12.8	10.3	8.7	0.5	18	2
43_rust_env_BB0.4freq0.9	43_rust_env_BB0.4freq0.9_env18_var2	43_rust_env_BB0.4freq0.9_env18_var2	replicate_12	0.881392350666094	0.115599484314568	0.0030081650193382	43_rust_env_BB0.4freq0.9	environment	200	10000	70	0.5	0.07	0.44	0.3	0.71	0.9	1	0.81	1	0.88	1	0.7	0.4	0.9	1	0.97	0.87	8.8	12.8	10.3	8.7	0.5	18	2
43_rust_env_BB0.4freq0.9	43_rust_env_BB0.4freq0.9_env18_var2	43_rust_env_BB0.4freq0.9_env18_var2	replicate_13	0.82	0.175652173913043	0.00434782608695652	43_rust_env_BB0.4freq0.9	environment	200	10000	70	0.5	0.07	0.44	0.3	0.71	0.9	1	0.81	1	0.88	1	0.7	0.4	0.9	1	0.97	0.87	8.8	12.8	10.3	8.7	0.5	18	2
43_rust_env_BB0.4freq0.9	43_rust_env_BB0.4freq0.9_env18_var2	43_rust_env_BB0.4freq0.9_env18_var2	replicate_14	0.87473728457335	0.122740647330811	0.00252206809583859	43_rust_env_BB0.4freq0.9	environment	200	10000	70	0.5	0.07	0.44	0.3	0.71	0.9	1	0.81	1	0.88	1	0.7	0.4	0.9	1	0.97	0.87	8.8	12.8	10.3	8.7	0.5	18	2
43_rust_env_BB0.4freq0.9	43_rust_env_BB0.4freq0.9_env18_var2	43_rust_env_BB0.4freq0.9_env18_var2	replicate_15	0.954168485377564	0.0449585333915321	0.000872981230903536	43_rust_env_BB0.4freq0.9	environment	200	10000	70	0.5	0.07	0.44	0.3	0.71	0.9	1	0.81	1	0.88	1	0.7	0.4	0.9	1	0.97	0.87	8.8	12.8	10.3	8.7	0.5	18	2
43_rust_env_BB0.4freq0.9	43_rust_env_BB0.4freq0.9_env18_var2	43_rust_env_BB0.4freq0.9_env18_var2	replicate_16	0.874787052810903	0.120102214650767	0.00511073253833049	43_rust_env_BB0.4freq0.9	environment	200	10000	70	0.5	0.07	0.44	0.3	0.71	0.9	1	0.81	1	0.88	1	0.7	0.4	0.9	1	0.97	0.87	8.8	12.8	10.3	8.7	0.5	18	2
43_rust_env_BB0.4freq0.9	43_rust_env_BB0.4freq0.9_env18_var2	43_rust_env_BB0.4freq0.9_env18_var2	replicate_17	0.877611940298507	0.119829424307036	0.00255863539445629	43_rust_env_BB0.4freq0.9	environment	200	10000	70	0.5	0.07	0.44	0.3	0.71	0.9	1	0.81	1	0.88	1	0.7	0.4	0.9	1	0.97	0.87	8.8	12.8	10.3	8.7	0.5	18	2
43_rust_env_BB0.4freq0.9	43_rust_env_BB0.4freq0.9_env18_var2	43_rust_env_BB0.4freq0.9_env18_var2	replicate_18	0.899145299145299	0.10042735042735	0.000427350427350427	43_rust_env_BB0.4freq0.9	environment	200	10000	70	0.5	0.07	0.44	0.3	0.71	0.9	1	0.81	1	0.88	1	0.7	0.4	0.9	1	0.97	0.87	8.8	12.8	10.3	8.7	0.5	18	2
43_rust_env_BB0.4freq0.9	43_rust_env_BB0.4freq0.9_env18_var2	43_rust_env_BB0.4freq0.9_env18_var2	replicate_19	0.866382978723404	0.128510638297872	0.0051063829787234	43_rust_env_BB0.4freq0.9	environment	200	10000	70	0.5	0.07	0.44	0.3	0.71	0.9	1	0.81	1	0.88	1	0.7	0.4	0.9	1	0.97	0.87	8.8	12.8	10.3	8.7	0.5	18	2
43_rust_env_BB0.4freq0.9	43_rust_env_BB0.4freq0.9_env18_var2	43_rust_env_BB0.4freq0.9_env18_var2	replicate_20	0.907620263942103	0.0915283099191145	0.000851426138782461	43_rust_env_BB0.4freq0.9	environment	200	10000	70	0.5	0.07	0.44	0.3	0.71	0.9	1	0.81	1	0.88	1	0.7	0.4	0.9	1	0.97	0.87	8.8	12.8	10.3	8.7	0.5	18	2
43_rust_env_BB0.4freq0.9	43_rust_env_BB0.4freq0.9_env18_var2	43_rust_env_BB0.4freq0.9_env18_var2	replicate_21	0.954205195948921	0.0444738000880669	0.00132100396301189	43_rust_env_BB0.4freq0.9	environment	200	10000	70	0.5	0.07	0.44	0.3	0.71	0.9	1	0.81	1	0.88	1	0.7	0.4	0.9	1	0.97	0.87	8.8	12.8	10.3	8.7	0.5	18	2
43_rust_env_BB0.4freq0.9	43_rust_env_BB0.4freq0.9_env18_var2	43_rust_env_BB0.4freq0.9_env18_var2	replicate_22	0.85378590078329	0.139686684073107	0.00652741514360313	43_rust_env_BB0.4freq0.9	environment	200	10000	70	0.5	0.07	0.44	0.3	0.71	0.9	1	0.81	1	0.88	1	0.7	0.4	0.9	1	0.97	0.87	8.8	12.8	10.3	8.7	0.5	18	2
43_rust_env_BB0.4freq0.9	43_rust_env_BB0.4freq0.9_env18_var2	43_rust_env_BB0.4freq0.9_env18_var2	replicate_23	0.880952380952381	0.117316017316017	0.00173160173160173	43_rust_env_BB0.4freq0.9	environment	200	10000	70	0.5	0.07	0.44	0.3	0.71	0.9	1	0.81	1	0.88	1	0.7	0.4	0.9	1	0.97	0.87	8.8	12.8	10.3	8.7	0.5	18	2
43_rust_env_BB0.4freq0.9	43_rust_env_BB0.4freq0.9_env18_var2	43_rust_env_BB0.4freq0.9_env18_var2	replicate_24	0.907264957264957	0.0923076923076923	0.000427350427350427	43_rust_env_BB0.4freq0.9	environment	200	10000	70	0.5	0.07	0.44	0.3	0.71	0.9	1	0.81	1	0.88	1	0.7	0.4	0.9	1	0.97	0.87	8.8	12.8	10.3	8.7	0.5	18	2
43_rust_env_BB0.4freq0.9	43_rust_env_BB0.4freq0.9_env18_var2	43_rust_env_BB0.4freq0.9_env18_var2	replicate_25	0.881765195670275	0.116153205661948	0.00208159866777685	43_rust_env_BB0.4freq0.9	environment	200	10000	70	0.5	0.07	0.44	0.3	0.71	0.9	1	0.81	1	0.88	1	0.7	0.4	0.9	1	0.97	0.87	8.8	12.8	10.3	8.7	0.5	18	2
43_rust_env_BB0.4freq0.9	43_rust_env_BB0.4freq0.9_env18_var2	43_rust_env_BB0.4freq0.9_env18_var2	replicate_26	0.841073711120579	0.154239454622923	0.00468683425649766	43_rust_env_BB0.4freq0.9	environment	200	10000	70	0.5	0.07	0.44	0.3	0.71	0.9	1	0.81	1	0.88	1	0.7	0.4	0.9	1	0.97	0.87	8.8	12.8	10.3	8.7	0.5	18	2
43_rust_env_BB0.4freq0.9	43_rust_env_BB0.4freq0.9_env18_var2	43_rust_env_BB0.4freq0.9_env18_var2	replicate_27	0.912549191080018	0.0861390467861828	0.00131176213379974	43_rust_env_BB0.4freq0.9	environment	200	10000	70	0.5	0.07	0.44	0.3	0.71	0.9	1	0.81	1	0.88	1	0.7	0.4	0.9	1	0.97	0.87	8.8	12.8	10.3	8.7	0.5	18	2
43_rust_env_BB0.4freq0.9	43_rust_env_BB0.4freq0.9_env18_var2	43_rust_env_BB0.4freq0.9_env18_var2	replicate_28	0.876936697653829	0.119521912350598	0.00354138999557326	43_rust_env_BB0.4freq0.9	environment	200	10000	70	0.5	0.07	0.44	0.3	0.71	0.9	1	0.81	1	0.88	1	0.7	0.4	0.9	1	0.97	0.87	8.8	12.8	10.3	8.7	0.5	18	2
43_rust_env_BB0.4freq0.9	43_rust_env_BB0.4freq0.9_env18_var2	43_rust_env_BB0.4freq0.9_env18_var2	replicate_29	0.886616273899511	0.111160515784793	0.00222321031569586	43_rust_env_BB0.4freq0.9	environment	200	10000	70	0.5	0.07	0.44	0.3	0.71	0.9	1	0.81	1	0.88	1	0.7	0.4	0.9	1	0.97	0.87	8.8	12.8	10.3	8.7	0.5	18	2
43_rust_env_BB0.4freq0.9	43_rust_env_BB0.4freq0.9_env18_var2	43_rust_env_BB0.4freq0.9_env18_var2	replicate_30	0.828619670747151	0.167159138877163	0.00422119037568594	43_rust_env_BB0.4freq0.9	environment	200	10000	70	0.5	0.07	0.44	0.3	0.71	0.9	1	0.81	1	0.88	1	0.7	0.4	0.9	1	0.97	0.87	8.8	12.8	10.3	8.7	0.5	18	2
43_rust_env_BB0.4freq0.9	43_rust_env_BB0.4freq0.9_env19_var2	43_rust_env_BB0.4freq0.9_env19_var2	replicate_01	0.928694158075601	0.0700171821305842	0.00128865979381443	43_rust_env_BB0.4freq0.9	environment	200	10000	70	0.5	0.07	0.44	0.3	0.71	0.9	1	0.81	1	0.88	1	0.7	0.4	0.9	1	0.97	0.87	8.8	12.8	10.3	8.7	0.5	19	2
43_rust_env_BB0.4freq0.9	43_rust_env_BB0.4freq0.9_env19_var2	43_rust_env_BB0.4freq0.9_env19_var2	replicate_02	0.865935919055649	0.127318718381113	0.00674536256323777	43_rust_env_BB0.4freq0.9	environment	200	10000	70	0.5	0.07	0.44	0.3	0.71	0.9	1	0.81	1	0.88	1	0.7	0.4	0.9	1	0.97	0.87	8.8	12.8	10.3	8.7	0.5	19	2
43_rust_env_BB0.4freq0.9	43_rust_env_BB0.4freq0.9_env19_var2	43_rust_env_BB0.4freq0.9_env19_var2	replicate_03	0.88961038961039	0.108225108225108	0.00216450216450216	43_rust_env_BB0.4freq0.9	environment	200	10000	70	0.5	0.07	0.44	0.3	0.71	0.9	1	0.81	1	0.88	1	0.7	0.4	0.9	1	0.97	0.87	8.8	12.8	10.3	8.7	0.5	19	2
43_rust_env_BB0.4freq0.9	43_rust_env_BB0.4freq0.9_env19_var2	43_rust_env_BB0.4freq0.9_env19_var2	replicate_04	0.958666666666667	0.0413333333333333	0	43_rust_env_BB0.4freq0.9	environment	200	10000	70	0.5	0.07	0.44	0.3	0.71	0.9	1	0.81	1	0.88	1	0.7	0.4	0.9	1	0.97	0.87	8.8	12.8	10.3	8.7	0.5	19	2
43_rust_env_BB0.4freq0.9	43_rust_env_BB0.4freq0.9_env19_var2	43_rust_env_BB0.4freq0.9_env19_var2	replicate_05	0.869713797522426	0.126441691584793	0.00384451089278086	43_rust_env_BB0.4freq0.9	environment	200	10000	70	0.5	0.07	0.44	0.3	0.71	0.9	1	0.81	1	0.88	1	0.7	0.4	0.9	1	0.97	0.87	8.8	12.8	10.3	8.7	0.5	19	2
43_rust_env_BB0.4freq0.9	43_rust_env_BB0.4freq0.9_env19_var2	43_rust_env_BB0.4freq0.9_env19_var2	replicate_06	0.911777301927195	0.0865096359743041	0.00171306209850107	43_rust_env_BB0.4freq0.9	environment	200	10000	70	0.5	0.07	0.44	0.3	0.71	0.9	1	0.81	1	0.88	1	0.7	0.4	0.9	1	0.97	0.87	8.8	12.8	10.3	8.7	0.5	19	2
43_rust_env_BB0.4freq0.9	43_rust_env_BB0.4freq0.9_env19_var2	43_rust_env_BB0.4freq0.9_env19_var2	replicate_07	0.859528907922912	0.135331905781585	0.00513918629550321	43_rust_env_BB0.4freq0.9	environment	200	10000	70	0.5	0.07	0.44	0.3	0.71	0.9	1	0.81	1	0.88	1	0.7	0.4	0.9	1	0.97	0.87	8.8	12.8	10.3	8.7	0.5	19	2
43_rust_env_BB0.4freq0.9	43_rust_env_BB0.4freq0.9_env19_var2	43_rust_env_BB0.4freq0.9_env19_var2	replicate_08	0.887601887601888	0.109395109395109	0.003003003003003	43_rust_env_BB0.4freq0.9	environment	200	10000	70	0.5	0.07	0.44	0.3	0.71	0.9	1	0.81	1	0.88	1	0.7	0.4	0.9	1	0.97	0.87	8.8	12.8	10.3	8.7	0.5	19	2
43_rust_env_BB0.4freq0.9	43_rust_env_BB0.4freq0.9_env19_var2	43_rust_env_BB0.4freq0.9_env19_var2	replicate_09	0.76860910250957	0.222033177371331	0.00935772011909826	43_rust_env_BB0.4freq0.9	environment	200	10000	70	0.5	0.07	0.44	0.3	0.71	0.9	1	0.81	1	0.88	1	0.7	0.4	0.9	1	0.97	0.87	8.8	12.8	10.3	8.7	0.5	19	2
43_rust_env_BB0.4freq0.9	43_rust_env_BB0.4freq0.9_env19_var2	43_rust_env_BB0.4freq0.9_env19_var2	replicate_10	0.866554054054054	0.130067567567568	0.00337837837837838	43_rust_env_BB0.4freq0.9	environment	200	10000	70	0.5	0.07	0.44	0.3	0.71	0.9	1	0.81	1	0.88	1	0.7	0.4	0.9	1	0.97	0.87	8.8	12.8	10.3	8.7	0.5	19	2
43_rust_env_BB0.4freq0.9	43_rust_env_BB0.4freq0.9_env19_var2	43_rust_env_BB0.4freq0.9_env19_var2	replicate_11	0.949674620390456	0.0503253796095445	0	43_rust_env_BB0.4freq0.9	environment	200	10000	70	0.5	0.07	0.44	0.3	0.71	0.9	1	0.81	1	0.88	1	0.7	0.4	0.9	1	0.97	0.87	8.8	12.8	10.3	8.7	0.5	19	2
43_rust_env_BB0.4freq0.9	43_rust_env_BB0.4freq0.9_env19_var2	43_rust_env_BB0.4freq0.9_env19_var2	replicate_12	0.899650959860384	0.0968586387434555	0.00349040139616056	43_rust_env_BB0.4freq0.9	environment	200	10000	70	0.5	0.07	0.44	0.3	0.71	0.9	1	0.81	1	0.88	1	0.7	0.4	0.9	1	0.97	0.87	8.8	12.8	10.3	8.7	0.5	19	2
43_rust_env_BB0.4freq0.9	43_rust_env_BB0.4freq0.9_env19_var2	43_rust_env_BB0.4freq0.9_env19_var2	replicate_13	0.912912912912913	0.0853710853710854	0.00171600171600172	43_rust_env_BB0.4freq0.9	environment	200	10000	70	0.5	0.07	0.44	0.3	0.71	0.9	1	0.81	1	0.88	1	0.7	0.4	0.9	1	0.97	0.87	8.8	12.8	10.3	8.7	0.5	19	2
43_rust_env_BB0.4freq0.9	43_rust_env_BB0.4freq0.9_env19_var2	43_rust_env_BB0.4freq0.9_env19_var2	replicate_14	0.840465309513918	0.154964686331533	0.00457000415454923	43_rust_env_BB0.4freq0.9	environment	200	10000	70	0.5	0.07	0.44	0.3	0.71	0.9	1	0.81	1	0.88	1	0.7	0.4	0.9	1	0.97	0.87	8.8	12.8	10.3	8.7	0.5	19	2
43_rust_env_BB0.4freq0.9	43_rust_env_BB0.4freq0.9_env19_var2	43_rust_env_BB0.4freq0.9_env19_var2	replicate_15	0.89974182444062	0.0985370051635112	0.00172117039586919	43_rust_env_BB0.4freq0.9	environment	200	10000	70	0.5	0.07	0.44	0.3	0.71	0.9	1	0.81	1	0.88	1	0.7	0.4	0.9	1	0.97	0.87	8.8	12.8	10.3	8.7	0.5	19	2
43_rust_env_BB0.4freq0.9	43_rust_env_BB0.4freq0.9_env19_var2	43_rust_env_BB0.4freq0.9_env19_var2	replicate_16	0.841662980981866	0.154356479433879	0.00398053958425475	43_rust_env_BB0.4freq0.9	environment	200	10000	70	0.5	0.07	0.44	0.3	0.71	0.9	1	0.81	1	0.88	1	0.7	0.4	0.9	1	0.97	0.87	8.8	12.8	10.3	8.7	0.5	19	2
43_rust_env_BB0.4freq0.9	43_rust_env_BB0.4freq0.9_env19_var2	43_rust_env_BB0.4freq0.9_env19_var2	replicate_17	0.904699165568731	0.0909090909090909	0.0043917435221783	43_rust_env_BB0.4freq0.9	environment	200	10000	70	0.5	0.07	0.44	0.3	0.71	0.9	1	0.81	1	0.88	1	0.7	0.4	0.9	1	0.97	0.87	8.8	12.8	10.3	8.7	0.5	19	2
43_rust_env_BB0.4freq0.9	43_rust_env_BB0.4freq0.9_env19_var2	43_rust_env_BB0.4freq0.9_env19_var2	replicate_18	0.840777502067825	0.15550041356493	0.00372208436724566	43_rust_env_BB0.4freq0.9	environment	200	10000	70	0.5	0.07	0.44	0.3	0.71	0.9	1	0.81	1	0.88	1	0.7	0.4	0.9	1	0.97	0.87	8.8	12.8	10.3	8.7	0.5	19	2
43_rust_env_BB0.4freq0.9	43_rust_env_BB0.4freq0.9_env19_var2	43_rust_env_BB0.4freq0.9_env19_var2	replicate_19	0.905187074829932	0.092687074829932	0.00212585034013605	43_rust_env_BB0.4freq0.9	environment	200	10000	70	0.5	0.07	0.44	0.3	0.71	0.9	1	0.81	1	0.88	1	0.7	0.4	0.9	1	0.97	0.87	8.8	12.8	10.3	8.7	0.5	19	2
43_rust_env_BB0.4freq0.9	43_rust_env_BB0.4freq0.9_env19_var2	43_rust_env_BB0.4freq0.9_env19_var2	replicate_20	0.923944839114083	0.0756372753865441	0.000417885499373172	43_rust_env_BB0.4freq0.9	environment	200	10000	70	0.5	0.07	0.44	0.3	0.71	0.9	1	0.81	1	0.88	1	0.7	0.4	0.9	1	0.97	0.87	8.8	12.8	10.3	8.7	0.5	19	2
43_rust_env_BB0.4freq0.9	43_rust_env_BB0.4freq0.9_env19_var2	43_rust_env_BB0.4freq0.9_env19_var2	replicate_21	0.945423291792007	0.0537172324881822	0.000859475719810915	43_rust_env_BB0.4freq0.9	environment	200	10000	70	0.5	0.07	0.44	0.3	0.71	0.9	1	0.81	1	0.88	1	0.7	0.4	0.9	1	0.97	0.87	8.8	12.8	10.3	8.7	0.5	19	2
43_rust_env_BB0.4freq0.9	43_rust_env_BB0.4freq0.9_env19_var2	43_rust_env_BB0.4freq0.9_env19_var2	replicate_22	0.866695804195804	0.127185314685315	0.00611888111888112	43_rust_env_BB0.4freq0.9	environment	200	10000	70	0.5	0.07	0.44	0.3	0.71	0.9	1	0.81	1	0.88	1	0.7	0.4	0.9	1	0.97	0.87	8.8	12.8	10.3	8.7	0.5	19	2
43_rust_env_BB0.4freq0.9	43_rust_env_BB0.4freq0.9_env19_var2	43_rust_env_BB0.4freq0.9_env19_var2	replicate_23	0.853187919463087	0.14010067114094	0.00671140939597315	43_rust_env_BB0.4freq0.9	environment	200	10000	70	0.5	0.07	0.44	0.3	0.71	0.9	1	0.81	1	0.88	1	0.7	0.4	0.9	1	0.97	0.87	8.8	12.8	10.3	8.7	0.5	19	2
43_rust_env_BB0.4freq0.9	43_rust_env_BB0.4freq0.9_env19_var2	43_rust_env_BB0.4freq0.9_env19_var2	replicate_24	0.858887952822241	0.135636057287279	0.0054759898904802	43_rust_env_BB0.4freq0.9	environment	200	10000	70	0.5	0.07	0.44	0.3	0.71	0.9	1	0.81	1	0.88	1	0.7	0.4	0.9	1	0.97	0.87	8.8	12.8	10.3	8.7	0.5	19	2
43_rust_env_BB0.4freq0.9	43_rust_env_BB0.4freq0.9_env19_var2	43_rust_env_BB0.4freq0.9_env19_var2	replicate_25	0.868443680137575	0.12725709372313	0.00429922613929493	43_rust_env_BB0.4freq0.9	environment	200	10000	70	0.5	0.07	0.44	0.3	0.71	0.9	1	0.81	1	0.88	1	0.7	0.4	0.9	1	0.97	0.87	8.8	12.8	10.3	8.7	0.5	19	2
43_rust_env_BB0.4freq0.9	43_rust_env_BB0.4freq0.9_env19_var2	43_rust_env_BB0.4freq0.9_env19_var2	replicate_26	0.857205817540767	0.136624063464081	0.00617011899515205	43_rust_env_BB0.4freq0.9	environment	200	10000	70	0.5	0.07	0.44	0.3	0.71	0.9	1	0.81	1	0.88	1	0.7	0.4	0.9	1	0.97	0.87	8.8	12.8	10.3	8.7	0.5	19	2
43_rust_env_BB0.4freq0.9	43_rust_env_BB0.4freq0.9_env19_var2	43_rust_env_BB0.4freq0.9_env19_var2	replicate_27	0.915940766550523	0.0836236933797909	0.000435540069686411	43_rust_env_BB0.4freq0.9	environment	200	10000	70	0.5	0.07	0.44	0.3	0.71	0.9	1	0.81	1	0.88	1	0.7	0.4	0.9	1	0.97	0.87	8.8	12.8	10.3	8.7	0.5	19	2
43_rust_env_BB0.4freq0.9	43_rust_env_BB0.4freq0.9_env19_var2	43_rust_env_BB0.4freq0.9_env19_var2	replicate_28	0.918197725284339	0.0804899387576553	0.00131233595800525	43_rust_env_BB0.4freq0.9	environment	200	10000	70	0.5	0.07	0.44	0.3	0.71	0.9	1	0.81	1	0.88	1	0.7	0.4	0.9	1	0.97	0.87	8.8	12.8	10.3	8.7	0.5	19	2
43_rust_env_BB0.4freq0.9	43_rust_env_BB0.4freq0.9_env19_var2	43_rust_env_BB0.4freq0.9_env19_var2	replicate_29	0.909977827050998	0.0886917960088692	0.00133037694013304	43_rust_env_BB0.4freq0.9	environment	200	10000	70	0.5	0.07	0.44	0.3	0.71	0.9	1	0.81	1	0.88	1	0.7	0.4	0.9	1	0.97	0.87	8.8	12.8	10.3	8.7	0.5	19	2
43_rust_env_BB0.4freq0.9	43_rust_env_BB0.4freq0.9_env19_var2	43_rust_env_BB0.4freq0.9_env19_var2	replicate_30	0.847750865051903	0.146193771626298	0.00605536332179931	43_rust_env_BB0.4freq0.9	environment	200	10000	70	0.5	0.07	0.44	0.3	0.71	0.9	1	0.81	1	0.88	1	0.7	0.4	0.9	1	0.97	0.87	8.8	12.8	10.3	8.7	0.5	19	2
43_rust_env_BB0.4freq0.9	43_rust_env_BB0.4freq0.9_env20_var2	43_rust_env_BB0.4freq0.9_env20_var2	replicate_01	0.906208718626156	0.0889476001761339	0.00484368119771026	43_rust_env_BB0.4freq0.9	environment	200	10000	70	0.5	0.07	0.44	0.3	0.71	0.9	1	0.81	1	0.88	1	0.7	0.4	0.9	1	0.97	0.87	8.8	12.8	10.3	8.7	0.5	20	2
43_rust_env_BB0.4freq0.9	43_rust_env_BB0.4freq0.9_env20_var2	43_rust_env_BB0.4freq0.9_env20_var2	replicate_02	0.90153452685422	0.0937766410912191	0.00468883205456096	43_rust_env_BB0.4freq0.9	environment	200	10000	70	0.5	0.07	0.44	0.3	0.71	0.9	1	0.81	1	0.88	1	0.7	0.4	0.9	1	0.97	0.87	8.8	12.8	10.3	8.7	0.5	20	2
43_rust_env_BB0.4freq0.9	43_rust_env_BB0.4freq0.9_env20_var2	43_rust_env_BB0.4freq0.9_env20_var2	replicate_03	0.880034647033348	0.118666089216111	0.00129926375054136	43_rust_env_BB0.4freq0.9	environment	200	10000	70	0.5	0.07	0.44	0.3	0.71	0.9	1	0.81	1	0.88	1	0.7	0.4	0.9	1	0.97	0.87	8.8	12.8	10.3	8.7	0.5	20	2
43_rust_env_BB0.4freq0.9	43_rust_env_BB0.4freq0.9_env20_var2	43_rust_env_BB0.4freq0.9_env20_var2	replicate_04	0.851397121083827	0.143099068585944	0.00550381033022862	43_rust_env_BB0.4freq0.9	environment	200	10000	70	0.5	0.07	0.44	0.3	0.71	0.9	1	0.81	1	0.88	1	0.7	0.4	0.9	1	0.97	0.87	8.8	12.8	10.3	8.7	0.5	20	2
43_rust_env_BB0.4freq0.9	43_rust_env_BB0.4freq0.9_env20_var2	43_rust_env_BB0.4freq0.9_env20_var2	replicate_05	0.911636045494313	0.0861767279090114	0.00218722659667542	43_rust_env_BB0.4freq0.9	environment	200	10000	70	0.5	0.07	0.44	0.3	0.71	0.9	1	0.81	1	0.88	1	0.7	0.4	0.9	1	0.97	0.87	8.8	12.8	10.3	8.7	0.5	20	2
43_rust_env_BB0.4freq0.9	43_rust_env_BB0.4freq0.9_env20_var2	43_rust_env_BB0.4freq0.9_env20_var2	replicate_06	0.933247200689061	0.0663221360895779	0.000430663221360896	43_rust_env_BB0.4freq0.9	environment	200	10000	70	0.5	0.07	0.44	0.3	0.71	0.9	1	0.81	1	0.88	1	0.7	0.4	0.9	1	0.97	0.87	8.8	12.8	10.3	8.7	0.5	20	2
43_rust_env_BB0.4freq0.9	43_rust_env_BB0.4freq0.9_env20_var2	43_rust_env_BB0.4freq0.9_env20_var2	replicate_07	0.87619461337967	0.120764552562989	0.00304083405734144	43_rust_env_BB0.4freq0.9	environment	200	10000	70	0.5	0.07	0.44	0.3	0.71	0.9	1	0.81	1	0.88	1	0.7	0.4	0.9	1	0.97	0.87	8.8	12.8	10.3	8.7	0.5	20	2
43_rust_env_BB0.4freq0.9	43_rust_env_BB0.4freq0.9_env20_var2	43_rust_env_BB0.4freq0.9_env20_var2	replicate_08	0.903283052351375	0.0953859804791482	0.00133096716947649	43_rust_env_BB0.4freq0.9	environment	200	10000	70	0.5	0.07	0.44	0.3	0.71	0.9	1	0.81	1	0.88	1	0.7	0.4	0.9	1	0.97	0.87	8.8	12.8	10.3	8.7	0.5	20	2
43_rust_env_BB0.4freq0.9	43_rust_env_BB0.4freq0.9_env20_var2	43_rust_env_BB0.4freq0.9_env20_var2	replicate_09	0.871101871101871	0.125571725571726	0.00332640332640333	43_rust_env_BB0.4freq0.9	environment	200	10000	70	0.5	0.07	0.44	0.3	0.71	0.9	1	0.81	1	0.88	1	0.7	0.4	0.9	1	0.97	0.87	8.8	12.8	10.3	8.7	0.5	20	2
43_rust_env_BB0.4freq0.9	43_rust_env_BB0.4freq0.9_env20_var2	43_rust_env_BB0.4freq0.9_env20_var2	replicate_10	0.876532769556025	0.12093023255814	0.00253699788583509	43_rust_env_BB0.4freq0.9	environment	200	10000	70	0.5	0.07	0.44	0.3	0.71	0.9	1	0.81	1	0.88	1	0.7	0.4	0.9	1	0.97	0.87	8.8	12.8	10.3	8.7	0.5	20	2
43_rust_env_BB0.4freq0.9	43_rust_env_BB0.4freq0.9_env20_var2	43_rust_env_BB0.4freq0.9_env20_var2	replicate_11	0.920292977165015	0.0792761740629039	0.000430848772081	43_rust_env_BB0.4freq0.9	environment	200	10000	70	0.5	0.07	0.44	0.3	0.71	0.9	1	0.81	1	0.88	1	0.7	0.4	0.9	1	0.97	0.87	8.8	12.8	10.3	8.7	0.5	20	2
43_rust_env_BB0.4freq0.9	43_rust_env_BB0.4freq0.9_env20_var2	43_rust_env_BB0.4freq0.9_env20_var2	replicate_12	0.876182287188306	0.122098022355976	0.00171969045571797	43_rust_env_BB0.4freq0.9	environment	200	10000	70	0.5	0.07	0.44	0.3	0.71	0.9	1	0.81	1	0.88	1	0.7	0.4	0.9	1	0.97	0.87	8.8	12.8	10.3	8.7	0.5	20	2
43_rust_env_BB0.4freq0.9	43_rust_env_BB0.4freq0.9_env20_var2	43_rust_env_BB0.4freq0.9_env20_var2	replicate_13	0.910025706940874	0.0874035989717224	0.0025706940874036	43_rust_env_BB0.4freq0.9	environment	200	10000	70	0.5	0.07	0.44	0.3	0.71	0.9	1	0.81	1	0.88	1	0.7	0.4	0.9	1	0.97	0.87	8.8	12.8	10.3	8.7	0.5	20	2
43_rust_env_BB0.4freq0.9	43_rust_env_BB0.4freq0.9_env20_var2	43_rust_env_BB0.4freq0.9_env20_var2	replicate_14	0.889877170690385	0.107581533248623	0.00254129606099111	43_rust_env_BB0.4freq0.9	environment	200	10000	70	0.5	0.07	0.44	0.3	0.71	0.9	1	0.81	1	0.88	1	0.7	0.4	0.9	1	0.97	0.87	8.8	12.8	10.3	8.7	0.5	20	2
43_rust_env_BB0.4freq0.9	43_rust_env_BB0.4freq0.9_env20_var2	43_rust_env_BB0.4freq0.9_env20_var2	replicate_15	0.88955223880597	0.107462686567164	0.00298507462686567	43_rust_env_BB0.4freq0.9	environment	200	10000	70	0.5	0.07	0.44	0.3	0.71	0.9	1	0.81	1	0.88	1	0.7	0.4	0.9	1	0.97	0.87	8.8	12.8	10.3	8.7	0.5	20	2
43_rust_env_BB0.4freq0.9	43_rust_env_BB0.4freq0.9_env20_var2	43_rust_env_BB0.4freq0.9_env20_var2	replicate_16	0.933920704845815	0.066079295154185	0	43_rust_env_BB0.4freq0.9	environment	200	10000	70	0.5	0.07	0.44	0.3	0.71	0.9	1	0.81	1	0.88	1	0.7	0.4	0.9	1	0.97	0.87	8.8	12.8	10.3	8.7	0.5	20	2
43_rust_env_BB0.4freq0.9	43_rust_env_BB0.4freq0.9_env20_var2	43_rust_env_BB0.4freq0.9_env20_var2	replicate_17	0.884312007011394	0.113935144609991	0.00175284837861525	43_rust_env_BB0.4freq0.9	environment	200	10000	70	0.5	0.07	0.44	0.3	0.71	0.9	1	0.81	1	0.88	1	0.7	0.4	0.9	1	0.97	0.87	8.8	12.8	10.3	8.7	0.5	20	2
43_rust_env_BB0.4freq0.9	43_rust_env_BB0.4freq0.9_env20_var2	43_rust_env_BB0.4freq0.9_env20_var2	replicate_18	0.901318587834964	0.0965546575925138	0.00212675457252233	43_rust_env_BB0.4freq0.9	environment	200	10000	70	0.5	0.07	0.44	0.3	0.71	0.9	1	0.81	1	0.88	1	0.7	0.4	0.9	1	0.97	0.87	8.8	12.8	10.3	8.7	0.5	20	2
43_rust_env_BB0.4freq0.9	43_rust_env_BB0.4freq0.9_env20_var2	43_rust_env_BB0.4freq0.9_env20_var2	replicate_19	0.884196778406617	0.115803221593383	0	43_rust_env_BB0.4freq0.9	environment	200	10000	70	0.5	0.07	0.44	0.3	0.71	0.9	1	0.81	1	0.88	1	0.7	0.4	0.9	1	0.97	0.87	8.8	12.8	10.3	8.7	0.5	20	2
43_rust_env_BB0.4freq0.9	43_rust_env_BB0.4freq0.9_env20_var2	43_rust_env_BB0.4freq0.9_env20_var2	replicate_20	0.862521150592217	0.134517766497462	0.00296108291032149	43_rust_env_BB0.4freq0.9	environment	200	10000	70	0.5	0.07	0.44	0.3	0.71	0.9	1	0.81	1	0.88	1	0.7	0.4	0.9	1	0.97	0.87	8.8	12.8	10.3	8.7	0.5	20	2
43_rust_env_BB0.4freq0.9	43_rust_env_BB0.4freq0.9_env20_var2	43_rust_env_BB0.4freq0.9_env20_var2	replicate_21	0.948984003458712	0.0505836575875486	0.000432338953739732	43_rust_env_BB0.4freq0.9	environment	200	10000	70	0.5	0.07	0.44	0.3	0.71	0.9	1	0.81	1	0.88	1	0.7	0.4	0.9	1	0.97	0.87	8.8	12.8	10.3	8.7	0.5	20	2
43_rust_env_BB0.4freq0.9	43_rust_env_BB0.4freq0.9_env20_var2	43_rust_env_BB0.4freq0.9_env20_var2	replicate_22	0.872586872586873	0.122265122265122	0.00514800514800515	43_rust_env_BB0.4freq0.9	environment	200	10000	70	0.5	0.07	0.44	0.3	0.71	0.9	1	0.81	1	0.88	1	0.7	0.4	0.9	1	0.97	0.87	8.8	12.8	10.3	8.7	0.5	20	2
43_rust_env_BB0.4freq0.9	43_rust_env_BB0.4freq0.9_env20_var2	43_rust_env_BB0.4freq0.9_env20_var2	replicate_23	0.840307429547395	0.15200683176772	0.00768573868488471	43_rust_env_BB0.4freq0.9	environment	200	10000	70	0.5	0.07	0.44	0.3	0.71	0.9	1	0.81	1	0.88	1	0.7	0.4	0.9	1	0.97	0.87	8.8	12.8	10.3	8.7	0.5	20	2
43_rust_env_BB0.4freq0.9	43_rust_env_BB0.4freq0.9_env20_var2	43_rust_env_BB0.4freq0.9_env20_var2	replicate_24	0.917503273679616	0.0794412920122217	0.00305543430816237	43_rust_env_BB0.4freq0.9	environment	200	10000	70	0.5	0.07	0.44	0.3	0.71	0.9	1	0.81	1	0.88	1	0.7	0.4	0.9	1	0.97	0.87	8.8	12.8	10.3	8.7	0.5	20	2
43_rust_env_BB0.4freq0.9	43_rust_env_BB0.4freq0.9_env20_var2	43_rust_env_BB0.4freq0.9_env20_var2	replicate_25	0.910822510822511	0.0887445887445888	0.000432900432900433	43_rust_env_BB0.4freq0.9	environment	200	10000	70	0.5	0.07	0.44	0.3	0.71	0.9	1	0.81	1	0.88	1	0.7	0.4	0.9	1	0.97	0.87	8.8	12.8	10.3	8.7	0.5	20	2
43_rust_env_BB0.4freq0.9	43_rust_env_BB0.4freq0.9_env20_var2	43_rust_env_BB0.4freq0.9_env20_var2	replicate_26	0.921610169491525	0.0783898305084746	0	43_rust_env_BB0.4freq0.9	environment	200	10000	70	0.5	0.07	0.44	0.3	0.71	0.9	1	0.81	1	0.88	1	0.7	0.4	0.9	1	0.97	0.87	8.8	12.8	10.3	8.7	0.5	20	2
43_rust_env_BB0.4freq0.9	43_rust_env_BB0.4freq0.9_env20_var2	43_rust_env_BB0.4freq0.9_env20_var2	replicate_27	0.861157024793388	0.130578512396694	0.00826446280991736	43_rust_env_BB0.4freq0.9	environment	200	10000	70	0.5	0.07	0.44	0.3	0.71	0.9	1	0.81	1	0.88	1	0.7	0.4	0.9	1	0.97	0.87	8.8	12.8	10.3	8.7	0.5	20	2
43_rust_env_BB0.4freq0.9	43_rust_env_BB0.4freq0.9_env20_var2	43_rust_env_BB0.4freq0.9_env20_var2	replicate_28	0.904212860310421	0.0940133037694013	0.00177383592017738	43_rust_env_BB0.4freq0.9	environment	200	10000	70	0.5	0.07	0.44	0.3	0.71	0.9	1	0.81	1	0.88	1	0.7	0.4	0.9	1	0.97	0.87	8.8	12.8	10.3	8.7	0.5	20	2
43_rust_env_BB0.4freq0.9	43_rust_env_BB0.4freq0.9_env20_var2	43_rust_env_BB0.4freq0.9_env20_var2	replicate_29	0.921333333333333	0.0777777777777778	0.000888888888888889	43_rust_env_BB0.4freq0.9	environment	200	10000	70	0.5	0.07	0.44	0.3	0.71	0.9	1	0.81	1	0.88	1	0.7	0.4	0.9	1	0.97	0.87	8.8	12.8	10.3	8.7	0.5	20	2
43_rust_env_BB0.4freq0.9	43_rust_env_BB0.4freq0.9_env20_var2	43_rust_env_BB0.4freq0.9_env20_var2	replicate_30	0.839760068551842	0.154670094258783	0.00556983718937446	43_rust_env_BB0.4freq0.9	environment	200	10000	70	0.5	0.07	0.44	0.3	0.71	0.9	1	0.81	1	0.88	1	0.7	0.4	0.9	1	0.97	0.87	8.8	12.8	10.3	8.7	0.5	20	2
