# Supplementary material for: Balancing selection via life-history trade-offs maintains an inversion polymorphism in a seaweed fly
Source: Nat Commun. 2020 Feb 3;11:670. doi: 10.1038/s41467-020-14479-7 (PMC6997199; doi:10.1038/s41467-020-14479-7)
Supplement: Supplementary file 4 — Source Data [file 41467_2020_14479_MOESM4_ESM.zip › source_data/Fig_S10D.txt]

X.ensemble experience parametersChanging survivalFemalesAA survivalFemalesAB survivalFemalesBB survivalMalesAA survivalMalesAB survivalMalesBB reprodMalesAA reprodMalesAB reprodMalesBB malesFreqDepCoef environmentTime environmentTimeVariation freq_AA freq_AB freq_BB freq_a
61_rust_freq_repro 61_rust_freq_repro_BB0.4_freq0_env7_low freq_env 0.71 0.9 1 0.81 1 0.88 1 0.7 0.4 0 7 2 0 0 1 0
61_rust_freq_repro 61_rust_freq_repro_BB0.4_freq0.1_env7_low freq_env 0.71 0.9 1 0.81 1 0.88 1 0.7 0.4 0.1 7 2 0 0 1 0
61_rust_freq_repro 61_rust_freq_repro_BB0.4_freq0.2_env7_low freq_env 0.71 0.9 1 0.81 1 0.88 1 0.7 0.4 0.2 7 2 0 0 1 0
61_rust_freq_repro 61_rust_freq_repro_BB0.4_freq0.3_env7_low freq_env 0.71 0.9 1 0.81 1 0.88 1 0.7 0.4 0.3 7 2 0 0 1 0
61_rust_freq_repro 61_rust_freq_repro_BB0.4_freq0.4_env7_low freq_env 0.71 0.9 1 0.81 1 0.88 1 0.7 0.4 0.4 7 2 0 0 1 0
61_rust_freq_repro 61_rust_freq_repro_BB0.4_freq0.5_env7_low freq_env 0.71 0.9 1 0.81 1 0.88 1 0.7 0.4 0.5 7 2 0 0 1 0
61_rust_freq_repro 61_rust_freq_repro_BB0.4_freq0.6_env7_low freq_env 0.71 0.9 1 0.81 1 0.88 1 0.7 0.4 0.6 7 2 0.00422485393917478 0.104344336799051 0.891430809261774 0.0563970223387004
61_rust_freq_repro 61_rust_freq_repro_BB0.4_freq0.7_env7_low freq_env 0.71 0.9 1 0.81 1 0.88 1 0.7 0.4 0.7 7 2 0.0239813773092739 0.276220516220778 0.699798106469948 0.162091635419663
61_rust_freq_repro 61_rust_freq_repro_BB0.4_freq0.8_env7_low freq_env 0.71 0.9 1 0.81 1 0.88 1 0.7 0.4 0.8 7 2 0.0533262406215085 0.375108994017629 0.571564765360862 0.240880737630323
61_rust_freq_repro 61_rust_freq_repro_BB0.4_freq0.9_env7_low freq_env 0.71 0.9 1 0.81 1 0.88 1 0.7 0.4 0.9 7 2 0.104073392638456 0.441269662315701 0.454656945045843 0.324708223796307
61_rust_freq_repro 61_rust_freq_repro_BB0.4_freq0_env8_low freq_env 0.71 0.9 1 0.81 1 0.88 1 0.7 0.4 0 8 2 0 0 1 0
61_rust_freq_repro 61_rust_freq_repro_BB0.4_freq0.1_env8_low freq_env 0.71 0.9 1 0.81 1 0.88 1 0.7 0.4 0.1 8 2 0 0 1 0
61_rust_freq_repro 61_rust_freq_repro_BB0.4_freq0.2_env8_low freq_env 0.71 0.9 1 0.81 1 0.88 1 0.7 0.4 0.2 8 2 0 0 1 0
61_rust_freq_repro 61_rust_freq_repro_BB0.4_freq0.3_env8_low freq_env 0.71 0.9 1 0.81 1 0.88 1 0.7 0.4 0.3 8 2 0.000151053459546189 0.0210026773996206 0.978846269140833 0.0106523921593565
61_rust_freq_repro 61_rust_freq_repro_BB0.4_freq0.4_env8_low freq_env 0.71 0.9 1 0.81 1 0.88 1 0.7 0.4 0.4 8 2 0.00488643928640518 0.144439895820236 0.850673664893359 0.0771063871965231
61_rust_freq_repro 61_rust_freq_repro_BB0.4_freq0.5_env8_low freq_env 0.71 0.9 1 0.81 1 0.88 1 0.7 0.4 0.5 8 2 0.0169826357638034 0.239995797068961 0.743021567167236 0.136980534298284
61_rust_freq_repro 61_rust_freq_repro_BB0.4_freq0.6_env8_low freq_env 0.71 0.9 1 0.81 1 0.88 1 0.7 0.4 0.6 8 2 0.0375071128112017 0.331970153522552 0.630522733666247 0.203492189572478
61_rust_freq_repro 61_rust_freq_repro_BB0.4_freq0.7_env8_low freq_env 0.71 0.9 1 0.81 1 0.88 1 0.7 0.4 0.7 8 2 0.0606581110739703 0.402250115475572 0.537091773450457 0.261783168811756
61_rust_freq_repro 61_rust_freq_repro_BB0.4_freq0.8_env8_low freq_env 0.71 0.9 1 0.81 1 0.88 1 0.7 0.4 0.8 8 2 0.0864232329512712 0.457021605135644 0.456555161913085 0.314934035519093
61_rust_freq_repro 61_rust_freq_repro_BB0.4_freq0.9_env8_low freq_env 0.71 0.9 1 0.81 1 0.88 1 0.7 0.4 0.9 8 2 0.130898577527246 0.502841674091269 0.366259748381485 0.382319414572881
61_rust_freq_repro 61_rust_freq_repro_BB0.4_freq0_env9_low freq_env 0.71 0.9 1 0.81 1 0.88 1 0.7 0.4 0 9 2 0.00164339516843361 0.0734036346300349 0.924952970201531 0.0383452124834511
61_rust_freq_repro 61_rust_freq_repro_BB0.4_freq0.1_env9_low freq_env 0.71 0.9 1 0.81 1 0.88 1 0.7 0.4 0.1 9 2 0.00524952632102412 0.152236311655837 0.842514162023139 0.0813676821489424
61_rust_freq_repro 61_rust_freq_repro_BB0.4_freq0.2_env9_low freq_env 0.71 0.9 1 0.81 1 0.88 1 0.7 0.4 0.2 9 2 0.0122435813379607 0.22551887016419 0.76223754849785 0.125003016420055
61_rust_freq_repro 61_rust_freq_repro_BB0.4_freq0.3_env9_low freq_env 0.71 0.9 1 0.81 1 0.88 1 0.7 0.4 0.3 9 2 0.0208865762388124 0.284749611101914 0.694363812659274 0.163261381789769
61_rust_freq_repro 61_rust_freq_repro_BB0.4_freq0.4_env9_low freq_env 0.71 0.9 1 0.81 1 0.88 1 0.7 0.4 0.4 9 2 0.0350916494298185 0.343596943357717 0.621311407212465 0.206890121108677
61_rust_freq_repro 61_rust_freq_repro_BB0.4_freq0.5_env9_low freq_env 0.71 0.9 1 0.81 1 0.88 1 0.7 0.4 0.5 9 2 0.0527943178649611 0.399184726769133 0.548020955365906 0.252386681249528
61_rust_freq_repro 61_rust_freq_repro_BB0.4_freq0.6_env9_low freq_env 0.71 0.9 1 0.81 1 0.88 1 0.7 0.4 0.6 9 2 0.0765751134799295 0.438842090975196 0.484582795544875 0.295996158967527
61_rust_freq_repro 61_rust_freq_repro_BB0.4_freq0.7_env9_low freq_env 0.71 0.9 1 0.81 1 0.88 1 0.7 0.4 0.7 9 2 0.105279394903297 0.483332331096177 0.411388274000525 0.346945560451386
61_rust_freq_repro 61_rust_freq_repro_BB0.4_freq0.8_env9_low freq_env 0.71 0.9 1 0.81 1 0.88 1 0.7 0.4 0.8 9 2 0.131509523711673 0.510784998428024 0.357705477860303 0.386902022925685
61_rust_freq_repro 61_rust_freq_repro_BB0.4_freq0.9_env9_low freq_env 0.71 0.9 1 0.81 1 0.88 1 0.7 0.4 0.9 9 2 0.175790386134353 0.527767356926685 0.296442256938962 0.439674064597695
61_rust_freq_repro 61_rust_freq_repro_BB0.4_freq0_env10_low freq_env 0.71 0.9 1 0.81 1 0.88 1 0.7 0.4 0 10 2 0.0262550974182366 0.310088329515838 0.663656573065925 0.181299262176156
61_rust_freq_repro 61_rust_freq_repro_BB0.4_freq0.1_env10_low freq_env 0.71 0.9 1 0.81 1 0.88 1 0.7 0.4 0.1 10 2 0.0358679728869013 0.3523387186063 0.611793308506798 0.212037332190051
61_rust_freq_repro 61_rust_freq_repro_BB0.4_freq0.2_env10_low freq_env 0.71 0.9 1 0.81 1 0.88 1 0.7 0.4 0.2 10 2 0.048734454702819 0.394647944799894 0.556617600497287 0.246058427102766
61_rust_freq_repro 61_rust_freq_repro_BB0.4_freq0.3_env10_low freq_env 0.71 0.9 1 0.81 1 0.88 1 0.7 0.4 0.3 10 2 0.0636858746295621 0.425293845528129 0.511020279842309 0.276332797393626
61_rust_freq_repro 61_rust_freq_repro_BB0.4_freq0.4_env10_low freq_env 0.71 0.9 1 0.81 1 0.88 1 0.7 0.4 0.4 10 2 0.0815806364302076 0.464714325167378 0.453705038402415 0.313937799013897
61_rust_freq_repro 61_rust_freq_repro_BB0.4_freq0.5_env10_low freq_env 0.71 0.9 1 0.81 1 0.88 1 0.7 0.4 0.5 10 2 0.104984072607217 0.493284720818481 0.401731206574302 0.351626433016457
61_rust_freq_repro 61_rust_freq_repro_BB0.4_freq0.6_env10_low freq_env 0.71 0.9 1 0.81 1 0.88 1 0.7 0.4 0.6 10 2 0.127237478028062 0.52154061210704 0.351221909864898 0.388007784081582
61_rust_freq_repro 61_rust_freq_repro_BB0.4_freq0.7_env10_low freq_env 0.71 0.9 1 0.81 1 0.88 1 0.7 0.4 0.7 10 2 0.154781530931221 0.528119157241472 0.317099311827307 0.418841109551957
61_rust_freq_repro 61_rust_freq_repro_BB0.4_freq0.8_env10_low freq_env 0.71 0.9 1 0.81 1 0.88 1 0.7 0.4 0.8 10 2 0.188824408181255 0.545130698305944 0.266044893512801 0.461389757334227
61_rust_freq_repro 61_rust_freq_repro_BB0.4_freq0.9_env10_low freq_env 0.71 0.9 1 0.81 1 0.88 1 0.7 0.4 0.9 10 2 0.231215628182317 0.547085167013756 0.221699204803927 0.504758211689195
61_rust_freq_repro 61_rust_freq_repro_BB0.4_freq0_env11_low freq_env 0.71 0.9 1 0.81 1 0.88 1 0.7 0.4 0 11 2 0.0724756807413315 0.448181405271984 0.479342913986684 0.296566383377324
61_rust_freq_repro 61_rust_freq_repro_BB0.4_freq0.1_env11_low freq_env 0.71 0.9 1 0.81 1 0.88 1 0.7 0.4 0.1 11 2 0.0844258750417302 0.47237142029621 0.443202704662059 0.320611585189835
61_rust_freq_repro 61_rust_freq_repro_BB0.4_freq0.2_env11_low freq_env 0.71 0.9 1 0.81 1 0.88 1 0.7 0.4 0.2 11 2 0.0981594325068813 0.487951187448129 0.413889380044989 0.342135026230946
61_rust_freq_repro 61_rust_freq_repro_BB0.4_freq0.3_env11_low freq_env 0.71 0.9 1 0.81 1 0.88 1 0.7 0.4 0.3 11 2 0.122781889648683 0.512545900687032 0.364672209664285 0.379054839992199
61_rust_freq_repro 61_rust_freq_repro_BB0.4_freq0.4_env11_low freq_env 0.71 0.9 1 0.81 1 0.88 1 0.7 0.4 0.4 11 2 0.142790469704226 0.525983209896105 0.331226320399669 0.405782074652278
61_rust_freq_repro 61_rust_freq_repro_BB0.4_freq0.5_env11_low freq_env 0.71 0.9 1 0.81 1 0.88 1 0.7 0.4 0.5 11 2 0.167575021721077 0.540288069336204 0.292136908942718 0.437719056389179
61_rust_freq_repro 61_rust_freq_repro_BB0.4_freq0.6_env11_low freq_env 0.71 0.9 1 0.81 1 0.88 1 0.7 0.4 0.6 11 2 0.196733535754168 0.549903267229972 0.253363197015859 0.471685169369154
61_rust_freq_repro 61_rust_freq_repro_BB0.4_freq0.7_env11_low freq_env 0.71 0.9 1 0.81 1 0.88 1 0.7 0.4 0.7 11 2 0.225397554286796 0.551711399174423 0.222891046538781 0.501253253874007
61_rust_freq_repro 61_rust_freq_repro_BB0.4_freq0.8_env11_low freq_env 0.71 0.9 1 0.81 1 0.88 1 0.7 0.4 0.8 11 2 0.262093728291127 0.549558638519851 0.188347633189023 0.536873047551052
61_rust_freq_repro 61_rust_freq_repro_BB0.4_freq0.9_env11_low freq_env 0.71 0.9 1 0.81 1 0.88 1 0.7 0.4 0.9 11 2 0.299959560674715 0.539836272710222 0.160204166615063 0.569877697029826
61_rust_freq_repro 61_rust_freq_repro_BB0.4_freq0_env12_low freq_env 0.71 0.9 1 0.81 1 0.88 1 0.7 0.4 0 12 2 0.127367199657374 0.524336848061106 0.34829595228152 0.389535623687927
61_rust_freq_repro 61_rust_freq_repro_BB0.4_freq0.1_env12_low freq_env 0.71 0.9 1 0.81 1 0.88 1 0.7 0.4 0.1 12 2 0.149254758562833 0.533137582463618 0.317607658973549 0.415823549794642
61_rust_freq_repro 61_rust_freq_repro_BB0.4_freq0.2_env12_low freq_env 0.71 0.9 1 0.81 1 0.88 1 0.7 0.4 0.2 12 2 0.169639890085739 0.543353503314924 0.287006606599338 0.441316641743201
61_rust_freq_repro 61_rust_freq_repro_BB0.4_freq0.3_env12_low freq_env 0.71 0.9 1 0.81 1 0.88 1 0.7 0.4 0.3 12 2 0.198915579173668 0.547374248268549 0.253710172557783 0.472602703307942
61_rust_freq_repro 61_rust_freq_repro_BB0.4_freq0.4_env12_low freq_env 0.71 0.9 1 0.81 1 0.88 1 0.7 0.4 0.4 12 2 0.224934297258616 0.553058422779871 0.222007279961514 0.501463508648551
61_rust_freq_repro 61_rust_freq_repro_BB0.4_freq0.5_env12_low freq_env 0.71 0.9 1 0.81 1 0.88 1 0.7 0.4 0.5 12 2 0.255968253237764 0.551041990831209 0.192989755931027 0.531489248653368
61_rust_freq_repro 61_rust_freq_repro_BB0.4_freq0.6_env12_low freq_env 0.71 0.9 1 0.81 1 0.88 1 0.7 0.4 0.6 12 2 0.282330684253337 0.545475040718389 0.172194275028274 0.555068204612531
61_rust_freq_repro 61_rust_freq_repro_BB0.4_freq0.7_env12_low freq_env 0.71 0.9 1 0.81 1 0.88 1 0.7 0.4 0.7 12 2 0.321183639412082 0.533270163166625 0.145546197421293 0.587818720995395
61_rust_freq_repro 61_rust_freq_repro_BB0.4_freq0.8_env12_low freq_env 0.71 0.9 1 0.81 1 0.88 1 0.7 0.4 0.8 12 2 0.34968446214678 0.524185928834529 0.126129609018691 0.611777426564044
61_rust_freq_repro 61_rust_freq_repro_BB0.4_freq0.9_env12_low freq_env 0.71 0.9 1 0.81 1 0.88 1 0.7 0.4 0.9 12 2 0.3930212098201 0.502075619135753 0.104903171044148 0.644059019387976
61_rust_freq_repro 61_rust_freq_repro_BB0.4_freq0_env13_low freq_env 0.71 0.9 1 0.81 1 0.88 1 0.7 0.4 0 13 2 0.212098984214852 0.548376393848572 0.239524621936577 0.486287181139137
61_rust_freq_repro 61_rust_freq_repro_BB0.4_freq0.1_env13_low freq_env 0.71 0.9 1 0.81 1 0.88 1 0.7 0.4 0.1 13 2 0.237749709728251 0.546502563010423 0.215747727261326 0.511000991233463
61_rust_freq_repro 61_rust_freq_repro_BB0.4_freq0.2_env13_low freq_env 0.71 0.9 1 0.81 1 0.88 1 0.7 0.4 0.2 13 2 0.269847581465107 0.545162042099677 0.184990376435216 0.542428602514946
61_rust_freq_repro 61_rust_freq_repro_BB0.4_freq0.3_env13_low freq_env 0.71 0.9 1 0.81 1 0.88 1 0.7 0.4 0.3 13 2 0.291254145780245 0.543730811914187 0.165015042305568 0.563119551737339
61_rust_freq_repro 61_rust_freq_repro_BB0.4_freq0.4_env13_low freq_env 0.71 0.9 1 0.81 1 0.88 1 0.7 0.4 0.4 13 2 0.334987201078101 0.526314377535202 0.138698421386698 0.598144389845702
61_rust_freq_repro 61_rust_freq_repro_BB0.4_freq0.5_env13_low freq_env 0.71 0.9 1 0.81 1 0.88 1 0.7 0.4 0.5 13 2 0.364899125732734 0.516038738159013 0.119062136108253 0.62291849481224
61_rust_freq_repro 61_rust_freq_repro_BB0.4_freq0.6_env13_low freq_env 0.71 0.9 1 0.81 1 0.88 1 0.7 0.4 0.6 13 2 0.400342035149478 0.497761048255989 0.101896916594532 0.649222559277473
61_rust_freq_repro 61_rust_freq_repro_BB0.4_freq0.7_env13_low freq_env 0.71 0.9 1 0.81 1 0.88 1 0.7 0.4 0.7 13 2 0.436492442178713 0.476057834051808 0.0874497237694796 0.674521359204617
61_rust_freq_repro 61_rust_freq_repro_BB0.4_freq0.8_env13_low freq_env 0.71 0.9 1 0.81 1 0.88 1 0.7 0.4 0.8 13 2 0.46284124884317 0.46049678911148 0.0766619620453506 0.69308964339891
61_rust_freq_repro 61_rust_freq_repro_BB0.4_freq0.9_env13_low freq_env 0.71 0.9 1 0.81 1 0.88 1 0.7 0.4 0.9 13 2 0.50118033520983 0.434124074280781 0.064695590509389 0.71824237235022
61_rust_freq_repro 61_rust_freq_repro_BB0.4_freq0_env14_low freq_env 0.71 0.9 1 0.81 1 0.88 1 0.7 0.4 0 14 2 0.305074529076162 0.531105547999475 0.163819922924363 0.5706273030759
61_rust_freq_repro 61_rust_freq_repro_BB0.4_freq0.1_env14_low freq_env 0.71 0.9 1 0.81 1 0.88 1 0.7 0.4 0.1 14 2 0.34838118875397 0.517881897761764 0.133736913484266 0.607322137634852
61_rust_freq_repro 61_rust_freq_repro_BB0.4_freq0.2_env14_low freq_env 0.71 0.9 1 0.81 1 0.88 1 0.7 0.4 0.2 14 2 0.384672804535139 0.500034515594594 0.115292679870266 0.634690062332436
61_rust_freq_repro 61_rust_freq_repro_BB0.4_freq0.3_env14_low freq_env 0.71 0.9 1 0.81 1 0.88 1 0.7 0.4 0.3 14 2 0.421448924291941 0.482441884634599 0.0961091910734599 0.662669866609241
61_rust_freq_repro 61_rust_freq_repro_BB0.4_freq0.4_env14_low freq_env 0.71 0.9 1 0.81 1 0.88 1 0.7 0.4 0.4 14 2 0.46029470818954 0.461719552066632 0.0779857397438275 0.691154484222856
61_rust_freq_repro 61_rust_freq_repro_BB0.4_freq0.5_env14_low freq_env 0.71 0.9 1 0.81 1 0.88 1 0.7 0.4 0.5 14 2 0.488965071765279 0.443279558354808 0.0677553698799125 0.710604850942683
61_rust_freq_repro 61_rust_freq_repro_BB0.4_freq0.6_env14_low freq_env 0.71 0.9 1 0.81 1 0.88 1 0.7 0.4 0.6 14 2 0.526907748072084 0.416398191416125 0.056694060511791 0.735106843780146
61_rust_freq_repro 61_rust_freq_repro_BB0.4_freq0.7_env14_low freq_env 0.71 0.9 1 0.81 1 0.88 1 0.7 0.4 0.7 14 2 0.552513328448141 0.396264150305262 0.0512225212465967 0.750645403600772
61_rust_freq_repro 61_rust_freq_repro_BB0.4_freq0.8_env14_low freq_env 0.71 0.9 1 0.81 1 0.88 1 0.7 0.4 0.8 14 2 0.582353214469993 0.373931278963626 0.0437155065663813 0.769318853951806
61_rust_freq_repro 61_rust_freq_repro_BB0.4_freq0.9_env14_low freq_env 0.71 0.9 1 0.81 1 0.88 1 0.7 0.4 0.9 14 2 0.609826203221607 0.353014449047739 0.0371593477306535 0.786333427745477
61_rust_freq_repro 61_rust_freq_repro_BB0.4_freq0_env15_low freq_env 0.71 0.9 1 0.81 1 0.88 1 0.7 0.4 0 15 2 0.434217167292593 0.47485163787989 0.0909311948275169 0.671642986232538
61_rust_freq_repro 61_rust_freq_repro_BB0.4_freq0.1_env15_low freq_env 0.71 0.9 1 0.81 1 0.88 1 0.7 0.4 0.1 15 2 0.475127995126695 0.448863399589177 0.0760086052841281 0.699559694921283
61_rust_freq_repro 61_rust_freq_repro_BB0.4_freq0.2_env15_low freq_env 0.71 0.9 1 0.81 1 0.88 1 0.7 0.4 0.2 15 2 0.500384289815661 0.431631290871483 0.0679844193128565 0.716199935251402
61_rust_freq_repro 61_rust_freq_repro_BB0.4_freq0.3_env15_low freq_env 0.71 0.9 1 0.81 1 0.88 1 0.7 0.4 0.3 15 2 0.550297699001702 0.397041088548823 0.0526612124494747 0.748818243276114
61_rust_freq_repro 61_rust_freq_repro_BB0.4_freq0.4_env15_low freq_env 0.71 0.9 1 0.81 1 0.88 1 0.7 0.4 0.4 15 2 0.577224171717121 0.378815090806844 0.0439607374760354 0.766631717120543
61_rust_freq_repro 61_rust_freq_repro_BB0.4_freq0.5_env15_low freq_env 0.71 0.9 1 0.81 1 0.88 1 0.7 0.4 0.5 15 2 0.614855479175282 0.350469324993887 0.0346751958308312 0.790090141672225
61_rust_freq_repro 61_rust_freq_repro_BB0.4_freq0.6_env15_low freq_env 0.71 0.9 1 0.81 1 0.88 1 0.7 0.4 0.6 15 2 0.633605980874977 0.334500856379443 0.03189316274558 0.800856409064698
61_rust_freq_repro 61_rust_freq_repro_BB0.4_freq0.7_env15_low freq_env 0.71 0.9 1 0.81 1 0.88 1 0.7 0.4 0.7 15 2 0.661419170020689 0.311425568280113 0.0271552616991974 0.817131954160746
61_rust_freq_repro 61_rust_freq_repro_BB0.4_freq0.8_env15_low freq_env 0.71 0.9 1 0.81 1 0.88 1 0.7 0.4 0.8 15 2 0.68597051290895 0.292971907999194 0.0210575790918566 0.832456466908547
61_rust_freq_repro 61_rust_freq_repro_BB0.4_freq0.9_env15_low freq_env 0.71 0.9 1 0.81 1 0.88 1 0.7 0.4 0.9 15 2 0.711032607948573 0.268242917666076 0.0207244743853502 0.845154066781612
61_rust_freq_repro 61_rust_freq_repro_BB0.4_freq0_env16_low freq_env 0.71 0.9 1 0.81 1 0.88 1 0.7 0.4 0 16 2 0.548440267856351 0.396510506373071 0.0550492257705777 0.746695521042887
61_rust_freq_repro 61_rust_freq_repro_BB0.4_freq0.1_env16_low freq_env 0.71 0.9 1 0.81 1 0.88 1 0.7 0.4 0.1 16 2 0.592908390189603 0.364462948233703 0.0426286615766936 0.775139864306455
61_rust_freq_repro 61_rust_freq_repro_BB0.4_freq0.2_env16_low freq_env 0.71 0.9 1 0.81 1 0.88 1 0.7 0.4 0.2 16 2 0.620737685779729 0.34396039683482 0.035301917385451 0.792717884197139
61_rust_freq_repro 61_rust_freq_repro_BB0.4_freq0.3_env16_low freq_env 0.71 0.9 1 0.81 1 0.88 1 0.7 0.4 0.3 16 2 0.65456337813812 0.316510820865534 0.0289258009963467 0.812818788570886
61_rust_freq_repro 61_rust_freq_repro_BB0.4_freq0.4_env16_low freq_env 0.71 0.9 1 0.81 1 0.88 1 0.7 0.4 0.4 16 2 0.687577978577233 0.290971267613958 0.0214507538088081 0.833063612384213
61_rust_freq_repro 61_rust_freq_repro_BB0.4_freq0.5_env16_low freq_env 0.71 0.9 1 0.81 1 0.88 1 0.7 0.4 0.5 16 2 0.713548463939656 0.26828452245794 0.0181670136024042 0.847690725168626
61_rust_freq_repro 61_rust_freq_repro_BB0.4_freq0.6_env16_low freq_env 0.71 0.9 1 0.81 1 0.88 1 0.7 0.4 0.6 16 2 0.741631656103777 0.243313895061319 0.0150544488349038 0.863288603634437
61_rust_freq_repro 61_rust_freq_repro_BB0.4_freq0.7_env16_low freq_env 0.71 0.9 1 0.81 1 0.88 1 0.7 0.4 0.7 16 2 0.760018290295332 0.227293407600241 0.0126883021044272 0.873664994095453
61_rust_freq_repro 61_rust_freq_repro_BB0.4_freq0.8_env16_low freq_env 0.71 0.9 1 0.81 1 0.88 1 0.7 0.4 0.8 16 2 0.776212713672446 0.212559779855348 0.0112275064722055 0.88249260360012
61_rust_freq_repro 61_rust_freq_repro_BB0.4_freq0.9_env16_low freq_env 0.71 0.9 1 0.81 1 0.88 1 0.7 0.4 0.9 16 2 0.7836634464446 0.206676595406893 0.00965995814850711 0.887001744148046
61_rust_freq_repro 61_rust_freq_repro_BB0.4_freq0_env17_low freq_env 0.71 0.9 1 0.81 1 0.88 1 0.7 0.4 0 17 2 0.651986916841751 0.31869568227283 0.0293174008854181 0.811334757978167
61_rust_freq_repro 61_rust_freq_repro_BB0.4_freq0.1_env17_low freq_env 0.71 0.9 1 0.81 1 0.88 1 0.7 0.4 0.1 17 2 0.681596886667781 0.294017905391458 0.0243852079407608 0.82860583936351
61_rust_freq_repro 61_rust_freq_repro_BB0.4_freq0.2_env17_low freq_env 0.71 0.9 1 0.81 1 0.88 1 0.7 0.4 0.2 17 2 0.716830657248849 0.264243040992862 0.0189263017582894 0.84895217774528
61_rust_freq_repro 61_rust_freq_repro_BB0.4_freq0.3_env17_low freq_env 0.71 0.9 1 0.81 1 0.88 1 0.7 0.4 0.3 17 2 0.732706637732208 0.250374244819151 0.0169191174486419 0.857893760141783
61_rust_freq_repro 61_rust_freq_repro_BB0.4_freq0.4_env17_low freq_env 0.71 0.9 1 0.81 1 0.88 1 0.7 0.4 0.4 17 2 0.769649920096577 0.217397557401787 0.0129525225016367 0.87834869879747
61_rust_freq_repro 61_rust_freq_repro_BB0.4_freq0.5_env17_low freq_env 0.71 0.9 1 0.81 1 0.88 1 0.7 0.4 0.5 17 2 0.782163553180132 0.20779965311907 0.0100367937007983 0.886063379739667
61_rust_freq_repro 61_rust_freq_repro_BB0.4_freq0.6_env17_low freq_env 0.71 0.9 1 0.81 1 0.88 1 0.7 0.4 0.6 17 2 0.804285911415772 0.18807714357646 0.00763694500776776 0.898324483204002
61_rust_freq_repro 61_rust_freq_repro_BB0.4_freq0.7_env17_low freq_env 0.71 0.9 1 0.81 1 0.88 1 0.7 0.4 0.7 17 2 0.826282691979505 0.166935652042265 0.00678165597823011 0.909750518000637
61_rust_freq_repro 61_rust_freq_repro_BB0.4_freq0.8_env17_low freq_env 0.71 0.9 1 0.81 1 0.88 1 0.7 0.4 0.8 17 2 0.816749795208265 0.176790075779669 0.00646012901206529 0.9051448330981
61_rust_freq_repro 61_rust_freq_repro_BB0.4_freq0.9_env17_low freq_env 0.71 0.9 1 0.81 1 0.88 1 0.7 0.4 0.9 17 2 0.840208608437995 0.153725397250162 0.0060659943118428 0.917071307063076
61_rust_freq_repro 61_rust_freq_repro_BB0.4_freq0_env18_low freq_env 0.71 0.9 1 0.81 1 0.88 1 0.7 0.4 0 18 2 0.699248005348641 0.277544220882808 0.0232077737685504 0.838020115790046
61_rust_freq_repro 61_rust_freq_repro_BB0.4_freq0.1_env18_low freq_env 0.71 0.9 1 0.81 1 0.88 1 0.7 0.4 0.1 18 2 0.732762841565107 0.249788412865661 0.017448745569232 0.857657047997937
61_rust_freq_repro 61_rust_freq_repro_BB0.4_freq0.2_env18_low freq_env 0.71 0.9 1 0.81 1 0.88 1 0.7 0.4 0.2 18 2 0.765680626643054 0.221603570255481 0.0127158031014641 0.876482411770795
61_rust_freq_repro 61_rust_freq_repro_BB0.4_freq0.3_env18_low freq_env 0.71 0.9 1 0.81 1 0.88 1 0.7 0.4 0.3 18 2 0.78063538649168 0.208457173715162 0.0109074397931579 0.884863973349261
61_rust_freq_repro 61_rust_freq_repro_BB0.4_freq0.4_env18_low freq_env 0.71 0.9 1 0.81 1 0.88 1 0.7 0.4 0.4 18 2 0.807202015800888 0.183882751360156 0.00891523283895593 0.899143391480966
61_rust_freq_repro 61_rust_freq_repro_BB0.4_freq0.5_env18_low freq_env 0.71 0.9 1 0.81 1 0.88 1 0.7 0.4 0.5 18 2 0.817538128093121 0.175315907684933 0.00714596422194584 0.905196081935588
61_rust_freq_repro 61_rust_freq_repro_BB0.4_freq0.6_env18_low freq_env 0.71 0.9 1 0.81 1 0.88 1 0.7 0.4 0.6 18 2 0.831959270787561 0.161355838069252 0.00668489114318638 0.912637189822188
61_rust_freq_repro 61_rust_freq_repro_BB0.4_freq0.7_env18_low freq_env 0.71 0.9 1 0.81 1 0.88 1 0.7 0.4 0.7 18 2 0.85325524847566 0.14218060977981 0.00456414174453065 0.924345553365565
61_rust_freq_repro 61_rust_freq_repro_BB0.4_freq0.8_env18_low freq_env 0.71 0.9 1 0.81 1 0.88 1 0.7 0.4 0.8 18 2 0.856118851409743 0.139229250337242 0.00465189825301497 0.925733476578364
61_rust_freq_repro 61_rust_freq_repro_BB0.4_freq0.9_env18_low freq_env 0.71 0.9 1 0.81 1 0.88 1 0.7 0.4 0.9 18 2 0.871816212722521 0.124853634030373 0.0033301532471058 0.934243029737708
61_rust_freq_repro 61_rust_freq_repro_BB0.4_freq0_env19_low freq_env 0.71 0.9 1 0.81 1 0.88 1 0.7 0.4 0 19 2 0.728629668574562 0.253421868613115 0.0179484628123226 0.85534060288112
61_rust_freq_repro 61_rust_freq_repro_BB0.4_freq0.1_env19_low freq_env 0.71 0.9 1 0.81 1 0.88 1 0.7 0.4 0.1 19 2 0.77168944839419 0.216202216091907 0.0121083355139034 0.879790556440143
61_rust_freq_repro 61_rust_freq_repro_BB0.4_freq0.2_env19_low freq_env 0.71 0.9 1 0.81 1 0.88 1 0.7 0.4 0.2 19 2 0.778359805977625 0.210261093029198 0.0113791009931767 0.883490352492224
61_rust_freq_repro 61_rust_freq_repro_BB0.4_freq0.3_env19_low freq_env 0.71 0.9 1 0.81 1 0.88 1 0.7 0.4 0.3 19 2 0.791877366952382 0.198208697575896 0.00991393547172245 0.89098171574033
61_rust_freq_repro 61_rust_freq_repro_BB0.4_freq0.4_env19_low freq_env 0.71 0.9 1 0.81 1 0.88 1 0.7 0.4 0.4 19 2 0.811583537268311 0.180892676797865 0.00752378593382402 0.902029875667243
61_rust_freq_repro 61_rust_freq_repro_BB0.4_freq0.5_env19_low freq_env 0.71 0.9 1 0.81 1 0.88 1 0.7 0.4 0.5 19 2 0.819145687518059 0.173756530578935 0.0070977819030058 0.906023952807526
61_rust_freq_repro 61_rust_freq_repro_BB0.4_freq0.6_env19_low freq_env 0.71 0.9 1 0.81 1 0.88 1 0.7 0.4 0.6 19 2 0.862105883575821 0.133104194324103 0.00478992210007569 0.928657980737873
61_rust_freq_repro 61_rust_freq_repro_BB0.4_freq0.7_env19_low freq_env 0.71 0.9 1 0.81 1 0.88 1 0.7 0.4 0.7 19 2 0.855210522425296 0.140215071741268 0.00457440583343559 0.925318058295931
61_rust_freq_repro 61_rust_freq_repro_BB0.4_freq0.8_env19_low freq_env 0.71 0.9 1 0.81 1 0.88 1 0.7 0.4 0.8 19 2 0.880819447675867 0.11620606078921 0.00297449153492286 0.938922478070472
61_rust_freq_repro 61_rust_freq_repro_BB0.4_freq0.9_env19_low freq_env 0.71 0.9 1 0.81 1 0.88 1 0.7 0.4 0.9 19 2 0.886905363794178 0.110191743949193 0.00290289225662898 0.942001235768774
61_rust_freq_repro 61_rust_freq_repro_BB0.4_freq0_env20_low freq_env 0.71 0.9 1 0.81 1 0.88 1 0.7 0.4 0 20 2 0.721217951160037 0.260596316853504 0.0181857319864596 0.851516109586788
61_rust_freq_repro 61_rust_freq_repro_BB0.4_freq0.1_env20_low freq_env 0.71 0.9 1 0.81 1 0.88 1 0.7 0.4 0.1 20 2 0.765893645556603 0.221875023328297 0.0122313311151002 0.876831157220751
61_rust_freq_repro 61_rust_freq_repro_BB0.4_freq0.2_env20_low freq_env 0.71 0.9 1 0.81 1 0.88 1 0.7 0.4 0.2 20 2 0.783559276864804 0.205225710899642 0.0112150122355541 0.886172132314625
61_rust_freq_repro 61_rust_freq_repro_BB0.4_freq0.3_env20_low freq_env 0.71 0.9 1 0.81 1 0.88 1 0.7 0.4 0.3 20 2 0.806901231100675 0.184974061265248 0.00812470763407721 0.899388261733299
61_rust_freq_repro 61_rust_freq_repro_BB0.4_freq0.4_env20_low freq_env 0.71 0.9 1 0.81 1 0.88 1 0.7 0.4 0.4 20 2 0.821730047122405 0.171197874155134 0.00707207872246034 0.907328984199973
61_rust_freq_repro 61_rust_freq_repro_BB0.4_freq0.5_env20_low freq_env 0.71 0.9 1 0.81 1 0.88 1 0.7 0.4 0.5 20 2 0.857843801366012 0.137439033749015 0.00471716488497291 0.92656331824052
61_rust_freq_repro 61_rust_freq_repro_BB0.4_freq0.6_env20_low freq_env 0.71 0.9 1 0.81 1 0.88 1 0.7 0.4 0.6 20 2 0.848433693919268 0.146148410518721 0.00541789556201132 0.921507899178628
61_rust_freq_repro 61_rust_freq_repro_BB0.4_freq0.7_env20_low freq_env 0.71 0.9 1 0.81 1 0.88 1 0.7 0.4 0.7 20 2 0.875597413867351 0.121003233668259 0.00339935246438992 0.936099030701481
61_rust_freq_repro 61_rust_freq_repro_BB0.4_freq0.8_env20_low freq_env 0.71 0.9 1 0.81 1 0.88 1 0.7 0.4 0.8 20 2 0.886543392467122 0.110568573692503 0.00288803384037588 0.941827679313373
61_rust_freq_repro 61_rust_freq_repro_BB0.4_freq0.9_env20_low freq_env 0.71 0.9 1 0.81 1 0.88 1 0.7 0.4 0.9 20 2 0.904865475456212 0.0931103669638904 0.00202415757989744 0.951420658938157
