# Supplementary material for: Balancing selection via life-history trade-offs maintains an inversion polymorphism in a seaweed fly
Source: Nat Commun. 2020 Feb 3;11:670. doi: 10.1038/s41467-020-14479-7 (PMC6997199; doi:10.1038/s41467-020-14479-7)
Supplement: Supplementary file 4 — Source Data [file 41467_2020_14479_MOESM4_ESM.zip › source_data/Fig_S9.txt]

X.ensemble experience parametersChanging survivalFemalesAA survivalFemalesAB survivalFemalesBB survivalMalesAA survivalMalesAB survivalMalesBB reprodMalesAA reprodMalesAB reprodMalesBB malesFreqDepCoef environmentTime environmentTimeVariation freq_AA freq_AB freq_BB freq_a
48_rust_env_repro 48_rust_env_repro_BB1_env7_var2_medium environment 0.52 1 0.63 0.4 1 0.35 1 1 1 0 7 2 0.0297084597234465 0.467866067029461 0.502425473247093 0.263641493238177
48_rust_env_repro 48_rust_env_repro_BB1_env8_var2_medium environment 0.52 1 0.63 0.4 1 0.35 1 1 1 0 8 2 0.0482871017461804 0.551282423142465 0.400430475111355 0.323928313317413
48_rust_env_repro 48_rust_env_repro_BB1_env9_var2_medium environment 0.52 1 0.63 0.4 1 0.35 1 1 1 0 9 2 0.0629926618598197 0.602439838366444 0.334567499773737 0.364212581043042
48_rust_env_repro 48_rust_env_repro_BB1_env10_var2_medium environment 0.52 1 0.63 0.4 1 0.35 1 1 1 0 10 2 0.0770534115768259 0.640944746018262 0.282001842404912 0.397525784585957
48_rust_env_repro 48_rust_env_repro_BB1_env11_var2_medium environment 0.52 1 0.63 0.4 1 0.35 1 1 1 0 11 2 0.0940547311052398 0.6580983308679 0.24784693802686 0.42310389653919
48_rust_env_repro 48_rust_env_repro_BB1_env12_var2_medium environment 0.52 1 0.63 0.4 1 0.35 1 1 1 0 12 2 0.105324947086548 0.674343186443099 0.220331866470353 0.442496540308098
48_rust_env_repro 48_rust_env_repro_BB1_env13_var2_medium environment 0.52 1 0.63 0.4 1 0.35 1 1 1 0 13 2 0.118512074638386 0.682910978559886 0.198576946801728 0.459967563918329
48_rust_env_repro 48_rust_env_repro_BB1_env14_var2_medium environment 0.52 1 0.63 0.4 1 0.35 1 1 1 0 14 2 0.132796732895508 0.683753271681719 0.183449995422772 0.474673368736368
48_rust_env_repro 48_rust_env_repro_BB1_env15_var2_medium environment 0.52 1 0.63 0.4 1 0.35 1 1 1 0 15 2 0.140998944268418 0.684324299585742 0.17467675614584 0.483161094061289
48_rust_env_repro 48_rust_env_repro_BB1_env16_var2_medium environment 0.52 1 0.63 0.4 1 0.35 1 1 1 0 16 2 0.150925546639533 0.68094036070302 0.168134092657447 0.491395726991043
48_rust_env_repro 48_rust_env_repro_BB1_env17_var2_medium environment 0.52 1 0.63 0.4 1 0.35 1 1 1 0 17 2 0.156211100011152 0.680222860164821 0.163566039824027 0.496322530093563
48_rust_env_repro 48_rust_env_repro_BB1_env18_var2_medium environment 0.52 1 0.63 0.4 1 0.35 1 1 1 0 18 2 0.159929465984163 0.678313774421875 0.161756759593963 0.4990863531951
48_rust_env_repro 48_rust_env_repro_BB1_env19_var2_medium environment 0.52 1 0.63 0.4 1 0.35 1 1 1 0 19 2 0.160452574990204 0.67878751512238 0.160759909887416 0.499846332551394
48_rust_env_repro 48_rust_env_repro_BB1_env20_var2_medium environment 0.52 1 0.63 0.4 1 0.35 1 1 1 0 20 2 0.162474089067128 0.677658402585601 0.159867508347271 0.501303290359929
48_rust_env_repro 48_rust_env_repro_BB0.9_env7_var2_medium environment 0.52 1 0.63 0.4 1 0.35 1 0.95 0.9 0 7 2 0.0327393767068324 0.481419940542515 0.485840682750653 0.27344934697809
48_rust_env_repro 48_rust_env_repro_BB0.9_env8_var2_medium environment 0.52 1 0.63 0.4 1 0.35 1 0.95 0.9 0 8 2 0.0521022750160306 0.560392008770285 0.387505716213685 0.332298279401173
48_rust_env_repro 48_rust_env_repro_BB0.9_env9_var2_medium environment 0.52 1 0.63 0.4 1 0.35 1 0.95 0.9 0 9 2 0.0669136486338195 0.608845831184853 0.324240520181327 0.371336564226246
48_rust_env_repro 48_rust_env_repro_BB0.9_env10_var2_medium environment 0.52 1 0.63 0.4 1 0.35 1 0.95 0.9 0 10 2 0.0820684227828394 0.640678545368527 0.277253031848634 0.402407695467103
48_rust_env_repro 48_rust_env_repro_BB0.9_env11_var2_medium environment 0.52 1 0.63 0.4 1 0.35 1 0.95 0.9 0 11 2 0.0943736520661496 0.66323326376724 0.24239308416661 0.42599028394977
48_rust_env_repro 48_rust_env_repro_BB0.9_env12_var2_medium environment 0.52 1 0.63 0.4 1 0.35 1 0.95 0.9 0 12 2 0.10657936794187 0.680438332460697 0.212982299597433 0.446798534172218
48_rust_env_repro 48_rust_env_repro_BB0.9_env13_var2_medium environment 0.52 1 0.63 0.4 1 0.35 1 0.95 0.9 0 13 2 0.12292621831073 0.686715221043738 0.190358560645532 0.466283828832599
48_rust_env_repro 48_rust_env_repro_BB0.9_env14_var2_medium environment 0.52 1 0.63 0.4 1 0.35 1 0.95 0.9 0 14 2 0.134684444557958 0.686891569756398 0.178423985685643 0.478130229436157
48_rust_env_repro 48_rust_env_repro_BB0.9_env15_var2_medium environment 0.52 1 0.63 0.4 1 0.35 1 0.95 0.9 0 15 2 0.148671914596791 0.682980304485414 0.168347780917794 0.490162066839499
48_rust_env_repro 48_rust_env_repro_BB0.9_env16_var2_medium environment 0.52 1 0.63 0.4 1 0.35 1 0.95 0.9 0 16 2 0.155587435010389 0.681988755941131 0.16242380904848 0.496581812980955
48_rust_env_repro 48_rust_env_repro_BB0.9_env17_var2_medium environment 0.52 1 0.63 0.4 1 0.35 1 0.95 0.9 0 17 2 0.163558492953746 0.679040177860735 0.157401329185519 0.503078581884114
48_rust_env_repro 48_rust_env_repro_BB0.9_env18_var2_medium environment 0.52 1 0.63 0.4 1 0.35 1 0.95 0.9 0 18 2 0.164383997610497 0.6815705542462 0.154045448143302 0.505169274733597
48_rust_env_repro 48_rust_env_repro_BB0.9_env19_var2_medium environment 0.52 1 0.63 0.4 1 0.35 1 0.95 0.9 0 19 2 0.168076436993473 0.67596668655033 0.155956876456197 0.506059780268638
48_rust_env_repro 48_rust_env_repro_BB0.9_env20_var2_medium environment 0.52 1 0.63 0.4 1 0.35 1 0.95 0.9 0 20 2 0.167687891058324 0.67581637350136 0.156495735440317 0.505596077809004
48_rust_env_repro 48_rust_env_repro_BB0.8_env7_var2_medium environment 0.52 1 0.63 0.4 1 0.35 1 0.9 0.8 0 7 2 0.0370268680991298 0.498885419823244 0.464087712077626 0.286469578010752
48_rust_env_repro 48_rust_env_repro_BB0.8_env8_var2_medium environment 0.52 1 0.63 0.4 1 0.35 1 0.9 0.8 0 8 2 0.0564189543691174 0.57560803719075 0.367973008440133 0.344222972964492
48_rust_env_repro 48_rust_env_repro_BB0.8_env9_var2_medium environment 0.52 1 0.63 0.4 1 0.35 1 0.9 0.8 0 9 2 0.071571354282063 0.615368693870814 0.313059951847123 0.37925570121747
48_rust_env_repro 48_rust_env_repro_BB0.8_env10_var2_medium environment 0.52 1 0.63 0.4 1 0.35 1 0.9 0.8 0 10 2 0.0845537232729449 0.649948917079329 0.265497359647726 0.40952818181261
48_rust_env_repro 48_rust_env_repro_BB0.8_env11_var2_medium environment 0.52 1 0.63 0.4 1 0.35 1 0.9 0.8 0 11 2 0.100314251090911 0.666320269651415 0.233365479257674 0.433474385916619
48_rust_env_repro 48_rust_env_repro_BB0.8_env12_var2_medium environment 0.52 1 0.63 0.4 1 0.35 1 0.9 0.8 0 12 2 0.1135521081548 0.681348833215155 0.205099058630046 0.454226524762377
48_rust_env_repro 48_rust_env_repro_BB0.8_env13_var2_medium environment 0.52 1 0.63 0.4 1 0.35 1 0.9 0.8 0 13 2 0.128503333031089 0.685743083728902 0.185753583240009 0.47137487489554
48_rust_env_repro 48_rust_env_repro_BB0.8_env14_var2_medium environment 0.52 1 0.63 0.4 1 0.35 1 0.9 0.8 0 14 2 0.142713563214279 0.685089292693106 0.172197144092616 0.485258209560831
48_rust_env_repro 48_rust_env_repro_BB0.8_env15_var2_medium environment 0.52 1 0.63 0.4 1 0.35 1 0.9 0.8 0 15 2 0.153663641778796 0.685081134976067 0.161255223245138 0.496204209266829
48_rust_env_repro 48_rust_env_repro_BB0.8_env16_var2_medium environment 0.52 1 0.63 0.4 1 0.35 1 0.9 0.8 0 16 2 0.164876591897334 0.681990687933429 0.153132720169237 0.505871935864048
48_rust_env_repro 48_rust_env_repro_BB0.8_env17_var2_medium environment 0.52 1 0.63 0.4 1 0.35 1 0.9 0.8 0 17 2 0.167940056067529 0.680846414611558 0.151213529320912 0.508363263373308
48_rust_env_repro 48_rust_env_repro_BB0.8_env18_var2_medium environment 0.52 1 0.63 0.4 1 0.35 1 0.9 0.8 0 18 2 0.173087132220714 0.678245913093624 0.148666954685661 0.512210088767526
48_rust_env_repro 48_rust_env_repro_BB0.8_env19_var2_medium environment 0.52 1 0.63 0.4 1 0.35 1 0.9 0.8 0 19 2 0.172960657639593 0.676464482632601 0.150574859727806 0.511192898955893
48_rust_env_repro 48_rust_env_repro_BB0.8_env20_var2_medium environment 0.52 1 0.63 0.4 1 0.35 1 0.9 0.8 0 20 2 0.175692229719877 0.676778403701206 0.147529366578917 0.51408143157048
48_rust_env_repro 48_rust_env_repro_BB0.7_env7_var2_medium environment 0.52 1 0.63 0.4 1 0.35 1 0.85 0.7 0 7 2 0.0425893577206369 0.517408977454013 0.44000166482535 0.301293846447644
48_rust_env_repro 48_rust_env_repro_BB0.7_env8_var2_medium environment 0.52 1 0.63 0.4 1 0.35 1 0.85 0.7 0 8 2 0.059566626169266 0.582280621606894 0.35815275222384 0.350706936972713
48_rust_env_repro 48_rust_env_repro_BB0.7_env9_var2_medium environment 0.52 1 0.63 0.4 1 0.35 1 0.85 0.7 0 9 2 0.076198987598668 0.620773970560747 0.303027041840585 0.386585972879042
48_rust_env_repro 48_rust_env_repro_BB0.7_env10_var2_medium environment 0.52 1 0.63 0.4 1 0.35 1 0.85 0.7 0 10 2 0.0899745782578449 0.653272375050567 0.256753046691588 0.416610765783128
48_rust_env_repro 48_rust_env_repro_BB0.7_env11_var2_medium environment 0.52 1 0.63 0.4 1 0.35 1 0.85 0.7 0 11 2 0.10277638186332 0.671766275438956 0.225457342697724 0.438659519582798
48_rust_env_repro 48_rust_env_repro_BB0.7_env12_var2_medium environment 0.52 1 0.63 0.4 1 0.35 1 0.85 0.7 0 12 2 0.118820176173534 0.683622801900602 0.197557021925864 0.460631577123835
48_rust_env_repro 48_rust_env_repro_BB0.7_env13_var2_medium environment 0.52 1 0.63 0.4 1 0.35 1 0.85 0.7 0 13 2 0.134038420205112 0.687414710774934 0.178546869019954 0.477745775592579
48_rust_env_repro 48_rust_env_repro_BB0.7_env14_var2_medium environment 0.52 1 0.63 0.4 1 0.35 1 0.85 0.7 0 14 2 0.147440029499772 0.689274548893963 0.163285421606265 0.492077303946754
48_rust_env_repro 48_rust_env_repro_BB0.7_env15_var2_medium environment 0.52 1 0.63 0.4 1 0.35 1 0.85 0.7 0 15 2 0.160536198824117 0.684971348570324 0.154492452605558 0.503021873109279
48_rust_env_repro 48_rust_env_repro_BB0.7_env16_var2_medium environment 0.52 1 0.63 0.4 1 0.35 1 0.85 0.7 0 16 2 0.171703442162028 0.681214901883409 0.147081655954562 0.512310893103733
48_rust_env_repro 48_rust_env_repro_BB0.7_env17_var2_medium environment 0.52 1 0.63 0.4 1 0.35 1 0.85 0.7 0 17 2 0.17799323847764 0.677931977400533 0.144074784121828 0.516959227177906
48_rust_env_repro 48_rust_env_repro_BB0.7_env18_var2_medium environment 0.52 1 0.63 0.4 1 0.35 1 0.85 0.7 0 18 2 0.181326289721185 0.677829551961641 0.140844158317174 0.520241065702005
48_rust_env_repro 48_rust_env_repro_BB0.7_env19_var2_medium environment 0.52 1 0.63 0.4 1 0.35 1 0.85 0.7 0 19 2 0.181966985550944 0.675851253405865 0.142181761043191 0.519892612253877
48_rust_env_repro 48_rust_env_repro_BB0.7_env20_var2_medium environment 0.52 1 0.63 0.4 1 0.35 1 0.85 0.7 0 20 2 0.182112164232922 0.678957136520801 0.138930699246277 0.521590732493322
48_rust_env_repro 48_rust_env_repro_BB0.6_env7_var2_medium environment 0.52 1 0.63 0.4 1 0.35 1 0.8 0.6 0 7 2 0.0487446858618117 0.533595991977644 0.417659322160544 0.315542681850634
48_rust_env_repro 48_rust_env_repro_BB0.6_env8_var2_medium environment 0.52 1 0.63 0.4 1 0.35 1 0.8 0.6 0 8 2 0.0666656582554534 0.596120600739762 0.337213741004785 0.364725958625334
48_rust_env_repro 48_rust_env_repro_BB0.6_env9_var2_medium environment 0.52 1 0.63 0.4 1 0.35 1 0.8 0.6 0 9 2 0.0818882819640754 0.628786175061289 0.289325542974635 0.39628136949472
48_rust_env_repro 48_rust_env_repro_BB0.6_env10_var2_medium environment 0.52 1 0.63 0.4 1 0.35 1 0.8 0.6 0 10 2 0.0939842830889474 0.656549373755218 0.249466343155835 0.422258969966556
48_rust_env_repro 48_rust_env_repro_BB0.6_env11_var2_medium environment 0.52 1 0.63 0.4 1 0.35 1 0.8 0.6 0 11 2 0.108531681261006 0.674050954052718 0.217417364686276 0.445557158287365
48_rust_env_repro 48_rust_env_repro_BB0.6_env12_var2_medium environment 0.52 1 0.63 0.4 1 0.35 1 0.8 0.6 0 12 2 0.12254329504265 0.689116762350568 0.188339942606783 0.467101676217933
48_rust_env_repro 48_rust_env_repro_BB0.6_env13_var2_medium environment 0.52 1 0.63 0.4 1 0.35 1 0.8 0.6 0 13 2 0.139277438958606 0.688914178194809 0.171808382846584 0.483734528056011
48_rust_env_repro 48_rust_env_repro_BB0.6_env14_var2_medium environment 0.52 1 0.63 0.4 1 0.35 1 0.8 0.6 0 14 2 0.15448810590385 0.688328770220006 0.157183123876144 0.498652491013853
48_rust_env_repro 48_rust_env_repro_BB0.6_env15_var2_medium environment 0.52 1 0.63 0.4 1 0.35 1 0.8 0.6 0 15 2 0.167800804100464 0.684785361929652 0.147413833969884 0.51019348506529
48_rust_env_repro 48_rust_env_repro_BB0.6_env16_var2_medium environment 0.52 1 0.63 0.4 1 0.35 1 0.8 0.6 0 16 2 0.178856393395076 0.681078319950694 0.14006528665423 0.519395553370423
48_rust_env_repro 48_rust_env_repro_BB0.6_env17_var2_medium environment 0.52 1 0.63 0.4 1 0.35 1 0.8 0.6 0 17 2 0.186698753140131 0.678633454274229 0.13466779258564 0.526015480277246
48_rust_env_repro 48_rust_env_repro_BB0.6_env18_var2_medium environment 0.52 1 0.63 0.4 1 0.35 1 0.8 0.6 0 18 2 0.190972850643735 0.676326985839099 0.132700163517167 0.529136343563284
48_rust_env_repro 48_rust_env_repro_BB0.6_env19_var2_medium environment 0.52 1 0.63 0.4 1 0.35 1 0.8 0.6 0 19 2 0.190938138889645 0.674712578816167 0.134349282294188 0.528294428297729
48_rust_env_repro 48_rust_env_repro_BB0.6_env20_var2_medium environment 0.52 1 0.63 0.4 1 0.35 1 0.8 0.6 0 20 2 0.193272841681068 0.675493988951432 0.1312331693675 0.531019836156784
48_rust_env_repro 48_rust_env_repro_BB0.5_env7_var2_medium environment 0.52 1 0.63 0.4 1 0.35 1 0.75 0.5 0 7 2 0.054633355819535 0.550318247280275 0.39504839690019 0.329792479459673
48_rust_env_repro 48_rust_env_repro_BB0.5_env8_var2_medium environment 0.52 1 0.63 0.4 1 0.35 1 0.75 0.5 0 8 2 0.0739392292493167 0.605393306753471 0.320667463997212 0.376635882626052
48_rust_env_repro 48_rust_env_repro_BB0.5_env9_var2_medium environment 0.52 1 0.63 0.4 1 0.35 1 0.75 0.5 0 9 2 0.0875086737377704 0.638657472577364 0.273833853684865 0.406837410026453
48_rust_env_repro 48_rust_env_repro_BB0.5_env10_var2_medium environment 0.52 1 0.63 0.4 1 0.35 1 0.75 0.5 0 10 2 0.101033819586528 0.662817299753736 0.236148880659736 0.432442469463396
48_rust_env_repro 48_rust_env_repro_BB0.5_env11_var2_medium environment 0.52 1 0.63 0.4 1 0.35 1 0.75 0.5 0 11 2 0.114339780523791 0.678390496976369 0.207269722499839 0.453535029011976
48_rust_env_repro 48_rust_env_repro_BB0.5_env12_var2_medium environment 0.52 1 0.63 0.4 1 0.35 1 0.75 0.5 0 12 2 0.130550984672335 0.687551241940437 0.181897773387228 0.474326605642553
48_rust_env_repro 48_rust_env_repro_BB0.5_env13_var2_medium environment 0.52 1 0.63 0.4 1 0.35 1 0.75 0.5 0 13 2 0.149300331463793 0.688875448002903 0.161824220533304 0.493738055465245
48_rust_env_repro 48_rust_env_repro_BB0.5_env14_var2_medium environment 0.52 1 0.63 0.4 1 0.35 1 0.75 0.5 0 14 2 0.163130523564908 0.68687310807576 0.149996368359332 0.506567077602788
48_rust_env_repro 47_rust_env_repro_BB0.5_env15_var2_medium environment 0.52 1 0.63 0.4 1 0.35 1 0.75 0.5 0 15 2 0.176570293883964 0.684180905792992 0.139248800323044 0.51866074678046
48_rust_env_repro 48_rust_env_repro_BB0.5_env16_var2_medium environment 0.52 1 0.63 0.4 1 0.35 1 0.75 0.5 0 16 2 0.190361375137627 0.679113721113179 0.130524903749194 0.529918235694216
48_rust_env_repro 48_rust_env_repro_BB0.5_env17_var2_medium environment 0.52 1 0.63 0.4 1 0.35 1 0.75 0.5 0 17 2 0.195684701006751 0.677256799566088 0.127058499427161 0.534313100789795
48_rust_env_repro 48_rust_env_repro_BB0.5_env18_var2_medium environment 0.52 1 0.63 0.4 1 0.35 1 0.75 0.5 0 18 2 0.200571732702131 0.673965866160304 0.125462401137565 0.537554665782283
48_rust_env_repro 48_rust_env_repro_BB0.5_env19_var2_medium environment 0.52 1 0.63 0.4 1 0.35 1 0.75 0.5 0 19 2 0.203709352770791 0.671611461365688 0.12467918586352 0.539515083453636
48_rust_env_repro 48_rust_env_repro_BB0.5_env20_var2_medium environment 0.52 1 0.63 0.4 1 0.35 1 0.75 0.5 0 20 2 0.202247689190913 0.673864110888218 0.123888199920869 0.539179744635022
48_rust_env_repro 48_rust_env_repro_BB0.4_env7_var2_medium environment 0.52 1 0.63 0.4 1 0.35 1 0.7 0.4 0 7 2 0.0675629141155865 0.569117075683725 0.363320010200689 0.352121451957449
48_rust_env_repro 48_rust_env_repro_BB0.4_env8_var2_medium environment 0.52 1 0.63 0.4 1 0.35 1 0.7 0.4 0 8 2 0.0823886233600355 0.616513710011692 0.301097666628272 0.390645478365882
48_rust_env_repro 48_rust_env_repro_BB0.4_env9_var2_medium environment 0.52 1 0.63 0.4 1 0.35 1 0.7 0.4 0 9 2 0.095472660907252 0.645209386201198 0.25931795289155 0.418077354007851
48_rust_env_repro 48_rust_env_repro_BB0.4_env11_var2_medium environment 0.52 1 0.63 0.4 1 0.35 1 0.7 0.4 0 10 2 0.121279248796368 0.681124975548581 0.197595775655052 0.461841736570658
48_rust_env_repro 48_rust_env_repro_BB0.4_env11_var2_medium environment 0.52 1 0.63 0.4 1 0.35 1 0.7 0.4 0 11 2 0.121279248796368 0.681124975548581 0.197595775655052 0.461841736570658
48_rust_env_repro 48_rust_env_repro_BB0.4_env12_var2_medium environment 0.52 1 0.63 0.4 1 0.35 1 0.7 0.4 0 12 2 0.13920126920423 0.688078958378572 0.172719772417198 0.483240748393516
48_rust_env_repro 48_rust_env_repro_BB0.4_env13_var2_medium environment 0.52 1 0.63 0.4 1 0.35 1 0.7 0.4 0 13 2 0.156437447314078 0.689033980921898 0.154528571764023 0.500954437775028
48_rust_env_repro 48_rust_env_repro_BB0.4_env14_var2_medium environment 0.52 1 0.63 0.4 1 0.35 1 0.7 0.4 0 14 2 0.172747352225809 0.685565791854208 0.141686855919983 0.515530248152913
48_rust_env_repro 48_rust_env_repro_BB0.4_env15_var2_medium environment 0.52 1 0.63 0.4 1 0.35 1 0.7 0.4 0 15 2 0.187577723648303 0.682174660938998 0.130247615412699 0.528665054117802
48_rust_env_repro 48_rust_env_repro_BB0.4_env16_var2_medium environment 0.52 1 0.63 0.4 1 0.35 1 0.7 0.4 0 16 2 0.199695906475864 0.677874332669462 0.122429760854674 0.538633072810595
48_rust_env_repro 48_rust_env_repro_BB0.4_env17_var2_medium environment 0.52 1 0.63 0.4 1 0.35 1 0.7 0.4 0 17 2 0.208899743447807 0.673180954352628 0.117919302199565 0.545490220624121
48_rust_env_repro 48_rust_env_repro_BB0.4_env18_var2_medium environment 0.52 1 0.63 0.4 1 0.35 1 0.7 0.4 0 18 2 0.21367857656332 0.668959833222238 0.117361590214442 0.548158493174439
48_rust_env_repro 48_rust_env_repro_BB0.4_env19_var2_medium environment 0.52 1 0.63 0.4 1 0.35 1 0.7 0.4 0 19 2 0.215728942823094 0.668030314021456 0.116240743155451 0.549744099833821
48_rust_env_repro 48_rust_env_repro_BB0.4_env20_var2_medium environment 0.52 1 0.63 0.4 1 0.35 1 0.7 0.4 0 20 2 0.21673088055873 0.667533525779062 0.115735593662208 0.550497643448261
48_rust_env_repro 48_rust_env_repro_BB0.3_env7_var2_medium environment 0.52 1 0.63 0.4 1 0.35 1 0.65 0.3 0 7 2 0.0770864973680289 0.593347249594451 0.32956625303752 0.373760122165255
48_rust_env_repro 48_rust_env_repro_BB0.3_env8_var2_medium environment 0.52 1 0.63 0.4 1 0.35 1 0.65 0.3 0 8 2 0.0933231507289095 0.626160770821386 0.280516078449704 0.406403536139603
48_rust_env_repro 48_rust_env_repro_BB0.3_env9_var2_medium environment 0.52 1 0.63 0.4 1 0.35 1 0.65 0.3 0 9 2 0.101536065709071 0.651762569785353 0.246701364505576 0.427417350601747
48_rust_env_repro 48_rust_env_repro_BB0.3_env10_var2_medium environment 0.52 1 0.63 0.4 1 0.35 1 0.65 0.3 0 10 2 0.117116422271672 0.671672837304087 0.211210740424241 0.452952840923716
48_rust_env_repro 48_rust_env_repro_BB0.3_env11_var2_medium environment 0.52 1 0.63 0.4 1 0.35 1 0.65 0.3 0 11 2 0.131480226827614 0.684691307181293 0.183828465991093 0.473825880418261
48_rust_env_repro 48_rust_env_repro_BB0.3_env12_var2_medium environment 0.52 1 0.63 0.4 1 0.35 1 0.65 0.3 0 12 2 0.148066343201343 0.689471527413689 0.162462129384967 0.492802106908188
48_rust_env_repro 48_rust_env_repro_BB0.3_env13_var2_medium environment 0.52 1 0.63 0.4 1 0.35 1 0.65 0.3 0 13 2 0.165748769640397 0.689624915988165 0.144626314371439 0.510561227634479
48_rust_env_repro 48_rust_env_repro_BB0.3_env14_var2_medium environment 0.52 1 0.63 0.4 1 0.35 1 0.65 0.3 0 14 2 0.184598671759916 0.683874633962583 0.131526694277501 0.526535988741207
48_rust_env_repro 48_rust_env_repro_BB0.3_env15_var2_medium environment 0.52 1 0.63 0.4 1 0.35 1 0.65 0.3 0 15 2 0.201394836405375 0.677849178032751 0.120755985561874 0.540319425421751
48_rust_env_repro 48_rust_env_repro_BB0.3_env16_var2_medium environment 0.52 1 0.63 0.4 1 0.35 1 0.65 0.3 0 16 2 0.214523976378576 0.672786079356269 0.112689944265155 0.55091701605671
48_rust_env_repro 48_rust_env_repro_BB0.3_env17_var2_medium environment 0.52 1 0.63 0.4 1 0.35 1 0.65 0.3 0 17 2 0.224844793062931 0.666991688988457 0.108163517948613 0.558340637557159
48_rust_env_repro 48_rust_env_repro_BB0.3_env18_var2_medium environment 0.52 1 0.63 0.4 1 0.35 1 0.65 0.3 0 18 2 0.22768956045809 0.664638394410635 0.107672045131275 0.560008757663408
48_rust_env_repro 48_rust_env_repro_BB0.3_env19_var2_medium environment 0.52 1 0.63 0.4 1 0.35 1 0.65 0.3 0 19 2 0.228163198902382 0.665450542164485 0.106386258933133 0.560888469984625
48_rust_env_repro 48_rust_env_repro_BB0.3_env20_var2_medium environment 0.52 1 0.63 0.4 1 0.35 1 0.65 0.3 0 20 2 0.232900673243088 0.663129137013793 0.10397018974312 0.564465241749984
48_rust_env_repro 48_rust_env_repro_BB0.2_env7_var2_medium environment 0.52 1 0.63 0.4 1 0.35 1 0.6 0.2 0 7 2 0.091361935831582 0.607695409673126 0.300942654495292 0.395209640668145
48_rust_env_repro 48_rust_env_repro_BB0.2_env8_var2_medium environment 0.52 1 0.63 0.4 1 0.35 1 0.6 0.2 0 8 2 0.103126998494415 0.63861089450495 0.258262107000635 0.42243244574689
48_rust_env_repro 48_rust_env_repro_BB0.2_env9_var2_medium environment 0.52 1 0.63 0.4 1 0.35 1 0.6 0.2 0 9 2 0.115889305984159 0.662063364107827 0.222047329908014 0.446920988038072
48_rust_env_repro 48_rust_env_repro_BB0.2_env10_var2_medium environment 0.52 1 0.63 0.4 1 0.35 1 0.6 0.2 0 10 2 0.125474201591353 0.676183792725942 0.198342005682706 0.463566097954324
48_rust_env_repro 48_rust_env_repro_BB0.2_env11_var2_medium environment 0.52 1 0.63 0.4 1 0.35 1 0.6 0.2 0 11 2 0.139059435777059 0.687502059681566 0.173438504541375 0.482810465617842
48_rust_env_repro 48_rust_env_repro_BB0.2_env12_var2_medium environment 0.52 1 0.63 0.4 1 0.35 1 0.6 0.2 0 12 2 0.15819249560765 0.6904439680361 0.15136353635625 0.5034144796257
48_rust_env_repro 48_rust_env_repro_BB0.2_env13_var2_medium environment 0.52 1 0.63 0.4 1 0.35 1 0.6 0.2 0 13 2 0.177197798801031 0.688550732941553 0.134251468257416 0.521473165271808
48_rust_env_repro 48_rust_env_repro_BB0.2_env14_var2_medium environment 0.52 1 0.63 0.4 1 0.35 1 0.6 0.2 0 14 2 0.19656081449876 0.682718542221842 0.120720643279398 0.537920085609681
48_rust_env_repro 48_rust_env_repro_BB0.2_env15_var2_medium environment 0.52 1 0.63 0.4 1 0.35 1 0.6 0.2 0 15 2 0.215283742248281 0.675405537708042 0.109310720043677 0.552986511102302
48_rust_env_repro 48_rust_env_repro_BB0.2_env16_var2_medium environment 0.52 1 0.63 0.4 1 0.35 1 0.6 0.2 0 16 2 0.231578394903531 0.665466910947867 0.102954694148602 0.564311850377464
48_rust_env_repro 48_rust_env_repro_BB0.2_env17_var2_medium environment 0.52 1 0.63 0.4 1 0.35 1 0.6 0.2 0 17 2 0.240493165118783 0.661388057559676 0.0981187773215413 0.571187193898621
48_rust_env_repro 48_rust_env_repro_BB0.2_env18_var2_medium environment 0.52 1 0.63 0.4 1 0.35 1 0.6 0.2 0 18 2 0.246053289062872 0.658427864592452 0.095518846344676 0.575267221359098
48_rust_env_repro 48_rust_env_repro_BB0.2_env19_var2_medium environment 0.52 1 0.63 0.4 1 0.35 1 0.6 0.2 0 19 2 0.247771588540811 0.657151637305976 0.0950767741532132 0.576347407193799
48_rust_env_repro 48_rust_env_repro_BB0.2_env20_var2_medium environment 0.52 1 0.63 0.4 1 0.35 1 0.6 0.2 0 20 2 0.248134609829457 0.657942969314209 0.0939224208563346 0.577106094486561
48_rust_env_repro 48_rust_env_repro_BB0.1_env7_var2_medium environment 0.52 1 0.63 0.4 1 0.35 1 0.55 0.1 0 7 2 0.110545920620646 0.625317228938136 0.264136850441218 0.423204535089714
48_rust_env_repro 48_rust_env_repro_BB0.1_env8_var2_medium environment 0.52 1 0.63 0.4 1 0.35 1 0.55 0.1 0 8 2 0.11702790181473 0.64874384401705 0.23422825416822 0.441399823823255
48_rust_env_repro 48_rust_env_repro_BB0.1_env9_var2_medium environment 0.52 1 0.63 0.4 1 0.35 1 0.55 0.1 0 9 2 0.127865610105983 0.662960065211408 0.209174324682609 0.459345642711687
48_rust_env_repro 48_rust_env_repro_BB0.1_env10_var2_medium environment 0.52 1 0.63 0.4 1 0.35 1 0.55 0.1 0 10 2 0.13944672607896 0.676457395922771 0.184095877998269 0.477675424040346
48_rust_env_repro 48_rust_env_repro_BB0.1_env11_var2_medium environment 0.52 1 0.63 0.4 1 0.35 1 0.55 0.1 0 11 2 0.151396597536839 0.68887143976432 0.159731962698841 0.495832317418999
48_rust_env_repro 48_rust_env_repro_BB0.1_env12_var2_medium environment 0.52 1 0.63 0.4 1 0.35 1 0.55 0.1 0 12 2 0.171771504859155 0.688800425785826 0.139428069355019 0.516171717752068
48_rust_env_repro 48_rust_env_repro_BB0.1_env13_var2_medium environment 0.52 1 0.63 0.4 1 0.35 1 0.55 0.1 0 13 2 0.19344488606769 0.685416326340618 0.121138787591691 0.536153049238
48_rust_env_repro 48_rust_env_repro_BB0.1_env14_var2_medium environment 0.52 1 0.63 0.4 1 0.35 1 0.55 0.1 0 14 2 0.215103063034143 0.676067135026787 0.10882980193907 0.553136630547536
48_rust_env_repro 48_rust_env_repro_BB0.1_env15_var2_medium environment 0.52 1 0.63 0.4 1 0.35 1 0.55 0.1 0 15 2 0.233470623294004 0.66793070458713 0.0985986721188659 0.567435975587569
48_rust_env_repro 48_rust_env_repro_BB0.1_env16_var2_medium environment 0.52 1 0.63 0.4 1 0.35 1 0.55 0.1 0 16 2 0.249845213799367 0.659438472253847 0.0907163139467859 0.57956444992629
48_rust_env_repro 48_rust_env_repro_BB0.1_env17_var2_medium environment 0.52 1 0.63 0.4 1 0.35 1 0.55 0.1 0 17 2 0.261987616624472 0.650373323982897 0.0876390593926309 0.587174278615921
48_rust_env_repro 48_rust_env_repro_BB0.1_env18_var2_medium environment 0.52 1 0.63 0.4 1 0.35 1 0.55 0.1 0 18 2 0.265643509939956 0.650121701562559 0.0842347884974856 0.590704360721235
48_rust_env_repro 48_rust_env_repro_BB0.1_env19_var2_medium environment 0.52 1 0.63 0.4 1 0.35 1 0.55 0.1 0 19 2 0.27008888839173 0.646769798242918 0.0831413133653517 0.593473787513189
48_rust_env_repro 48_rust_env_repro_BB0.1_env20_var2_medium environment 0.52 1 0.63 0.4 1 0.35 1 0.55 0.1 0 20 2 0.270555405610244 0.645422461705862 0.0840221326838944 0.593266636463175
