# Supplementary material for: Balancing selection via life-history trade-offs maintains an inversion polymorphism in a seaweed fly
Source: Nat Commun. 2020 Feb 3;11:670. doi: 10.1038/s41467-020-14479-7 (PMC6997199; doi:10.1038/s41467-020-14479-7)
Supplement: Supplementary file 4 — Source Data [file 41467_2020_14479_MOESM4_ESM.zip › source_data/Fig_S9C.txt]

X.ensemble	experience	parametersChanging	survivalFemalesAA	survivalFemalesAB	survivalFemalesBB	survivalMalesAA	survivalMalesAB	survivalMalesBB	reprodMalesAA	reprodMalesAB	reprodMalesBB	malesFreqDepCoef	environmentTime	environmentTimeVariation	replicate	adultAA	adultAB	adultBB	survFAA	survFAB	survFBB	survMAA	survMAB	survmBB
56_wild_env_BB0.5medium	38_wild_env_BB0.5medium_mean7_var2	environment	0.52	1	0.63	0.4	1	0.35	1	0.75	0.5	0	7	2	replicate_01	0.0582010582010582	0.619047619047619	0.322751322751323	0.650709392269942	1.28558111695453	0.799333378040019	0.0351833801243217	1.09907485463295	1.16140459647142
56_wild_env_BB0.5medium	38_wild_env_BB0.5medium_mean7_var2	environment	0.52	1	0.63	0.4	1	0.35	1	0.75	0.5	0	7	2	replicate_02	0.0149253731343284	0.497512437810945	0.487562189054726	0.697441069568473	1.27506335991251	0.801542480270448	0.0308125012262201	1.07027173521281	1.16484314057352
56_wild_env_BB0.5medium	38_wild_env_BB0.5medium_mean7_var2	environment	0.52	1	0.63	0.4	1	0.35	1	0.75	0.5	0	7	2	replicate_03	0.0755813953488372	0.622093023255814	0.302325581395349	0.624223809857292	1.28587598093772	0.799846147671007	0.0429594404493629	1.12068011396939	1.13753450192187
56_wild_env_BB0.5medium	38_wild_env_BB0.5medium_mean7_var2	environment	0.52	1	0.63	0.4	1	0.35	1	0.75	0.5	0	7	2	replicate_04	0.126262626262626	0.585858585858586	0.287878787878788	0.672524723503617	1.27867120385593	0.800338613198373	0.0425977822106829	1.05777137822481	1.16960713882252
56_wild_env_BB0.5medium	38_wild_env_BB0.5medium_mean7_var2	environment	0.52	1	0.63	0.4	1	0.35	1	0.75	0.5	0	7	2	replicate_05	0.0782122905027933	0.525139664804469	0.396648044692737	0.64795360545679	1.26657415104389	0.827302057781652	0.0562049925710875	1.06599525621348	1.16053146228861
56_wild_env_BB0.5medium	38_wild_env_BB0.5medium_mean7_var2	environment	0.52	1	0.63	0.4	1	0.35	1	0.75	0.5	0	7	2	replicate_06	0.0549450549450549	0.598901098901099	0.346153846153846	0.668420376497085	1.27098727051148	0.801246311204562	0.0363208264398244	1.12287577713829	1.14369928467924
56_wild_env_BB0.5medium	38_wild_env_BB0.5medium_mean7_var2	environment	0.52	1	0.63	0.4	1	0.35	1	0.75	0.5	0	7	2	replicate_07	0.0548780487804878	0.518292682926829	0.426829268292683	0.668337227847489	1.29019204235456	0.789044846891101	0.0431766704120123	1.08844924479778	1.16600257329489
56_wild_env_BB0.5medium	38_wild_env_BB0.5medium_mean7_var2	environment	0.52	1	0.63	0.4	1	0.35	1	0.75	0.5	0	7	2	replicate_08	0.0582010582010582	0.592592592592593	0.349206349206349	0.6816306483408	1.26703172025106	0.807085407014669	0.0398407460056474	1.09010736869397	1.14719939151066
56_wild_env_BB0.5medium	38_wild_env_BB0.5medium_mean7_var2	environment	0.52	1	0.63	0.4	1	0.35	1	0.75	0.5	0	7	2	replicate_09	0.0569948186528497	0.528497409326425	0.414507772020725	0.656444966269441	1.28748056031053	0.792715648728311	0.0507273047013833	1.08066428532354	1.17621528675178
56_wild_env_BB0.5medium	38_wild_env_BB0.5medium_mean7_var2	environment	0.52	1	0.63	0.4	1	0.35	1	0.75	0.5	0	7	2	replicate_10	0.0261437908496732	0.457516339869281	0.516339869281046	0.655450539006524	1.2735751797536	0.817254610593655	0.0418592916791297	1.06995168713969	1.17430524011414
56_wild_env_BB0.5medium	38_wild_env_BB0.5medium_mean7_var2	environment	0.52	1	0.63	0.4	1	0.35	1	0.75	0.5	0	7	2	replicate_11	0.0290697674418605	0.523255813953488	0.447674418604651	0.65676088432662	1.27444142452948	0.80493039331906	0.0511231337415362	1.07315024829181	1.17390035859761
56_wild_env_BB0.5medium	38_wild_env_BB0.5medium_mean7_var2	environment	0.52	1	0.63	0.4	1	0.35	1	0.75	0.5	0	7	2	replicate_12	0.0355329949238579	0.548223350253807	0.416243654822335	0.633004699934337	1.28345208662317	0.804261852537829	0.0465386467269058	1.09431447644236	1.15255586878633
56_wild_env_BB0.5medium	38_wild_env_BB0.5medium_mean7_var2	environment	0.52	1	0.63	0.4	1	0.35	1	0.75	0.5	0	7	2	replicate_13	0.0696517412935323	0.487562189054726	0.442786069651741	0.661220114361008	1.28791292246474	0.801726467337929	0.0409819515766974	1.08403116153479	1.16053313956271
56_wild_env_BB0.5medium	38_wild_env_BB0.5medium_mean7_var2	environment	0.52	1	0.63	0.4	1	0.35	1	0.75	0.5	0	7	2	replicate_14	0.0952380952380952	0.523809523809524	0.380952380952381	0.703520670896417	1.2701687038846	0.79521768993539	0.0446504742977503	1.08615412801674	1.17522296651967
56_wild_env_BB0.5medium	38_wild_env_BB0.5medium_mean7_var2	environment	0.52	1	0.63	0.4	1	0.35	1	0.75	0.5	0	7	2	replicate_15	0.0564102564102564	0.564102564102564	0.379487179487179	0.666893363281205	1.27232217280677	0.806632561187695	0.0478287988072447	1.07612349381964	1.156951897395
56_wild_env_BB0.5medium	38_wild_env_BB0.5medium_mean7_var2	environment	0.52	1	0.63	0.4	1	0.35	1	0.75	0.5	0	7	2	replicate_16	0.108910891089109	0.564356435643564	0.326732673267327	0.688886244717329	1.26892363213483	0.806690793829757	0.0445908452023372	1.06447819747119	1.17644139009557
56_wild_env_BB0.5medium	38_wild_env_BB0.5medium_mean7_var2	environment	0.52	1	0.63	0.4	1	0.35	1	0.75	0.5	0	7	2	replicate_17	0.0542168674698795	0.63855421686747	0.307228915662651	0.653815199493098	1.26906110037361	0.815742343508197	0.0356085153737156	1.05802532323554	1.16875126487754
56_wild_env_BB0.5medium	38_wild_env_BB0.5medium_mean7_var2	environment	0.52	1	0.63	0.4	1	0.35	1	0.75	0.5	0	7	2	replicate_18	0.0662983425414365	0.580110497237569	0.353591160220994	0.668418585733168	1.28779640120048	0.797534756584448	0.0423421679247283	1.08983730670961	1.15853646831997
56_wild_env_BB0.5medium	38_wild_env_BB0.5medium_mean7_var2	environment	0.52	1	0.63	0.4	1	0.35	1	0.75	0.5	0	7	2	replicate_19	0.0516129032258065	0.529032258064516	0.419354838709677	0.627180003171526	1.29133941700414	0.802577948411893	0.0354765167738987	1.0860925213822	1.1624793209082
56_wild_env_BB0.5medium	38_wild_env_BB0.5medium_mean7_var2	environment	0.52	1	0.63	0.4	1	0.35	1	0.75	0.5	0	7	2	replicate_20	0.0232558139534884	0.523255813953488	0.453488372093023	0.671979889813068	1.28019461696271	0.793981493324856	0.0518425779191191	1.09307141240026	1.16789918955826
56_wild_env_BB0.5medium	38_wild_env_BB0.5medium_mean7_var2	environment	0.52	1	0.63	0.4	1	0.35	1	0.75	0.5	0	7	2	replicate_21	0.074468085106383	0.563829787234043	0.361702127659574	0.667435061406957	1.2850161071432	0.786491736902118	0.0547784165050319	1.09011531191559	1.17450146787733
56_wild_env_BB0.5medium	38_wild_env_BB0.5medium_mean7_var2	environment	0.52	1	0.63	0.4	1	0.35	1	0.75	0.5	0	7	2	replicate_22	0.0411764705882353	0.452941176470588	0.505882352941176	0.670357902440504	1.2774540131601	0.799604982235913	0.0413543264060454	1.04417922530126	1.18858908152959
56_wild_env_BB0.5medium	38_wild_env_BB0.5medium_mean7_var2	environment	0.52	1	0.63	0.4	1	0.35	1	0.75	0.5	0	7	2	replicate_23	0.0363636363636364	0.521212121212121	0.442424242424242	0.658197450975039	1.27705485004876	0.79052633507657	0.0437423617606528	1.09773865166431	1.17051018111588
56_wild_env_BB0.5medium	38_wild_env_BB0.5medium_mean7_var2	environment	0.52	1	0.63	0.4	1	0.35	1	0.75	0.5	0	7	2	replicate_24	0.0588235294117647	0.577540106951872	0.363636363636364	0.622766461101412	1.29066123994006	0.80162162970535	0.0431311190323885	1.0841001597078	1.15823289004156
56_wild_env_BB0.5medium	38_wild_env_BB0.5medium_mean7_var2	environment	0.52	1	0.63	0.4	1	0.35	1	0.75	0.5	0	7	2	replicate_25	0.0581395348837209	0.5	0.441860465116279	0.667533721392451	1.26486403171638	0.82257249857337	0.0303029130485823	1.06388785327734	1.15796541568956
56_wild_env_BB0.5medium	38_wild_env_BB0.5medium_mean7_var2	environment	0.52	1	0.63	0.4	1	0.35	1	0.75	0.5	0	7	2	replicate_26	0.005	0.48	0.515	0.655030977496628	1.2732253908418	0.805126056662367	0.0466011915524392	1.10943161754601	1.1479990884898
56_wild_env_BB0.5medium	38_wild_env_BB0.5medium_mean7_var2	environment	0.52	1	0.63	0.4	1	0.35	1	0.75	0.5	0	7	2	replicate_27	0.0466321243523316	0.559585492227979	0.393782383419689	0.71011401409708	1.27128734816745	0.795862662438727	0.0413992005434022	1.10077744931565	1.15933563161187
56_wild_env_BB0.5medium	38_wild_env_BB0.5medium_mean7_var2	environment	0.52	1	0.63	0.4	1	0.35	1	0.75	0.5	0	7	2	replicate_28	0.0118343195266272	0.627218934911243	0.36094674556213	0.634189349730415	1.26764829112814	0.819024002561708	0.0466731939653265	1.08754473394397	1.1521278922129
56_wild_env_BB0.5medium	38_wild_env_BB0.5medium_mean7_var2	environment	0.52	1	0.63	0.4	1	0.35	1	0.75	0.5	0	7	2	replicate_29	0.0448717948717949	0.602564102564103	0.352564102564103	0.661578246917596	1.27674294714698	0.801251725583154	0.0411793469144763	1.09975917736211	1.15648683053872
56_wild_env_BB0.5medium	38_wild_env_BB0.5medium_mean7_var2	environment	0.52	1	0.63	0.4	1	0.35	1	0.75	0.5	0	7	2	replicate_30	0.0625	0.572916666666667	0.364583333333333	0.689861763057941	1.26175868375919	0.815806643844404	0.0449006097417191	1.0630189449159	1.17590304085253
56_wild_env_BB0.5medium	38_wild_env_BB0.5medium_mean8_var2	environment	0.52	1	0.63	0.4	1	0.35	1	0.75	0.5	0	8	2	replicate_01	0.073394495412844	0.599388379204893	0.327217125382263	0.691008509067131	1.25360434613095	0.798639952487046	0.0946122692243908	1.25910886527252	1.03899838328036
56_wild_env_BB0.5medium	38_wild_env_BB0.5medium_mean8_var2	environment	0.52	1	0.63	0.4	1	0.35	1	0.75	0.5	0	8	2	replicate_02	0.0859872611464968	0.643312101910828	0.270700636942675	0.653929518341078	1.271569027754	0.792465835967063	0.0836002532694229	1.25800262164769	1.0384859562804
56_wild_env_BB0.5medium	38_wild_env_BB0.5medium_mean8_var2	environment	0.52	1	0.63	0.4	1	0.35	1	0.75	0.5	0	8	2	replicate_03	0.0959752321981424	0.631578947368421	0.272445820433437	0.663248812248533	1.26219940675643	0.800272988249405	0.0884098646701779	1.27838453508127	1.01977612119334
56_wild_env_BB0.5medium	38_wild_env_BB0.5medium_mean8_var2	environment	0.52	1	0.63	0.4	1	0.35	1	0.75	0.5	0	8	2	replicate_04	0.082018927444795	0.589905362776025	0.32807570977918	0.667548142285755	1.27014295151934	0.792810141623903	0.0836986928372516	1.25936814101228	1.04034633981567
56_wild_env_BB0.5medium	38_wild_env_BB0.5medium_mean8_var2	environment	0.52	1	0.63	0.4	1	0.35	1	0.75	0.5	0	8	2	replicate_05	0.0541310541310541	0.555555555555556	0.39031339031339	0.673403628688541	1.26578782597753	0.795325133040611	0.084563445598598	1.23672148438857	1.05994539897737
56_wild_env_BB0.5medium	38_wild_env_BB0.5medium_mean8_var2	environment	0.52	1	0.63	0.4	1	0.35	1	0.75	0.5	0	8	2	replicate_06	0.0850439882697947	0.642228739002933	0.272727272727273	0.65963512361785	1.26570161440324	0.79952451033484	0.0813853009100949	1.24086129552406	1.05607753233195
56_wild_env_BB0.5medium	38_wild_env_BB0.5medium_mean8_var2	environment	0.52	1	0.63	0.4	1	0.35	1	0.75	0.5	0	8	2	replicate_07	0.0791788856304985	0.601173020527859	0.319648093841642	0.676280183468508	1.26362667204847	0.791363300637106	0.0812474435993439	1.26121536642903	1.03984042088664
56_wild_env_BB0.5medium	38_wild_env_BB0.5medium_mean8_var2	environment	0.52	1	0.63	0.4	1	0.35	1	0.75	0.5	0	8	2	replicate_08	0.0758426966292135	0.595505617977528	0.328651685393258	0.6528980619757	1.263071946214	0.805546442926886	0.0745655423216491	1.25864636356373	1.0422989591192
56_wild_env_BB0.5medium	38_wild_env_BB0.5medium_mean8_var2	environment	0.52	1	0.63	0.4	1	0.35	1	0.75	0.5	0	8	2	replicate_09	0.0769230769230769	0.58974358974359	0.333333333333333	0.658680893320338	1.25690030281811	0.810733854324779	0.0867073887717845	1.2679426378777	1.02283887812267
56_wild_env_BB0.5medium	38_wild_env_BB0.5medium_mean8_var2	environment	0.52	1	0.63	0.4	1	0.35	1	0.75	0.5	0	8	2	replicate_10	0.0694864048338369	0.61631419939577	0.314199395770393	0.686081288221997	1.26151820440804	0.79352691286149	0.0757695461196226	1.27391431651529	1.02877193304416
56_wild_env_BB0.5medium	38_wild_env_BB0.5medium_mean8_var2	environment	0.52	1	0.63	0.4	1	0.35	1	0.75	0.5	0	8	2	replicate_11	0.0700280112044818	0.644257703081233	0.285714285714286	0.665039261342095	1.2592960613637	0.806007816264974	0.084926844634513	1.26002657195267	1.03239620115655
56_wild_env_BB0.5medium	38_wild_env_BB0.5medium_mean8_var2	environment	0.52	1	0.63	0.4	1	0.35	1	0.75	0.5	0	8	2	replicate_12	0.0722543352601156	0.560693641618497	0.367052023121387	0.646432021975674	1.26415946905311	0.806421831801075	0.0867238168965124	1.26801283426706	1.02386457732969
56_wild_env_BB0.5medium	38_wild_env_BB0.5medium_mean8_var2	environment	0.52	1	0.63	0.4	1	0.35	1	0.75	0.5	0	8	2	replicate_13	0.106194690265487	0.584070796460177	0.309734513274336	0.683529047168871	1.26046154182853	0.797606041261806	0.0877849364417787	1.26689975490095	1.03410070128213
56_wild_env_BB0.5medium	38_wild_env_BB0.5medium_mean8_var2	environment	0.52	1	0.63	0.4	1	0.35	1	0.75	0.5	0	8	2	replicate_14	0.0746666666666667	0.581333333333333	0.344	0.646168023337579	1.26360488290247	0.812283374390368	0.0845076413474583	1.26453422176978	1.02820155232278
56_wild_env_BB0.5medium	38_wild_env_BB0.5medium_mean8_var2	environment	0.52	1	0.63	0.4	1	0.35	1	0.75	0.5	0	8	2	replicate_15	0.102209944751381	0.549723756906077	0.348066298342541	0.664263984681738	1.25987891986603	0.804125165577301	0.0760015518015037	1.26144982570611	1.0380985459283
56_wild_env_BB0.5medium	38_wild_env_BB0.5medium_mean8_var2	environment	0.52	1	0.63	0.4	1	0.35	1	0.75	0.5	0	8	2	replicate_16	0.0650406504065041	0.62059620596206	0.314363143631436	0.634683804306532	1.26783140784677	0.810537459076508	0.091601444160075	1.25613705034048	1.03553684512799
56_wild_env_BB0.5medium	38_wild_env_BB0.5medium_mean8_var2	environment	0.52	1	0.63	0.4	1	0.35	1	0.75	0.5	0	8	2	replicate_17	0.0835820895522388	0.561194029850746	0.355223880597015	0.664099138535064	1.26742343482901	0.797860874618571	0.0910057700313298	1.2920193250519	1.01363936266631
56_wild_env_BB0.5medium	38_wild_env_BB0.5medium_mean8_var2	environment	0.52	1	0.63	0.4	1	0.35	1	0.75	0.5	0	8	2	replicate_18	0.0708446866485014	0.602179836512262	0.326975476839237	0.648783752580256	1.26442775432285	0.807875722715435	0.0912533452042313	1.25788177264236	1.02742268087556
56_wild_env_BB0.5medium	38_wild_env_BB0.5medium_mean8_var2	environment	0.52	1	0.63	0.4	1	0.35	1	0.75	0.5	0	8	2	replicate_19	0.0703812316715543	0.604105571847507	0.325513196480938	0.661908771215313	1.26548714034707	0.803207876316383	0.0756272823239389	1.28071568502908	1.01783121677973
56_wild_env_BB0.5medium	38_wild_env_BB0.5medium_mean8_var2	environment	0.52	1	0.63	0.4	1	0.35	1	0.75	0.5	0	8	2	replicate_20	0.0893371757925072	0.602305475504323	0.30835734870317	0.673111911394747	1.26332078766358	0.798851346870308	0.0838523749885513	1.25030978316501	1.04728878876588
56_wild_env_BB0.5medium	38_wild_env_BB0.5medium_mean8_var2	environment	0.52	1	0.63	0.4	1	0.35	1	0.75	0.5	0	8	2	replicate_21	0.084985835694051	0.637393767705382	0.277620396600567	0.668903633864097	1.26662772919691	0.791876243429915	0.087758328822903	1.26063030672909	1.03681181627586
56_wild_env_BB0.5medium	38_wild_env_BB0.5medium_mean8_var2	environment	0.52	1	0.63	0.4	1	0.35	1	0.75	0.5	0	8	2	replicate_22	0.0396341463414634	0.588414634146341	0.371951219512195	0.671462067026767	1.26356333216121	0.795677363876498	0.0742639345990302	1.25014733429707	1.04706765267571
56_wild_env_BB0.5medium	38_wild_env_BB0.5medium_mean8_var2	environment	0.52	1	0.63	0.4	1	0.35	1	0.75	0.5	0	8	2	replicate_23	0.0652818991097923	0.545994065281899	0.388724035608309	0.662080655322475	1.27045941281648	0.794371147425379	0.0800656932337556	1.26045214015695	1.03486911818748
56_wild_env_BB0.5medium	38_wild_env_BB0.5medium_mean8_var2	environment	0.52	1	0.63	0.4	1	0.35	1	0.75	0.5	0	8	2	replicate_24	0.1198738170347	0.627760252365931	0.252365930599369	0.679906687531354	1.26334580073328	0.79787516500422	0.0837274015711318	1.23731326275172	1.05215767817115
56_wild_env_BB0.5medium	38_wild_env_BB0.5medium_mean8_var2	environment	0.52	1	0.63	0.4	1	0.35	1	0.75	0.5	0	8	2	replicate_25	0.0914634146341463	0.582317073170732	0.326219512195122	0.664964896372245	1.26587949908833	0.797046725504696	0.079697609010992	1.26346217615892	1.03625546518565
56_wild_env_BB0.5medium	38_wild_env_BB0.5medium_mean8_var2	environment	0.52	1	0.63	0.4	1	0.35	1	0.75	0.5	0	8	2	replicate_26	0.0714285714285714	0.62797619047619	0.300595238095238	0.662812826020815	1.25652538510897	0.809126728018163	0.0928733045114794	1.25930898813813	1.03813271898983
56_wild_env_BB0.5medium	38_wild_env_BB0.5medium_mean8_var2	environment	0.52	1	0.63	0.4	1	0.35	1	0.75	0.5	0	8	2	replicate_27	0.062111801242236	0.56832298136646	0.369565217391304	0.668864924417027	1.27032492796181	0.789019677486412	0.0840105986034316	1.26393071226873	1.03745746931977
56_wild_env_BB0.5medium	38_wild_env_BB0.5medium_mean8_var2	environment	0.52	1	0.63	0.4	1	0.35	1	0.75	0.5	0	8	2	replicate_28	0.0674486803519062	0.595307917888563	0.337243401759531	0.637879808839997	1.27899189633763	0.789261622767846	0.0767453303662153	1.26609990276758	1.03457415889867
56_wild_env_BB0.5medium	38_wild_env_BB0.5medium_mean8_var2	environment	0.52	1	0.63	0.4	1	0.35	1	0.75	0.5	0	8	2	replicate_29	0.0693333333333333	0.608	0.322666666666667	0.665327903781702	1.26319515186115	0.801855467578614	0.0880849484728932	1.26768712731395	1.03082601370825
56_wild_env_BB0.5medium	38_wild_env_BB0.5medium_mean8_var2	environment	0.52	1	0.63	0.4	1	0.35	1	0.75	0.5	0	8	2	replicate_30	0.0922190201729107	0.54178674351585	0.365994236311239	0.664071592308109	1.26581762446367	0.799530044172684	0.0726941278215075	1.27240908831013	1.02471022529006
56_wild_env_BB0.5medium	38_wild_env_BB0.5medium_mean9_var2	environment	0.52	1	0.63	0.4	1	0.35	1	0.75	0.5	0	9	2	replicate_01	0.100732600732601	0.619047619047619	0.28021978021978	0.659070131942167	1.26583526688768	0.798533121117515	0.137513868542453	1.37540189003937	0.910799255160523
56_wild_env_BB0.5medium	38_wild_env_BB0.5medium_mean9_var2	environment	0.52	1	0.63	0.4	1	0.35	1	0.75	0.5	0	9	2	replicate_02	0.0840787119856887	0.631484794275492	0.284436493738819	0.658153312791598	1.26332360436398	0.796454359336877	0.138733443461482	1.38560862240024	0.902381392997259
56_wild_env_BB0.5medium	38_wild_env_BB0.5medium_mean9_var2	environment	0.52	1	0.63	0.4	1	0.35	1	0.75	0.5	0	9	2	replicate_03	0.0994475138121547	0.650092081031308	0.250460405156538	0.641521718435038	1.27185709176717	0.795561802230455	0.14116875029295	1.38662317189023	0.902242297084941
56_wild_env_BB0.5medium	38_wild_env_BB0.5medium_mean9_var2	environment	0.52	1	0.63	0.4	1	0.35	1	0.75	0.5	0	9	2	replicate_04	0.0858283433133733	0.6187624750499	0.295409181636727	0.670496998773021	1.2551060342173	0.803278479528209	0.134598151910815	1.36793466774315	0.923568012426036
56_wild_env_BB0.5medium	38_wild_env_BB0.5medium_mean9_var2	environment	0.52	1	0.63	0.4	1	0.35	1	0.75	0.5	0	9	2	replicate_05	0.0892857142857143	0.654761904761905	0.255952380952381	0.653308422770654	1.27055429355301	0.792612793118106	0.129392088773531	1.38760759499255	0.900862300999362
56_wild_env_BB0.5medium	38_wild_env_BB0.5medium_mean9_var2	environment	0.52	1	0.63	0.4	1	0.35	1	0.75	0.5	0	9	2	replicate_06	0.0841889117043121	0.677618069815195	0.238193018480493	0.637465398468588	1.27697554717086	0.794612129771782	0.138853995208655	1.38954416939724	0.897179389084012
56_wild_env_BB0.5medium	38_wild_env_BB0.5medium_mean9_var2	environment	0.52	1	0.63	0.4	1	0.35	1	0.75	0.5	0	9	2	replicate_07	0.082135523613963	0.650924024640657	0.26694045174538	0.661574193522244	1.26431868295905	0.793685688715858	0.134629607888931	1.38819516075972	0.903807592316992
56_wild_env_BB0.5medium	38_wild_env_BB0.5medium_mean9_var2	environment	0.52	1	0.63	0.4	1	0.35	1	0.75	0.5	0	9	2	replicate_08	0.0869565217391304	0.652173913043478	0.260869565217391	0.659694185623709	1.26431159445961	0.797255524201272	0.126314668592215	1.38399868188337	0.898485523200668
56_wild_env_BB0.5medium	38_wild_env_BB0.5medium_mean9_var2	environment	0.52	1	0.63	0.4	1	0.35	1	0.75	0.5	0	9	2	replicate_09	0.106719367588933	0.660079051383399	0.233201581027668	0.668023789831275	1.2576358161759	0.800444927204947	0.1290721676226	1.375958942182	0.915973036468502
56_wild_env_BB0.5medium	38_wild_env_BB0.5medium_mean9_var2	environment	0.52	1	0.63	0.4	1	0.35	1	0.75	0.5	0	9	2	replicate_10	0.0967153284671533	0.636861313868613	0.266423357664234	0.668914364515059	1.2641913703628	0.788195827563119	0.132597312356794	1.39246762123759	0.907021742769421
56_wild_env_BB0.5medium	38_wild_env_BB0.5medium_mean9_var2	environment	0.52	1	0.63	0.4	1	0.35	1	0.75	0.5	0	9	2	replicate_11	0.106870229007634	0.620229007633588	0.272900763358779	0.647183516366679	1.26957443513672	0.794859113542984	0.137816199358181	1.37987464826383	0.905393950857935
56_wild_env_BB0.5medium	38_wild_env_BB0.5medium_mean9_var2	environment	0.52	1	0.63	0.4	1	0.35	1	0.75	0.5	0	9	2	replicate_12	0.0844277673545966	0.679174484052533	0.236397748592871	0.65983816888336	1.26454945842318	0.796239553209316	0.145667162029504	1.36994773520123	0.922253825024229
56_wild_env_BB0.5medium	38_wild_env_BB0.5medium_mean9_var2	environment	0.52	1	0.63	0.4	1	0.35	1	0.75	0.5	0	9	2	replicate_13	0.095703125	0.62890625	0.275390625	0.651067694392009	1.26833775755743	0.795713834126691	0.132029777887486	1.37887265659182	0.914812414204398
56_wild_env_BB0.5medium	38_wild_env_BB0.5medium_mean9_var2	environment	0.52	1	0.63	0.4	1	0.35	1	0.75	0.5	0	9	2	replicate_14	0.0649606299212598	0.639763779527559	0.295275590551181	0.660322712547175	1.26239337191832	0.79986966773794	0.131065440394867	1.36843829733926	0.917670264029348
56_wild_env_BB0.5medium	38_wild_env_BB0.5medium_mean9_var2	environment	0.52	1	0.63	0.4	1	0.35	1	0.75	0.5	0	9	2	replicate_15	0.0882352941176471	0.662745098039216	0.249019607843137	0.666556827140948	1.264463133859	0.792802818856602	0.139536490575552	1.38548955142299	0.903212117855504
56_wild_env_BB0.5medium	38_wild_env_BB0.5medium_mean9_var2	environment	0.52	1	0.63	0.4	1	0.35	1	0.75	0.5	0	9	2	replicate_16	0.0965391621129326	0.615664845173042	0.287795992714026	0.669676456998979	1.26718043333229	0.787234329478437	0.129601222262092	1.38518829305907	0.901580990052188
56_wild_env_BB0.5medium	38_wild_env_BB0.5medium_mean9_var2	environment	0.52	1	0.63	0.4	1	0.35	1	0.75	0.5	0	9	2	replicate_17	0.105566218809981	0.667946257197697	0.226487523992322	0.655510810529894	1.26315355864281	0.801909040428552	0.131399749646108	1.37879118917619	0.906009430665979
56_wild_env_BB0.5medium	38_wild_env_BB0.5medium_mean9_var2	environment	0.52	1	0.63	0.4	1	0.35	1	0.75	0.5	0	9	2	replicate_18	0.0794824399260629	0.648798521256932	0.271719038817006	0.664095986808223	1.25874448939978	0.801654501461268	0.138165414886044	1.37150250615915	0.912823335755643
56_wild_env_BB0.5medium	38_wild_env_BB0.5medium_mean9_var2	environment	0.52	1	0.63	0.4	1	0.35	1	0.75	0.5	0	9	2	replicate_19	0.0654867256637168	0.626548672566372	0.307964601769912	0.657102590015613	1.26108691453776	0.802345666316092	0.141559272949733	1.37867935752003	0.912036753334633
56_wild_env_BB0.5medium	38_wild_env_BB0.5medium_mean9_var2	environment	0.52	1	0.63	0.4	1	0.35	1	0.75	0.5	0	9	2	replicate_20	0.117424242424242	0.679924242424242	0.202651515151515	0.665704314183298	1.26731821677148	0.787725257598382	0.135743662572464	1.39153598924021	0.896447948494666
56_wild_env_BB0.5medium	38_wild_env_BB0.5medium_mean9_var2	environment	0.52	1	0.63	0.4	1	0.35	1	0.75	0.5	0	9	2	replicate_21	0.113421550094518	0.629489603024575	0.257088846880907	0.669281067576979	1.26183960946261	0.794773708676081	0.135563534452102	1.39042041421875	0.898252761988717
56_wild_env_BB0.5medium	38_wild_env_BB0.5medium_mean9_var2	environment	0.52	1	0.63	0.4	1	0.35	1	0.75	0.5	0	9	2	replicate_22	0.0789980732177264	0.631984585741811	0.289017341040462	0.639084494875423	1.26449405303533	0.810147415066315	0.123185235142578	1.37469874598549	0.908653858004836
56_wild_env_BB0.5medium	38_wild_env_BB0.5medium_mean9_var2	environment	0.52	1	0.63	0.4	1	0.35	1	0.75	0.5	0	9	2	replicate_23	0.0775347912524851	0.679920477137177	0.242544731610338	0.672806401894429	1.25777820350799	0.802482651126081	0.133358616557918	1.37364523491519	0.914905474754946
56_wild_env_BB0.5medium	38_wild_env_BB0.5medium_mean9_var2	environment	0.52	1	0.63	0.4	1	0.35	1	0.75	0.5	0	9	2	replicate_24	0.113545816733068	0.617529880478088	0.268924302788845	0.664653229130349	1.26982749962015	0.782690740916706	0.144673892466694	1.39025359215384	0.894112796394378
56_wild_env_BB0.5medium	38_wild_env_BB0.5medium_mean9_var2	environment	0.52	1	0.63	0.4	1	0.35	1	0.75	0.5	0	9	2	replicate_25	0.0800744878957169	0.677839851024209	0.242085661080074	0.675579019186313	1.25342118299818	0.802344116696731	0.144446558924874	1.38343561060179	0.901958555602681
56_wild_env_BB0.5medium	38_wild_env_BB0.5medium_mean9_var2	environment	0.52	1	0.63	0.4	1	0.35	1	0.75	0.5	0	9	2	replicate_26	0.0873015873015873	0.601190476190476	0.311507936507937	0.652287425495842	1.26521042240194	0.796453607463738	0.13649779335483	1.39308131239685	0.89390172516975
56_wild_env_BB0.5medium	38_wild_env_BB0.5medium_mean9_var2	environment	0.52	1	0.63	0.4	1	0.35	1	0.75	0.5	0	9	2	replicate_27	0.0784313725490196	0.641176470588235	0.280392156862745	0.674796992155744	1.26590053032693	0.784281239708899	0.140157966404492	1.38317707465615	0.909297613171681
56_wild_env_BB0.5medium	38_wild_env_BB0.5medium_mean9_var2	environment	0.52	1	0.63	0.4	1	0.35	1	0.75	0.5	0	9	2	replicate_28	0.0946969696969697	0.59469696969697	0.310606060606061	0.638475049745063	1.2647185389912	0.801014693833189	0.136838498643296	1.3834083051466	0.902562679133242
56_wild_env_BB0.5medium	38_wild_env_BB0.5medium_mean9_var2	environment	0.52	1	0.63	0.4	1	0.35	1	0.75	0.5	0	9	2	replicate_29	0.0927272727272727	0.643636363636364	0.263636363636364	0.662963337835319	1.26346493089568	0.794377893585308	0.14158146479043	1.37741493605842	0.913164169787782
56_wild_env_BB0.5medium	38_wild_env_BB0.5medium_mean9_var2	environment	0.52	1	0.63	0.4	1	0.35	1	0.75	0.5	0	9	2	replicate_30	0.0900900900900901	0.614414414414414	0.295495495495495	0.668049510910152	1.26570324127745	0.791218607859142	0.127212386929798	1.37716054901578	0.908093345486442
56_wild_env_BB0.5medium	38_wild_env_BB0.5medium_mean10_var2	environment	0.52	1	0.63	0.4	1	0.35	1	0.75	0.5	0	10	2	replicate_01	0.116598079561043	0.651577503429355	0.231824417009602	0.653705517594399	1.26822936653689	0.79349218490528	0.204362484778985	1.47285295679796	0.770729962865183
56_wild_env_BB0.5medium	38_wild_env_BB0.5medium_mean10_var2	environment	0.52	1	0.63	0.4	1	0.35	1	0.75	0.5	0	10	2	replicate_02	0.102564102564103	0.622132253711201	0.275303643724696	0.651031475058637	1.27011179445622	0.793166544293143	0.189237703271511	1.46288988121573	0.79254646730321
56_wild_env_BB0.5medium	38_wild_env_BB0.5medium_mean10_var2	environment	0.52	1	0.63	0.4	1	0.35	1	0.75	0.5	0	10	2	replicate_03	0.0860832137733142	0.662840746054519	0.251076040172166	0.663425854521791	1.26218951471804	0.796879000285759	0.195953718905382	1.45883473421483	0.781947740838941
56_wild_env_BB0.5medium	38_wild_env_BB0.5medium_mean10_var2	environment	0.52	1	0.63	0.4	1	0.35	1	0.75	0.5	0	10	2	replicate_04	0.102749638205499	0.648335745296671	0.248914616497829	0.65018184910703	1.2668940419467	0.799919159911029	0.195894355996283	1.46398952634003	0.780962029556945
56_wild_env_BB0.5medium	38_wild_env_BB0.5medium_mean10_var2	environment	0.52	1	0.63	0.4	1	0.35	1	0.75	0.5	0	10	2	replicate_05	0.0754985754985755	0.638176638176638	0.286324786324786	0.670705638215838	1.25487262219552	0.801666208734023	0.20021104119387	1.45598435989431	0.795586766001063
56_wild_env_BB0.5medium	38_wild_env_BB0.5medium_mean10_var2	environment	0.52	1	0.63	0.4	1	0.35	1	0.75	0.5	0	10	2	replicate_06	0.0975274725274725	0.645604395604396	0.256868131868132	0.66608318621343	1.26928063227248	0.785178970970138	0.195916567363021	1.46621481851121	0.787292847781675
56_wild_env_BB0.5medium	38_wild_env_BB0.5medium_mean10_var2	environment	0.52	1	0.63	0.4	1	0.35	1	0.75	0.5	0	10	2	replicate_07	0.105633802816901	0.652112676056338	0.242253521126761	0.669014244454857	1.26069995906066	0.795351406395942	0.204873411286366	1.45515333192506	0.796044331874816
56_wild_env_BB0.5medium	38_wild_env_BB0.5medium_mean10_var2	environment	0.52	1	0.63	0.4	1	0.35	1	0.75	0.5	0	10	2	replicate_08	0.113018597997139	0.659513590844063	0.227467811158798	0.653569469243306	1.26534130157388	0.802536583411059	0.192428195689374	1.46169817557035	0.792766293757139
56_wild_env_BB0.5medium	38_wild_env_BB0.5medium_mean10_var2	environment	0.52	1	0.63	0.4	1	0.35	1	0.75	0.5	0	10	2	replicate_09	0.0760719225449516	0.704011065006916	0.219917012448133	0.67206930619594	1.25922002763657	0.796801227560424	0.188988368862226	1.46051123994321	0.796862382637147
56_wild_env_BB0.5medium	38_wild_env_BB0.5medium_mean10_var2	environment	0.52	1	0.63	0.4	1	0.35	1	0.75	0.5	0	10	2	replicate_10	0.10935441370224	0.656126482213439	0.234519104084321	0.652585500182088	1.26469326114155	0.800824543233298	0.199190571969091	1.44845429639308	0.799923019089075
56_wild_env_BB0.5medium	38_wild_env_BB0.5medium_mean10_var2	environment	0.52	1	0.63	0.4	1	0.35	1	0.75	0.5	0	10	2	replicate_11	0.0852601156069364	0.684971098265896	0.229768786127168	0.663670581601579	1.2685596220147	0.784419250072961	0.189629545816421	1.46140460872658	0.789040848794605
56_wild_env_BB0.5medium	38_wild_env_BB0.5medium_mean10_var2	environment	0.52	1	0.63	0.4	1	0.35	1	0.75	0.5	0	10	2	replicate_12	0.0895953757225433	0.697976878612717	0.21242774566474	0.664531580190769	1.26916789657503	0.788239448298799	0.201752756328257	1.46286924562357	0.795269046320389
56_wild_env_BB0.5medium	38_wild_env_BB0.5medium_mean10_var2	environment	0.52	1	0.63	0.4	1	0.35	1	0.75	0.5	0	10	2	replicate_13	0.11523178807947	0.660927152317881	0.223841059602649	0.669607350649909	1.2585009017414	0.79885171898189	0.183940387168676	1.46793713511709	0.784460227715399
56_wild_env_BB0.5medium	38_wild_env_BB0.5medium_mean10_var2	environment	0.52	1	0.63	0.4	1	0.35	1	0.75	0.5	0	10	2	replicate_14	0.0904392764857881	0.683462532299742	0.22609819121447	0.651418394214402	1.26600634057585	0.803543643333782	0.197712981382093	1.45247505218835	0.795893099739499
56_wild_env_BB0.5medium	38_wild_env_BB0.5medium_mean10_var2	environment	0.52	1	0.63	0.4	1	0.35	1	0.75	0.5	0	10	2	replicate_15	0.123439667128988	0.672676837725381	0.203883495145631	0.669177671103473	1.26309586698862	0.792398941754093	0.193506001713742	1.44809560018378	0.799399779723743
56_wild_env_BB0.5medium	38_wild_env_BB0.5medium_mean10_var2	environment	0.52	1	0.63	0.4	1	0.35	1	0.75	0.5	0	10	2	replicate_16	0.0811554332874828	0.698762035763411	0.220082530949106	0.668831658120276	1.25667424721939	0.797955757015209	0.197714230536864	1.45334348760756	0.802803523305345
56_wild_env_BB0.5medium	38_wild_env_BB0.5medium_mean10_var2	environment	0.52	1	0.63	0.4	1	0.35	1	0.75	0.5	0	10	2	replicate_17	0.111275964391691	0.666172106824926	0.222551928783383	0.66024110707669	1.26553777065456	0.794892987733105	0.19642047289694	1.46894306871977	0.776489802852508
56_wild_env_BB0.5medium	38_wild_env_BB0.5medium_mean10_var2	environment	0.52	1	0.63	0.4	1	0.35	1	0.75	0.5	0	10	2	replicate_18	0.110014104372355	0.65444287729196	0.235543018335684	0.669323700496331	1.26348352905709	0.78964601706111	0.206714139285771	1.46317357361126	0.790346200606049
56_wild_env_BB0.5medium	38_wild_env_BB0.5medium_mean10_var2	environment	0.52	1	0.63	0.4	1	0.35	1	0.75	0.5	0	10	2	replicate_19	0.114209827357238	0.641434262948207	0.244355909694555	0.657494660584556	1.26332707012455	0.80159165419633	0.190111237247709	1.46586335170163	0.787182844206667
56_wild_env_BB0.5medium	38_wild_env_BB0.5medium_mean10_var2	environment	0.52	1	0.63	0.4	1	0.35	1	0.75	0.5	0	10	2	replicate_20	0.104815864022663	0.664305949008499	0.230878186968839	0.647236352293224	1.26879658424798	0.799141357179008	0.19766008835572	1.4562480622798	0.792005461123259
56_wild_env_BB0.5medium	38_wild_env_BB0.5medium_mean10_var2	environment	0.52	1	0.63	0.4	1	0.35	1	0.75	0.5	0	10	2	replicate_21	0.0926470588235294	0.644117647058824	0.263235294117647	0.658907845219399	1.26653148438257	0.792914600798124	0.191203316568131	1.45730371164724	0.800354510037089
56_wild_env_BB0.5medium	38_wild_env_BB0.5medium_mean10_var2	environment	0.52	1	0.63	0.4	1	0.35	1	0.75	0.5	0	10	2	replicate_22	0.0949640287769784	0.641726618705036	0.263309352517986	0.654238956567501	1.26745159878978	0.798548807757907	0.198575989726155	1.46383288772312	0.774392873986672
56_wild_env_BB0.5medium	38_wild_env_BB0.5medium_mean10_var2	environment	0.52	1	0.63	0.4	1	0.35	1	0.75	0.5	0	10	2	replicate_23	0.0887417218543046	0.662251655629139	0.249006622516556	0.659141843701101	1.26128050675111	0.796938020014776	0.18955279971542	1.46285442328209	0.792908753778986
56_wild_env_BB0.5medium	38_wild_env_BB0.5medium_mean10_var2	environment	0.52	1	0.63	0.4	1	0.35	1	0.75	0.5	0	10	2	replicate_24	0.11218836565097	0.67590027700831	0.21191135734072	0.650120709862241	1.27155417413107	0.793050698371466	0.202146434310551	1.45074115814157	0.805647014513261
56_wild_env_BB0.5medium	38_wild_env_BB0.5medium_mean10_var2	environment	0.52	1	0.63	0.4	1	0.35	1	0.75	0.5	0	10	2	replicate_25	0.0883190883190883	0.662393162393162	0.249287749287749	0.65048975072595	1.26924494864752	0.794169395858335	0.194422959253748	1.46818009856447	0.781845955992722
56_wild_env_BB0.5medium	38_wild_env_BB0.5medium_mean10_var2	environment	0.52	1	0.63	0.4	1	0.35	1	0.75	0.5	0	10	2	replicate_26	0.119013062409289	0.62699564586357	0.253991291727141	0.656438114933729	1.26504580456092	0.798544072897819	0.186495062859311	1.44692872019771	0.803266977865167
56_wild_env_BB0.5medium	38_wild_env_BB0.5medium_mean10_var2	environment	0.52	1	0.63	0.4	1	0.35	1	0.75	0.5	0	10	2	replicate_27	0.115543328748281	0.643741403026135	0.240715268225585	0.652644087880529	1.26812968731221	0.7979098842113	0.193913621570468	1.45765580991597	0.792952713977268
56_wild_env_BB0.5medium	38_wild_env_BB0.5medium_mean10_var2	environment	0.52	1	0.63	0.4	1	0.35	1	0.75	0.5	0	10	2	replicate_28	0.0770288858321871	0.672627235213205	0.250343878954608	0.649452898950499	1.26334598959761	0.804906131608405	0.188728685753277	1.4612842189486	0.781363074738511
56_wild_env_BB0.5medium	38_wild_env_BB0.5medium_mean10_var2	environment	0.52	1	0.63	0.4	1	0.35	1	0.75	0.5	0	10	2	replicate_29	0.0938775510204082	0.674829931972789	0.231292517006803	0.654258315002264	1.26429515872845	0.795527567596822	0.190333346299324	1.45064284619187	0.800239031299197
56_wild_env_BB0.5medium	38_wild_env_BB0.5medium_mean10_var2	environment	0.52	1	0.63	0.4	1	0.35	1	0.75	0.5	0	10	2	replicate_30	0.0786666666666667	0.704	0.217333333333333	0.668204811896225	1.25774519327009	0.803918573617554	0.189398012088914	1.46499722678575	0.784696414650622
56_wild_env_BB0.5medium	38_wild_env_BB0.5medium_mean11_var2	environment	0.52	1	0.63	0.4	1	0.35	1	0.75	0.5	0	11	2	replicate_01	0.0938914027149321	0.676470588235294	0.229638009049774	0.654766391918672	1.26916434408847	0.793885625900991	0.25050341389486	1.4991746304115	0.710699506675132
56_wild_env_BB0.5medium	38_wild_env_BB0.5medium_mean11_var2	environment	0.52	1	0.63	0.4	1	0.35	1	0.75	0.5	0	11	2	replicate_02	0.104895104895105	0.688811188811189	0.206293706293706	0.658631149617012	1.27187618087308	0.789380219745295	0.259235823960348	1.50826730723733	0.694638951861424
56_wild_env_BB0.5medium	38_wild_env_BB0.5medium_mean11_var2	environment	0.52	1	0.63	0.4	1	0.35	1	0.75	0.5	0	11	2	replicate_03	0.124113475177305	0.660756501182033	0.215130023640662	0.658070564048438	1.2667976089561	0.801721237934974	0.261379576315049	1.50471975642279	0.694201790153222
56_wild_env_BB0.5medium	38_wild_env_BB0.5medium_mean11_var2	environment	0.52	1	0.63	0.4	1	0.35	1	0.75	0.5	0	11	2	replicate_04	0.139644970414201	0.630769230769231	0.229585798816568	0.654557293739855	1.26559429638742	0.80488245279238	0.262011319521772	1.4996792373595	0.699092994467122
56_wild_env_BB0.5medium	38_wild_env_BB0.5medium_mean11_var2	environment	0.52	1	0.63	0.4	1	0.35	1	0.75	0.5	0	11	2	replicate_05	0.101136363636364	0.697727272727273	0.201136363636364	0.658179378268076	1.27351164334937	0.789770250127541	0.254533426241059	1.51331293273035	0.687762550537286
56_wild_env_BB0.5medium	38_wild_env_BB0.5medium_mean11_var2	environment	0.52	1	0.63	0.4	1	0.35	1	0.75	0.5	0	11	2	replicate_06	0.108771929824561	0.678362573099415	0.212865497076023	0.660332681629206	1.26323979121761	0.805313868816265	0.26770897749776	1.49743337989452	0.703970989067412
56_wild_env_BB0.5medium	38_wild_env_BB0.5medium_mean11_var2	environment	0.52	1	0.63	0.4	1	0.35	1	0.75	0.5	0	11	2	replicate_07	0.113557358053302	0.669756662804171	0.216685979142526	0.67354612156981	1.27006019659883	0.781852407786135	0.258460257737173	1.50821653330421	0.698141582947465
56_wild_env_BB0.5medium	38_wild_env_BB0.5medium_mean11_var2	environment	0.52	1	0.63	0.4	1	0.35	1	0.75	0.5	0	11	2	replicate_08	0.100950118764846	0.687648456057007	0.211401425178147	0.662224041809946	1.27485571601652	0.782606734326607	0.257326399948419	1.50527726774173	0.702290049640918
56_wild_env_BB0.5medium	38_wild_env_BB0.5medium_mean11_var2	environment	0.52	1	0.63	0.4	1	0.35	1	0.75	0.5	0	11	2	replicate_09	0.113250283125708	0.689694224235561	0.197055492638732	0.665959581834652	1.26470167436815	0.798233683904385	0.260498221348911	1.50976035005011	0.692340977949318
56_wild_env_BB0.5medium	38_wild_env_BB0.5medium_mean11_var2	environment	0.52	1	0.63	0.4	1	0.35	1	0.75	0.5	0	11	2	replicate_10	0.121573301549464	0.686531585220501	0.191895113230036	0.657690538855008	1.26576069135215	0.801058779074752	0.264427977181903	1.50495513120769	0.693510186299128
56_wild_env_BB0.5medium	38_wild_env_BB0.5medium_mean11_var2	environment	0.52	1	0.63	0.4	1	0.35	1	0.75	0.5	0	11	2	replicate_11	0.103254769921437	0.709315375982043	0.187429854096521	0.659964872294356	1.26760157573719	0.80219282824141	0.267312313443035	1.50717541953337	0.691776071138637
56_wild_env_BB0.5medium	38_wild_env_BB0.5medium_mean11_var2	environment	0.52	1	0.63	0.4	1	0.35	1	0.75	0.5	0	11	2	replicate_12	0.125714285714286	0.649142857142857	0.225142857142857	0.656278157497954	1.26769572046821	0.802069840338209	0.263270432095658	1.50313557883858	0.704039585721726
56_wild_env_BB0.5medium	38_wild_env_BB0.5medium_mean11_var2	environment	0.52	1	0.63	0.4	1	0.35	1	0.75	0.5	0	11	2	replicate_13	0.118778280542986	0.679864253393665	0.201357466063348	0.658394066637878	1.27037213653766	0.796378171216895	0.255199864008835	1.50278908803156	0.702336094775567
56_wild_env_BB0.5medium	38_wild_env_BB0.5medium_mean11_var2	environment	0.52	1	0.63	0.4	1	0.35	1	0.75	0.5	0	11	2	replicate_14	0.112884834663626	0.690992018244014	0.19612314709236	0.657964273188099	1.26777670938529	0.80229403936119	0.257564193906987	1.49998481388444	0.707492404713304
56_wild_env_BB0.5medium	38_wild_env_BB0.5medium_mean11_var2	environment	0.52	1	0.63	0.4	1	0.35	1	0.75	0.5	0	11	2	replicate_15	0.110619469026549	0.649336283185841	0.240044247787611	0.656001072199999	1.27341360846003	0.790695339603391	0.265444805999073	1.5008599753245	0.702412309254722
56_wild_env_BB0.5medium	38_wild_env_BB0.5medium_mean11_var2	environment	0.52	1	0.63	0.4	1	0.35	1	0.75	0.5	0	11	2	replicate_16	0.114849187935035	0.691415313225058	0.193735498839907	0.664756399899893	1.25718902018461	0.809708206646829	0.262562769169518	1.50207255093593	0.701997465692435
56_wild_env_BB0.5medium	38_wild_env_BB0.5medium_mean11_var2	environment	0.52	1	0.63	0.4	1	0.35	1	0.75	0.5	0	11	2	replicate_17	0.110738255033557	0.714765100671141	0.174496644295302	0.654205979659035	1.27226876149901	0.794684097435116	0.256683437380164	1.50088540253445	0.705830173165014
56_wild_env_BB0.5medium	38_wild_env_BB0.5medium_mean11_var2	environment	0.52	1	0.63	0.4	1	0.35	1	0.75	0.5	0	11	2	replicate_18	0.1323706377858	0.663056558363418	0.204572803850782	0.66179233660146	1.26500431315719	0.800295854234333	0.263339092589049	1.50412801851993	0.696383508214853
56_wild_env_BB0.5medium	38_wild_env_BB0.5medium_mean11_var2	environment	0.52	1	0.63	0.4	1	0.35	1	0.75	0.5	0	11	2	replicate_19	0.126811594202899	0.670289855072464	0.202898550724638	0.660345472854001	1.26647176418771	0.797911645981588	0.275723439174035	1.50282317244005	0.695186070370623
56_wild_env_BB0.5medium	38_wild_env_BB0.5medium_mean11_var2	environment	0.52	1	0.63	0.4	1	0.35	1	0.75	0.5	0	11	2	replicate_20	0.116222760290557	0.693704600484262	0.190072639225182	0.664631369954196	1.27084008232405	0.790482269819261	0.262596188055589	1.51182205514039	0.691332954992839
56_wild_env_BB0.5medium	38_wild_env_BB0.5medium_mean11_var2	environment	0.52	1	0.63	0.4	1	0.35	1	0.75	0.5	0	11	2	replicate_21	0.119286510590858	0.688963210702341	0.1917502787068	0.660734177136797	1.26530514345776	0.79847217950189	0.262414095861659	1.49724797003803	0.704802417967182
56_wild_env_BB0.5medium	38_wild_env_BB0.5medium_mean11_var2	environment	0.52	1	0.63	0.4	1	0.35	1	0.75	0.5	0	11	2	replicate_22	0.0993071593533487	0.661662817551963	0.239030023094688	0.646823693066351	1.26833053185666	0.800423515605222	0.253709537822308	1.50388725919241	0.704553129671821
56_wild_env_BB0.5medium	38_wild_env_BB0.5medium_mean11_var2	environment	0.52	1	0.63	0.4	1	0.35	1	0.75	0.5	0	11	2	replicate_23	0.116611661166117	0.668866886688669	0.214521452145215	0.657958131149159	1.26796815164842	0.800050676954958	0.262806670807258	1.50705214034034	0.698180550251862
56_wild_env_BB0.5medium	38_wild_env_BB0.5medium_mean11_var2	environment	0.52	1	0.63	0.4	1	0.35	1	0.75	0.5	0	11	2	replicate_24	0.125307125307125	0.681818181818182	0.192874692874693	0.659566506877491	1.26433000933488	0.80552162873692	0.261295957019349	1.50318838330132	0.699858891016789
56_wild_env_BB0.5medium	38_wild_env_BB0.5medium_mean11_var2	environment	0.52	1	0.63	0.4	1	0.35	1	0.75	0.5	0	11	2	replicate_25	0.112627986348123	0.660978384527873	0.226393629124005	0.662725612025599	1.26931000028693	0.795351569612416	0.257401898669938	1.50333763998591	0.702554294729317
56_wild_env_BB0.5medium	38_wild_env_BB0.5medium_mean11_var2	environment	0.52	1	0.63	0.4	1	0.35	1	0.75	0.5	0	11	2	replicate_26	0.121621621621622	0.683558558558559	0.19481981981982	0.670149352536801	1.26541537215264	0.798641309046671	0.255993384427365	1.50624330203386	0.697963308968084
56_wild_env_BB0.5medium	38_wild_env_BB0.5medium_mean11_var2	environment	0.52	1	0.63	0.4	1	0.35	1	0.75	0.5	0	11	2	replicate_27	0.128635346756152	0.672259507829978	0.19910514541387	0.660664754322828	1.2643366282446	0.801901449471169	0.27171378689662	1.50157012151521	0.701407834117252
56_wild_env_BB0.5medium	38_wild_env_BB0.5medium_mean11_var2	environment	0.52	1	0.63	0.4	1	0.35	1	0.75	0.5	0	11	2	replicate_28	0.10981308411215	0.692757009345794	0.197429906542056	0.653944250269353	1.27097719662149	0.796486907921734	0.264505613024762	1.50169019747021	0.69967330660228
56_wild_env_BB0.5medium	38_wild_env_BB0.5medium_mean11_var2	environment	0.52	1	0.63	0.4	1	0.35	1	0.75	0.5	0	11	2	replicate_29	0.11150234741784	0.67018779342723	0.21830985915493	0.656087797637968	1.26847576501637	0.798573295625917	0.265162157320971	1.49837563959703	0.698463894077172
56_wild_env_BB0.5medium	38_wild_env_BB0.5medium_mean11_var2	environment	0.52	1	0.63	0.4	1	0.35	1	0.75	0.5	0	11	2	replicate_30	0.122424242424242	0.638787878787879	0.238787878787879	0.656194135271503	1.27323141307866	0.790347185568075	0.260070273257933	1.51843238038117	0.686571514152904
56_wild_env_BB0.5medium	38_wild_env_BB0.5medium_mean12_var2	environment	0.52	1	0.63	0.4	1	0.35	1	0.75	0.5	0	12	2	replicate_01	0.141237113402062	0.685567010309278	0.17319587628866	0.655652078542721	1.26844673024779	0.803540203921439	0.319373069327913	1.5265096600039	0.631945940985745
56_wild_env_BB0.5medium	38_wild_env_BB0.5medium_mean12_var2	environment	0.52	1	0.63	0.4	1	0.35	1	0.75	0.5	0	12	2	replicate_02	0.133595284872299	0.68565815324165	0.180746561886051	0.657136817251754	1.2637517527874	0.807255066114679	0.328117200864783	1.52113687384536	0.622423598845508
56_wild_env_BB0.5medium	38_wild_env_BB0.5medium_mean12_var2	environment	0.52	1	0.63	0.4	1	0.35	1	0.75	0.5	0	12	2	replicate_03	0.138446215139442	0.707171314741036	0.154382470119522	0.657227774854958	1.27049203414544	0.804222064810262	0.332254144713493	1.51791665599932	0.634130597079694
56_wild_env_BB0.5medium	38_wild_env_BB0.5medium_mean12_var2	environment	0.52	1	0.63	0.4	1	0.35	1	0.75	0.5	0	12	2	replicate_04	0.126919140225179	0.659160696008188	0.213920163766633	0.658137128962624	1.26193513025003	0.817304651404863	0.33143070544523	1.51918667529086	0.626727598720173
56_wild_env_BB0.5medium	38_wild_env_BB0.5medium_mean12_var2	environment	0.52	1	0.63	0.4	1	0.35	1	0.75	0.5	0	12	2	replicate_05	0.136550308008214	0.691991786447639	0.171457905544148	0.65934499981626	1.2710645398591	0.794725053140868	0.336243382133064	1.52178497845959	0.617901451690083
56_wild_env_BB0.5medium	38_wild_env_BB0.5medium_mean12_var2	environment	0.52	1	0.63	0.4	1	0.35	1	0.75	0.5	0	12	2	replicate_06	0.145473041709054	0.670396744659207	0.18413021363174	0.652837857225137	1.2759870181024	0.7946382750719	0.328428713494095	1.53550038366567	0.607616215775844
56_wild_env_BB0.5medium	38_wild_env_BB0.5medium_mean12_var2	environment	0.52	1	0.63	0.4	1	0.35	1	0.75	0.5	0	12	2	replicate_07	0.122509960159363	0.650398406374502	0.227091633466135	0.655884972819053	1.26639171436482	0.806804697356598	0.320446054807263	1.52454496523558	0.62395728293046
56_wild_env_BB0.5medium	38_wild_env_BB0.5medium_mean12_var2	environment	0.52	1	0.63	0.4	1	0.35	1	0.75	0.5	0	12	2	replicate_08	0.120434353405726	0.713721618953603	0.165844027640671	0.66031831635055	1.26995956497316	0.801677074661849	0.333878315610476	1.52037606644539	0.621596439108939
56_wild_env_BB0.5medium	38_wild_env_BB0.5medium_mean12_var2	environment	0.52	1	0.63	0.4	1	0.35	1	0.75	0.5	0	12	2	replicate_09	0.137113402061856	0.695876288659794	0.167010309278351	0.660289916844711	1.26531442272517	0.80791315906596	0.336232894448178	1.52756609327173	0.625294808164985
56_wild_env_BB0.5medium	38_wild_env_BB0.5medium_mean12_var2	environment	0.52	1	0.63	0.4	1	0.35	1	0.75	0.5	0	12	2	replicate_10	0.131868131868132	0.687312687312687	0.180819180819181	0.659897095131301	1.26781239005895	0.805637275257634	0.328206945362021	1.5210904470337	0.638240313910619
56_wild_env_BB0.5medium	38_wild_env_BB0.5medium_mean12_var2	environment	0.52	1	0.63	0.4	1	0.35	1	0.75	0.5	0	12	2	replicate_11	0.129353233830846	0.684577114427861	0.186069651741294	0.652910400407788	1.26774220501863	0.807039419297097	0.32422534382107	1.52660535437046	0.615091287098113
56_wild_env_BB0.5medium	38_wild_env_BB0.5medium_mean12_var2	environment	0.52	1	0.63	0.4	1	0.35	1	0.75	0.5	0	12	2	replicate_12	0.129842931937173	0.659685863874346	0.210471204188482	0.651280817973792	1.27248134678963	0.806003802724363	0.335670425365666	1.51743706093244	0.626990235609636
56_wild_env_BB0.5medium	38_wild_env_BB0.5medium_mean12_var2	environment	0.52	1	0.63	0.4	1	0.35	1	0.75	0.5	0	12	2	replicate_13	0.132904608788853	0.685959271168274	0.181136120042872	0.665458618813335	1.26965273115906	0.797780192745774	0.325259458398391	1.51883155261668	0.639874085929617
56_wild_env_BB0.5medium	38_wild_env_BB0.5medium_mean12_var2	environment	0.52	1	0.63	0.4	1	0.35	1	0.75	0.5	0	12	2	replicate_14	0.131313131313131	0.687878787878788	0.180808080808081	0.663552597342572	1.26693156068678	0.80063911708389	0.331222771561537	1.53254028707612	0.613874258287802
56_wild_env_BB0.5medium	38_wild_env_BB0.5medium_mean12_var2	environment	0.52	1	0.63	0.4	1	0.35	1	0.75	0.5	0	12	2	replicate_15	0.119433198380567	0.696356275303644	0.184210526315789	0.652257860924175	1.27997509445108	0.787623132005904	0.328884963065086	1.51790055217	0.62991882372318
56_wild_env_BB0.5medium	38_wild_env_BB0.5medium_mean12_var2	environment	0.52	1	0.63	0.4	1	0.35	1	0.75	0.5	0	12	2	replicate_16	0.113149847094801	0.687054026503568	0.199796126401631	0.658136192529004	1.27032755129222	0.800100890041401	0.322216698788976	1.52301136729762	0.623535432984134
56_wild_env_BB0.5medium	38_wild_env_BB0.5medium_mean12_var2	environment	0.52	1	0.63	0.4	1	0.35	1	0.75	0.5	0	12	2	replicate_17	0.162324649298597	0.655310621242485	0.182364729458918	0.649364225632752	1.27500268019492	0.798876697110694	0.324449652872912	1.52711493718584	0.613026676257283
56_wild_env_BB0.5medium	38_wild_env_BB0.5medium_mean12_var2	environment	0.52	1	0.63	0.4	1	0.35	1	0.75	0.5	0	12	2	replicate_18	0.127826941986234	0.696165191740413	0.176007866273353	0.652724015705791	1.27151185268491	0.802661231849826	0.328447229251508	1.52148278300605	0.622790684866614
56_wild_env_BB0.5medium	38_wild_env_BB0.5medium_mean12_var2	environment	0.52	1	0.63	0.4	1	0.35	1	0.75	0.5	0	12	2	replicate_19	0.115758754863813	0.690661478599222	0.193579766536965	0.651939801309078	1.27616860203028	0.798425501570195	0.323807752436991	1.52681794769789	0.623012155773436
56_wild_env_BB0.5medium	38_wild_env_BB0.5medium_mean12_var2	environment	0.52	1	0.63	0.4	1	0.35	1	0.75	0.5	0	12	2	replicate_20	0.125506072874494	0.686234817813765	0.188259109311741	0.659242105099811	1.27345207979707	0.795183580647275	0.326630766686285	1.52794389713191	0.628213419851744
56_wild_env_BB0.5medium	38_wild_env_BB0.5medium_mean12_var2	environment	0.52	1	0.63	0.4	1	0.35	1	0.75	0.5	0	12	2	replicate_21	0.123011664899258	0.705196182396607	0.171792152704136	0.663027349515765	1.26549445198488	0.808052729723071	0.339638041325364	1.5242384592582	0.614874338928492
56_wild_env_BB0.5medium	38_wild_env_BB0.5medium_mean12_var2	environment	0.52	1	0.63	0.4	1	0.35	1	0.75	0.5	0	12	2	replicate_22	0.134072580645161	0.681451612903226	0.184475806451613	0.656962531467071	1.27133421983805	0.802943678431732	0.326253294879833	1.52671366784339	0.617381085806719
56_wild_env_BB0.5medium	38_wild_env_BB0.5medium_mean12_var2	environment	0.52	1	0.63	0.4	1	0.35	1	0.75	0.5	0	12	2	replicate_23	0.130081300813008	0.678861788617886	0.191056910569106	0.656035909874716	1.27458795484713	0.794596161678885	0.328294864415418	1.51938835065795	0.632932422514505
56_wild_env_BB0.5medium	38_wild_env_BB0.5medium_mean12_var2	environment	0.52	1	0.63	0.4	1	0.35	1	0.75	0.5	0	12	2	replicate_24	0.143756558237146	0.663168940188877	0.193074501573977	0.658940783510295	1.26897943365062	0.802572838025835	0.316819641730552	1.5330194422992	0.622708832436666
56_wild_env_BB0.5medium	38_wild_env_BB0.5medium_mean12_var2	environment	0.52	1	0.63	0.4	1	0.35	1	0.75	0.5	0	12	2	replicate_25	0.151006711409396	0.658836689038031	0.190156599552573	0.660002080346007	1.26570495950636	0.807806792180393	0.335173009908645	1.52148465002169	0.627326786127196
56_wild_env_BB0.5medium	38_wild_env_BB0.5medium_mean12_var2	environment	0.52	1	0.63	0.4	1	0.35	1	0.75	0.5	0	12	2	replicate_26	0.11890243902439	0.70630081300813	0.17479674796748	0.657227050371488	1.26984363011834	0.801441301814058	0.334001460153297	1.51635297362015	0.632777532122402
56_wild_env_BB0.5medium	38_wild_env_BB0.5medium_mean12_var2	environment	0.52	1	0.63	0.4	1	0.35	1	0.75	0.5	0	12	2	replicate_27	0.149312377210216	0.69056974459725	0.160117878192534	0.662790657307361	1.26813987122034	0.800708601362099	0.326793054200591	1.52841020491014	0.617261340215807
56_wild_env_BB0.5medium	38_wild_env_BB0.5medium_mean12_var2	environment	0.52	1	0.63	0.4	1	0.35	1	0.75	0.5	0	12	2	replicate_28	0.143004115226337	0.67798353909465	0.179012345679012	0.662970657768175	1.26748268626005	0.797778370585937	0.324087547978529	1.51837356683718	0.637410866839247
56_wild_env_BB0.5medium	38_wild_env_BB0.5medium_mean12_var2	environment	0.52	1	0.63	0.4	1	0.35	1	0.75	0.5	0	12	2	replicate_29	0.13828689370485	0.673890608875129	0.187822497420021	0.656999447634646	1.27592836358068	0.793417809585009	0.321800027021741	1.51844236334651	0.63371378937973
56_wild_env_BB0.5medium	38_wild_env_BB0.5medium_mean12_var2	environment	0.52	1	0.63	0.4	1	0.35	1	0.75	0.5	0	12	2	replicate_30	0.115301724137931	0.674568965517241	0.210129310344828	0.662410216500763	1.26888574977963	0.802845203647055	0.334491005207264	1.52224557265589	0.61572500568249
56_wild_env_BB0.5medium	38_wild_env_BB0.5medium_mean13_var2	environment	0.52	1	0.63	0.4	1	0.35	1	0.75	0.5	0	13	2	replicate_01	0.136231884057971	0.708212560386473	0.155555555555556	0.670153419116403	1.27098264425734	0.800260735969804	0.402504667903328	1.51810372878268	0.581368642504322
56_wild_env_BB0.5medium	38_wild_env_BB0.5medium_mean13_var2	environment	0.52	1	0.63	0.4	1	0.35	1	0.75	0.5	0	13	2	replicate_02	0.150248756218905	0.682587064676617	0.167164179104478	0.669476638363986	1.26615563751684	0.805267480986869	0.393493635463663	1.52656096017057	0.569788519015373
56_wild_env_BB0.5medium	38_wild_env_BB0.5medium_mean13_var2	environment	0.52	1	0.63	0.4	1	0.35	1	0.75	0.5	0	13	2	replicate_03	0.154658981748319	0.663784822286263	0.181556195965418	0.657285984355201	1.27868299710708	0.793766769020903	0.398531594015499	1.5226687660309	0.572054839863417
56_wild_env_BB0.5medium	38_wild_env_BB0.5medium_mean13_var2	environment	0.52	1	0.63	0.4	1	0.35	1	0.75	0.5	0	13	2	replicate_04	0.138888888888889	0.685515873015873	0.175595238095238	0.656108220841991	1.28468711229912	0.791123109876749	0.404407923505521	1.53048708371201	0.568923882000763
56_wild_env_BB0.5medium	38_wild_env_BB0.5medium_mean13_var2	environment	0.52	1	0.63	0.4	1	0.35	1	0.75	0.5	0	13	2	replicate_05	0.129518072289157	0.703815261044177	0.166666666666667	0.656611460452872	1.27460439143534	0.801452735265375	0.405955893854378	1.51514196687718	0.579986430374539
56_wild_env_BB0.5medium	38_wild_env_BB0.5medium_mean13_var2	environment	0.52	1	0.63	0.4	1	0.35	1	0.75	0.5	0	13	2	replicate_06	0.140845070422535	0.696177062374245	0.162977867203219	0.659957695109946	1.27502391245004	0.794847667338655	0.402760512515634	1.52269305541712	0.565074428740901
56_wild_env_BB0.5medium	38_wild_env_BB0.5medium_mean13_var2	environment	0.52	1	0.63	0.4	1	0.35	1	0.75	0.5	0	13	2	replicate_07	0.162005785920926	0.670202507232401	0.167791706846673	0.657464767479307	1.27639792085426	0.803507942780474	0.411902310528029	1.51670033711501	0.578163297909744
56_wild_env_BB0.5medium	38_wild_env_BB0.5medium_mean13_var2	environment	0.52	1	0.63	0.4	1	0.35	1	0.75	0.5	0	13	2	replicate_08	0.144886363636364	0.700757575757576	0.154356060606061	0.658756250996693	1.27440103797062	0.80104553993784	0.40088296199429	1.5177609869846	0.58079318788484
56_wild_env_BB0.5medium	38_wild_env_BB0.5medium_mean13_var2	environment	0.52	1	0.63	0.4	1	0.35	1	0.75	0.5	0	13	2	replicate_09	0.137580794090489	0.696214219759926	0.166204986149584	0.670594657718924	1.27261794948941	0.796569648448427	0.399458387196909	1.51774301136776	0.591689689843491
56_wild_env_BB0.5medium	38_wild_env_BB0.5medium_mean13_var2	environment	0.52	1	0.63	0.4	1	0.35	1	0.75	0.5	0	13	2	replicate_10	0.148674242424242	0.696969696969697	0.154356060606061	0.658607517416176	1.27915037051015	0.795274840140572	0.408944318378743	1.52354442473725	0.565187154094632
56_wild_env_BB0.5medium	38_wild_env_BB0.5medium_mean13_var2	environment	0.52	1	0.63	0.4	1	0.35	1	0.75	0.5	0	13	2	replicate_11	0.119257086999022	0.708699902248289	0.172043010752688	0.659966192263168	1.27098874965852	0.809185132148892	0.403843773646062	1.51298214122023	0.582194817447754
56_wild_env_BB0.5medium	38_wild_env_BB0.5medium_mean13_var2	environment	0.52	1	0.63	0.4	1	0.35	1	0.75	0.5	0	13	2	replicate_12	0.167155425219941	0.66080156402737	0.172043010752688	0.678269734351431	1.26517853266215	0.804098933325703	0.403823102310887	1.52772185927249	0.570835198925859
56_wild_env_BB0.5medium	38_wild_env_BB0.5medium_mean13_var2	environment	0.52	1	0.63	0.4	1	0.35	1	0.75	0.5	0	13	2	replicate_13	0.163653663177926	0.673644148430067	0.162702188392008	0.66051020455899	1.27111523202128	0.803886178285421	0.390187180934348	1.52480732570677	0.587347806988892
56_wild_env_BB0.5medium	38_wild_env_BB0.5medium_mean13_var2	environment	0.52	1	0.63	0.4	1	0.35	1	0.75	0.5	0	13	2	replicate_14	0.140214216163583	0.702044790652386	0.157740993184031	0.657028737754767	1.27633639325214	0.801232390467657	0.399456854468388	1.52092069727041	0.582202823532863
56_wild_env_BB0.5medium	38_wild_env_BB0.5medium_mean13_var2	environment	0.52	1	0.63	0.4	1	0.35	1	0.75	0.5	0	13	2	replicate_15	0.156456173421301	0.686145146088596	0.157398680490104	0.654526799992977	1.27506388410421	0.808791975832699	0.397949291946717	1.52381977313145	0.570301876178913
56_wild_env_BB0.5medium	38_wild_env_BB0.5medium_mean13_var2	environment	0.52	1	0.63	0.4	1	0.35	1	0.75	0.5	0	13	2	replicate_16	0.155238095238095	0.678095238095238	0.166666666666667	0.657353502112021	1.27272252338908	0.8061473437684	0.395322381632632	1.51459836261383	0.577369329313763
56_wild_env_BB0.5medium	38_wild_env_BB0.5medium_mean13_var2	environment	0.52	1	0.63	0.4	1	0.35	1	0.75	0.5	0	13	2	replicate_17	0.143410852713178	0.692829457364341	0.163759689922481	0.655311179104507	1.27853033992138	0.804441477772181	0.397820041924512	1.52014594301358	0.581593800794883
56_wild_env_BB0.5medium	38_wild_env_BB0.5medium_mean13_var2	environment	0.52	1	0.63	0.4	1	0.35	1	0.75	0.5	0	13	2	replicate_18	0.160765550239234	0.687081339712919	0.152153110047847	0.658940841692815	1.27870682568671	0.796286185433133	0.391890125261048	1.52765307187976	0.566471035008905
56_wild_env_BB0.5medium	38_wild_env_BB0.5medium_mean13_var2	environment	0.52	1	0.63	0.4	1	0.35	1	0.75	0.5	0	13	2	replicate_19	0.158699808795411	0.688336520076482	0.152963671128107	0.668295284790448	1.26603000163044	0.805394645988807	0.40331384733419	1.5131624696156	0.584288016051303
56_wild_env_BB0.5medium	38_wild_env_BB0.5medium_mean13_var2	environment	0.52	1	0.63	0.4	1	0.35	1	0.75	0.5	0	13	2	replicate_20	0.134865134865135	0.702297702297702	0.162837162837163	0.669670722961241	1.2675150854463	0.804954616291004	0.400174558606186	1.5278539155194	0.570880932301528
56_wild_env_BB0.5medium	38_wild_env_BB0.5medium_mean13_var2	environment	0.52	1	0.63	0.4	1	0.35	1	0.75	0.5	0	13	2	replicate_21	0.125608568646543	0.722492697176241	0.151898734177215	0.673462710805223	1.27102155429926	0.798566793334949	0.399683096139255	1.51828698632529	0.581078129975484
56_wild_env_BB0.5medium	38_wild_env_BB0.5medium_mean13_var2	environment	0.52	1	0.63	0.4	1	0.35	1	0.75	0.5	0	13	2	replicate_22	0.126058325493885	0.700846660395108	0.173095014111007	0.66229178765019	1.27615541464801	0.800833371554806	0.398417801166549	1.52901399646	0.575011584529667
56_wild_env_BB0.5medium	38_wild_env_BB0.5medium_mean13_var2	environment	0.52	1	0.63	0.4	1	0.35	1	0.75	0.5	0	13	2	replicate_23	0.168177240684794	0.6797583081571	0.152064451158107	0.65655466389026	1.27722563961824	0.803564818246589	0.39670789480792	1.52029624826558	0.582322466811521
56_wild_env_BB0.5medium	38_wild_env_BB0.5medium_mean13_var2	environment	0.52	1	0.63	0.4	1	0.35	1	0.75	0.5	0	13	2	replicate_24	0.154679802955665	0.684729064039409	0.160591133004926	0.657279833312872	1.27729074070253	0.802259585348933	0.399233359437466	1.52064133842172	0.579608482729956
56_wild_env_BB0.5medium	38_wild_env_BB0.5medium_mean13_var2	environment	0.52	1	0.63	0.4	1	0.35	1	0.75	0.5	0	13	2	replicate_25	0.133887349953832	0.703601108033241	0.162511542012927	0.662730330125784	1.27083536233526	0.806949030993443	0.391677954115098	1.51923501932483	0.57729230794472
56_wild_env_BB0.5medium	38_wild_env_BB0.5medium_mean13_var2	environment	0.52	1	0.63	0.4	1	0.35	1	0.75	0.5	0	13	2	replicate_26	0.126459143968872	0.717898832684825	0.155642023346304	0.663674841917579	1.27310478110146	0.799251737784006	0.392650215608241	1.52898176374279	0.569198399762102
56_wild_env_BB0.5medium	38_wild_env_BB0.5medium_mean13_var2	environment	0.52	1	0.63	0.4	1	0.35	1	0.75	0.5	0	13	2	replicate_27	0.145985401459854	0.656934306569343	0.197080291970803	0.656910472121222	1.27465527328211	0.806996817485095	0.388147491124107	1.52251302765965	0.585549897190737
56_wild_env_BB0.5medium	38_wild_env_BB0.5medium_mean13_var2	environment	0.52	1	0.63	0.4	1	0.35	1	0.75	0.5	0	13	2	replicate_28	0.147716229348882	0.668610301263363	0.183673469387755	0.655271416414418	1.26990144009715	0.809801815644469	0.393851000862766	1.51917721349761	0.573506083310009
56_wild_env_BB0.5medium	38_wild_env_BB0.5medium_mean13_var2	environment	0.52	1	0.63	0.4	1	0.35	1	0.75	0.5	0	13	2	replicate_29	0.161321671525753	0.668610301263363	0.170068027210884	0.658574417018912	1.26525183348324	0.816859728054396	0.39173609317754	1.51953972125239	0.581642758073722
56_wild_env_BB0.5medium	38_wild_env_BB0.5medium_mean13_var2	environment	0.52	1	0.63	0.4	1	0.35	1	0.75	0.5	0	13	2	replicate_30	0.149479659413434	0.701040681173131	0.149479659413434	0.656444172390818	1.27672126359464	0.802645785249959	0.402143934288664	1.51764606600315	0.580828589427272
56_wild_env_BB0.5medium	38_wild_env_BB0.5medium_mean14_var2	environment	0.52	1	0.63	0.4	1	0.35	1	0.75	0.5	0	14	2	replicate_01	0.158964879852126	0.702402957486137	0.138632162661738	0.662515853275595	1.27635798323143	0.807571927485734	0.456469021920785	1.51112038369292	0.547983536794809
56_wild_env_BB0.5medium	38_wild_env_BB0.5medium_mean14_var2	environment	0.52	1	0.63	0.4	1	0.35	1	0.75	0.5	0	14	2	replicate_02	0.169777777777778	0.678222222222222	0.152	0.667950499395059	1.27374787249069	0.806264093456275	0.458503854312067	1.51628823392995	0.540989297124796
56_wild_env_BB0.5medium	38_wild_env_BB0.5medium_mean14_var2	environment	0.52	1	0.63	0.4	1	0.35	1	0.75	0.5	0	14	2	replicate_03	0.171052631578947	0.672932330827068	0.156015037593985	0.667565695894649	1.27916204795011	0.800180628455109	0.465178145415317	1.50476291154303	0.552182939017018
56_wild_env_BB0.5medium	38_wild_env_BB0.5medium_mean14_var2	environment	0.52	1	0.63	0.4	1	0.35	1	0.75	0.5	0	14	2	replicate_04	0.175845410628019	0.657004830917874	0.167149758454106	0.673743468350787	1.27853311738802	0.797951379844093	0.471164779645982	1.50257147029134	0.54962639490166
56_wild_env_BB0.5medium	38_wild_env_BB0.5medium_mean14_var2	environment	0.52	1	0.63	0.4	1	0.35	1	0.75	0.5	0	14	2	replicate_05	0.19060773480663	0.656537753222836	0.152854511970534	0.663872796812441	1.27203440533665	0.810249967443682	0.457692782275965	1.513358928635	0.543694953461032
56_wild_env_BB0.5medium	38_wild_env_BB0.5medium_mean14_var2	environment	0.52	1	0.63	0.4	1	0.35	1	0.75	0.5	0	14	2	replicate_06	0.157688540646425	0.689520078354554	0.152791380999021	0.657106907364426	1.27891113917187	0.808300409648952	0.45359621632788	1.51231605730405	0.534175715873196
56_wild_env_BB0.5medium	38_wild_env_BB0.5medium_mean14_var2	environment	0.52	1	0.63	0.4	1	0.35	1	0.75	0.5	0	14	2	replicate_07	0.160597572362278	0.684407096171802	0.15499533146592	0.663252923997858	1.27482362490147	0.80536974502985	0.450132546530593	1.51170404921575	0.536150750664841
56_wild_env_BB0.5medium	38_wild_env_BB0.5medium_mean14_var2	environment	0.52	1	0.63	0.4	1	0.35	1	0.75	0.5	0	14	2	replicate_08	0.162441314553991	0.701408450704225	0.136150234741784	0.667786240026365	1.27129741809883	0.814204159025656	0.465709163944774	1.50433467869641	0.543506489941662
56_wild_env_BB0.5medium	38_wild_env_BB0.5medium_mean14_var2	environment	0.52	1	0.63	0.4	1	0.35	1	0.75	0.5	0	14	2	replicate_09	0.18669314796425	0.662363455809335	0.150943396226415	0.668831683042105	1.26856592715111	0.816051454581408	0.460146472296003	1.5149720921418	0.524316452215448
56_wild_env_BB0.5medium	38_wild_env_BB0.5medium_mean14_var2	environment	0.52	1	0.63	0.4	1	0.35	1	0.75	0.5	0	14	2	replicate_10	0.14959202175884	0.70988213961922	0.14052583862194	0.659905475007381	1.27799642128305	0.810053151770168	0.451102251389567	1.51271475985185	0.555416513380391
56_wild_env_BB0.5medium	38_wild_env_BB0.5medium_mean14_var2	environment	0.52	1	0.63	0.4	1	0.35	1	0.75	0.5	0	14	2	replicate_11	0.154502369668246	0.704265402843602	0.141232227488152	0.662842325100571	1.27618039768795	0.805053343988778	0.449121607688222	1.51737173666738	0.532790631299766
56_wild_env_BB0.5medium	38_wild_env_BB0.5medium_mean14_var2	environment	0.52	1	0.63	0.4	1	0.35	1	0.75	0.5	0	14	2	replicate_12	0.153917910447761	0.690298507462687	0.155783582089552	0.662235860822287	1.28531937864025	0.797390443596709	0.451293124543983	1.51031785596411	0.553808692652566
56_wild_env_BB0.5medium	38_wild_env_BB0.5medium_mean14_var2	environment	0.52	1	0.63	0.4	1	0.35	1	0.75	0.5	0	14	2	replicate_13	0.159090909090909	0.681818181818182	0.159090909090909	0.669924109153908	1.27646254546078	0.800335828125511	0.454624332053278	1.51167890385072	0.55129705054262
56_wild_env_BB0.5medium	38_wild_env_BB0.5medium_mean14_var2	environment	0.52	1	0.63	0.4	1	0.35	1	0.75	0.5	0	14	2	replicate_14	0.126196692776327	0.721496953872933	0.15230635335074	0.658811048810013	1.28231931768684	0.804543447518867	0.465621042914207	1.50550518555639	0.545603697553407
56_wild_env_BB0.5medium	38_wild_env_BB0.5medium_mean14_var2	environment	0.52	1	0.63	0.4	1	0.35	1	0.75	0.5	0	14	2	replicate_15	0.145116279069767	0.710697674418605	0.144186046511628	0.668077600134607	1.27552470983434	0.804754207235165	0.452979350499796	1.51235839102989	0.543870978742097
56_wild_env_BB0.5medium	38_wild_env_BB0.5medium_mean14_var2	environment	0.52	1	0.63	0.4	1	0.35	1	0.75	0.5	0	14	2	replicate_16	0.18732782369146	0.669421487603306	0.143250688705234	0.662187883008195	1.27272065516553	0.812059271912708	0.45421101932432	1.50724196673637	0.546335318065922
56_wild_env_BB0.5medium	38_wild_env_BB0.5medium_mean14_var2	environment	0.52	1	0.63	0.4	1	0.35	1	0.75	0.5	0	14	2	replicate_17	0.183886255924171	0.670142180094787	0.145971563981043	0.667232576835268	1.2790095776921	0.798535524582775	0.461318407459689	1.51261261707972	0.540394619840159
56_wild_env_BB0.5medium	38_wild_env_BB0.5medium_mean14_var2	environment	0.52	1	0.63	0.4	1	0.35	1	0.75	0.5	0	14	2	replicate_18	0.169245647969052	0.656673114119923	0.174081237911025	0.661181632017335	1.27809190885105	0.802997321541037	0.455496607221489	1.50666953959645	0.551473520673217
56_wild_env_BB0.5medium	38_wild_env_BB0.5medium_mean14_var2	environment	0.52	1	0.63	0.4	1	0.35	1	0.75	0.5	0	14	2	replicate_19	0.157794676806084	0.679657794676806	0.16254752851711	0.669189685343355	1.27827070823548	0.803282738714011	0.461998912784199	1.51029719766296	0.549220994123984
56_wild_env_BB0.5medium	38_wild_env_BB0.5medium_mean14_var2	environment	0.52	1	0.63	0.4	1	0.35	1	0.75	0.5	0	14	2	replicate_20	0.173220973782772	0.671348314606742	0.155430711610487	0.668886876439445	1.27682618199882	0.794447962345318	0.460861616120722	1.50557850237872	0.547160700784845
56_wild_env_BB0.5medium	38_wild_env_BB0.5medium_mean14_var2	environment	0.52	1	0.63	0.4	1	0.35	1	0.75	0.5	0	14	2	replicate_21	0.161643835616438	0.670319634703196	0.168036529680365	0.668475051644257	1.26805905444942	0.815408296153189	0.458468822887291	1.50910921253803	0.544734809205417
56_wild_env_BB0.5medium	38_wild_env_BB0.5medium_mean14_var2	environment	0.52	1	0.63	0.4	1	0.35	1	0.75	0.5	0	14	2	replicate_22	0.169634489222118	0.682286785379569	0.148078725398313	0.658838433120272	1.27746614127504	0.802896685474067	0.454799424220251	1.50292384076434	0.55307998021393
56_wild_env_BB0.5medium	38_wild_env_BB0.5medium_mean14_var2	environment	0.52	1	0.63	0.4	1	0.35	1	0.75	0.5	0	14	2	replicate_23	0.168912848158131	0.666666666666667	0.164420485175202	0.669847706255635	1.27496633073935	0.803292138473131	0.455097979508423	1.51251157296182	0.545444803717456
56_wild_env_BB0.5medium	38_wild_env_BB0.5medium_mean14_var2	environment	0.52	1	0.63	0.4	1	0.35	1	0.75	0.5	0	14	2	replicate_24	0.180343511450382	0.684160305343511	0.135496183206107	0.663185259385547	1.28160919298221	0.802399673692107	0.456168626021874	1.51232565457904	0.543827866803476
56_wild_env_BB0.5medium	38_wild_env_BB0.5medium_mean14_var2	environment	0.52	1	0.63	0.4	1	0.35	1	0.75	0.5	0	14	2	replicate_25	0.173271889400922	0.678341013824885	0.148387096774194	0.656148177009614	1.28281223865142	0.800444186911106	0.456792557048357	1.51214865014973	0.537815466105605
56_wild_env_BB0.5medium	38_wild_env_BB0.5medium_mean14_var2	environment	0.52	1	0.63	0.4	1	0.35	1	0.75	0.5	0	14	2	replicate_26	0.161722488038278	0.689952153110048	0.148325358851675	0.662870959356808	1.28207898012008	0.793863002936581	0.451672964031892	1.50911473029172	0.562569018956784
56_wild_env_BB0.5medium	38_wild_env_BB0.5medium_mean14_var2	environment	0.52	1	0.63	0.4	1	0.35	1	0.75	0.5	0	14	2	replicate_27	0.163074039362699	0.682286785379569	0.154639175257732	0.657203255141942	1.28276934586269	0.802909986331831	0.467807803871705	1.50426860282256	0.551103327325714
56_wild_env_BB0.5medium	38_wild_env_BB0.5medium_mean14_var2	environment	0.52	1	0.63	0.4	1	0.35	1	0.75	0.5	0	14	2	replicate_28	0.181990521327014	0.683412322274881	0.134597156398104	0.666892233632964	1.27996707343356	0.797662634217329	0.45710846726203	1.50884201498655	0.5411221954429
56_wild_env_BB0.5medium	38_wild_env_BB0.5medium_mean14_var2	environment	0.52	1	0.63	0.4	1	0.35	1	0.75	0.5	0	14	2	replicate_29	0.14767547857794	0.699179580674567	0.153144940747493	0.664850136918251	1.27420214685917	0.809912867593256	0.456791188712995	1.50924642468682	0.5481752166815
56_wild_env_BB0.5medium	38_wild_env_BB0.5medium_mean14_var2	environment	0.52	1	0.63	0.4	1	0.35	1	0.75	0.5	0	14	2	replicate_30	0.152336448598131	0.674766355140187	0.172897196261682	0.666582281456208	1.27783948574189	0.800922190743818	0.457742894926993	1.50808468235063	0.548228846485666
56_wild_env_BB0.5medium	38_wild_env_BB0.5medium_mean15_var2	environment	0.52	1	0.63	0.4	1	0.35	1	0.75	0.5	0	15	2	replicate_01	0.14503133393017	0.699194270367055	0.155774395702775	0.668129189938089	1.28212351184092	0.805231227719791	0.509642658959839	1.49521538526879	0.533226725026663
56_wild_env_BB0.5medium	38_wild_env_BB0.5medium_mean15_var2	environment	0.52	1	0.63	0.4	1	0.35	1	0.75	0.5	0	15	2	replicate_02	0.204440333024977	0.666975023126735	0.128584643848289	0.680811998567066	1.2796896094185	0.794224503343444	0.500312300703279	1.50728500199213	0.512396228082298
56_wild_env_BB0.5medium	38_wild_env_BB0.5medium_mean15_var2	environment	0.52	1	0.63	0.4	1	0.35	1	0.75	0.5	0	15	2	replicate_03	0.177121771217712	0.68450184501845	0.138376383763838	0.656109027266925	1.28575518522979	0.806519280844728	0.513264395231941	1.49019632948859	0.527353993288337
56_wild_env_BB0.5medium	38_wild_env_BB0.5medium_mean15_var2	environment	0.52	1	0.63	0.4	1	0.35	1	0.75	0.5	0	15	2	replicate_04	0.163965681601525	0.689227836034318	0.146806482364156	0.660680096058218	1.28897248751792	0.795057773112635	0.514301377986277	1.48891644865053	0.525226388231383
56_wild_env_BB0.5medium	38_wild_env_BB0.5medium_mean15_var2	environment	0.52	1	0.63	0.4	1	0.35	1	0.75	0.5	0	15	2	replicate_05	0.182156133828996	0.676579925650558	0.141263940520446	0.660767102381267	1.28442575349819	0.809063171628454	0.510137592048129	1.49225152114899	0.523880169106574
56_wild_env_BB0.5medium	38_wild_env_BB0.5medium_mean15_var2	environment	0.52	1	0.63	0.4	1	0.35	1	0.75	0.5	0	15	2	replicate_06	0.188948306595365	0.661319073083779	0.149732620320856	0.662738990484226	1.28580043258182	0.808396998348705	0.506223328528958	1.49151754926081	0.529717276156201
56_wild_env_BB0.5medium	38_wild_env_BB0.5medium_mean15_var2	environment	0.52	1	0.63	0.4	1	0.35	1	0.75	0.5	0	15	2	replicate_07	0.198712051517939	0.689052437902484	0.112235510579577	0.665825018703333	1.28262006572915	0.8031167286616	0.508851192305175	1.49022069066018	0.524266967133323
56_wild_env_BB0.5medium	38_wild_env_BB0.5medium_mean15_var2	environment	0.52	1	0.63	0.4	1	0.35	1	0.75	0.5	0	15	2	replicate_08	0.149267399267399	0.708791208791209	0.141941391941392	0.658981237806548	1.28022553971363	0.809536057601336	0.501638364000211	1.49790578362882	0.526905835115812
56_wild_env_BB0.5medium	38_wild_env_BB0.5medium_mean15_var2	environment	0.52	1	0.63	0.4	1	0.35	1	0.75	0.5	0	15	2	replicate_09	0.181152790484904	0.681610247026533	0.137236962488564	0.66362841015046	1.27897822838024	0.81044139102992	0.511441282650787	1.48410363079375	0.534597477940259
56_wild_env_BB0.5medium	38_wild_env_BB0.5medium_mean15_var2	environment	0.52	1	0.63	0.4	1	0.35	1	0.75	0.5	0	15	2	replicate_10	0.171933085501859	0.691449814126394	0.136617100371747	0.671310456894706	1.27871748747261	0.805797045542379	0.511466663636456	1.49001782597849	0.528704105251211
56_wild_env_BB0.5medium	38_wild_env_BB0.5medium_mean15_var2	environment	0.52	1	0.63	0.4	1	0.35	1	0.75	0.5	0	15	2	replicate_11	0.159433962264151	0.687735849056604	0.152830188679245	0.664773383020427	1.28580561130163	0.804090298219594	0.512520204618184	1.49243726411538	0.528936416317063
56_wild_env_BB0.5medium	38_wild_env_BB0.5medium_mean15_var2	environment	0.52	1	0.63	0.4	1	0.35	1	0.75	0.5	0	15	2	replicate_12	0.157272727272727	0.684545454545455	0.158181818181818	0.674499846865693	1.27742038827791	0.802857072610591	0.501112118998216	1.49673075483929	0.531895514575016
56_wild_env_BB0.5medium	38_wild_env_BB0.5medium_mean15_var2	environment	0.52	1	0.63	0.4	1	0.35	1	0.75	0.5	0	15	2	replicate_13	0.185873605947955	0.682156133828996	0.131970260223048	0.666041833352961	1.28401158543793	0.804532479829376	0.51143493615066	1.48867943749843	0.529155372403814
56_wild_env_BB0.5medium	38_wild_env_BB0.5medium_mean15_var2	environment	0.52	1	0.63	0.4	1	0.35	1	0.75	0.5	0	15	2	replicate_14	0.163920208152645	0.693842150910668	0.142237640936687	0.659670520121072	1.28534336527701	0.803286972039088	0.503822909401084	1.4963436299215	0.514860987876061
56_wild_env_BB0.5medium	38_wild_env_BB0.5medium_mean15_var2	environment	0.52	1	0.63	0.4	1	0.35	1	0.75	0.5	0	15	2	replicate_15	0.15891132572432	0.680421422300263	0.160667251975417	0.656130379585783	1.28182503484519	0.813636677355229	0.506028292849418	1.49307792418357	0.52377619697714
56_wild_env_BB0.5medium	38_wild_env_BB0.5medium_mean15_var2	environment	0.52	1	0.63	0.4	1	0.35	1	0.75	0.5	0	15	2	replicate_16	0.163284132841328	0.702952029520295	0.133763837638376	0.662398367078491	1.28522288775804	0.795959286914208	0.505422185157477	1.49424024383991	0.52848533521577
56_wild_env_BB0.5medium	38_wild_env_BB0.5medium_mean15_var2	environment	0.52	1	0.63	0.4	1	0.35	1	0.75	0.5	0	15	2	replicate_17	0.148550724637681	0.718297101449275	0.133152173913043	0.662592801137115	1.28089540261517	0.811381865444865	0.507774611433655	1.49339275555429	0.522047795850477
56_wild_env_BB0.5medium	38_wild_env_BB0.5medium_mean15_var2	environment	0.52	1	0.63	0.4	1	0.35	1	0.75	0.5	0	15	2	replicate_18	0.177405119152692	0.676963812886143	0.145631067961165	0.670624832093876	1.27821025756769	0.803503684304327	0.509047109278721	1.4900745647584	0.524964042949516
56_wild_env_BB0.5medium	38_wild_env_BB0.5medium_mean15_var2	environment	0.52	1	0.63	0.4	1	0.35	1	0.75	0.5	0	15	2	replicate_19	0.179651695692026	0.703024747937672	0.117323556370302	0.673669517983491	1.28056442299247	0.808216898961287	0.514376608961078	1.4919920539255	0.521599662404696
56_wild_env_BB0.5medium	38_wild_env_BB0.5medium_mean15_var2	environment	0.52	1	0.63	0.4	1	0.35	1	0.75	0.5	0	15	2	replicate_20	0.184162062615101	0.681399631675875	0.134438305709024	0.661587961887446	1.28633448440549	0.79790613179569	0.517536005411603	1.49384338622739	0.523164184827881
56_wild_env_BB0.5medium	38_wild_env_BB0.5medium_mean15_var2	environment	0.52	1	0.63	0.4	1	0.35	1	0.75	0.5	0	15	2	replicate_21	0.155417406749556	0.710479573712256	0.134103019538188	0.665115620905246	1.28316452393441	0.80307768942391	0.5085305871666	1.48747428462779	0.543681340172387
56_wild_env_BB0.5medium	38_wild_env_BB0.5medium_mean15_var2	environment	0.52	1	0.63	0.4	1	0.35	1	0.75	0.5	0	15	2	replicate_22	0.172478793590952	0.695570216776626	0.131950989632422	0.668401791200689	1.27869645196829	0.809907804761241	0.508427260368376	1.49539215485697	0.516657072086918
56_wild_env_BB0.5medium	38_wild_env_BB0.5medium_mean15_var2	environment	0.52	1	0.63	0.4	1	0.35	1	0.75	0.5	0	15	2	replicate_23	0.183288409703504	0.674752920035939	0.141958670260557	0.662879461457969	1.28299270819648	0.800573742966564	0.508018204440237	1.48848077319032	0.537962085515062
56_wild_env_BB0.5medium	38_wild_env_BB0.5medium_mean15_var2	environment	0.52	1	0.63	0.4	1	0.35	1	0.75	0.5	0	15	2	replicate_24	0.204787234042553	0.676418439716312	0.118794326241135	0.672726989521261	1.28151015929449	0.804248958400049	0.503551223201472	1.49149894217464	0.530646937500915
56_wild_env_BB0.5medium	38_wild_env_BB0.5medium_mean15_var2	environment	0.52	1	0.63	0.4	1	0.35	1	0.75	0.5	0	15	2	replicate_25	0.194043321299639	0.67870036101083	0.127256317689531	0.66277380390823	1.28426333336472	0.801964506555097	0.499464580153542	1.49197151439548	0.541644686326601
56_wild_env_BB0.5medium	38_wild_env_BB0.5medium_mean15_var2	environment	0.52	1	0.63	0.4	1	0.35	1	0.75	0.5	0	15	2	replicate_26	0.163716814159292	0.692035398230089	0.144247787610619	0.674128831144371	1.27554882593188	0.807717588042702	0.504047123858856	1.49117062759285	0.528692658946662
56_wild_env_BB0.5medium	38_wild_env_BB0.5medium_mean15_var2	environment	0.52	1	0.63	0.4	1	0.35	1	0.75	0.5	0	15	2	replicate_27	0.162956366874443	0.704363312555655	0.132680320569902	0.671964129399298	1.27464561802927	0.808504336334761	0.511652630355226	1.49869791042975	0.518681820223904
56_wild_env_BB0.5medium	38_wild_env_BB0.5medium_mean15_var2	environment	0.52	1	0.63	0.4	1	0.35	1	0.75	0.5	0	15	2	replicate_28	0.176857949200376	0.680150517403575	0.142991533396049	0.665152311089015	1.28455946744785	0.800637876966497	0.507041500775816	1.49014712219524	0.529773255808889
56_wild_env_BB0.5medium	38_wild_env_BB0.5medium_mean15_var2	environment	0.52	1	0.63	0.4	1	0.35	1	0.75	0.5	0	15	2	replicate_29	0.198687910028116	0.682286785379569	0.119025304592315	0.660214927700131	1.28007639717462	0.812246562949675	0.500479890693542	1.49590128061812	0.535247005979878
56_wild_env_BB0.5medium	38_wild_env_BB0.5medium_mean15_var2	environment	0.52	1	0.63	0.4	1	0.35	1	0.75	0.5	0	15	2	replicate_30	0.189734188817599	0.679193400549954	0.131072410632447	0.675784122412934	1.28156055019425	0.8008687173697	0.50946946927031	1.49265054540532	0.534626634601074
56_wild_env_BB0.5medium	38_wild_env_BB0.5medium_mean16_var2	environment	0.52	1	0.63	0.4	1	0.35	1	0.75	0.5	0	16	2	replicate_01	0.173553719008264	0.682277318640955	0.144168962350781	0.668162095073269	1.28033053075489	0.812161476378681	0.537231763040263	1.47762342385369	0.531106455929688
56_wild_env_BB0.5medium	38_wild_env_BB0.5medium_mean16_var2	environment	0.52	1	0.63	0.4	1	0.35	1	0.75	0.5	0	16	2	replicate_02	0.188837209302326	0.665116279069767	0.146046511627907	0.662044239721892	1.28788536755474	0.809977719788301	0.551835555855556	1.4787164967114	0.511277475259734
56_wild_env_BB0.5medium	38_wild_env_BB0.5medium_mean16_var2	environment	0.52	1	0.63	0.4	1	0.35	1	0.75	0.5	0	16	2	replicate_03	0.18686401480111	0.670675300647549	0.142460684551341	0.663476547205959	1.28518690272544	0.812932575657524	0.554848822798596	1.47308525712991	0.516170896499652
56_wild_env_BB0.5medium	38_wild_env_BB0.5medium_mean16_var2	environment	0.52	1	0.63	0.4	1	0.35	1	0.75	0.5	0	16	2	replicate_04	0.208097928436911	0.656308851224105	0.135593220338983	0.667975819451346	1.28093823041339	0.810616316960448	0.541757361300689	1.47744739945363	0.517041856172843
56_wild_env_BB0.5medium	38_wild_env_BB0.5medium_mean16_var2	environment	0.52	1	0.63	0.4	1	0.35	1	0.75	0.5	0	16	2	replicate_05	0.189453125	0.6953125	0.115234375	0.669370019318363	1.28404958075	0.811452757342419	0.539636691691635	1.48351236289337	0.511691102123794
56_wild_env_BB0.5medium	38_wild_env_BB0.5medium_mean16_var2	environment	0.52	1	0.63	0.4	1	0.35	1	0.75	0.5	0	16	2	replicate_06	0.17781851512374	0.697525206232814	0.124656278643446	0.670723131927687	1.28870499206248	0.795006814034694	0.543801600300512	1.48009408379848	0.519268392962087
56_wild_env_BB0.5medium	38_wild_env_BB0.5medium_mean16_var2	environment	0.52	1	0.63	0.4	1	0.35	1	0.75	0.5	0	16	2	replicate_07	0.188172043010753	0.67741935483871	0.134408602150538	0.67286263957188	1.28353710591795	0.806902597266401	0.538723611900429	1.48020042073466	0.518705926767319
56_wild_env_BB0.5medium	38_wild_env_BB0.5medium_mean16_var2	environment	0.52	1	0.63	0.4	1	0.35	1	0.75	0.5	0	16	2	replicate_08	0.2005444646098	0.688747731397459	0.11070780399274	0.659110550412651	1.28762264777644	0.810358260807869	0.544168252897669	1.48087502709578	0.518425878232763
56_wild_env_BB0.5medium	38_wild_env_BB0.5medium_mean16_var2	environment	0.52	1	0.63	0.4	1	0.35	1	0.75	0.5	0	16	2	replicate_09	0.192035398230088	0.679646017699115	0.128318584070796	0.667972800116491	1.28262289368621	0.80745044677415	0.540903908041592	1.47779117839643	0.524401312438338
56_wild_env_BB0.5medium	38_wild_env_BB0.5medium_mean16_var2	environment	0.52	1	0.63	0.4	1	0.35	1	0.75	0.5	0	16	2	replicate_10	0.179666958808063	0.699386503067485	0.120946538124452	0.676179202313209	1.28119490156258	0.802115616650651	0.544289505779794	1.48126604078113	0.514401598165381
56_wild_env_BB0.5medium	38_wild_env_BB0.5medium_mean16_var2	environment	0.52	1	0.63	0.4	1	0.35	1	0.75	0.5	0	16	2	replicate_11	0.196396396396396	0.68018018018018	0.123423423423423	0.674503384927827	1.28645532678738	0.801518436386049	0.540312869131484	1.48861323377639	0.510280518579191
56_wild_env_BB0.5medium	38_wild_env_BB0.5medium_mean16_var2	environment	0.52	1	0.63	0.4	1	0.35	1	0.75	0.5	0	16	2	replicate_12	0.154968094804011	0.710118505013674	0.134913400182315	0.673385834000291	1.27996908413277	0.808391894846834	0.546979970244239	1.48162482993322	0.515191560477001
56_wild_env_BB0.5medium	38_wild_env_BB0.5medium_mean16_var2	environment	0.52	1	0.63	0.4	1	0.35	1	0.75	0.5	0	16	2	replicate_13	0.169064748201439	0.696043165467626	0.134892086330935	0.671058166847417	1.28473915431283	0.809207240284593	0.545142610472273	1.48475681163584	0.517549150565213
56_wild_env_BB0.5medium	38_wild_env_BB0.5medium_mean16_var2	environment	0.52	1	0.63	0.4	1	0.35	1	0.75	0.5	0	16	2	replicate_14	0.18241965973535	0.690926275992439	0.126654064272212	0.657785123215948	1.28607012156899	0.814845227523749	0.539873360657085	1.47624905323503	0.515070296503744
56_wild_env_BB0.5medium	38_wild_env_BB0.5medium_mean16_var2	environment	0.52	1	0.63	0.4	1	0.35	1	0.75	0.5	0	16	2	replicate_15	0.187793427230047	0.689201877934272	0.123004694835681	0.67374226781773	1.27780802946199	0.815080118693608	0.541518399096754	1.4780278877289	0.515283094018395
56_wild_env_BB0.5medium	38_wild_env_BB0.5medium_mean16_var2	environment	0.52	1	0.63	0.4	1	0.35	1	0.75	0.5	0	16	2	replicate_16	0.207956600361664	0.678119349005425	0.113924050632911	0.655632118756768	1.28795733294884	0.815119461969958	0.543245423119935	1.48190699109808	0.512091712042183
56_wild_env_BB0.5medium	38_wild_env_BB0.5medium_mean16_var2	environment	0.52	1	0.63	0.4	1	0.35	1	0.75	0.5	0	16	2	replicate_17	0.204506065857886	0.650779896013865	0.14471403812825	0.674585654777881	1.28174121987898	0.805498707014874	0.548017246472971	1.47622836099148	0.511398920548098
56_wild_env_BB0.5medium	38_wild_env_BB0.5medium_mean16_var2	environment	0.52	1	0.63	0.4	1	0.35	1	0.75	0.5	0	16	2	replicate_18	0.188118811881188	0.673267326732673	0.138613861386139	0.670480082017899	1.28006236509054	0.81495880527919	0.540904231836361	1.4764811148487	0.526065980685247
56_wild_env_BB0.5medium	38_wild_env_BB0.5medium_mean16_var2	environment	0.52	1	0.63	0.4	1	0.35	1	0.75	0.5	0	16	2	replicate_19	0.185537583254044	0.688867745004757	0.125594671741199	0.662397614289168	1.28666742374565	0.806520682763905	0.541057535677893	1.47954379091442	0.519386057112733
56_wild_env_BB0.5medium	38_wild_env_BB0.5medium_mean16_var2	environment	0.52	1	0.63	0.4	1	0.35	1	0.75	0.5	0	16	2	replicate_20	0.202107279693487	0.636015325670498	0.161877394636015	0.676264105411899	1.27540627860129	0.808919364330319	0.540244987994486	1.47609678978508	0.53332962827821
56_wild_env_BB0.5medium	38_wild_env_BB0.5medium_mean16_var2	environment	0.52	1	0.63	0.4	1	0.35	1	0.75	0.5	0	16	2	replicate_21	0.189320388349515	0.684466019417476	0.12621359223301	0.666185945137544	1.28653590539716	0.806624182148955	0.54323292443242	1.48194928795969	0.511311028485326
56_wild_env_BB0.5medium	38_wild_env_BB0.5medium_mean16_var2	environment	0.52	1	0.63	0.4	1	0.35	1	0.75	0.5	0	16	2	replicate_22	0.169980119284294	0.701789264413519	0.128230616302187	0.667304614469388	1.28905625315377	0.798800475410292	0.532120396957755	1.48405019927073	0.5222344232783
56_wild_env_BB0.5medium	38_wild_env_BB0.5medium_mean16_var2	environment	0.52	1	0.63	0.4	1	0.35	1	0.75	0.5	0	16	2	replicate_23	0.173752310536044	0.708872458410351	0.117375231053604	0.661333706272703	1.28528457332638	0.801056949669106	0.537411968896803	1.47876079473946	0.513915537476825
56_wild_env_BB0.5medium	38_wild_env_BB0.5medium_mean16_var2	environment	0.52	1	0.63	0.4	1	0.35	1	0.75	0.5	0	16	2	replicate_24	0.187282229965157	0.701219512195122	0.111498257839721	0.670819030385388	1.28349177888688	0.809775056268109	0.545128046927914	1.47738764497922	0.514647480683826
56_wild_env_BB0.5medium	38_wild_env_BB0.5medium_mean16_var2	environment	0.52	1	0.63	0.4	1	0.35	1	0.75	0.5	0	16	2	replicate_25	0.194649446494465	0.686346863468635	0.1190036900369	0.673738993423961	1.27996449744795	0.8101183925122	0.550663959693939	1.47874927612339	0.515138810718232
56_wild_env_BB0.5medium	38_wild_env_BB0.5medium_mean16_var2	environment	0.52	1	0.63	0.4	1	0.35	1	0.75	0.5	0	16	2	replicate_26	0.1654478976234	0.685557586837294	0.148994515539305	0.653551659702931	1.29095995177173	0.800351454720035	0.541104617299257	1.4787681016204	0.510645691763415
56_wild_env_BB0.5medium	38_wild_env_BB0.5medium_mean16_var2	environment	0.52	1	0.63	0.4	1	0.35	1	0.75	0.5	0	16	2	replicate_27	0.172185430463576	0.690633869441816	0.137180700094607	0.659305891682541	1.28437383234887	0.818901747612889	0.551161140655145	1.47544637099854	0.517914420786632
56_wild_env_BB0.5medium	38_wild_env_BB0.5medium_mean16_var2	environment	0.52	1	0.63	0.4	1	0.35	1	0.75	0.5	0	16	2	replicate_28	0.194599627560521	0.664804469273743	0.140595903165736	0.676568161293116	1.27674023071454	0.814246005581166	0.538928871684311	1.48210228400109	0.526646860086638
56_wild_env_BB0.5medium	38_wild_env_BB0.5medium_mean16_var2	environment	0.52	1	0.63	0.4	1	0.35	1	0.75	0.5	0	16	2	replicate_29	0.177449168207024	0.680221811460259	0.142329020332717	0.670704790450372	1.28202214669475	0.801037075441151	0.543263977959441	1.48066857762446	0.514451567369114
56_wild_env_BB0.5medium	38_wild_env_BB0.5medium_mean16_var2	environment	0.52	1	0.63	0.4	1	0.35	1	0.75	0.5	0	16	2	replicate_30	0.211449676823638	0.65466297322253	0.133887349953832	0.663056307167374	1.28799041621745	0.813446255931195	0.549613799188811	1.47625379430829	0.511721853360724
56_wild_env_BB0.5medium	38_wild_env_BB0.5medium_mean17_var2	environment	0.52	1	0.63	0.4	1	0.35	1	0.75	0.5	0	17	2	replicate_01	0.212633451957295	0.657473309608541	0.129893238434164	0.673097708312205	1.28205048880722	0.813096509981476	0.564599381546819	1.47214277088493	0.514772304524869
56_wild_env_BB0.5medium	38_wild_env_BB0.5medium_mean17_var2	environment	0.52	1	0.63	0.4	1	0.35	1	0.75	0.5	0	17	2	replicate_02	0.208606173994387	0.681945743685688	0.109448082319925	0.683444351338443	1.28392506156972	0.802304747384753	0.561880040629417	1.47707571979395	0.508150319569593
56_wild_env_BB0.5medium	38_wild_env_BB0.5medium_mean17_var2	environment	0.52	1	0.63	0.4	1	0.35	1	0.75	0.5	0	17	2	replicate_03	0.203389830508475	0.676271186440678	0.120338983050847	0.681108523894079	1.27874363414917	0.819518768046914	0.570568831571676	1.46354207193515	0.51921265044584
56_wild_env_BB0.5medium	38_wild_env_BB0.5medium_mean17_var2	environment	0.52	1	0.63	0.4	1	0.35	1	0.75	0.5	0	17	2	replicate_04	0.221214868540345	0.650951949229374	0.127833182230281	0.667865135297596	1.28793879718674	0.798054563796737	0.563171428854981	1.45880719199981	0.523362737969061
56_wild_env_BB0.5medium	38_wild_env_BB0.5medium_mean17_var2	environment	0.52	1	0.63	0.4	1	0.35	1	0.75	0.5	0	17	2	replicate_05	0.196428571428571	0.68796992481203	0.115601503759398	0.664579145753933	1.28402872493942	0.812374065475331	0.56279906093345	1.47280295376227	0.509323066175886
56_wild_env_BB0.5medium	38_wild_env_BB0.5medium_mean17_var2	environment	0.52	1	0.63	0.4	1	0.35	1	0.75	0.5	0	17	2	replicate_06	0.189087488240828	0.668861712135466	0.142050799623706	0.668517372069867	1.28371904685124	0.813214637661303	0.561771178384644	1.46930176010801	0.518590708847093
56_wild_env_BB0.5medium	38_wild_env_BB0.5medium_mean17_var2	environment	0.52	1	0.63	0.4	1	0.35	1	0.75	0.5	0	17	2	replicate_07	0.207441860465116	0.676279069767442	0.116279069767442	0.661913665233871	1.28858551100272	0.811057700165366	0.565636353141355	1.46599133665516	0.520945968835453
56_wild_env_BB0.5medium	38_wild_env_BB0.5medium_mean17_var2	environment	0.52	1	0.63	0.4	1	0.35	1	0.75	0.5	0	17	2	replicate_08	0.201712654614653	0.676498572787821	0.121788772597526	0.672897749572333	1.28552735582365	0.810910644803321	0.564599407292595	1.47588572229761	0.49487246419053
56_wild_env_BB0.5medium	38_wild_env_BB0.5medium_mean17_var2	environment	0.52	1	0.63	0.4	1	0.35	1	0.75	0.5	0	17	2	replicate_09	0.182139699381079	0.688770999115827	0.129089301503095	0.661672077097405	1.29472232865042	0.80163734669333	0.55939245244437	1.46889492184963	0.51967865792716
56_wild_env_BB0.5medium	38_wild_env_BB0.5medium_mean17_var2	environment	0.52	1	0.63	0.4	1	0.35	1	0.75	0.5	0	17	2	replicate_10	0.191729323308271	0.671052631578947	0.137218045112782	0.67018829414237	1.28404041699978	0.816282476325094	0.561662922948415	1.47776900045848	0.510397059370936
56_wild_env_BB0.5medium	38_wild_env_BB0.5medium_mean17_var2	environment	0.52	1	0.63	0.4	1	0.35	1	0.75	0.5	0	17	2	replicate_11	0.157942238267148	0.709386281588448	0.132671480144404	0.664225783643309	1.28882351660055	0.807388975853824	0.566554513977135	1.46423861793074	0.519160285200129
56_wild_env_BB0.5medium	38_wild_env_BB0.5medium_mean17_var2	environment	0.52	1	0.63	0.4	1	0.35	1	0.75	0.5	0	17	2	replicate_12	0.21747042766151	0.652411282984531	0.130118289353958	0.667298946917109	1.29187151830441	0.798857941138819	0.570492209805206	1.47102521370191	0.498874373827415
56_wild_env_BB0.5medium	38_wild_env_BB0.5medium_mean17_var2	environment	0.52	1	0.63	0.4	1	0.35	1	0.75	0.5	0	17	2	replicate_13	0.20855614973262	0.681818181818182	0.109625668449198	0.68222548053708	1.28388837155281	0.793168546601611	0.566364934140398	1.46963350126964	0.516641019473217
56_wild_env_BB0.5medium	38_wild_env_BB0.5medium_mean17_var2	environment	0.52	1	0.63	0.4	1	0.35	1	0.75	0.5	0	17	2	replicate_14	0.193202146690519	0.690518783542039	0.116279069767442	0.676226790749918	1.27957243353609	0.818991744180715	0.569117594856085	1.46281469639916	0.512584156843298
56_wild_env_BB0.5medium	38_wild_env_BB0.5medium_mean17_var2	environment	0.52	1	0.63	0.4	1	0.35	1	0.75	0.5	0	17	2	replicate_15	0.160427807486631	0.68270944741533	0.156862745098039	0.67211088426449	1.27901568017727	0.820020943929293	0.566409839229179	1.46717747753152	0.520502320870731
56_wild_env_BB0.5medium	38_wild_env_BB0.5medium_mean17_var2	environment	0.52	1	0.63	0.4	1	0.35	1	0.75	0.5	0	17	2	replicate_16	0.202001819836215	0.67606915377616	0.121929026387625	0.675390094693063	1.28082072372283	0.805232639618645	0.560557217303795	1.46823385361019	0.519971104245048
56_wild_env_BB0.5medium	38_wild_env_BB0.5medium_mean17_var2	environment	0.52	1	0.63	0.4	1	0.35	1	0.75	0.5	0	17	2	replicate_17	0.200772200772201	0.654440154440154	0.144787644787645	0.666231180574271	1.28876761983834	0.806801292836476	0.572793801180497	1.46454575374022	0.521449862483995
56_wild_env_BB0.5medium	38_wild_env_BB0.5medium_mean17_var2	environment	0.52	1	0.63	0.4	1	0.35	1	0.75	0.5	0	17	2	replicate_18	0.180385288966725	0.669877408056042	0.149737302977233	0.677011655648185	1.28774442382321	0.797179787858791	0.559105067455865	1.4750411367516	0.513145112865835
56_wild_env_BB0.5medium	38_wild_env_BB0.5medium_mean17_var2	environment	0.52	1	0.63	0.4	1	0.35	1	0.75	0.5	0	17	2	replicate_19	0.200917431192661	0.668807339449541	0.130275229357798	0.670865605890641	1.28976528177589	0.802565424111298	0.570607341638336	1.4675010288644	0.513014407762889
56_wild_env_BB0.5medium	38_wild_env_BB0.5medium_mean17_var2	environment	0.52	1	0.63	0.4	1	0.35	1	0.75	0.5	0	17	2	replicate_20	0.21190261496844	0.671776375112714	0.116321009918846	0.668503007983309	1.28774004126524	0.810783893022098	0.567622836381525	1.46874438419755	0.514783243979956
56_wild_env_BB0.5medium	38_wild_env_BB0.5medium_mean17_var2	environment	0.52	1	0.63	0.4	1	0.35	1	0.75	0.5	0	17	2	replicate_21	0.170549860205033	0.697110904007456	0.132339235787512	0.659107753843939	1.29017939883964	0.809216912495879	0.559500617134428	1.47203078796232	0.514573301392747
56_wild_env_BB0.5medium	38_wild_env_BB0.5medium_mean17_var2	environment	0.52	1	0.63	0.4	1	0.35	1	0.75	0.5	0	17	2	replicate_22	0.203883495145631	0.665489849955869	0.1306266548985	0.667665277103209	1.28249130558316	0.817690369156871	0.567981375565663	1.46290187294775	0.523404485994367
56_wild_env_BB0.5medium	38_wild_env_BB0.5medium_mean17_var2	environment	0.52	1	0.63	0.4	1	0.35	1	0.75	0.5	0	17	2	replicate_23	0.183918669131238	0.710720887245841	0.105360443622921	0.677434819546086	1.28332362254845	0.800807053626276	0.574005968808908	1.46439930063372	0.516145543486457
56_wild_env_BB0.5medium	38_wild_env_BB0.5medium_mean17_var2	environment	0.52	1	0.63	0.4	1	0.35	1	0.75	0.5	0	17	2	replicate_24	0.181988742964353	0.670731707317073	0.147279549718574	0.665800556383537	1.28989797842714	0.808575878428453	0.569362101379105	1.46361002762241	0.522878630871875
56_wild_env_BB0.5medium	38_wild_env_BB0.5medium_mean17_var2	environment	0.52	1	0.63	0.4	1	0.35	1	0.75	0.5	0	17	2	replicate_25	0.193548387096774	0.676523297491039	0.129928315412186	0.674914779449496	1.27951928229537	0.81830305129873	0.56923114656997	1.46806186429062	0.514527349318436
56_wild_env_BB0.5medium	38_wild_env_BB0.5medium_mean17_var2	environment	0.52	1	0.63	0.4	1	0.35	1	0.75	0.5	0	17	2	replicate_26	0.220508166969147	0.67513611615245	0.104355716878403	0.676243366188915	1.2829650181011	0.80380405986665	0.567574842935441	1.46772807547711	0.511906950742038
56_wild_env_BB0.5medium	38_wild_env_BB0.5medium_mean17_var2	environment	0.52	1	0.63	0.4	1	0.35	1	0.75	0.5	0	17	2	replicate_27	0.190860215053763	0.685483870967742	0.123655913978495	0.676061465689609	1.2822804811525	0.816567767318962	0.565171856924828	1.47358380236867	0.51174958769463
56_wild_env_BB0.5medium	38_wild_env_BB0.5medium_mean17_var2	environment	0.52	1	0.63	0.4	1	0.35	1	0.75	0.5	0	17	2	replicate_28	0.192446043165468	0.673561151079137	0.133992805755396	0.666683244728635	1.27599683636843	0.827163497481814	0.565462082955798	1.46691974525176	0.525953486443825
56_wild_env_BB0.5medium	38_wild_env_BB0.5medium_mean17_var2	environment	0.52	1	0.63	0.4	1	0.35	1	0.75	0.5	0	17	2	replicate_29	0.198618307426598	0.677892918825561	0.123488773747841	0.673750075672705	1.27408996365966	0.828683034470001	0.558804887303317	1.47308138237459	0.516687654859392
56_wild_env_BB0.5medium	38_wild_env_BB0.5medium_mean17_var2	environment	0.52	1	0.63	0.4	1	0.35	1	0.75	0.5	0	17	2	replicate_30	0.212065813528336	0.659963436928702	0.127970749542962	0.669688168721475	1.28317231883111	0.806039542345239	0.554960688294888	1.47288439637645	0.513400877132561
56_wild_env_BB0.5medium	38_wild_env_BB0.5medium_mean18_var2	environment	0.52	1	0.63	0.4	1	0.35	1	0.75	0.5	0	18	2	replicate_01	0.194165907019143	0.691886964448496	0.113947128532361	0.668735312358853	1.28819238762419	0.811925995168916	0.586562177292581	1.45391905015483	0.52049357503061
56_wild_env_BB0.5medium	38_wild_env_BB0.5medium_mean18_var2	environment	0.52	1	0.63	0.4	1	0.35	1	0.75	0.5	0	18	2	replicate_02	0.230028873917228	0.649663137632339	0.120307988450433	0.667542280244647	1.28646386682267	0.811501812420993	0.579664249102915	1.46441609904616	0.508004965654065
56_wild_env_BB0.5medium	38_wild_env_BB0.5medium_mean18_var2	environment	0.52	1	0.63	0.4	1	0.35	1	0.75	0.5	0	18	2	replicate_03	0.18686401480111	0.696577243293247	0.116558741905643	0.664246260332473	1.29085318901487	0.809715293743335	0.569901344734884	1.47045765766824	0.51271055894519
56_wild_env_BB0.5medium	38_wild_env_BB0.5medium_mean18_var2	environment	0.52	1	0.63	0.4	1	0.35	1	0.75	0.5	0	18	2	replicate_04	0.228200371057514	0.649350649350649	0.122448979591837	0.668845135139987	1.28649523502807	0.807004417499109	0.581317485137816	1.46429478053381	0.507908046839934
56_wild_env_BB0.5medium	38_wild_env_BB0.5medium_mean18_var2	environment	0.52	1	0.63	0.4	1	0.35	1	0.75	0.5	0	18	2	replicate_05	0.176268271711092	0.707652622527945	0.116079105760963	0.664449534141688	1.27935947768835	0.824727258308351	0.566925889754227	1.46565686578357	0.509381804535205
56_wild_env_BB0.5medium	38_wild_env_BB0.5medium_mean18_var2	environment	0.52	1	0.63	0.4	1	0.35	1	0.75	0.5	0	18	2	replicate_06	0.212365591397849	0.652329749103943	0.135304659498208	0.668181259163441	1.29280926593743	0.810531055428115	0.574059889999396	1.47281847831689	0.500513946785023
56_wild_env_BB0.5medium	38_wild_env_BB0.5medium_mean18_var2	environment	0.52	1	0.63	0.4	1	0.35	1	0.75	0.5	0	18	2	replicate_07	0.21588785046729	0.655140186915888	0.128971962616822	0.665794259148646	1.28612761167365	0.814046482291977	0.587877767236012	1.45197770372079	0.518893102745188
56_wild_env_BB0.5medium	38_wild_env_BB0.5medium_mean18_var2	environment	0.52	1	0.63	0.4	1	0.35	1	0.75	0.5	0	18	2	replicate_08	0.225225225225225	0.654954954954955	0.11981981981982	0.666185788188573	1.28617501478206	0.819902272019697	0.58250751068042	1.45835991867904	0.510393516490744
56_wild_env_BB0.5medium	38_wild_env_BB0.5medium_mean18_var2	environment	0.52	1	0.63	0.4	1	0.35	1	0.75	0.5	0	18	2	replicate_09	0.209796672828096	0.66913123844732	0.121072088724584	0.666311353154273	1.28466984190518	0.817421171440519	0.577670378180469	1.46212368623457	0.510035807935715
56_wild_env_BB0.5medium	38_wild_env_BB0.5medium_mean18_var2	environment	0.52	1	0.63	0.4	1	0.35	1	0.75	0.5	0	18	2	replicate_10	0.187275985663082	0.698924731182796	0.113799283154122	0.671898860940849	1.28536438972818	0.807130101643717	0.573716575679961	1.46446987902455	0.516979911157553
56_wild_env_BB0.5medium	38_wild_env_BB0.5medium_mean18_var2	environment	0.52	1	0.63	0.4	1	0.35	1	0.75	0.5	0	18	2	replicate_11	0.207850133809099	0.652096342551293	0.140053523639607	0.683325926329842	1.2793175689687	0.809625603394012	0.582853292173501	1.46568983347046	0.503652868112913
56_wild_env_BB0.5medium	38_wild_env_BB0.5medium_mean18_var2	environment	0.52	1	0.63	0.4	1	0.35	1	0.75	0.5	0	18	2	replicate_12	0.185634328358209	0.675373134328358	0.138992537313433	0.664765230467939	1.28903013630216	0.814047010047557	0.583963825611221	1.460363992926	0.519329915206084
56_wild_env_BB0.5medium	38_wild_env_BB0.5medium_mean18_var2	environment	0.52	1	0.63	0.4	1	0.35	1	0.75	0.5	0	18	2	replicate_13	0.203228869895537	0.681861348528015	0.114909781576448	0.66773940165469	1.28603607237576	0.81286977179838	0.576190031397953	1.46549913789588	0.50465686754869
56_wild_env_BB0.5medium	38_wild_env_BB0.5medium_mean18_var2	environment	0.52	1	0.63	0.4	1	0.35	1	0.75	0.5	0	18	2	replicate_14	0.179889298892989	0.644833948339483	0.175276752767528	0.66166491840426	1.29330717953471	0.808930905282572	0.580301475991421	1.46469479541871	0.510566845208502
56_wild_env_BB0.5medium	38_wild_env_BB0.5medium_mean18_var2	environment	0.52	1	0.63	0.4	1	0.35	1	0.75	0.5	0	18	2	replicate_15	0.204626334519573	0.667259786476868	0.128113879003559	0.674761793930239	1.28644746500135	0.807655505563266	0.58495162788326	1.45948675707513	0.510435339571602
56_wild_env_BB0.5medium	38_wild_env_BB0.5medium_mean18_var2	environment	0.52	1	0.63	0.4	1	0.35	1	0.75	0.5	0	18	2	replicate_16	0.213523131672598	0.659252669039146	0.127224199288256	0.663828574701813	1.29382459062143	0.803808675205955	0.580987420012194	1.46110403862666	0.511392007180938
56_wild_env_BB0.5medium	38_wild_env_BB0.5medium_mean18_var2	environment	0.52	1	0.63	0.4	1	0.35	1	0.75	0.5	0	18	2	replicate_17	0.201101928374656	0.68870523415978	0.110192837465565	0.665818180556983	1.28924315249991	0.806521834095408	0.581508995345639	1.46238132602439	0.501146762488529
56_wild_env_BB0.5medium	38_wild_env_BB0.5medium_mean18_var2	environment	0.52	1	0.63	0.4	1	0.35	1	0.75	0.5	0	18	2	replicate_18	0.210131332082552	0.665103189493433	0.124765478424015	0.669341412968431	1.28371016466496	0.818095521361968	0.577421771231738	1.46627999809247	0.50154410277187
56_wild_env_BB0.5medium	38_wild_env_BB0.5medium_mean18_var2	environment	0.52	1	0.63	0.4	1	0.35	1	0.75	0.5	0	18	2	replicate_19	0.205151793928243	0.666973321067157	0.1278748850046	0.674344606474118	1.28659193440652	0.808283324104325	0.584621096075612	1.45973674253979	0.517509314798101
56_wild_env_BB0.5medium	38_wild_env_BB0.5medium_mean18_var2	environment	0.52	1	0.63	0.4	1	0.35	1	0.75	0.5	0	18	2	replicate_20	0.212093023255814	0.657674418604651	0.130232558139535	0.662924122351818	1.29201212932534	0.806804351924831	0.579761055155592	1.46201032735451	0.515441265807145
56_wild_env_BB0.5medium	38_wild_env_BB0.5medium_mean18_var2	environment	0.52	1	0.63	0.4	1	0.35	1	0.75	0.5	0	18	2	replicate_21	0.178669097538742	0.68824065633546	0.133090246125798	0.667590438746791	1.28638809746913	0.813269301919703	0.574926769064438	1.46118486560498	0.513728753723159
56_wild_env_BB0.5medium	38_wild_env_BB0.5medium_mean18_var2	environment	0.52	1	0.63	0.4	1	0.35	1	0.75	0.5	0	18	2	replicate_22	0.224545454545455	0.656363636363636	0.119090909090909	0.670269479885183	1.29229739486577	0.790389490950322	0.576270180910211	1.4636922519526	0.512816004409213
56_wild_env_BB0.5medium	38_wild_env_BB0.5medium_mean18_var2	environment	0.52	1	0.63	0.4	1	0.35	1	0.75	0.5	0	18	2	replicate_23	0.215600350569676	0.655565293602103	0.128834355828221	0.669366919399865	1.28953159325553	0.813393045794422	0.586180359933863	1.46665235460207	0.501970773361278
56_wild_env_BB0.5medium	38_wild_env_BB0.5medium_mean18_var2	environment	0.52	1	0.63	0.4	1	0.35	1	0.75	0.5	0	18	2	replicate_24	0.205151793928243	0.666053357865685	0.128794848206072	0.658236035221928	1.28534594992301	0.824287842155323	0.577644092077488	1.46327578198111	0.508907839790584
56_wild_env_BB0.5medium	38_wild_env_BB0.5medium_mean18_var2	environment	0.52	1	0.63	0.4	1	0.35	1	0.75	0.5	0	18	2	replicate_25	0.202816901408451	0.672300469483568	0.124882629107981	0.66909922634315	1.2907313944674	0.803372757289291	0.57723610616544	1.46024116076866	0.511776813900635
56_wild_env_BB0.5medium	38_wild_env_BB0.5medium_mean18_var2	environment	0.52	1	0.63	0.4	1	0.35	1	0.75	0.5	0	18	2	replicate_26	0.215846994535519	0.652094717668488	0.132058287795993	0.671502054065398	1.28622609520979	0.811250164891633	0.574265781761229	1.46160422093951	0.515082576103002
56_wild_env_BB0.5medium	38_wild_env_BB0.5medium_mean18_var2	environment	0.52	1	0.63	0.4	1	0.35	1	0.75	0.5	0	18	2	replicate_27	0.208	0.657	0.135	0.67235811507279	1.28969548343377	0.801152409854477	0.576195087797964	1.46504395903484	0.511348890940663
56_wild_env_BB0.5medium	38_wild_env_BB0.5medium_mean18_var2	environment	0.52	1	0.63	0.4	1	0.35	1	0.75	0.5	0	18	2	replicate_28	0.236329935125116	0.668211306765524	0.0954587581093605	0.668826679459319	1.28727320044887	0.813434636538694	0.585088150412953	1.46323510884627	0.503863545745454
56_wild_env_BB0.5medium	38_wild_env_BB0.5medium_mean18_var2	environment	0.52	1	0.63	0.4	1	0.35	1	0.75	0.5	0	18	2	replicate_29	0.195933456561922	0.670055452865065	0.134011090573013	0.660887592913811	1.29117426212116	0.80956676301047	0.579122136931875	1.4631776315546	0.507796298423419
56_wild_env_BB0.5medium	38_wild_env_BB0.5medium_mean18_var2	environment	0.52	1	0.63	0.4	1	0.35	1	0.75	0.5	0	18	2	replicate_30	0.178373382624769	0.687615526802218	0.134011090573013	0.671938798925006	1.28868864789368	0.807403420629808	0.582705973070166	1.45987972591399	0.518295741057037
56_wild_env_BB0.5medium	38_wild_env_BB0.5medium_mean19_var2	environment	0.52	1	0.63	0.4	1	0.35	1	0.75	0.5	0	19	2	replicate_01	0.21085409252669	0.690391459074733	0.0987544483985765	0.673212336047835	1.2881366180442	0.800815946223066	0.579094636594927	1.46509465094638	0.510115322501098
56_wild_env_BB0.5medium	38_wild_env_BB0.5medium_mean19_var2	environment	0.52	1	0.63	0.4	1	0.35	1	0.75	0.5	0	19	2	replicate_02	0.199126637554585	0.678602620087336	0.122270742358079	0.675307387241953	1.28300878766579	0.80928099889818	0.574759545238164	1.45928663673615	0.517462964523389
56_wild_env_BB0.5medium	38_wild_env_BB0.5medium_mean19_var2	environment	0.52	1	0.63	0.4	1	0.35	1	0.75	0.5	0	19	2	replicate_03	0.210762331838565	0.66457399103139	0.124663677130045	0.67467777414398	1.28895288776735	0.790686990963886	0.579739948740684	1.46459062192762	0.513579336805463
56_wild_env_BB0.5medium	38_wild_env_BB0.5medium_mean19_var2	environment	0.52	1	0.63	0.4	1	0.35	1	0.75	0.5	0	19	2	replicate_04	0.193254329990884	0.677301731996354	0.129443938012762	0.661310085256732	1.28634961436227	0.817493031370418	0.574974493104739	1.46041193897846	0.51061858500492
56_wild_env_BB0.5medium	38_wild_env_BB0.5medium_mean19_var2	environment	0.52	1	0.63	0.4	1	0.35	1	0.75	0.5	0	19	2	replicate_05	0.218664226898445	0.665141811527905	0.116193961573651	0.668067839253726	1.29235225369076	0.802083754326691	0.579598191075921	1.46643773514012	0.507258427305964
56_wild_env_BB0.5medium	38_wild_env_BB0.5medium_mean19_var2	environment	0.52	1	0.63	0.4	1	0.35	1	0.75	0.5	0	19	2	replicate_06	0.186111111111111	0.678703703703704	0.135185185185185	0.662288160561782	1.29119106510276	0.814738436834829	0.587322191088118	1.45292513605756	0.515112924724518
56_wild_env_BB0.5medium	38_wild_env_BB0.5medium_mean19_var2	environment	0.52	1	0.63	0.4	1	0.35	1	0.75	0.5	0	19	2	replicate_07	0.198433420365535	0.670147954743255	0.13141862489121	0.667770346054311	1.28358677897956	0.817175601946126	0.573830543089161	1.46568927854447	0.512432860209224
56_wild_env_BB0.5medium	38_wild_env_BB0.5medium_mean19_var2	environment	0.52	1	0.63	0.4	1	0.35	1	0.75	0.5	0	19	2	replicate_08	0.226898444647758	0.651418115279048	0.121683440073193	0.674333775577381	1.28791222819768	0.807892519010477	0.573286984676503	1.46406237864585	0.512123437090563
56_wild_env_BB0.5medium	38_wild_env_BB0.5medium_mean19_var2	environment	0.52	1	0.63	0.4	1	0.35	1	0.75	0.5	0	19	2	replicate_09	0.190560997328584	0.68566340160285	0.123775601068566	0.675285527727105	1.28012017673063	0.824881871745986	0.588732401883904	1.46569586524421	0.496010391201413
56_wild_env_BB0.5medium	38_wild_env_BB0.5medium_mean19_var2	environment	0.52	1	0.63	0.4	1	0.35	1	0.75	0.5	0	19	2	replicate_10	0.183764495985727	0.684210526315789	0.132024977698484	0.661712919668299	1.29156121922675	0.808041250233075	0.580494140483014	1.46744204409432	0.510006577611979
56_wild_env_BB0.5medium	38_wild_env_BB0.5medium_mean19_var2	environment	0.52	1	0.63	0.4	1	0.35	1	0.75	0.5	0	19	2	replicate_11	0.219890510948905	0.666970802919708	0.113138686131387	0.66451556697959	1.28826310108643	0.811149912771211	0.581090785835723	1.45815718911449	0.508273075451347
56_wild_env_BB0.5medium	38_wild_env_BB0.5medium_mean19_var2	environment	0.52	1	0.63	0.4	1	0.35	1	0.75	0.5	0	19	2	replicate_12	0.190518783542039	0.677996422182469	0.131484794275492	0.667929780148733	1.2889265722292	0.811140159879677	0.578358619171727	1.46582997284578	0.505179639318435
56_wild_env_BB0.5medium	38_wild_env_BB0.5medium_mean19_var2	environment	0.52	1	0.63	0.4	1	0.35	1	0.75	0.5	0	19	2	replicate_13	0.219141323792487	0.635957066189624	0.144901610017889	0.669011100059583	1.28412434470116	0.815539433387453	0.582285175238444	1.45852068723167	0.514849233546658
56_wild_env_BB0.5medium	38_wild_env_BB0.5medium_mean19_var2	environment	0.52	1	0.63	0.4	1	0.35	1	0.75	0.5	0	19	2	replicate_14	0.19622641509434	0.70188679245283	0.10188679245283	0.678660819039291	1.28705163295207	0.804983006977789	0.58340768735431	1.46512017501247	0.503141202177991
56_wild_env_BB0.5medium	38_wild_env_BB0.5medium_mean19_var2	environment	0.52	1	0.63	0.4	1	0.35	1	0.75	0.5	0	19	2	replicate_15	0.214814814814815	0.662037037037037	0.123148148148148	0.669984025205496	1.28529366443864	0.820653817219493	0.579518187882088	1.4581585979941	0.517518599651628
56_wild_env_BB0.5medium	38_wild_env_BB0.5medium_mean19_var2	environment	0.52	1	0.63	0.4	1	0.35	1	0.75	0.5	0	19	2	replicate_16	0.208982584784601	0.673693858845096	0.117323556370302	0.676104994919646	1.28975324256861	0.810086539125765	0.582328521101144	1.46637514911807	0.507410965543627
56_wild_env_BB0.5medium	38_wild_env_BB0.5medium_mean19_var2	environment	0.52	1	0.63	0.4	1	0.35	1	0.75	0.5	0	19	2	replicate_17	0.191992720655141	0.672429481346679	0.13557779799818	0.675632600673244	1.28575686820495	0.80357693598386	0.579053049416377	1.46328707880351	0.509784775225033
56_wild_env_BB0.5medium	38_wild_env_BB0.5medium_mean19_var2	environment	0.52	1	0.63	0.4	1	0.35	1	0.75	0.5	0	19	2	replicate_18	0.2243947858473	0.675977653631285	0.0996275605214153	0.66745957016998	1.28818479536325	0.813515611508152	0.588320805630927	1.46105833895395	0.502858990335987
56_wild_env_BB0.5medium	38_wild_env_BB0.5medium_mean19_var2	environment	0.52	1	0.63	0.4	1	0.35	1	0.75	0.5	0	19	2	replicate_19	0.194539249146758	0.668941979522184	0.136518771331058	0.677382985014574	1.2789343418905	0.821066443068566	0.57746262105965	1.46182364437952	0.509885268325423
56_wild_env_BB0.5medium	38_wild_env_BB0.5medium_mean19_var2	environment	0.52	1	0.63	0.4	1	0.35	1	0.75	0.5	0	19	2	replicate_20	0.222020018198362	0.640582347588717	0.137397634212921	0.673297398553531	1.28453548045471	0.806761526397098	0.583907803067852	1.4593081158926	0.512219708692548
56_wild_env_BB0.5medium	38_wild_env_BB0.5medium_mean19_var2	environment	0.52	1	0.63	0.4	1	0.35	1	0.75	0.5	0	19	2	replicate_21	0.213174748398902	0.645928636779506	0.140896614821592	0.676561649216269	1.2776068755761	0.829353895357274	0.590738813645925	1.45429005986657	0.516737692171549
56_wild_env_BB0.5medium	38_wild_env_BB0.5medium_mean19_var2	environment	0.52	1	0.63	0.4	1	0.35	1	0.75	0.5	0	19	2	replicate_22	0.219851576994434	0.666975881261596	0.11317254174397	0.681557101899116	1.2857722235933	0.807186802592465	0.583823773735315	1.46133220177087	0.512903212773105
56_wild_env_BB0.5medium	38_wild_env_BB0.5medium_mean19_var2	environment	0.52	1	0.63	0.4	1	0.35	1	0.75	0.5	0	19	2	replicate_23	0.170309653916211	0.686703096539162	0.142987249544627	0.670545931592261	1.29114962925157	0.807561408248444	0.588567886045742	1.45418326848629	0.526996371868472
56_wild_env_BB0.5medium	38_wild_env_BB0.5medium_mean19_var2	environment	0.52	1	0.63	0.4	1	0.35	1	0.75	0.5	0	19	2	replicate_24	0.182310469314079	0.677797833935018	0.139891696750903	0.668524038267849	1.28664867087745	0.817580860614856	0.576711674889003	1.46030321737621	0.512250376495552
56_wild_env_BB0.5medium	38_wild_env_BB0.5medium_mean19_var2	environment	0.52	1	0.63	0.4	1	0.35	1	0.75	0.5	0	19	2	replicate_25	0.170932358318099	0.689213893967093	0.139853747714808	0.662001291036836	1.28570949437738	0.82289753677364	0.574536169698064	1.46006756942575	0.515455349499239
56_wild_env_BB0.5medium	38_wild_env_BB0.5medium_mean19_var2	environment	0.52	1	0.63	0.4	1	0.35	1	0.75	0.5	0	19	2	replicate_26	0.208445642407907	0.665768194070081	0.125786163522013	0.674426829136757	1.28393232383187	0.813645448739841	0.590030903835849	1.45478177867765	0.509078268489776
56_wild_env_BB0.5medium	38_wild_env_BB0.5medium_mean19_var2	environment	0.52	1	0.63	0.4	1	0.35	1	0.75	0.5	0	19	2	replicate_27	0.206422018348624	0.667889908256881	0.125688073394495	0.675086362277151	1.28884374999351	0.799435523410442	0.581441483561075	1.46206610472532	0.50482665115942
56_wild_env_BB0.5medium	38_wild_env_BB0.5medium_mean19_var2	environment	0.52	1	0.63	0.4	1	0.35	1	0.75	0.5	0	19	2	replicate_28	0.199816681943171	0.685609532538955	0.114573785517874	0.675968936765013	1.28735963678997	0.806755012331419	0.587959032711416	1.46464469120659	0.503558656557041
56_wild_env_BB0.5medium	38_wild_env_BB0.5medium_mean19_var2	environment	0.52	1	0.63	0.4	1	0.35	1	0.75	0.5	0	19	2	replicate_29	0.184615384615385	0.681447963800905	0.13393665158371	0.673192619221648	1.29375502216358	0.794453535950695	0.584638425759421	1.46376585598236	0.508615726481274
56_wild_env_BB0.5medium	38_wild_env_BB0.5medium_mean19_var2	environment	0.52	1	0.63	0.4	1	0.35	1	0.75	0.5	0	19	2	replicate_30	0.158896289248335	0.701236917221694	0.139866793529971	0.665067525489435	1.290315919584	0.80902449172766	0.583204259524564	1.46358329818381	0.507674604017509
56_wild_env_BB0.5medium	38_wild_env_BB0.5medium_mean20_var2	environment	0.52	1	0.63	0.4	1	0.35	1	0.75	0.5	0	20	2	replicate_01	0.205357142857143	0.666071428571429	0.128571428571429	0.665817263746513	1.29019749600838	0.807577539623109	0.586925638795791	1.4519920715358	0.516255078773333
56_wild_env_BB0.5medium	38_wild_env_BB0.5medium_mean20_var2	environment	0.52	1	0.63	0.4	1	0.35	1	0.75	0.5	0	20	2	replicate_02	0.212488350419385	0.685927306616962	0.101584342963653	0.673796374789964	1.2865127250102	0.804896864607269	0.583629322407394	1.45265034024312	0.521190740702265
56_wild_env_BB0.5medium	38_wild_env_BB0.5medium_mean20_var2	environment	0.52	1	0.63	0.4	1	0.35	1	0.75	0.5	0	20	2	replicate_03	0.18835304822566	0.686078252957234	0.125568698817106	0.668203901793682	1.28658852655218	0.810860108281123	0.577278402216955	1.45724226749067	0.51473432578607
56_wild_env_BB0.5medium	38_wild_env_BB0.5medium_mean20_var2	environment	0.52	1	0.63	0.4	1	0.35	1	0.75	0.5	0	20	2	replicate_04	0.210671573137075	0.659613615455382	0.129714811407544	0.672108358976926	1.28289409812215	0.808598470576754	0.585023400335307	1.4595551029306	0.514821859484546
56_wild_env_BB0.5medium	38_wild_env_BB0.5medium_mean20_var2	environment	0.52	1	0.63	0.4	1	0.35	1	0.75	0.5	0	20	2	replicate_05	0.179063360881543	0.676767676767677	0.144168962350781	0.666095274307076	1.29071027472574	0.80758563498818	0.576201891927984	1.45704482528366	0.507004302171657
56_wild_env_BB0.5medium	38_wild_env_BB0.5medium_mean20_var2	environment	0.52	1	0.63	0.4	1	0.35	1	0.75	0.5	0	20	2	replicate_06	0.217785843920145	0.67513611615245	0.107078039927405	0.667651986956239	1.2944273826626	0.80225691093023	0.588127895151306	1.45951128186996	0.510369336959119
56_wild_env_BB0.5medium	38_wild_env_BB0.5medium_mean20_var2	environment	0.52	1	0.63	0.4	1	0.35	1	0.75	0.5	0	20	2	replicate_07	0.217924528301887	0.657547169811321	0.124528301886792	0.673463128727535	1.29018115647734	0.804524578856103	0.584604480555128	1.4620715682623	0.504557048507889
56_wild_env_BB0.5medium	38_wild_env_BB0.5medium_mean20_var2	environment	0.52	1	0.63	0.4	1	0.35	1	0.75	0.5	0	20	2	replicate_08	0.201246660730187	0.680320569902048	0.118432769367765	0.671026613002468	1.28634320176743	0.810891030853702	0.579804312059735	1.462943789282	0.506921581583543
56_wild_env_BB0.5medium	38_wild_env_BB0.5medium_mean20_var2	environment	0.52	1	0.63	0.4	1	0.35	1	0.75	0.5	0	20	2	replicate_09	0.210053859964093	0.678635547576302	0.111310592459605	0.667740973411423	1.2918433207369	0.797715197231036	0.584443373768691	1.46735817387419	0.502201389366791
56_wild_env_BB0.5medium	38_wild_env_BB0.5medium_mean20_var2	environment	0.52	1	0.63	0.4	1	0.35	1	0.75	0.5	0	20	2	replicate_10	0.184186046511628	0.705116279069767	0.110697674418605	0.670254036446936	1.28333755141701	0.820594127108736	0.586084889461579	1.46218889824056	0.507205397898056
56_wild_env_BB0.5medium	38_wild_env_BB0.5medium_mean20_var2	environment	0.52	1	0.63	0.4	1	0.35	1	0.75	0.5	0	20	2	replicate_11	0.206232813932172	0.67186067827681	0.121906507791017	0.667319970381687	1.28700508330673	0.815620049206188	0.583839804585042	1.45806935219384	0.514499799288699
56_wild_env_BB0.5medium	38_wild_env_BB0.5medium_mean20_var2	environment	0.52	1	0.63	0.4	1	0.35	1	0.75	0.5	0	20	2	replicate_12	0.208751139471285	0.665451230628988	0.125797629899727	0.668143364809397	1.28467469847514	0.814801626558381	0.586520273570227	1.45515922869287	0.516839311502231
56_wild_env_BB0.5medium	38_wild_env_BB0.5medium_mean20_var2	environment	0.52	1	0.63	0.4	1	0.35	1	0.75	0.5	0	20	2	replicate_13	0.18703007518797	0.671992481203007	0.140977443609023	0.673815532272977	1.28838854028865	0.803307966835074	0.58324327707589	1.45458933676881	0.51711694708178
56_wild_env_BB0.5medium	38_wild_env_BB0.5medium_mean20_var2	environment	0.52	1	0.63	0.4	1	0.35	1	0.75	0.5	0	20	2	replicate_14	0.181488203266788	0.689655172413793	0.128856624319419	0.664943811314384	1.29268508405645	0.802087843237271	0.578343906139541	1.45883751913169	0.518710159057911
56_wild_env_BB0.5medium	38_wild_env_BB0.5medium_mean20_var2	environment	0.52	1	0.63	0.4	1	0.35	1	0.75	0.5	0	20	2	replicate_15	0.213130352045671	0.662226450999049	0.124643196955281	0.668314698869899	1.28466043744449	0.819535900981766	0.577528717036556	1.46173801122227	0.518966922318784
56_wild_env_BB0.5medium	38_wild_env_BB0.5medium_mean20_var2	environment	0.52	1	0.63	0.4	1	0.35	1	0.75	0.5	0	20	2	replicate_16	0.204379562043796	0.671532846715328	0.124087591240876	0.675953240633471	1.28681275944365	0.805835411075054	0.589243259556434	1.46912537045798	0.495359868629707
56_wild_env_BB0.5medium	38_wild_env_BB0.5medium_mean20_var2	environment	0.52	1	0.63	0.4	1	0.35	1	0.75	0.5	0	20	2	replicate_17	0.205936920222635	0.665120593692022	0.128942486085343	0.675493613526857	1.29132091884296	0.804589882666027	0.587674549575007	1.4597704906156	0.519196187049479
56_wild_env_BB0.5medium	38_wild_env_BB0.5medium_mean20_var2	environment	0.52	1	0.63	0.4	1	0.35	1	0.75	0.5	0	20	2	replicate_18	0.189655172413793	0.683908045977011	0.126436781609195	0.661767378073773	1.29166663841553	0.799785051647264	0.581529047079665	1.4578670747418	0.51510566254889
56_wild_env_BB0.5medium	38_wild_env_BB0.5medium_mean20_var2	environment	0.52	1	0.63	0.4	1	0.35	1	0.75	0.5	0	20	2	replicate_19	0.187962962962963	0.687962962962963	0.124074074074074	0.672903266978981	1.28382384699964	0.813915869980267	0.580143651769491	1.45878274034596	0.508206938755766
56_wild_env_BB0.5medium	38_wild_env_BB0.5medium_mean20_var2	environment	0.52	1	0.63	0.4	1	0.35	1	0.75	0.5	0	20	2	replicate_20	0.199468085106383	0.671099290780142	0.129432624113475	0.674603836932053	1.29024215679909	0.806204847544674	0.587047304883902	1.46542013979325	0.509402268978704
56_wild_env_BB0.5medium	38_wild_env_BB0.5medium_mean20_var2	environment	0.52	1	0.63	0.4	1	0.35	1	0.75	0.5	0	20	2	replicate_21	0.201793721973094	0.662780269058296	0.13542600896861	0.672198217394811	1.29182850480605	0.800846262852476	0.58063694997429	1.46473099715272	0.499657938599804
56_wild_env_BB0.5medium	38_wild_env_BB0.5medium_mean20_var2	environment	0.52	1	0.63	0.4	1	0.35	1	0.75	0.5	0	20	2	replicate_22	0.205882352941176	0.699643493761141	0.0944741532976827	0.677792984365391	1.2832830824492	0.812836979862885	0.594758629002469	1.44893119145119	0.506824407017314
56_wild_env_BB0.5medium	38_wild_env_BB0.5medium_mean20_var2	environment	0.52	1	0.63	0.4	1	0.35	1	0.75	0.5	0	20	2	replicate_23	0.204320432043204	0.668766876687669	0.126912691269127	0.666282773680083	1.29005050247697	0.809651915175091	0.580882466481775	1.46040795709619	0.514166726331518
56_wild_env_BB0.5medium	38_wild_env_BB0.5medium_mean20_var2	environment	0.52	1	0.63	0.4	1	0.35	1	0.75	0.5	0	20	2	replicate_24	0.180529300567108	0.713610586011342	0.10586011342155	0.665392819225186	1.29265156132399	0.814469790345442	0.590287891517654	1.45943937203784	0.505023699616765
56_wild_env_BB0.5medium	38_wild_env_BB0.5medium_mean20_var2	environment	0.52	1	0.63	0.4	1	0.35	1	0.75	0.5	0	20	2	replicate_25	0.216168717047452	0.671353251318102	0.112478031634446	0.681878987492815	1.28689443757765	0.798602970231932	0.583289747457904	1.45986482308374	0.515288340586327
56_wild_env_BB0.5medium	38_wild_env_BB0.5medium_mean20_var2	environment	0.52	1	0.63	0.4	1	0.35	1	0.75	0.5	0	20	2	replicate_26	0.188747731397459	0.655172413793103	0.156079854809437	0.662944750723029	1.29249232758798	0.805859364383642	0.580436964488822	1.46357843345394	0.509229518017471
56_wild_env_BB0.5medium	38_wild_env_BB0.5medium_mean20_var2	environment	0.52	1	0.63	0.4	1	0.35	1	0.75	0.5	0	20	2	replicate_27	0.221465076660988	0.65587734241908	0.122657580919932	0.661796319987501	1.29219927811888	0.807508141072189	0.592842946415778	1.45552164454551	0.512980149773821
56_wild_env_BB0.5medium	38_wild_env_BB0.5medium_mean20_var2	environment	0.52	1	0.63	0.4	1	0.35	1	0.75	0.5	0	20	2	replicate_28	0.212648945921173	0.657195233730522	0.130155820348304	0.666569641405547	1.28672229277831	0.813699776766548	0.587312721477562	1.45809932735648	0.508514375140511
56_wild_env_BB0.5medium	38_wild_env_BB0.5medium_mean20_var2	environment	0.52	1	0.63	0.4	1	0.35	1	0.75	0.5	0	20	2	replicate_29	0.170777988614801	0.692599620493359	0.136622390891841	0.678705391987726	1.28641287336379	0.809201317632586	0.594167292592161	1.46214411021089	0.496655325171258
56_wild_env_BB0.5medium	38_wild_env_BB0.5medium_mean20_var2	environment	0.52	1	0.63	0.4	1	0.35	1	0.75	0.5	0	20	2	replicate_30	0.209876543209877	0.665716999050332	0.124406457739791	0.668573339627617	1.28961854670206	0.816450933937353	0.586321594324244	1.46583366708676	0.498635552267575
56_wild_env_BB0.5medium	38_wild_env_BB0.5medium_mean21_var2	environment	0.52	1	0.63	0.4	1	0.35	1	0.75	0.5	0	21	2	replicate_01	0.235130111524164	0.651486988847584	0.113382899628253	0.676594013408689	1.28350280229855	0.810494746112567	0.58528577966053	1.45639101652366	0.510137550870653
56_wild_env_BB0.5medium	38_wild_env_BB0.5medium_mean21_var2	environment	0.52	1	0.63	0.4	1	0.35	1	0.75	0.5	0	21	2	replicate_02	0.192446043165468	0.68794964028777	0.119604316546763	0.674993475535098	1.29031959947411	0.803426324576738	0.590889860631202	1.45560151568604	0.506466071120984
56_wild_env_BB0.5medium	38_wild_env_BB0.5medium_mean21_var2	environment	0.52	1	0.63	0.4	1	0.35	1	0.75	0.5	0	21	2	replicate_03	0.20910780669145	0.678438661710037	0.112453531598513	0.672834533280413	1.2896533569226	0.796666479248613	0.57741505277463	1.45762295534853	0.517821881934187
56_wild_env_BB0.5medium	38_wild_env_BB0.5medium_mean21_var2	environment	0.52	1	0.63	0.4	1	0.35	1	0.75	0.5	0	21	2	replicate_04	0.180861244019139	0.669856459330144	0.149282296650718	0.670818548558404	1.28767344500315	0.810594584437194	0.580470949628754	1.46636438082707	0.513945258830825
56_wild_env_BB0.5medium	38_wild_env_BB0.5medium_mean21_var2	environment	0.52	1	0.63	0.4	1	0.35	1	0.75	0.5	0	21	2	replicate_05	0.176524112829845	0.667879890809827	0.155595996360328	0.674122448876177	1.29004710216693	0.805602144722765	0.582414490647038	1.46649491602886	0.516550434776847
56_wild_env_BB0.5medium	38_wild_env_BB0.5medium_mean21_var2	environment	0.52	1	0.63	0.4	1	0.35	1	0.75	0.5	0	21	2	replicate_06	0.189315838800375	0.65979381443299	0.150890346766635	0.662339723238477	1.28740770464253	0.818973007269796	0.580690631744886	1.46300089861394	0.507922933505469
56_wild_env_BB0.5medium	38_wild_env_BB0.5medium_mean21_var2	environment	0.52	1	0.63	0.4	1	0.35	1	0.75	0.5	0	21	2	replicate_07	0.230286738351254	0.669354838709677	0.100358422939068	0.669841807175575	1.29150614294007	0.796217292855803	0.585686396828295	1.45945530779894	0.512820088770984
56_wild_env_BB0.5medium	38_wild_env_BB0.5medium_mean21_var2	environment	0.52	1	0.63	0.4	1	0.35	1	0.75	0.5	0	21	2	replicate_08	0.191395961369622	0.687445127304653	0.121158911325724	0.66976486635303	1.28426392866621	0.811604110820741	0.590537234004898	1.45236913987129	0.512568346698893
56_wild_env_BB0.5medium	38_wild_env_BB0.5medium_mean21_var2	environment	0.52	1	0.63	0.4	1	0.35	1	0.75	0.5	0	21	2	replicate_09	0.22648401826484	0.662100456621005	0.111415525114155	0.680459720835956	1.28245196213419	0.812330933377576	0.586605424869961	1.45632927621493	0.510156205889741
56_wild_env_BB0.5medium	38_wild_env_BB0.5medium_mean21_var2	environment	0.52	1	0.63	0.4	1	0.35	1	0.75	0.5	0	21	2	replicate_10	0.215328467153285	0.673357664233577	0.111313868613139	0.663920806933693	1.29454216515253	0.807251066308763	0.5730600699623	1.47003128627291	0.506862665576121
56_wild_env_BB0.5medium	38_wild_env_BB0.5medium_mean21_var2	environment	0.52	1	0.63	0.4	1	0.35	1	0.75	0.5	0	21	2	replicate_11	0.229864253393665	0.626244343891403	0.143891402714932	0.672827910274167	1.28754404377217	0.814158843880351	0.594607043412403	1.45526593167242	0.498990947849529
56_wild_env_BB0.5medium	38_wild_env_BB0.5medium_mean21_var2	environment	0.52	1	0.63	0.4	1	0.35	1	0.75	0.5	0	21	2	replicate_12	0.2	0.655045871559633	0.144954128440367	0.665571353834792	1.28681860996679	0.822085065414266	0.578263623189564	1.46323517610718	0.502682551605466
56_wild_env_BB0.5medium	38_wild_env_BB0.5medium_mean21_var2	environment	0.52	1	0.63	0.4	1	0.35	1	0.75	0.5	0	21	2	replicate_13	0.226943942133816	0.647377938517179	0.125678119349005	0.655088293335986	1.29098166579418	0.815214472419176	0.57899561200268	1.46118067582211	0.50766351774276
56_wild_env_BB0.5medium	38_wild_env_BB0.5medium_mean21_var2	environment	0.52	1	0.63	0.4	1	0.35	1	0.75	0.5	0	21	2	replicate_14	0.198562443845463	0.675651392632525	0.125786163522013	0.66865346274762	1.28558301361439	0.813533057613243	0.580502423650387	1.46516614916422	0.503322487012843
56_wild_env_BB0.5medium	38_wild_env_BB0.5medium_mean21_var2	environment	0.52	1	0.63	0.4	1	0.35	1	0.75	0.5	0	21	2	replicate_15	0.188010899182561	0.678474114441417	0.133514986376022	0.663975078805635	1.29494853347781	0.804728002981131	0.582276418714342	1.4594449644956	0.516284009517948
56_wild_env_BB0.5medium	38_wild_env_BB0.5medium_mean21_var2	environment	0.52	1	0.63	0.4	1	0.35	1	0.75	0.5	0	21	2	replicate_16	0.169040835707502	0.679012345679012	0.151946818613485	0.664476165896851	1.28850792508754	0.819959013864468	0.583169844263687	1.46248976730334	0.506516407831381
56_wild_env_BB0.5medium	38_wild_env_BB0.5medium_mean21_var2	environment	0.52	1	0.63	0.4	1	0.35	1	0.75	0.5	0	21	2	replicate_17	0.233183856502242	0.639461883408072	0.127354260089686	0.675256987197669	1.29216163820299	0.800606143777998	0.580809474804127	1.46162836491889	0.511701265532607
56_wild_env_BB0.5medium	38_wild_env_BB0.5medium_mean21_var2	environment	0.52	1	0.63	0.4	1	0.35	1	0.75	0.5	0	21	2	replicate_18	0.206959706959707	0.67032967032967	0.122710622710623	0.673003336995208	1.28761861121628	0.810625432102075	0.595742198286725	1.45338135940547	0.507017382106383
56_wild_env_BB0.5medium	38_wild_env_BB0.5medium_mean21_var2	environment	0.52	1	0.63	0.4	1	0.35	1	0.75	0.5	0	21	2	replicate_19	0.195327102803738	0.7	0.104672897196262	0.673882707686165	1.28592762993843	0.807493074650575	0.580290458846914	1.4626267796547	0.514872626961527
56_wild_env_BB0.5medium	38_wild_env_BB0.5medium_mean21_var2	environment	0.52	1	0.63	0.4	1	0.35	1	0.75	0.5	0	21	2	replicate_20	0.227513227513228	0.656084656084656	0.116402116402116	0.671725148957228	1.28529913993907	0.808706884993776	0.583368793499845	1.45654448038497	0.514739147110211
56_wild_env_BB0.5medium	38_wild_env_BB0.5medium_mean21_var2	environment	0.52	1	0.63	0.4	1	0.35	1	0.75	0.5	0	21	2	replicate_21	0.208888888888889	0.667555555555556	0.123555555555556	0.660618088232999	1.28729638831046	0.820196943239106	0.579665935258579	1.46095126821652	0.508138323718648
56_wild_env_BB0.5medium	38_wild_env_BB0.5medium_mean21_var2	environment	0.52	1	0.63	0.4	1	0.35	1	0.75	0.5	0	21	2	replicate_22	0.233778625954198	0.665076335877863	0.101145038167939	0.668938653344245	1.28808867983047	0.805493169277271	0.583978928539245	1.46394159887529	0.50697305917919
56_wild_env_BB0.5medium	38_wild_env_BB0.5medium_mean21_var2	environment	0.52	1	0.63	0.4	1	0.35	1	0.75	0.5	0	21	2	replicate_23	0.197508896797153	0.676156583629893	0.126334519572954	0.677344362146303	1.28546235144134	0.807463641447743	0.590622711510236	1.4543843316636	0.52176392339052
56_wild_env_BB0.5medium	38_wild_env_BB0.5medium_mean21_var2	environment	0.52	1	0.63	0.4	1	0.35	1	0.75	0.5	0	21	2	replicate_24	0.215930902111324	0.642034548944338	0.142034548944338	0.671429541506871	1.28919351966679	0.803328314101076	0.584178449541015	1.46108490710757	0.507026580387199
56_wild_env_BB0.5medium	38_wild_env_BB0.5medium_mean21_var2	environment	0.52	1	0.63	0.4	1	0.35	1	0.75	0.5	0	21	2	replicate_25	0.18956043956044	0.672161172161172	0.138278388278388	0.672208580244319	1.28779575924308	0.800376222757137	0.576824028840853	1.46226035851113	0.51260344423405
56_wild_env_BB0.5medium	38_wild_env_BB0.5medium_mean21_var2	environment	0.52	1	0.63	0.4	1	0.35	1	0.75	0.5	0	21	2	replicate_26	0.18595825426945	0.697343453510436	0.116698292220114	0.667666178358056	1.2897837422907	0.811379279402604	0.587264346898123	1.45807757589729	0.50869238228455
56_wild_env_BB0.5medium	38_wild_env_BB0.5medium_mean21_var2	environment	0.52	1	0.63	0.4	1	0.35	1	0.75	0.5	0	21	2	replicate_27	0.188432835820896	0.674440298507463	0.137126865671642	0.67003893119265	1.28558112851897	0.8095376570084	0.582254250489459	1.45763293256133	0.5221476712662
56_wild_env_BB0.5medium	38_wild_env_BB0.5medium_mean21_var2	environment	0.52	1	0.63	0.4	1	0.35	1	0.75	0.5	0	21	2	replicate_28	0.198086124401914	0.678468899521531	0.123444976076555	0.669173638797472	1.29119511296478	0.800373641108174	0.582628912568509	1.45881147339685	0.515627274151629
56_wild_env_BB0.5medium	38_wild_env_BB0.5medium_mean21_var2	environment	0.52	1	0.63	0.4	1	0.35	1	0.75	0.5	0	21	2	replicate_29	0.198943661971831	0.672535211267606	0.128521126760563	0.679087776250138	1.28682426128323	0.806274789291008	0.593495098080077	1.45551419025136	0.513614493296773
56_wild_env_BB0.5medium	38_wild_env_BB0.5medium_mean21_var2	environment	0.52	1	0.63	0.4	1	0.35	1	0.75	0.5	0	21	2	replicate_30	0.199824715162138	0.672217353198948	0.127957931638913	0.674816370209402	1.27845388477563	0.822393913244586	0.582147609096295	1.45856633638024	0.513678991825434
56_wild_env_BB0.5medium	38_wild_env_BB0.5medium_mean22_var2	environment	0.52	1	0.63	0.4	1	0.35	1	0.75	0.5	0	22	2	replicate_01	0.202226345083488	0.650278293135436	0.147495361781076	0.670339651035263	1.28284180853463	0.817782765996027	0.583473316366047	1.45413025929848	0.519826227564336
56_wild_env_BB0.5medium	38_wild_env_BB0.5medium_mean22_var2	environment	0.52	1	0.63	0.4	1	0.35	1	0.75	0.5	0	22	2	replicate_02	0.188798554652213	0.698283649503162	0.112917795844625	0.671585628538128	1.28918343263413	0.806753207916758	0.582280715564363	1.45885107119582	0.512027256238798
56_wild_env_BB0.5medium	38_wild_env_BB0.5medium_mean22_var2	environment	0.52	1	0.63	0.4	1	0.35	1	0.75	0.5	0	22	2	replicate_03	0.196060037523452	0.667917448405253	0.136022514071295	0.659876352998791	1.28857376529035	0.819526389962147	0.583570044185255	1.45626125627531	0.505756383688257
56_wild_env_BB0.5medium	38_wild_env_BB0.5medium_mean22_var2	environment	0.52	1	0.63	0.4	1	0.35	1	0.75	0.5	0	22	2	replicate_04	0.232889733840304	0.635931558935361	0.131178707224335	0.681038091983929	1.28270049077735	0.818563714762058	0.585120948743022	1.46219880402836	0.505814012659219
56_wild_env_BB0.5medium	38_wild_env_BB0.5medium_mean22_var2	environment	0.52	1	0.63	0.4	1	0.35	1	0.75	0.5	0	22	2	replicate_05	0.180722891566265	0.684893419833179	0.134383688600556	0.677050579480424	1.28460122985458	0.80828584690352	0.584323055385937	1.45906966988469	0.510960184031986
56_wild_env_BB0.5medium	38_wild_env_BB0.5medium_mean22_var2	environment	0.52	1	0.63	0.4	1	0.35	1	0.75	0.5	0	22	2	replicate_06	0.199652777777778	0.658854166666667	0.141493055555556	0.665377003140303	1.28979536560022	0.812213980759935	0.58493445054146	1.45689416930747	0.507942270834087
56_wild_env_BB0.5medium	38_wild_env_BB0.5medium_mean22_var2	environment	0.52	1	0.63	0.4	1	0.35	1	0.75	0.5	0	22	2	replicate_07	0.204457364341085	0.671511627906977	0.124031007751938	0.676725382359438	1.29202287902171	0.795951261288779	0.575419958043546	1.46599250354902	0.519357143588598
56_wild_env_BB0.5medium	38_wild_env_BB0.5medium_mean22_var2	environment	0.52	1	0.63	0.4	1	0.35	1	0.75	0.5	0	22	2	replicate_08	0.204925241864556	0.66490765171504	0.130167106420405	0.668845164375508	1.28751047159772	0.80814282445796	0.584819511858769	1.46207024639594	0.508841052643341
56_wild_env_BB0.5medium	38_wild_env_BB0.5medium_mean22_var2	environment	0.52	1	0.63	0.4	1	0.35	1	0.75	0.5	0	22	2	replicate_09	0.19647577092511	0.644933920704846	0.158590308370044	0.680038410637066	1.28589790812467	0.80367471926106	0.582305924730138	1.46192524472131	0.51294175064317
56_wild_env_BB0.5medium	38_wild_env_BB0.5medium_mean22_var2	environment	0.52	1	0.63	0.4	1	0.35	1	0.75	0.5	0	22	2	replicate_10	0.21962196219622	0.675967596759676	0.104410441044104	0.666504711550089	1.2912886205971	0.80803740977381	0.589429981993149	1.45812032542605	0.504001101200045
56_wild_env_BB0.5medium	38_wild_env_BB0.5medium_mean22_var2	environment	0.52	1	0.63	0.4	1	0.35	1	0.75	0.5	0	22	2	replicate_11	0.172445255474453	0.696167883211679	0.131386861313869	0.676688165783084	1.2798010446528	0.825118645323185	0.589405365311496	1.46051101153272	0.50066278560385
56_wild_env_BB0.5medium	38_wild_env_BB0.5medium_mean22_var2	environment	0.52	1	0.63	0.4	1	0.35	1	0.75	0.5	0	22	2	replicate_12	0.217996289424861	0.670686456400742	0.111317254174397	0.670963869985731	1.28572176602535	0.80612736521362	0.583828903634986	1.4645350113334	0.505754712323727
56_wild_env_BB0.5medium	38_wild_env_BB0.5medium_mean22_var2	environment	0.52	1	0.63	0.4	1	0.35	1	0.75	0.5	0	22	2	replicate_13	0.181042654028436	0.702369668246446	0.116587677725118	0.662053184295898	1.29302023076599	0.807249098847915	0.588805961962174	1.45676432070858	0.507238043315283
56_wild_env_BB0.5medium	38_wild_env_BB0.5medium_mean22_var2	environment	0.52	1	0.63	0.4	1	0.35	1	0.75	0.5	0	22	2	replicate_14	0.208108108108108	0.67027027027027	0.121621621621622	0.672325736006998	1.28656114056997	0.807432107022197	0.578509370799395	1.46113150921328	0.518141143259062
56_wild_env_BB0.5medium	38_wild_env_BB0.5medium_mean22_var2	environment	0.52	1	0.63	0.4	1	0.35	1	0.75	0.5	0	22	2	replicate_15	0.170080142475512	0.682101513802315	0.147818343722173	0.655566932365186	1.29038712332707	0.815458907240206	0.574229726743377	1.45947599568133	0.514513743468816
56_wild_env_BB0.5medium	38_wild_env_BB0.5medium_mean22_var2	environment	0.52	1	0.63	0.4	1	0.35	1	0.75	0.5	0	22	2	replicate_16	0.213503649635036	0.660583941605839	0.125912408759124	0.662362094782506	1.29232078062179	0.814372278167358	0.588297647990963	1.4598196555389	0.510677868663352
56_wild_env_BB0.5medium	38_wild_env_BB0.5medium_mean22_var2	environment	0.52	1	0.63	0.4	1	0.35	1	0.75	0.5	0	22	2	replicate_17	0.215808170515098	0.66607460035524	0.118117229129663	0.66039631539139	1.29087395828838	0.819389662045194	0.589423411702836	1.45831090473833	0.511951214642651
56_wild_env_BB0.5medium	38_wild_env_BB0.5medium_mean22_var2	environment	0.52	1	0.63	0.4	1	0.35	1	0.75	0.5	0	22	2	replicate_18	0.202764976958525	0.669124423963134	0.128110599078341	0.664736244353545	1.28881095176713	0.812772591779401	0.576282697421125	1.46191694513513	0.506325065897192
56_wild_env_BB0.5medium	38_wild_env_BB0.5medium_mean22_var2	environment	0.52	1	0.63	0.4	1	0.35	1	0.75	0.5	0	22	2	replicate_19	0.190990990990991	0.685585585585586	0.123423423423423	0.669274865158084	1.28938388664854	0.801716812571502	0.579895641396506	1.45873323542174	0.51918401954025
56_wild_env_BB0.5medium	38_wild_env_BB0.5medium_mean22_var2	environment	0.52	1	0.63	0.4	1	0.35	1	0.75	0.5	0	22	2	replicate_20	0.161538461538462	0.729059829059829	0.109401709401709	0.669122719059277	1.28822298655824	0.811002244869075	0.591452280897351	1.45444601090108	0.512682683014062
56_wild_env_BB0.5medium	38_wild_env_BB0.5medium_mean22_var2	environment	0.52	1	0.63	0.4	1	0.35	1	0.75	0.5	0	22	2	replicate_21	0.217866909753874	0.653600729261623	0.128532360984503	0.672109942522093	1.28716993497525	0.808857127630741	0.586823482115323	1.4561192320083	0.514629931513221
56_wild_env_BB0.5medium	38_wild_env_BB0.5medium_mean22_var2	environment	0.52	1	0.63	0.4	1	0.35	1	0.75	0.5	0	22	2	replicate_22	0.212784588441331	0.654115586690017	0.133099824868651	0.662541757397884	1.29272001458083	0.808703163339335	0.576078686197442	1.46046508609157	0.513814599527153
56_wild_env_BB0.5medium	38_wild_env_BB0.5medium_mean22_var2	environment	0.52	1	0.63	0.4	1	0.35	1	0.75	0.5	0	22	2	replicate_23	0.181574239713775	0.677996422182469	0.140429338103757	0.678968891676022	1.28208781547102	0.809907930578322	0.580697743158848	1.46092196188471	0.507236966229812
56_wild_env_BB0.5medium	38_wild_env_BB0.5medium_mean22_var2	environment	0.52	1	0.63	0.4	1	0.35	1	0.75	0.5	0	22	2	replicate_24	0.198895027624309	0.669429097605893	0.131675874769797	0.665390362460285	1.288561972764	0.812296099745886	0.5869155674783	1.46336155065385	0.504896219776028
56_wild_env_BB0.5medium	38_wild_env_BB0.5medium_mean22_var2	environment	0.52	1	0.63	0.4	1	0.35	1	0.75	0.5	0	22	2	replicate_25	0.19893899204244	0.684350132625995	0.116710875331565	0.669703313296374	1.28554511733787	0.81003117585234	0.582771422994309	1.4520367352524	0.514990029739011
56_wild_env_BB0.5medium	38_wild_env_BB0.5medium_mean22_var2	environment	0.52	1	0.63	0.4	1	0.35	1	0.75	0.5	0	22	2	replicate_26	0.200720072007201	0.687668766876688	0.111611161116112	0.669931021690688	1.28930022220075	0.805843398816619	0.581920432198201	1.46203527187058	0.512681543648478
56_wild_env_BB0.5medium	38_wild_env_BB0.5medium_mean22_var2	environment	0.52	1	0.63	0.4	1	0.35	1	0.75	0.5	0	22	2	replicate_27	0.21551724137931	0.671455938697318	0.113026819923372	0.673051826314109	1.28620878643337	0.812535872684173	0.582585884637742	1.46198859844503	0.521108499248157
56_wild_env_BB0.5medium	38_wild_env_BB0.5medium_mean22_var2	environment	0.52	1	0.63	0.4	1	0.35	1	0.75	0.5	0	22	2	replicate_28	0.16351606805293	0.686200378071834	0.150283553875236	0.664573660146694	1.28410683054023	0.816387400007647	0.584835925590575	1.45505137096928	0.519682179102471
56_wild_env_BB0.5medium	38_wild_env_BB0.5medium_mean22_var2	environment	0.52	1	0.63	0.4	1	0.35	1	0.75	0.5	0	22	2	replicate_29	0.220791168353266	0.642134314627415	0.137074517019319	0.669504960746697	1.28464152006039	0.815550549970475	0.575687121361037	1.46756298359246	0.498494786326441
56_wild_env_BB0.5medium	38_wild_env_BB0.5medium_mean22_var2	environment	0.52	1	0.63	0.4	1	0.35	1	0.75	0.5	0	22	2	replicate_30	0.189041095890411	0.682191780821918	0.128767123287671	0.667374602168653	1.28714540000185	0.812647067261172	0.584483048801648	1.45703076999776	0.519591224734321
56_wild_env_BB0.5medium	38_wild_env_BB0.5medium_mean23_var2	environment	0.52	1	0.63	0.4	1	0.35	1	0.75	0.5	0	23	2	replicate_01	0.192694063926941	0.680365296803653	0.126940639269406	0.671772087654187	1.28794077055495	0.808078939455699	0.585259067501286	1.45695899089625	0.511372371883947
56_wild_env_BB0.5medium	38_wild_env_BB0.5medium_mean23_var2	environment	0.52	1	0.63	0.4	1	0.35	1	0.75	0.5	0	23	2	replicate_02	0.189285714285714	0.691964285714286	0.11875	0.665269848806362	1.28900296039099	0.802710324874947	0.585209743729717	1.45036141635431	0.516768615850979
56_wild_env_BB0.5medium	38_wild_env_BB0.5medium_mean23_var2	environment	0.52	1	0.63	0.4	1	0.35	1	0.75	0.5	0	23	2	replicate_03	0.215341959334566	0.674676524953789	0.109981515711645	0.673532754997689	1.28886463470257	0.806367822636914	0.584988793848601	1.46278264366171	0.512749854422532
56_wild_env_BB0.5medium	38_wild_env_BB0.5medium_mean23_var2	environment	0.52	1	0.63	0.4	1	0.35	1	0.75	0.5	0	23	2	replicate_04	0.209344115004492	0.686433063791554	0.104222821203953	0.667990317941246	1.28202227228544	0.819898999641037	0.579035700718097	1.45824126016976	0.516154241034503
56_wild_env_BB0.5medium	38_wild_env_BB0.5medium_mean23_var2	environment	0.52	1	0.63	0.4	1	0.35	1	0.75	0.5	0	23	2	replicate_05	0.218232044198895	0.652854511970534	0.128913443830571	0.665716082115608	1.28196183304707	0.820608842246564	0.579831821823692	1.46026040167241	0.512163742603242
56_wild_env_BB0.5medium	38_wild_env_BB0.5medium_mean23_var2	environment	0.52	1	0.63	0.4	1	0.35	1	0.75	0.5	0	23	2	replicate_06	0.223719676549865	0.666666666666667	0.109613656783468	0.668263588918899	1.29192282759459	0.80099595249794	0.582515207465145	1.46224769390767	0.502919524793724
56_wild_env_BB0.5medium	38_wild_env_BB0.5medium_mean23_var2	environment	0.52	1	0.63	0.4	1	0.35	1	0.75	0.5	0	23	2	replicate_07	0.238095238095238	0.638655462184874	0.123249299719888	0.679569631336946	1.2874109178946	0.801628308875882	0.589186896232332	1.45613700986904	0.514253930523795
56_wild_env_BB0.5medium	38_wild_env_BB0.5medium_mean23_var2	environment	0.52	1	0.63	0.4	1	0.35	1	0.75	0.5	0	23	2	replicate_08	0.249537892791128	0.634935304990758	0.115526802218115	0.67320320655104	1.2913497533942	0.799203451334129	0.586266376747461	1.45575472633708	0.516089580842576
56_wild_env_BB0.5medium	38_wild_env_BB0.5medium_mean23_var2	environment	0.52	1	0.63	0.4	1	0.35	1	0.75	0.5	0	23	2	replicate_09	0.233705772811918	0.670391061452514	0.095903165735568	0.671318852429807	1.29087251810827	0.799579286849201	0.57271627200783	1.46754071150825	0.509224691235228
56_wild_env_BB0.5medium	38_wild_env_BB0.5medium_mean23_var2	environment	0.52	1	0.63	0.4	1	0.35	1	0.75	0.5	0	23	2	replicate_10	0.226618705035971	0.676258992805755	0.0971223021582734	0.668841176768761	1.28884729511662	0.803333469574545	0.583320428553125	1.45773826756073	0.518482702237755
56_wild_env_BB0.5medium	38_wild_env_BB0.5medium_mean23_var2	environment	0.52	1	0.63	0.4	1	0.35	1	0.75	0.5	0	23	2	replicate_11	0.202843601895735	0.674881516587678	0.122274881516588	0.669692437975916	1.28291165507765	0.827340603388975	0.595777038636909	1.44879299712728	0.504783420454128
56_wild_env_BB0.5medium	38_wild_env_BB0.5medium_mean23_var2	environment	0.52	1	0.63	0.4	1	0.35	1	0.75	0.5	0	23	2	replicate_12	0.193945127719962	0.675496688741722	0.130558183538316	0.669030595607472	1.29417886283626	0.794877977252652	0.58404406190302	1.45556810615898	0.518576246821378
56_wild_env_BB0.5medium	38_wild_env_BB0.5medium_mean23_var2	environment	0.52	1	0.63	0.4	1	0.35	1	0.75	0.5	0	23	2	replicate_13	0.195592286501377	0.683195592286501	0.121212121212121	0.679593050116954	1.28418197630487	0.801767805650723	0.58246388635647	1.46017067082403	0.504841689430524
56_wild_env_BB0.5medium	38_wild_env_BB0.5medium_mean23_var2	environment	0.52	1	0.63	0.4	1	0.35	1	0.75	0.5	0	23	2	replicate_14	0.210526315789474	0.674976915974146	0.11449676823638	0.671418005714239	1.29245489344998	0.798968169946261	0.590952866256036	1.45596452419486	0.516139427485485
56_wild_env_BB0.5medium	38_wild_env_BB0.5medium_mean23_var2	environment	0.52	1	0.63	0.4	1	0.35	1	0.75	0.5	0	23	2	replicate_15	0.191588785046729	0.68785046728972	0.120560747663551	0.676396714634084	1.29011778061489	0.804445444240309	0.583910277947803	1.45977663978832	0.519114468460379
56_wild_env_BB0.5medium	38_wild_env_BB0.5medium_mean23_var2	environment	0.52	1	0.63	0.4	1	0.35	1	0.75	0.5	0	23	2	replicate_16	0.200184501845018	0.678044280442804	0.121771217712177	0.667796449081719	1.29282764408624	0.804613884868783	0.578875404550276	1.46196150639057	0.49706607665548
56_wild_env_BB0.5medium	38_wild_env_BB0.5medium_mean23_var2	environment	0.52	1	0.63	0.4	1	0.35	1	0.75	0.5	0	23	2	replicate_17	0.227555555555556	0.658666666666667	0.113777777777778	0.674789885334991	1.28590597935265	0.802464013599339	0.588610765004902	1.45396396499547	0.519661513291517
56_wild_env_BB0.5medium	38_wild_env_BB0.5medium_mean23_var2	environment	0.52	1	0.63	0.4	1	0.35	1	0.75	0.5	0	23	2	replicate_18	0.222222222222222	0.660968660968661	0.116809116809117	0.671286152512952	1.28907851870398	0.807162670360454	0.584534052808673	1.4578860095587	0.506938173064675
56_wild_env_BB0.5medium	38_wild_env_BB0.5medium_mean23_var2	environment	0.52	1	0.63	0.4	1	0.35	1	0.75	0.5	0	23	2	replicate_19	0.189990732159407	0.656163113994439	0.153846153846154	0.665870425489776	1.29365593413502	0.814636478977757	0.582084115683192	1.46062230578579	0.510415987790095
56_wild_env_BB0.5medium	38_wild_env_BB0.5medium_mean23_var2	environment	0.52	1	0.63	0.4	1	0.35	1	0.75	0.5	0	23	2	replicate_20	0.211805555555556	0.677083333333333	0.111111111111111	0.676694257465495	1.28974778403014	0.797260150596196	0.586363462349547	1.458632662726	0.505158881487734
56_wild_env_BB0.5medium	38_wild_env_BB0.5medium_mean23_var2	environment	0.52	1	0.63	0.4	1	0.35	1	0.75	0.5	0	23	2	replicate_21	0.222731439046746	0.656278643446379	0.120989917506874	0.670984182046062	1.28265618976707	0.818574612970325	0.589051625968646	1.46175076336274	0.509148839257832
56_wild_env_BB0.5medium	38_wild_env_BB0.5medium_mean23_var2	environment	0.52	1	0.63	0.4	1	0.35	1	0.75	0.5	0	23	2	replicate_22	0.244956772334294	0.641690682036503	0.113352545629203	0.673985365986705	1.28374503924354	0.809823780069288	0.58327850971089	1.4592174473153	0.510737114000991
56_wild_env_BB0.5medium	38_wild_env_BB0.5medium_mean23_var2	environment	0.52	1	0.63	0.4	1	0.35	1	0.75	0.5	0	23	2	replicate_23	0.212536728697356	0.653281096963761	0.134182174338883	0.664533554031342	1.28993975918262	0.811747867407343	0.578803320691797	1.45849646758425	0.515931768080872
56_wild_env_BB0.5medium	38_wild_env_BB0.5medium_mean23_var2	environment	0.52	1	0.63	0.4	1	0.35	1	0.75	0.5	0	23	2	replicate_24	0.215384615384615	0.667873303167421	0.116742081447964	0.668403408172767	1.28598139819316	0.817965903756563	0.585023705203503	1.45570758647932	0.514189411896178
56_wild_env_BB0.5medium	38_wild_env_BB0.5medium_mean23_var2	environment	0.52	1	0.63	0.4	1	0.35	1	0.75	0.5	0	23	2	replicate_25	0.201077199281867	0.677737881508079	0.121184919210054	0.673041594935787	1.28656040341762	0.811646026131564	0.582954698934472	1.46188962172616	0.509618403296962
56_wild_env_BB0.5medium	38_wild_env_BB0.5medium_mean23_var2	environment	0.52	1	0.63	0.4	1	0.35	1	0.75	0.5	0	23	2	replicate_26	0.214092140921409	0.664859981933153	0.121047877145438	0.667571758064472	1.29023828674538	0.802561680093989	0.578453591312114	1.45936478035883	0.513085674109471
56_wild_env_BB0.5medium	38_wild_env_BB0.5medium_mean23_var2	environment	0.52	1	0.63	0.4	1	0.35	1	0.75	0.5	0	23	2	replicate_27	0.193784277879342	0.686471663619744	0.119744058500914	0.674658386513428	1.28620751182453	0.805977786660776	0.580488724988835	1.46569905974464	0.507992934747854
56_wild_env_BB0.5medium	38_wild_env_BB0.5medium_mean23_var2	environment	0.52	1	0.63	0.4	1	0.35	1	0.75	0.5	0	23	2	replicate_28	0.189683860232945	0.688851913477537	0.121464226289517	0.664864314011803	1.28366261250502	0.822146973649512	0.582836933491443	1.45992142648705	0.501127247156514
56_wild_env_BB0.5medium	38_wild_env_BB0.5medium_mean23_var2	environment	0.52	1	0.63	0.4	1	0.35	1	0.75	0.5	0	23	2	replicate_29	0.199822380106572	0.658081705150977	0.142095914742451	0.664406821767626	1.28674501688045	0.81870827440778	0.588559250832703	1.45311325852285	0.519190537496327
56_wild_env_BB0.5medium	38_wild_env_BB0.5medium_mean23_var2	environment	0.52	1	0.63	0.4	1	0.35	1	0.75	0.5	0	23	2	replicate_30	0.186180422264875	0.682341650671785	0.13147792706334	0.680264257707021	1.28353608832636	0.820287326286969	0.580890676501627	1.46760272495697	0.498162518506392
56_wild_env_BB0.5medium	38_wild_env_BB0.5medium_mean24_var2	environment	0.52	1	0.63	0.4	1	0.35	1	0.75	0.5	0	24	2	replicate_01	0.192307692307692	0.670840787119857	0.136851520572451	0.670332957431872	1.28010204362854	0.820590728995092	0.58606151270144	1.45853707235245	0.509888682320771
56_wild_env_BB0.5medium	38_wild_env_BB0.5medium_mean24_var2	environment	0.52	1	0.63	0.4	1	0.35	1	0.75	0.5	0	24	2	replicate_02	0.227057710501419	0.661305581835383	0.111636707663198	0.664483989210002	1.29046512096211	0.809930513222257	0.581263344593487	1.46170627251312	0.512022813461832
56_wild_env_BB0.5medium	38_wild_env_BB0.5medium_mean24_var2	environment	0.52	1	0.63	0.4	1	0.35	1	0.75	0.5	0	24	2	replicate_03	0.193192272309108	0.698252069917203	0.108555657773689	0.677490039240977	1.28559374567842	0.809015324414254	0.587758710243081	1.45514371586469	0.521181318655291
56_wild_env_BB0.5medium	38_wild_env_BB0.5medium_mean24_var2	environment	0.52	1	0.63	0.4	1	0.35	1	0.75	0.5	0	24	2	replicate_04	0.19782393669634	0.67457962413452	0.127596439169139	0.676758154958196	1.28442001142733	0.809092937890847	0.590032363206347	1.45700542145666	0.51041935141491
56_wild_env_BB0.5medium	38_wild_env_BB0.5medium_mean24_var2	environment	0.52	1	0.63	0.4	1	0.35	1	0.75	0.5	0	24	2	replicate_05	0.19280442804428	0.679889298892989	0.127306273062731	0.668551332137605	1.28475210400867	0.811495390509073	0.571886799499895	1.46402773850345	0.519897436214562
56_wild_env_BB0.5medium	38_wild_env_BB0.5medium_mean24_var2	environment	0.52	1	0.63	0.4	1	0.35	1	0.75	0.5	0	24	2	replicate_06	0.235185185185185	0.644444444444444	0.12037037037037	0.67014616324214	1.28847710611429	0.80531187841941	0.585174776512844	1.4532241280119	0.511057223748194
56_wild_env_BB0.5medium	38_wild_env_BB0.5medium_mean24_var2	environment	0.52	1	0.63	0.4	1	0.35	1	0.75	0.5	0	24	2	replicate_07	0.206451612903226	0.674654377880184	0.11889400921659	0.667621206855361	1.2857131785741	0.809287476846637	0.585258452056558	1.45606325629356	0.508542786404611
56_wild_env_BB0.5medium	38_wild_env_BB0.5medium_mean24_var2	environment	0.52	1	0.63	0.4	1	0.35	1	0.75	0.5	0	24	2	replicate_08	0.216037735849057	0.659433962264151	0.124528301886792	0.670571064513302	1.28835264905041	0.80871711243105	0.591036012420758	1.45396497170636	0.520633363435319
56_wild_env_BB0.5medium	38_wild_env_BB0.5medium_mean24_var2	environment	0.52	1	0.63	0.4	1	0.35	1	0.75	0.5	0	24	2	replicate_09	0.229906542056075	0.661682242990654	0.108411214953271	0.680065900029179	1.278850148384	0.822824746832109	0.59682339958659	1.45285335499848	0.503949534452185
56_wild_env_BB0.5medium	38_wild_env_BB0.5medium_mean24_var2	environment	0.52	1	0.63	0.4	1	0.35	1	0.75	0.5	0	24	2	replicate_10	0.222419928825623	0.678825622775801	0.0987544483985765	0.66325987893943	1.29050463388958	0.811988335453923	0.582250144606044	1.45469476161253	0.513328985281489
56_wild_env_BB0.5medium	38_wild_env_BB0.5medium_mean24_var2	environment	0.52	1	0.63	0.4	1	0.35	1	0.75	0.5	0	24	2	replicate_11	0.209132420091324	0.652054794520548	0.138812785388128	0.668744529987905	1.28951341301449	0.811852158046918	0.587424227255176	1.45337827705045	0.515904806834048
56_wild_env_BB0.5medium	38_wild_env_BB0.5medium_mean24_var2	environment	0.52	1	0.63	0.4	1	0.35	1	0.75	0.5	0	24	2	replicate_12	0.195475113122172	0.680542986425339	0.123981900452489	0.662863866569177	1.29484782116746	0.797506792369872	0.579903782096518	1.46306448916224	0.502022536359653
56_wild_env_BB0.5medium	38_wild_env_BB0.5medium_mean24_var2	environment	0.52	1	0.63	0.4	1	0.35	1	0.75	0.5	0	24	2	replicate_13	0.2	0.672037914691943	0.127962085308057	0.67035708393821	1.28362697453161	0.809376703340854	0.577038035478093	1.45667667149603	0.512664933819856
56_wild_env_BB0.5medium	38_wild_env_BB0.5medium_mean24_var2	environment	0.52	1	0.63	0.4	1	0.35	1	0.75	0.5	0	24	2	replicate_14	0.191552062868369	0.702357563850688	0.106090373280943	0.663063257461988	1.29565739553658	0.809304664799655	0.587087325774533	1.45492296984533	0.512233720563972
56_wild_env_BB0.5medium	38_wild_env_BB0.5medium_mean24_var2	environment	0.52	1	0.63	0.4	1	0.35	1	0.75	0.5	0	24	2	replicate_15	0.208639705882353	0.642463235294118	0.148897058823529	0.66185077013692	1.28773670639334	0.815683026697071	0.582539461196276	1.45107556599475	0.51160955705917
56_wild_env_BB0.5medium	38_wild_env_BB0.5medium_mean24_var2	environment	0.52	1	0.63	0.4	1	0.35	1	0.75	0.5	0	24	2	replicate_16	0.177914110429448	0.687992988606486	0.134092900964067	0.674218242051528	1.29069483322384	0.802945998632431	0.585392034595049	1.45877568582186	0.514316939126918
56_wild_env_BB0.5medium	38_wild_env_BB0.5medium_mean24_var2	environment	0.52	1	0.63	0.4	1	0.35	1	0.75	0.5	0	24	2	replicate_17	0.191312384473198	0.660813308687616	0.147874306839187	0.662589643023795	1.29228481059783	0.804121052657024	0.588990339219536	1.45725284448031	0.514779545243215
56_wild_env_BB0.5medium	38_wild_env_BB0.5medium_mean24_var2	environment	0.52	1	0.63	0.4	1	0.35	1	0.75	0.5	0	24	2	replicate_18	0.180604982206406	0.676156583629893	0.143238434163701	0.674989775839752	1.29002021709321	0.799922652433456	0.57911830286217	1.46084790072989	0.505330739112184
56_wild_env_BB0.5medium	38_wild_env_BB0.5medium_mean24_var2	environment	0.52	1	0.63	0.4	1	0.35	1	0.75	0.5	0	24	2	replicate_19	0.205854579792257	0.704438149197356	0.0897072710103872	0.665540968490411	1.2876132986167	0.822529679599997	0.587717116736008	1.4592894967131	0.504280808011387
56_wild_env_BB0.5medium	38_wild_env_BB0.5medium_mean24_var2	environment	0.52	1	0.63	0.4	1	0.35	1	0.75	0.5	0	24	2	replicate_20	0.224813432835821	0.66884328358209	0.10634328358209	0.659438684944311	1.29063691904126	0.803215747465503	0.585256426345168	1.45449527333396	0.512621403136916
56_wild_env_BB0.5medium	38_wild_env_BB0.5medium_mean24_var2	environment	0.52	1	0.63	0.4	1	0.35	1	0.75	0.5	0	24	2	replicate_21	0.203849518810149	0.679790026246719	0.116360454943132	0.663360248023419	1.29328199445542	0.813749495986223	0.590210683523418	1.45851441517066	0.511081633658703
56_wild_env_BB0.5medium	38_wild_env_BB0.5medium_mean24_var2	environment	0.52	1	0.63	0.4	1	0.35	1	0.75	0.5	0	24	2	replicate_22	0.223048327137546	0.673791821561338	0.103159851301115	0.675249074185847	1.28881798462882	0.803616522788732	0.583768530152321	1.46699963029943	0.49953673377176
56_wild_env_BB0.5medium	38_wild_env_BB0.5medium_mean24_var2	environment	0.52	1	0.63	0.4	1	0.35	1	0.75	0.5	0	24	2	replicate_23	0.195445920303605	0.654648956356736	0.149905123339658	0.660783691930446	1.28848689941035	0.818393425312881	0.581222677533222	1.45475616717287	0.517930850517034
56_wild_env_BB0.5medium	38_wild_env_BB0.5medium_mean24_var2	environment	0.52	1	0.63	0.4	1	0.35	1	0.75	0.5	0	24	2	replicate_24	0.183527305282005	0.692032229185318	0.124440465532677	0.666104579234074	1.29019084794047	0.809726311740184	0.584647408733834	1.46027564639506	0.514163658289284
56_wild_env_BB0.5medium	38_wild_env_BB0.5medium_mean24_var2	environment	0.52	1	0.63	0.4	1	0.35	1	0.75	0.5	0	24	2	replicate_25	0.203478260869565	0.678260869565217	0.118260869565217	0.660524485128411	1.28607348250648	0.824730048928874	0.58766967051502	1.45531852671309	0.511682762498701
56_wild_env_BB0.5medium	38_wild_env_BB0.5medium_mean24_var2	environment	0.52	1	0.63	0.4	1	0.35	1	0.75	0.5	0	24	2	replicate_26	0.192982456140351	0.676315789473684	0.130701754385965	0.674911394745504	1.28319861828119	0.808404235081646	0.576800341488285	1.45937032440252	0.51421008131971
56_wild_env_BB0.5medium	38_wild_env_BB0.5medium_mean24_var2	environment	0.52	1	0.63	0.4	1	0.35	1	0.75	0.5	0	24	2	replicate_27	0.207692307692308	0.668269230769231	0.124038461538462	0.668669120137624	1.28408334534567	0.820463879256865	0.585595677612947	1.45831185695416	0.505013760346498
56_wild_env_BB0.5medium	38_wild_env_BB0.5medium_mean24_var2	environment	0.52	1	0.63	0.4	1	0.35	1	0.75	0.5	0	24	2	replicate_28	0.202256944444444	0.676215277777778	0.121527777777778	0.662249530986224	1.28868455783607	0.81077843655721	0.576075703082972	1.46253484020251	0.513344252350355
56_wild_env_BB0.5medium	38_wild_env_BB0.5medium_mean24_var2	environment	0.52	1	0.63	0.4	1	0.35	1	0.75	0.5	0	24	2	replicate_29	0.213235294117647	0.680147058823529	0.106617647058824	0.65784257439634	1.28847129866238	0.826491438970348	0.593959777742215	1.4547278041621	0.513464836125214
56_wild_env_BB0.5medium	38_wild_env_BB0.5medium_mean24_var2	environment	0.52	1	0.63	0.4	1	0.35	1	0.75	0.5	0	24	2	replicate_30	0.196969696969697	0.676470588235294	0.126559714795009	0.672040959866197	1.2886735209971	0.806254131445521	0.582164559835376	1.46203185121022	0.5144380636337
56_wild_env_BB0.5medium	38_wild_env_BB0.5medium_mean25_var2	environment	0.52	1	0.63	0.4	1	0.35	1	0.75	0.5	0	25	2	replicate_01	0.208188153310105	0.668118466898955	0.123693379790941	0.669537963004644	1.28817242830524	0.805163761528949	0.584914253012811	1.46151929292073	0.498009663372073
56_wild_env_BB0.5medium	38_wild_env_BB0.5medium_mean25_var2	environment	0.52	1	0.63	0.4	1	0.35	1	0.75	0.5	0	25	2	replicate_02	0.212341197822142	0.676043557168784	0.111615245009074	0.665661886464475	1.28549945504022	0.813802032737701	0.582755237183079	1.45869744840528	0.508044439604728
56_wild_env_BB0.5medium	38_wild_env_BB0.5medium_mean25_var2	environment	0.52	1	0.63	0.4	1	0.35	1	0.75	0.5	0	25	2	replicate_03	0.214664310954064	0.63339222614841	0.151943462897526	0.667339010794513	1.28775150373521	0.813454959806175	0.580041142674369	1.45477364693767	0.519955879864455
56_wild_env_BB0.5medium	38_wild_env_BB0.5medium_mean25_var2	environment	0.52	1	0.63	0.4	1	0.35	1	0.75	0.5	0	25	2	replicate_04	0.2171581769437	0.66041108132261	0.122430741733691	0.662878315832025	1.28704275193206	0.82007331970649	0.588683996749205	1.45764015537651	0.494124078375799
56_wild_env_BB0.5medium	38_wild_env_BB0.5medium_mean25_var2	environment	0.52	1	0.63	0.4	1	0.35	1	0.75	0.5	0	25	2	replicate_05	0.20556552962298	0.659784560143627	0.134649910233393	0.668155781268874	1.28633404932164	0.815436989781971	0.578622560701715	1.45856472946068	0.51424168021736
56_wild_env_BB0.5medium	38_wild_env_BB0.5medium_mean25_var2	environment	0.52	1	0.63	0.4	1	0.35	1	0.75	0.5	0	25	2	replicate_06	0.22089825847846	0.676443629697525	0.102658111824015	0.665000645978693	1.29040175068473	0.811007225145531	0.584428266057444	1.46048612888256	0.499540542920243
56_wild_env_BB0.5medium	38_wild_env_BB0.5medium_mean25_var2	environment	0.52	1	0.63	0.4	1	0.35	1	0.75	0.5	0	25	2	replicate_07	0.204830053667263	0.659212880143113	0.135957066189624	0.680195224400502	1.27924665853217	0.815471073318313	0.590426520027358	1.45579066018227	0.512464639735162
56_wild_env_BB0.5medium	38_wild_env_BB0.5medium_mean25_var2	environment	0.52	1	0.63	0.4	1	0.35	1	0.75	0.5	0	25	2	replicate_08	0.185903083700441	0.669603524229075	0.144493392070485	0.6687460341613	1.28865999617092	0.813954297398216	0.579295929185554	1.46337629448439	0.509420635161838
56_wild_env_BB0.5medium	38_wild_env_BB0.5medium_mean25_var2	environment	0.52	1	0.63	0.4	1	0.35	1	0.75	0.5	0	25	2	replicate_09	0.200187969924812	0.670112781954887	0.129699248120301	0.676754866263482	1.28718036750138	0.805982557482004	0.591556692765292	1.45753618452361	0.506586596967304
56_wild_env_BB0.5medium	38_wild_env_BB0.5medium_mean25_var2	environment	0.52	1	0.63	0.4	1	0.35	1	0.75	0.5	0	25	2	replicate_10	0.179558011049724	0.693370165745856	0.12707182320442	0.671355153192516	1.28258195689829	0.814865380185156	0.572074217929937	1.4619944843002	0.509411180088455
56_wild_env_BB0.5medium	38_wild_env_BB0.5medium_mean25_var2	environment	0.52	1	0.63	0.4	1	0.35	1	0.75	0.5	0	25	2	replicate_11	0.192893401015228	0.688663282571912	0.11844331641286	0.671520647597722	1.28686690737174	0.815230131203654	0.585031154900284	1.46001307966932	0.502005200615394
56_wild_env_BB0.5medium	38_wild_env_BB0.5medium_mean25_var2	environment	0.52	1	0.63	0.4	1	0.35	1	0.75	0.5	0	25	2	replicate_12	0.200888888888889	0.664888888888889	0.134222222222222	0.67431804983234	1.28343083492736	0.798203263066965	0.570899183521315	1.46068643115628	0.518621531441876
56_wild_env_BB0.5medium	38_wild_env_BB0.5medium_mean25_var2	environment	0.52	1	0.63	0.4	1	0.35	1	0.75	0.5	0	25	2	replicate_13	0.193223443223443	0.704212454212454	0.102564102564103	0.659584367546694	1.29061336093474	0.813190322846334	0.587363285080811	1.46148842236322	0.493378201643578
56_wild_env_BB0.5medium	38_wild_env_BB0.5medium_mean25_var2	environment	0.52	1	0.63	0.4	1	0.35	1	0.75	0.5	0	25	2	replicate_14	0.208838821490468	0.648180242634315	0.142980935875217	0.671498201039029	1.28638315963104	0.816573399570241	0.584564225432774	1.46181237996183	0.510898873040816
56_wild_env_BB0.5medium	38_wild_env_BB0.5medium_mean25_var2	environment	0.52	1	0.63	0.4	1	0.35	1	0.75	0.5	0	25	2	replicate_15	0.196955280685062	0.670789724072312	0.132254995242626	0.672475064804006	1.2826807269979	0.820577634496003	0.577442386359933	1.46406784993295	0.511765416586763
56_wild_env_BB0.5medium	38_wild_env_BB0.5medium_mean25_var2	environment	0.52	1	0.63	0.4	1	0.35	1	0.75	0.5	0	25	2	replicate_16	0.220444444444444	0.671111111111111	0.108444444444444	0.676781056171729	1.28950365194836	0.796539245035096	0.583117458733925	1.46698677381222	0.497145338414133
56_wild_env_BB0.5medium	38_wild_env_BB0.5medium_mean25_var2	environment	0.52	1	0.63	0.4	1	0.35	1	0.75	0.5	0	25	2	replicate_17	0.213636363636364	0.671818181818182	0.114545454545455	0.672236696643778	1.2857459785261	0.813642685837636	0.583728042473425	1.46243523268345	0.502511269603092
56_wild_env_BB0.5medium	38_wild_env_BB0.5medium_mean25_var2	environment	0.52	1	0.63	0.4	1	0.35	1	0.75	0.5	0	25	2	replicate_18	0.205504587155963	0.667889908256881	0.126605504587156	0.677714590965167	1.28287749532253	0.803579874755029	0.583574687571524	1.45625418498074	0.512582986785245
56_wild_env_BB0.5medium	38_wild_env_BB0.5medium_mean25_var2	environment	0.52	1	0.63	0.4	1	0.35	1	0.75	0.5	0	25	2	replicate_19	0.203054806828392	0.693620844564241	0.103324348607367	0.674044778270576	1.28630736303514	0.814997917788544	0.58728145365746	1.45620239750562	0.516405216189879
56_wild_env_BB0.5medium	38_wild_env_BB0.5medium_mean25_var2	environment	0.52	1	0.63	0.4	1	0.35	1	0.75	0.5	0	25	2	replicate_20	0.227836879432624	0.656028368794326	0.11613475177305	0.670310110985574	1.28610576523174	0.814023750074245	0.576282994315625	1.45997968226546	0.517935961331262
56_wild_env_BB0.5medium	38_wild_env_BB0.5medium_mean25_var2	environment	0.52	1	0.63	0.4	1	0.35	1	0.75	0.5	0	25	2	replicate_21	0.206618962432916	0.658318425760286	0.135062611806798	0.66592348879527	1.28826747187639	0.816767167271907	0.589500554631518	1.45720212739904	0.514548734825519
56_wild_env_BB0.5medium	38_wild_env_BB0.5medium_mean25_var2	environment	0.52	1	0.63	0.4	1	0.35	1	0.75	0.5	0	25	2	replicate_22	0.183710407239819	0.699547511312217	0.116742081447964	0.666412850880537	1.28892885127939	0.80806620558168	0.585841088633686	1.45748793458047	0.514375880365765
56_wild_env_BB0.5medium	38_wild_env_BB0.5medium_mean25_var2	environment	0.52	1	0.63	0.4	1	0.35	1	0.75	0.5	0	25	2	replicate_23	0.195233730522456	0.673693858845096	0.131072410632447	0.669184341854383	1.28558017328533	0.813404283778672	0.580508196110778	1.4606871034748	0.517151350641759
56_wild_env_BB0.5medium	38_wild_env_BB0.5medium_mean25_var2	environment	0.52	1	0.63	0.4	1	0.35	1	0.75	0.5	0	25	2	replicate_24	0.19537037037037	0.687037037037037	0.117592592592593	0.668366658072116	1.29104316979398	0.804711184541699	0.579797913664683	1.45819421729325	0.517325076351442
56_wild_env_BB0.5medium	38_wild_env_BB0.5medium_mean25_var2	environment	0.52	1	0.63	0.4	1	0.35	1	0.75	0.5	0	25	2	replicate_25	0.229895931882687	0.661305581835383	0.10879848628193	0.672842472549326	1.28491332777221	0.810304216348801	0.584785198036801	1.45656831889039	0.51208767391493
56_wild_env_BB0.5medium	38_wild_env_BB0.5medium_mean25_var2	environment	0.52	1	0.63	0.4	1	0.35	1	0.75	0.5	0	25	2	replicate_26	0.18926296633303	0.691537761601456	0.119199272065514	0.668578142600632	1.29339673970433	0.806837184029814	0.585342797786152	1.46335549488349	0.507928315590205
56_wild_env_BB0.5medium	38_wild_env_BB0.5medium_mean25_var2	environment	0.52	1	0.63	0.4	1	0.35	1	0.75	0.5	0	25	2	replicate_27	0.19060773480663	0.665745856353591	0.143646408839779	0.668787797792258	1.28379725656054	0.816458577394709	0.583190548644754	1.45735571885127	0.514802865915158
56_wild_env_BB0.5medium	38_wild_env_BB0.5medium_mean25_var2	environment	0.52	1	0.63	0.4	1	0.35	1	0.75	0.5	0	25	2	replicate_28	0.18	0.672727272727273	0.147272727272727	0.662730741157737	1.29162267137298	0.804109375026411	0.579208382426315	1.45883189681801	0.5136624280219
56_wild_env_BB0.5medium	38_wild_env_BB0.5medium_mean25_var2	environment	0.52	1	0.63	0.4	1	0.35	1	0.75	0.5	0	25	2	replicate_29	0.230347349177331	0.656307129798903	0.113345521023766	0.677686540186688	1.28568477621444	0.801311134499139	0.586791119992739	1.45187253876458	0.519624908961419
56_wild_env_BB0.5medium	38_wild_env_BB0.5medium_mean25_var2	environment	0.52	1	0.63	0.4	1	0.35	1	0.75	0.5	0	25	2	replicate_30	0.182815356489945	0.706581352833638	0.110603290676417	0.663773385078099	1.2930227229374	0.805341011072593	0.576697046045692	1.46044619807391	0.524817489372049
56_wild_env_BB0.5medium	38_wild_env_BB0.5medium_mean26_var2	environment	0.52	1	0.63	0.4	1	0.35	1	0.75	0.5	0	26	2	replicate_01	0.205217391304348	0.671304347826087	0.123478260869565	0.662905774584307	1.28411368882438	0.812932979727046	0.573750731164454	1.46455771814108	0.503825179702264
56_wild_env_BB0.5medium	38_wild_env_BB0.5medium_mean26_var2	environment	0.52	1	0.63	0.4	1	0.35	1	0.75	0.5	0	26	2	replicate_02	0.199029126213592	0.644660194174757	0.15631067961165	0.66117570437321	1.29476609158607	0.802736047125086	0.586099703244616	1.45577486329275	0.515134255053742
56_wild_env_BB0.5medium	38_wild_env_BB0.5medium_mean26_var2	environment	0.52	1	0.63	0.4	1	0.35	1	0.75	0.5	0	26	2	replicate_03	0.197621225983532	0.668801463860933	0.133577310155535	0.670737362379925	1.28914644514455	0.804083514964622	0.584292800272168	1.46275369236157	0.51636353194193
56_wild_env_BB0.5medium	38_wild_env_BB0.5medium_mean26_var2	environment	0.52	1	0.63	0.4	1	0.35	1	0.75	0.5	0	26	2	replicate_04	0.181900452488688	0.700452488687783	0.117647058823529	0.662841396961354	1.29025817574196	0.815067473580386	0.597900041781648	1.45848440656511	0.49898455255216
56_wild_env_BB0.5medium	38_wild_env_BB0.5medium_mean26_var2	environment	0.52	1	0.63	0.4	1	0.35	1	0.75	0.5	0	26	2	replicate_05	0.205078125	0.642578125	0.15234375	0.663643027951013	1.28685692109461	0.811959896374929	0.581857638755785	1.46260129732735	0.50714755678568
56_wild_env_BB0.5medium	38_wild_env_BB0.5medium_mean26_var2	environment	0.52	1	0.63	0.4	1	0.35	1	0.75	0.5	0	26	2	replicate_06	0.207317073170732	0.673545966228893	0.119136960600375	0.668161169078339	1.28254765406116	0.823116824989011	0.583675319027441	1.45710661591447	0.507463717453883
56_wild_env_BB0.5medium	38_wild_env_BB0.5medium_mean26_var2	environment	0.52	1	0.63	0.4	1	0.35	1	0.75	0.5	0	26	2	replicate_07	0.195079086115993	0.695079086115993	0.109841827768014	0.678453719017508	1.27945299224317	0.821249885939584	0.576512513795516	1.46389630963527	0.508594350779968
56_wild_env_BB0.5medium	38_wild_env_BB0.5medium_mean26_var2	environment	0.52	1	0.63	0.4	1	0.35	1	0.75	0.5	0	26	2	replicate_08	0.200186219739292	0.691806331471136	0.108007448789572	0.671941604876432	1.28468111459629	0.817741381562182	0.591470552294321	1.45148326468698	0.522727456834732
56_wild_env_BB0.5medium	38_wild_env_BB0.5medium_mean26_var2	environment	0.52	1	0.63	0.4	1	0.35	1	0.75	0.5	0	26	2	replicate_09	0.213023255813953	0.663255813953488	0.123720930232558	0.664479516302037	1.29485742115317	0.809637994559577	0.589425768657853	1.45873265939061	0.506668149188621
56_wild_env_BB0.5medium	38_wild_env_BB0.5medium_mean26_var2	environment	0.52	1	0.63	0.4	1	0.35	1	0.75	0.5	0	26	2	replicate_10	0.18956043956044	0.687728937728938	0.122710622710623	0.663167479443192	1.2922992779152	0.807365889141084	0.587932329450756	1.45339184706106	0.515824417004139
56_wild_env_BB0.5medium	38_wild_env_BB0.5medium_mean26_var2	environment	0.52	1	0.63	0.4	1	0.35	1	0.75	0.5	0	26	2	replicate_11	0.194043321299639	0.672382671480144	0.133574007220217	0.666197373106327	1.28791486891019	0.812389635846846	0.582827421569807	1.45713757128743	0.513318271351389
56_wild_env_BB0.5medium	38_wild_env_BB0.5medium_mean26_var2	environment	0.52	1	0.63	0.4	1	0.35	1	0.75	0.5	0	26	2	replicate_12	0.210826210826211	0.677113010446344	0.112060778727445	0.679101360867103	1.28688286384789	0.811046640638427	0.582495434263401	1.47288888617566	0.493630256238479
56_wild_env_BB0.5medium	38_wild_env_BB0.5medium_mean26_var2	environment	0.52	1	0.63	0.4	1	0.35	1	0.75	0.5	0	26	2	replicate_13	0.216043755697356	0.666362807657247	0.117593436645397	0.672397832630067	1.287838524477	0.805032669011582	0.580993043687274	1.45493900004901	0.514716131483854
56_wild_env_BB0.5medium	38_wild_env_BB0.5medium_mean26_var2	environment	0.52	1	0.63	0.4	1	0.35	1	0.75	0.5	0	26	2	replicate_14	0.182488479262673	0.67741935483871	0.140092165898618	0.672334537438506	1.28924222458573	0.811291519482433	0.584406778911433	1.46471388209815	0.505871379093833
56_wild_env_BB0.5medium	38_wild_env_BB0.5medium_mean26_var2	environment	0.52	1	0.63	0.4	1	0.35	1	0.75	0.5	0	26	2	replicate_15	0.182815356489945	0.653564899451554	0.163619744058501	0.668945801660855	1.29325111570236	0.806367131782466	0.585731804209492	1.4609366453093	0.515567856715412
56_wild_env_BB0.5medium	38_wild_env_BB0.5medium_mean26_var2	environment	0.52	1	0.63	0.4	1	0.35	1	0.75	0.5	0	26	2	replicate_16	0.211625794732062	0.684831970935513	0.103542234332425	0.672099531144799	1.28917563206429	0.803780640727581	0.579767258219294	1.46164532791306	0.51671489291442
56_wild_env_BB0.5medium	38_wild_env_BB0.5medium_mean26_var2	environment	0.52	1	0.63	0.4	1	0.35	1	0.75	0.5	0	26	2	replicate_17	0.201067615658363	0.666370106761566	0.132562277580071	0.673562360774426	1.28497285328599	0.81877575683217	0.577765544087536	1.4622625852326	0.508542137979763
56_wild_env_BB0.5medium	38_wild_env_BB0.5medium_mean26_var2	environment	0.52	1	0.63	0.4	1	0.35	1	0.75	0.5	0	26	2	replicate_18	0.22231985940246	0.664323374340949	0.113356766256591	0.669114779524363	1.28595511084125	0.809407728177218	0.585201230727842	1.45845847954073	0.510528729245502
56_wild_env_BB0.5medium	38_wild_env_BB0.5medium_mean26_var2	environment	0.52	1	0.63	0.4	1	0.35	1	0.75	0.5	0	26	2	replicate_19	0.227070347284061	0.649154051647373	0.123775601068566	0.671077575919283	1.2861258867172	0.807097305030555	0.582292439960834	1.45910217055559	0.515786351359137
56_wild_env_BB0.5medium	38_wild_env_BB0.5medium_mean26_var2	environment	0.52	1	0.63	0.4	1	0.35	1	0.75	0.5	0	26	2	replicate_20	0.186003683241252	0.699815837937385	0.114180478821363	0.670451404898821	1.28592127958644	0.812571615859979	0.574226445023671	1.4638301070731	0.520917044772679
56_wild_env_BB0.5medium	38_wild_env_BB0.5medium_mean26_var2	environment	0.52	1	0.63	0.4	1	0.35	1	0.75	0.5	0	26	2	replicate_21	0.201426024955437	0.674688057040998	0.123885918003565	0.671543982347933	1.28617887453398	0.806333863763791	0.580556104961853	1.46003583564205	0.509158703023653
56_wild_env_BB0.5medium	38_wild_env_BB0.5medium_mean26_var2	environment	0.52	1	0.63	0.4	1	0.35	1	0.75	0.5	0	26	2	replicate_22	0.198515769944341	0.697588126159555	0.103896103896104	0.668874536385024	1.28546176256824	0.816712985580749	0.584282384225466	1.46049114740836	0.513883854022641
56_wild_env_BB0.5medium	38_wild_env_BB0.5medium_mean26_var2	environment	0.52	1	0.63	0.4	1	0.35	1	0.75	0.5	0	26	2	replicate_23	0.178308823529412	0.692095588235294	0.129595588235294	0.663151402092454	1.2917844124162	0.808492411678188	0.576896238771489	1.45869165845009	0.518257613981351
56_wild_env_BB0.5medium	38_wild_env_BB0.5medium_mean26_var2	environment	0.52	1	0.63	0.4	1	0.35	1	0.75	0.5	0	26	2	replicate_24	0.224022878932316	0.669208770257388	0.106768350810296	0.663742776193218	1.2902109870541	0.811736001770079	0.576360281084383	1.46384884287776	0.510982525919087
56_wild_env_BB0.5medium	38_wild_env_BB0.5medium_mean26_var2	environment	0.52	1	0.63	0.4	1	0.35	1	0.75	0.5	0	26	2	replicate_25	0.226244343891403	0.647058823529412	0.126696832579186	0.660806735249713	1.29448579825138	0.803844973870167	0.58636803913356	1.45395814754212	0.519728341217164
56_wild_env_BB0.5medium	38_wild_env_BB0.5medium_mean26_var2	environment	0.52	1	0.63	0.4	1	0.35	1	0.75	0.5	0	26	2	replicate_26	0.184950135992747	0.672710788757933	0.14233907524932	0.676231168628406	1.28311066882225	0.81289554067773	0.589573888709024	1.4568056523997	0.507310271084917
56_wild_env_BB0.5medium	38_wild_env_BB0.5medium_mean26_var2	environment	0.52	1	0.63	0.4	1	0.35	1	0.75	0.5	0	26	2	replicate_27	0.192713326941515	0.667305848513902	0.139980824544583	0.666331038292207	1.29103795642897	0.809926853007089	0.583145706365009	1.46563155299479	0.503662675885248
56_wild_env_BB0.5medium	38_wild_env_BB0.5medium_mean26_var2	environment	0.52	1	0.63	0.4	1	0.35	1	0.75	0.5	0	26	2	replicate_28	0.20249776984835	0.666369313113292	0.131132917038359	0.675266670323514	1.29316517183772	0.797976940758344	0.586930786632342	1.46104693720463	0.51541264291319
56_wild_env_BB0.5medium	38_wild_env_BB0.5medium_mean26_var2	environment	0.52	1	0.63	0.4	1	0.35	1	0.75	0.5	0	26	2	replicate_29	0.176630434782609	0.664855072463768	0.158514492753623	0.671452491009578	1.28790403045264	0.806226391757725	0.593640434599836	1.45068574200282	0.516721405543214
56_wild_env_BB0.5medium	38_wild_env_BB0.5medium_mean26_var2	environment	0.52	1	0.63	0.4	1	0.35	1	0.75	0.5	0	26	2	replicate_30	0.211418376449599	0.658340767172168	0.130240856378234	0.678803484563668	1.27935826076973	0.816531372167399	0.581814232404849	1.46270816804131	0.50726205298728
56_wild_env_BB0.5medium	38_wild_env_BB0.5medium_mean27_var2	environment	0.52	1	0.63	0.4	1	0.35	1	0.75	0.5	0	27	2	replicate_01	0.188458070333634	0.679891794409378	0.131650135256988	0.671972001652708	1.28577840925502	0.810393699854547	0.583882478281093	1.45575664603976	0.510548658558812
56_wild_env_BB0.5medium	38_wild_env_BB0.5medium_mean27_var2	environment	0.52	1	0.63	0.4	1	0.35	1	0.75	0.5	0	27	2	replicate_02	0.207615593834995	0.680870353581142	0.111514052583862	0.672303813224051	1.28915227471537	0.805066891253555	0.57454341838474	1.46290136934552	0.511315793057636
56_wild_env_BB0.5medium	38_wild_env_BB0.5medium_mean27_var2	environment	0.52	1	0.63	0.4	1	0.35	1	0.75	0.5	0	27	2	replicate_03	0.224907063197026	0.645910780669145	0.129182156133829	0.666728288826267	1.28990362689781	0.820125437623881	0.581138056546458	1.46145125632742	0.510652694934196
56_wild_env_BB0.5medium	38_wild_env_BB0.5medium_mean27_var2	environment	0.52	1	0.63	0.4	1	0.35	1	0.75	0.5	0	27	2	replicate_04	0.192644483362522	0.67600700525394	0.131348511383538	0.67321189317647	1.28294134756467	0.806665813207802	0.584657340784993	1.45550803345015	0.513625576557928
56_wild_env_BB0.5medium	38_wild_env_BB0.5medium_mean27_var2	environment	0.52	1	0.63	0.4	1	0.35	1	0.75	0.5	0	27	2	replicate_05	0.215574548907882	0.666666666666667	0.117758784425451	0.671402453726228	1.29219524515227	0.808311844028999	0.58751294807275	1.46682667623314	0.493782937942915
56_wild_env_BB0.5medium	38_wild_env_BB0.5medium_mean27_var2	environment	0.52	1	0.63	0.4	1	0.35	1	0.75	0.5	0	27	2	replicate_06	0.189716312056738	0.677304964539007	0.132978723404255	0.658040081526627	1.28850629832352	0.821625321180069	0.582617652107073	1.45909204934363	0.507090469192563
56_wild_env_BB0.5medium	38_wild_env_BB0.5medium_mean27_var2	environment	0.52	1	0.63	0.4	1	0.35	1	0.75	0.5	0	27	2	replicate_07	0.20743301642178	0.659464131374244	0.133102852203976	0.665975975548323	1.28888421744893	0.811392824920806	0.581534040909403	1.46614378642205	0.497060362018738
56_wild_env_BB0.5medium	38_wild_env_BB0.5medium_mean27_var2	environment	0.52	1	0.63	0.4	1	0.35	1	0.75	0.5	0	27	2	replicate_08	0.202099737532808	0.664041994750656	0.133858267716535	0.669020457322537	1.28943923699617	0.807172309805293	0.585094306119206	1.45721172931462	0.521563315189502
56_wild_env_BB0.5medium	38_wild_env_BB0.5medium_mean27_var2	environment	0.52	1	0.63	0.4	1	0.35	1	0.75	0.5	0	27	2	replicate_09	0.206896551724138	0.666061705989111	0.127041742286751	0.671409632352583	1.28993775074802	0.809338589259999	0.581684470407878	1.46744678855894	0.50467877940764
56_wild_env_BB0.5medium	38_wild_env_BB0.5medium_mean27_var2	environment	0.52	1	0.63	0.4	1	0.35	1	0.75	0.5	0	27	2	replicate_10	0.206422018348624	0.661467889908257	0.132110091743119	0.662501341297187	1.28849496388498	0.819471164231624	0.580216914149413	1.46192707676858	0.513012629650185
56_wild_env_BB0.5medium	38_wild_env_BB0.5medium_mean27_var2	environment	0.52	1	0.63	0.4	1	0.35	1	0.75	0.5	0	27	2	replicate_11	0.225806451612903	0.654121863799283	0.120071684587814	0.676380661811774	1.2851498052951	0.795208551304398	0.582350937853016	1.45694926967439	0.508177155566971
56_wild_env_BB0.5medium	38_wild_env_BB0.5medium_mean27_var2	environment	0.52	1	0.63	0.4	1	0.35	1	0.75	0.5	0	27	2	replicate_12	0.178735105407883	0.675527039413382	0.145737855178735	0.660674007341908	1.29295433787637	0.809086315559824	0.582022382329259	1.45984902198768	0.505289161366568
56_wild_env_BB0.5medium	38_wild_env_BB0.5medium_mean27_var2	environment	0.52	1	0.63	0.4	1	0.35	1	0.75	0.5	0	27	2	replicate_13	0.194770063119928	0.66907123534716	0.136158701532913	0.666025663725399	1.28882999343682	0.812229604252229	0.586915767497294	1.45614400612527	0.513079653059628
56_wild_env_BB0.5medium	38_wild_env_BB0.5medium_mean27_var2	environment	0.52	1	0.63	0.4	1	0.35	1	0.75	0.5	0	27	2	replicate_14	0.199815837937385	0.665745856353591	0.134438305709024	0.662732993136386	1.29197785610357	0.814381616146597	0.575363102161022	1.46825834742627	0.506869489905614
56_wild_env_BB0.5medium	38_wild_env_BB0.5medium_mean27_var2	environment	0.52	1	0.63	0.4	1	0.35	1	0.75	0.5	0	27	2	replicate_15	0.22962962962963	0.633333333333333	0.137037037037037	0.663493947671291	1.28535168935363	0.817497992007794	0.579944106399184	1.46352049103047	0.509586921867013
56_wild_env_BB0.5medium	38_wild_env_BB0.5medium_mean27_var2	environment	0.52	1	0.63	0.4	1	0.35	1	0.75	0.5	0	27	2	replicate_16	0.188898836168308	0.672336615935542	0.13876454789615	0.676720968333139	1.28141345618189	0.816366613046588	0.579414868107376	1.45728282412619	0.513844629221462
56_wild_env_BB0.5medium	38_wild_env_BB0.5medium_mean27_var2	environment	0.52	1	0.63	0.4	1	0.35	1	0.75	0.5	0	27	2	replicate_17	0.230046948356808	0.654460093896714	0.115492957746479	0.662308004431657	1.28720360584918	0.818119248922245	0.573261853786908	1.46707890173787	0.504596944776547
56_wild_env_BB0.5medium	38_wild_env_BB0.5medium_mean27_var2	environment	0.52	1	0.63	0.4	1	0.35	1	0.75	0.5	0	27	2	replicate_18	0.220720720720721	0.666666666666667	0.112612612612613	0.668059941058418	1.28547341906497	0.817385196954813	0.586787795079118	1.45823774075176	0.50403945234836
56_wild_env_BB0.5medium	38_wild_env_BB0.5medium_mean27_var2	environment	0.52	1	0.63	0.4	1	0.35	1	0.75	0.5	0	27	2	replicate_19	0.208294062205467	0.689915174363808	0.101790763430726	0.665611793931458	1.28776648001606	0.81020721814955	0.578203535084682	1.45875078243823	0.510773083742808
56_wild_env_BB0.5medium	38_wild_env_BB0.5medium_mean27_var2	environment	0.52	1	0.63	0.4	1	0.35	1	0.75	0.5	0	27	2	replicate_20	0.177757520510483	0.69644484958979	0.125797629899727	0.663899312205356	1.2826945606105	0.821557216908358	0.588945834317617	1.45513496309662	0.512879249009004
56_wild_env_BB0.5medium	38_wild_env_BB0.5medium_mean27_var2	environment	0.52	1	0.63	0.4	1	0.35	1	0.75	0.5	0	27	2	replicate_21	0.206961429915334	0.679209783631232	0.113828786453434	0.674421188365929	1.28560912441697	0.806193670203241	0.572870380496377	1.46521011422079	0.507507731707176
56_wild_env_BB0.5medium	38_wild_env_BB0.5medium_mean27_var2	environment	0.52	1	0.63	0.4	1	0.35	1	0.75	0.5	0	27	2	replicate_22	0.212121212121212	0.667613636363636	0.120265151515152	0.672323675749586	1.28957112070436	0.799664462981951	0.587663466015309	1.45389478297897	0.51745728398934
56_wild_env_BB0.5medium	38_wild_env_BB0.5medium_mean27_var2	environment	0.52	1	0.63	0.4	1	0.35	1	0.75	0.5	0	27	2	replicate_23	0.172257479601088	0.703535811423391	0.124206708975521	0.664844246780171	1.28910644004706	0.806961496242892	0.574547658794874	1.46116482706308	0.523033890383574
56_wild_env_BB0.5medium	38_wild_env_BB0.5medium_mean27_var2	environment	0.52	1	0.63	0.4	1	0.35	1	0.75	0.5	0	27	2	replicate_24	0.208820882088209	0.647164716471647	0.144014401440144	0.670864631024321	1.28681627442661	0.804711538949729	0.579200502768877	1.45734243580163	0.512306807628376
56_wild_env_BB0.5medium	38_wild_env_BB0.5medium_mean27_var2	environment	0.52	1	0.63	0.4	1	0.35	1	0.75	0.5	0	27	2	replicate_25	0.216936251189343	0.657469077069458	0.125594671741199	0.665552059758237	1.28962559645204	0.810056975041691	0.572698284290822	1.46274580186898	0.517900474262162
56_wild_env_BB0.5medium	38_wild_env_BB0.5medium_mean27_var2	environment	0.52	1	0.63	0.4	1	0.35	1	0.75	0.5	0	27	2	replicate_26	0.194070080862534	0.672057502246181	0.133872416891285	0.674951557866431	1.28200745568393	0.811660278284966	0.578173366347356	1.46605190168371	0.51275794128726
56_wild_env_BB0.5medium	38_wild_env_BB0.5medium_mean27_var2	environment	0.52	1	0.63	0.4	1	0.35	1	0.75	0.5	0	27	2	replicate_27	0.191231343283582	0.666977611940298	0.141791044776119	0.669262388623195	1.28795860186018	0.81814658625924	0.58720397552815	1.4595567924825	0.520649822520593
56_wild_env_BB0.5medium	38_wild_env_BB0.5medium_mean27_var2	environment	0.52	1	0.63	0.4	1	0.35	1	0.75	0.5	0	27	2	replicate_28	0.179946284691137	0.700984780662489	0.119068934646374	0.665911390618852	1.28584039199338	0.8168755629528	0.57519648296776	1.46365970096531	0.506636472897575
56_wild_env_BB0.5medium	38_wild_env_BB0.5medium_mean27_var2	environment	0.52	1	0.63	0.4	1	0.35	1	0.75	0.5	0	27	2	replicate_29	0.23689138576779	0.642322097378277	0.120786516853933	0.672406169160221	1.29226810779874	0.803352446835998	0.59715520971927	1.4554091586679	0.512552040778
56_wild_env_BB0.5medium	38_wild_env_BB0.5medium_mean27_var2	environment	0.52	1	0.63	0.4	1	0.35	1	0.75	0.5	0	27	2	replicate_30	0.182893539581438	0.689717925386715	0.127388535031847	0.666888795617625	1.28760608546626	0.811982867693622	0.587547861461787	1.45965900845995	0.505916051585375
56_wild_env_BB0.5medium	38_wild_env_BB0.5medium_mean28_var2	environment	0.52	1	0.63	0.4	1	0.35	1	0.75	0.5	0	28	2	replicate_01	0.174766355140187	0.677570093457944	0.147663551401869	0.673614128036762	1.28542590815842	0.816687279781321	0.586041891384928	1.46602908467197	0.5017378359693
56_wild_env_BB0.5medium	38_wild_env_BB0.5medium_mean28_var2	environment	0.52	1	0.63	0.4	1	0.35	1	0.75	0.5	0	28	2	replicate_02	0.206093189964158	0.683691756272401	0.110215053763441	0.667956437894309	1.29092586076127	0.801736810548913	0.586423524558241	1.45741853031717	0.513624257203195
56_wild_env_BB0.5medium	38_wild_env_BB0.5medium_mean28_var2	environment	0.52	1	0.63	0.4	1	0.35	1	0.75	0.5	0	28	2	replicate_03	0.204873646209386	0.666967509025271	0.128158844765343	0.665482224009641	1.29176657346291	0.802319528236758	0.591300167990352	1.45085070369646	0.516568093360669
56_wild_env_BB0.5medium	38_wild_env_BB0.5medium_mean28_var2	environment	0.52	1	0.63	0.4	1	0.35	1	0.75	0.5	0	28	2	replicate_04	0.217111315547378	0.646734130634775	0.136154553817847	0.666813134298545	1.28691881556439	0.813283065578923	0.582144854918162	1.45567956753204	0.518598421876975
56_wild_env_BB0.5medium	38_wild_env_BB0.5medium_mean28_var2	environment	0.52	1	0.63	0.4	1	0.35	1	0.75	0.5	0	28	2	replicate_05	0.21832884097035	0.654088050314465	0.127583108715184	0.673144265007594	1.2882019807773	0.802977291533712	0.587446641716027	1.45754236585721	0.511198648507597
56_wild_env_BB0.5medium	38_wild_env_BB0.5medium_mean28_var2	environment	0.52	1	0.63	0.4	1	0.35	1	0.75	0.5	0	28	2	replicate_06	0.231788079470199	0.647114474929045	0.121097445600757	0.672193337762061	1.29022697018007	0.801896622070018	0.583957653138303	1.46282636478367	0.513452268931372
56_wild_env_BB0.5medium	38_wild_env_BB0.5medium_mean28_var2	environment	0.52	1	0.63	0.4	1	0.35	1	0.75	0.5	0	28	2	replicate_07	0.2	0.662443438914027	0.137556561085973	0.664507994402244	1.29350209196951	0.803271654671935	0.583506673769696	1.46003040259314	0.515225961891083
56_wild_env_BB0.5medium	38_wild_env_BB0.5medium_mean28_var2	environment	0.52	1	0.63	0.4	1	0.35	1	0.75	0.5	0	28	2	replicate_08	0.187901008249313	0.684692942254812	0.127406049495875	0.673956415854261	1.29008168910065	0.808714182056913	0.587483290002419	1.46251021161342	0.513314912046156
56_wild_env_BB0.5medium	38_wild_env_BB0.5medium_mean28_var2	environment	0.52	1	0.63	0.4	1	0.35	1	0.75	0.5	0	28	2	replicate_09	0.216619981325864	0.664799253034547	0.118580765639589	0.665552331608324	1.28282681625869	0.825898292354397	0.584112778674575	1.46165719496466	0.500465203918823
56_wild_env_BB0.5medium	38_wild_env_BB0.5medium_mean28_var2	environment	0.52	1	0.63	0.4	1	0.35	1	0.75	0.5	0	28	2	replicate_10	0.192449355432781	0.685082872928177	0.122467771639042	0.670147269434057	1.29499338634395	0.804856324300427	0.594761762435323	1.46158805943393	0.50680681266953
56_wild_env_BB0.5medium	38_wild_env_BB0.5medium_mean28_var2	environment	0.52	1	0.63	0.4	1	0.35	1	0.75	0.5	0	28	2	replicate_11	0.222222222222222	0.667600373482726	0.110177404295051	0.672110631307243	1.28964403837761	0.808592925441497	0.57846355762899	1.46681027028503	0.505727941585787
56_wild_env_BB0.5medium	38_wild_env_BB0.5medium_mean28_var2	environment	0.52	1	0.63	0.4	1	0.35	1	0.75	0.5	0	28	2	replicate_12	0.173214285714286	0.66875	0.158035714285714	0.666388653536888	1.28280452883587	0.822343211680388	0.582484898945285	1.46042670957392	0.504734831188077
56_wild_env_BB0.5medium	38_wild_env_BB0.5medium_mean28_var2	environment	0.52	1	0.63	0.4	1	0.35	1	0.75	0.5	0	28	2	replicate_13	0.181818181818182	0.694037145650049	0.124144672531769	0.67404513264334	1.2796759750257	0.82034199090916	0.576841682434449	1.46151483998305	0.512560830527935
56_wild_env_BB0.5medium	38_wild_env_BB0.5medium_mean28_var2	environment	0.52	1	0.63	0.4	1	0.35	1	0.75	0.5	0	28	2	replicate_14	0.209662716499544	0.672743846855059	0.117593436645397	0.661737963872279	1.29406862337013	0.808916398629683	0.580346549077058	1.46790964696087	0.501775406297315
56_wild_env_BB0.5medium	38_wild_env_BB0.5medium_mean28_var2	environment	0.52	1	0.63	0.4	1	0.35	1	0.75	0.5	0	28	2	replicate_15	0.193697868396664	0.666357738646895	0.139944392956441	0.663617002697027	1.29394727924466	0.799912081220045	0.583752275499425	1.45964228800374	0.515154796528523
56_wild_env_BB0.5medium	38_wild_env_BB0.5medium_mean28_var2	environment	0.52	1	0.63	0.4	1	0.35	1	0.75	0.5	0	28	2	replicate_16	0.202857142857143	0.66952380952381	0.127619047619048	0.660101768461423	1.29324716511334	0.812250325763567	0.588446505782427	1.45541434715153	0.506704706630497
56_wild_env_BB0.5medium	38_wild_env_BB0.5medium_mean28_var2	environment	0.52	1	0.63	0.4	1	0.35	1	0.75	0.5	0	28	2	replicate_17	0.216266173752311	0.671903881700554	0.111829944547135	0.675584341701359	1.28582725659199	0.817274707903527	0.591993795674288	1.45680199400469	0.51160546882955
56_wild_env_BB0.5medium	38_wild_env_BB0.5medium_mean28_var2	environment	0.52	1	0.63	0.4	1	0.35	1	0.75	0.5	0	28	2	replicate_18	0.218694885361552	0.651675485008818	0.12962962962963	0.671128709920253	1.28209392951818	0.829602746526215	0.596488888570869	1.45478873471802	0.508224575410479
56_wild_env_BB0.5medium	38_wild_env_BB0.5medium_mean28_var2	environment	0.52	1	0.63	0.4	1	0.35	1	0.75	0.5	0	28	2	replicate_19	0.188501413760603	0.668237511781338	0.143261074458058	0.667291229952889	1.28893422557392	0.81392221688782	0.580820595809919	1.45892584148734	0.513920580892825
56_wild_env_BB0.5medium	38_wild_env_BB0.5medium_mean28_var2	environment	0.52	1	0.63	0.4	1	0.35	1	0.75	0.5	0	28	2	replicate_20	0.189165950128977	0.668959587274291	0.141874462596733	0.666043465948597	1.28447682731864	0.821871807948331	0.586222343328975	1.4553591834545	0.51656152713373
56_wild_env_BB0.5medium	38_wild_env_BB0.5medium_mean28_var2	environment	0.52	1	0.63	0.4	1	0.35	1	0.75	0.5	0	28	2	replicate_21	0.191489361702128	0.669750231267345	0.138760407030527	0.666022954481881	1.28640064072734	0.808074489111669	0.58308020095844	1.45451300781145	0.504606085582351
56_wild_env_BB0.5medium	38_wild_env_BB0.5medium_mean28_var2	environment	0.52	1	0.63	0.4	1	0.35	1	0.75	0.5	0	28	2	replicate_22	0.19877408056042	0.683012259194396	0.118213660245184	0.669511331622156	1.28789303115877	0.809138096810573	0.579140931236701	1.45907341639444	0.517379142806712
56_wild_env_BB0.5medium	38_wild_env_BB0.5medium_mean28_var2	environment	0.52	1	0.63	0.4	1	0.35	1	0.75	0.5	0	28	2	replicate_23	0.211141060197664	0.65947888589398	0.129380053908356	0.670965563737184	1.29051811447459	0.801109131017842	0.581460502915592	1.45964538199877	0.517958643293612
56_wild_env_BB0.5medium	38_wild_env_BB0.5medium_mean28_var2	environment	0.52	1	0.63	0.4	1	0.35	1	0.75	0.5	0	28	2	replicate_24	0.220508166969147	0.660617059891107	0.118874773139746	0.677162600537259	1.28108084384578	0.81563226963285	0.586077976906531	1.45878752904337	0.501724634305966
56_wild_env_BB0.5medium	38_wild_env_BB0.5medium_mean28_var2	environment	0.52	1	0.63	0.4	1	0.35	1	0.75	0.5	0	28	2	replicate_25	0.188235294117647	0.693212669683258	0.118552036199095	0.666856267826348	1.28619245440227	0.816992769589198	0.584716727514677	1.45871868471635	0.511249520830557
56_wild_env_BB0.5medium	38_wild_env_BB0.5medium_mean28_var2	environment	0.52	1	0.63	0.4	1	0.35	1	0.75	0.5	0	28	2	replicate_26	0.212280701754386	0.651754385964912	0.135964912280702	0.675035919221001	1.28096280531753	0.820438421703595	0.584329714056064	1.45647566636048	0.518953710254222
56_wild_env_BB0.5medium	38_wild_env_BB0.5medium_mean28_var2	environment	0.52	1	0.63	0.4	1	0.35	1	0.75	0.5	0	28	2	replicate_27	0.180755395683453	0.704136690647482	0.115107913669065	0.669656627850915	1.28287023144392	0.811626614486306	0.580185500926356	1.46350374104858	0.502743433458166
56_wild_env_BB0.5medium	38_wild_env_BB0.5medium_mean28_var2	environment	0.52	1	0.63	0.4	1	0.35	1	0.75	0.5	0	28	2	replicate_28	0.204081632653061	0.649511978704525	0.146406388642413	0.671497707092914	1.28427264433327	0.817212211279825	0.590165798305593	1.46104511614997	0.514302127173494
56_wild_env_BB0.5medium	38_wild_env_BB0.5medium_mean28_var2	environment	0.52	1	0.63	0.4	1	0.35	1	0.75	0.5	0	28	2	replicate_29	0.224489795918367	0.655844155844156	0.119666048237477	0.664310463821776	1.29095152086057	0.805864067737395	0.592248814854415	1.45225536779542	0.516024876727358
56_wild_env_BB0.5medium	38_wild_env_BB0.5medium_mean28_var2	environment	0.52	1	0.63	0.4	1	0.35	1	0.75	0.5	0	28	2	replicate_30	0.193950177935943	0.676156583629893	0.129893238434164	0.671228899810193	1.28254859835503	0.818593412058691	0.57874354483618	1.46248512636724	0.51675517946251
56_wild_env_BB0.5medium	38_wild_env_BB0.5medium_mean29_var2	environment	0.52	1	0.63	0.4	1	0.35	1	0.75	0.5	0	29	2	replicate_01	0.200353045013239	0.676081200353045	0.123565754633716	0.673636811983966	1.28938991376652	0.802912467204601	0.585528139439616	1.46193628352124	0.514003154704656
56_wild_env_BB0.5medium	38_wild_env_BB0.5medium_mean29_var2	environment	0.52	1	0.63	0.4	1	0.35	1	0.75	0.5	0	29	2	replicate_02	0.230698529411765	0.65625	0.113051470588235	0.665218652943751	1.28655819061191	0.816728318356935	0.587738853547556	1.45508097114817	0.511630221069412
56_wild_env_BB0.5medium	38_wild_env_BB0.5medium_mean29_var2	environment	0.52	1	0.63	0.4	1	0.35	1	0.75	0.5	0	29	2	replicate_03	0.223584905660377	0.622641509433962	0.15377358490566	0.667427951332947	1.28575228808828	0.811111267476572	0.579745626059614	1.45848757890999	0.516513388516126
56_wild_env_BB0.5medium	38_wild_env_BB0.5medium_mean29_var2	environment	0.52	1	0.63	0.4	1	0.35	1	0.75	0.5	0	29	2	replicate_04	0.205776173285199	0.675992779783393	0.118231046931408	0.672097018721312	1.28616197234254	0.812316563560406	0.58254205347326	1.45390817189702	0.514172713936113
56_wild_env_BB0.5medium	38_wild_env_BB0.5medium_mean29_var2	environment	0.52	1	0.63	0.4	1	0.35	1	0.75	0.5	0	29	2	replicate_05	0.179889298892989	0.672509225092251	0.14760147601476	0.667763416088506	1.28538906887343	0.817506054996722	0.587813648060082	1.45985246480514	0.506589737869411
56_wild_env_BB0.5medium	38_wild_env_BB0.5medium_mean29_var2	environment	0.52	1	0.63	0.4	1	0.35	1	0.75	0.5	0	29	2	replicate_06	0.195402298850575	0.675508399646331	0.129089301503095	0.659075051730229	1.29215074155999	0.81489408415549	0.58758957335653	1.462243928432	0.503978637087441
56_wild_env_BB0.5medium	38_wild_env_BB0.5medium_mean29_var2	environment	0.52	1	0.63	0.4	1	0.35	1	0.75	0.5	0	29	2	replicate_07	0.2	0.677477477477477	0.122522522522523	0.668591801171528	1.29345293494806	0.807682870952681	0.586727289837698	1.46016608417141	0.513873322316523
56_wild_env_BB0.5medium	38_wild_env_BB0.5medium_mean29_var2	environment	0.52	1	0.63	0.4	1	0.35	1	0.75	0.5	0	29	2	replicate_08	0.206492335437331	0.696122633002705	0.0973850315599639	0.662836430480255	1.28942513524037	0.815099886735056	0.580954384037343	1.45881148320541	0.509281307677966
56_wild_env_BB0.5medium	38_wild_env_BB0.5medium_mean29_var2	environment	0.52	1	0.63	0.4	1	0.35	1	0.75	0.5	0	29	2	replicate_09	0.197916666666667	0.678977272727273	0.123106060606061	0.669448931945677	1.28420015041522	0.818594773872964	0.579238702142566	1.46193283773593	0.514838919256976
56_wild_env_BB0.5medium	38_wild_env_BB0.5medium_mean29_var2	environment	0.52	1	0.63	0.4	1	0.35	1	0.75	0.5	0	29	2	replicate_10	0.19757688723206	0.681267474370923	0.121155638397018	0.672361102882057	1.28936522722826	0.804939808455934	0.583996153838317	1.46390287727913	0.512824799998653
56_wild_env_BB0.5medium	38_wild_env_BB0.5medium_mean29_var2	environment	0.52	1	0.63	0.4	1	0.35	1	0.75	0.5	0	29	2	replicate_11	0.194713656387665	0.67488986784141	0.130396475770925	0.670625667918105	1.28766444280259	0.813649858353193	0.585374698539537	1.46110890698318	0.510778279759852
56_wild_env_BB0.5medium	38_wild_env_BB0.5medium_mean29_var2	environment	0.52	1	0.63	0.4	1	0.35	1	0.75	0.5	0	29	2	replicate_12	0.212175470008953	0.653536257833483	0.134288272157565	0.666443405029536	1.28861855028044	0.815009932198136	0.582802061447445	1.45869619468023	0.509736804101204
56_wild_env_BB0.5medium	38_wild_env_BB0.5medium_mean29_var2	environment	0.52	1	0.63	0.4	1	0.35	1	0.75	0.5	0	29	2	replicate_13	0.199817518248175	0.687043795620438	0.113138686131387	0.666212685624238	1.28149531831597	0.817151402931952	0.582804941853286	1.45412515953135	0.519338062126701
56_wild_env_BB0.5medium	38_wild_env_BB0.5medium_mean29_var2	environment	0.52	1	0.63	0.4	1	0.35	1	0.75	0.5	0	29	2	replicate_14	0.194418604651163	0.675348837209302	0.130232558139535	0.667310412297874	1.2862716369518	0.811516473443057	0.584141561092891	1.46325394916549	0.502234912495665
56_wild_env_BB0.5medium	38_wild_env_BB0.5medium_mean29_var2	environment	0.52	1	0.63	0.4	1	0.35	1	0.75	0.5	0	29	2	replicate_15	0.225490196078431	0.6524064171123	0.122103386809269	0.671766362453	1.2867808761962	0.814699513809162	0.592865870596438	1.46195837189362	0.499583205068984
56_wild_env_BB0.5medium	38_wild_env_BB0.5medium_mean29_var2	environment	0.52	1	0.63	0.4	1	0.35	1	0.75	0.5	0	29	2	replicate_16	0.229681978798587	0.661660777385159	0.108657243816254	0.672680244021072	1.28551085230407	0.810625984873616	0.588233219616996	1.46036979684907	0.502091687156839
56_wild_env_BB0.5medium	38_wild_env_BB0.5medium_mean29_var2	environment	0.52	1	0.63	0.4	1	0.35	1	0.75	0.5	0	29	2	replicate_17	0.208219178082192	0.643835616438356	0.147945205479452	0.662595376861537	1.29157168112352	0.81365737406295	0.58541487614502	1.45944071593179	0.506063951763631
56_wild_env_BB0.5medium	38_wild_env_BB0.5medium_mean29_var2	environment	0.52	1	0.63	0.4	1	0.35	1	0.75	0.5	0	29	2	replicate_18	0.222117202268431	0.642722117202268	0.135160680529301	0.680087707143221	1.28305665125164	0.811655362278996	0.581842520146351	1.46570165517429	0.5101814222193
56_wild_env_BB0.5medium	38_wild_env_BB0.5medium_mean29_var2	environment	0.52	1	0.63	0.4	1	0.35	1	0.75	0.5	0	29	2	replicate_19	0.234116623150566	0.655352480417755	0.11053089643168	0.669373760468445	1.28702888033499	0.808964578897757	0.580616322317537	1.46396406668453	0.506746177000708
56_wild_env_BB0.5medium	38_wild_env_BB0.5medium_mean29_var2	environment	0.52	1	0.63	0.4	1	0.35	1	0.75	0.5	0	29	2	replicate_20	0.2152466367713	0.648430493273543	0.136322869955157	0.669984680211486	1.28490200645913	0.809298309376524	0.574717008338237	1.46396375068766	0.514349323382076
56_wild_env_BB0.5medium	38_wild_env_BB0.5medium_mean29_var2	environment	0.52	1	0.63	0.4	1	0.35	1	0.75	0.5	0	29	2	replicate_21	0.20768526989936	0.680695333943275	0.111619396157365	0.667365537870421	1.28927961479179	0.810780692981005	0.583699558839979	1.4580400791689	0.514228528845848
56_wild_env_BB0.5medium	38_wild_env_BB0.5medium_mean29_var2	environment	0.52	1	0.63	0.4	1	0.35	1	0.75	0.5	0	29	2	replicate_22	0.211504424778761	0.658407079646018	0.130088495575221	0.671836778529116	1.28456092187457	0.81310705873993	0.579709698183523	1.46239109041576	0.506350329817163
56_wild_env_BB0.5medium	38_wild_env_BB0.5medium_mean29_var2	environment	0.52	1	0.63	0.4	1	0.35	1	0.75	0.5	0	29	2	replicate_23	0.208185053380783	0.657473309608541	0.134341637010676	0.676788866981111	1.28649279556922	0.803251704733309	0.582537282565022	1.45186645278724	0.530662640279853
56_wild_env_BB0.5medium	38_wild_env_BB0.5medium_mean29_var2	environment	0.52	1	0.63	0.4	1	0.35	1	0.75	0.5	0	29	2	replicate_24	0.23769730733519	0.648096564531105	0.114206128133705	0.670074006400533	1.29122987754029	0.80730100039405	0.581999680673621	1.46540101339625	0.507402824208402
56_wild_env_BB0.5medium	38_wild_env_BB0.5medium_mean29_var2	environment	0.52	1	0.63	0.4	1	0.35	1	0.75	0.5	0	29	2	replicate_25	0.205936920222635	0.677179962894249	0.116883116883117	0.670420844946715	1.28704933599807	0.813461227198792	0.581508858227239	1.45958016942233	0.513524852748274
56_wild_env_BB0.5medium	38_wild_env_BB0.5medium_mean29_var2	environment	0.52	1	0.63	0.4	1	0.35	1	0.75	0.5	0	29	2	replicate_26	0.199814126394052	0.66542750929368	0.134758364312268	0.670023113101052	1.28786914288497	0.815865086368242	0.58106868703227	1.45891478358483	0.517557349608073
56_wild_env_BB0.5medium	38_wild_env_BB0.5medium_mean29_var2	environment	0.52	1	0.63	0.4	1	0.35	1	0.75	0.5	0	29	2	replicate_27	0.202764976958525	0.682027649769585	0.115207373271889	0.667407952995183	1.28028412203947	0.818346666132897	0.57508375406056	1.46211129103628	0.515822892525245
56_wild_env_BB0.5medium	38_wild_env_BB0.5medium_mean29_var2	environment	0.52	1	0.63	0.4	1	0.35	1	0.75	0.5	0	29	2	replicate_28	0.183583406884378	0.709620476610768	0.106796116504854	0.671347531636574	1.28971896442437	0.801423471924273	0.596341647975705	1.45164796727612	0.521310733339703
56_wild_env_BB0.5medium	38_wild_env_BB0.5medium_mean29_var2	environment	0.52	1	0.63	0.4	1	0.35	1	0.75	0.5	0	29	2	replicate_29	0.183579335793358	0.690959409594096	0.125461254612546	0.670587606259602	1.29373465608584	0.795444437685755	0.592320097961126	1.4544096509167	0.5184478596518
56_wild_env_BB0.5medium	38_wild_env_BB0.5medium_mean29_var2	environment	0.52	1	0.63	0.4	1	0.35	1	0.75	0.5	0	29	2	replicate_30	0.214351425942962	0.647654093836247	0.137994480220791	0.668581592146256	1.28688649870626	0.813120082947643	0.579230944858309	1.46061382186718	0.518415498017908
56_wild_env_BB0.5medium	38_wild_env_BB0.5medium_mean30_var2	environment	0.52	1	0.63	0.4	1	0.35	1	0.75	0.5	0	30	2	replicate_01	0.211227402473834	0.666983824928639	0.121788772597526	0.667535713949525	1.28950932799473	0.807225550006142	0.581398977747734	1.46138437349876	0.517902331753047
56_wild_env_BB0.5medium	38_wild_env_BB0.5medium_mean30_var2	environment	0.52	1	0.63	0.4	1	0.35	1	0.75	0.5	0	30	2	replicate_02	0.239852398523985	0.644833948339483	0.115313653136531	0.671295245900737	1.28761386550602	0.811080627259654	0.592314676615631	1.45492365355632	0.508229329432921
56_wild_env_BB0.5medium	38_wild_env_BB0.5medium_mean30_var2	environment	0.52	1	0.63	0.4	1	0.35	1	0.75	0.5	0	30	2	replicate_03	0.205058717253839	0.673893405600723	0.121047877145438	0.665550103128983	1.288524576052	0.808481403399615	0.593983040498005	1.45091652392914	0.516387918523773
56_wild_env_BB0.5medium	38_wild_env_BB0.5medium_mean30_var2	environment	0.52	1	0.63	0.4	1	0.35	1	0.75	0.5	0	30	2	replicate_04	0.222222222222222	0.656565656565657	0.121212121212121	0.67479564090302	1.28432204278168	0.813308913218213	0.5846004760235	1.46289077801994	0.503268097087533
56_wild_env_BB0.5medium	38_wild_env_BB0.5medium_mean30_var2	environment	0.52	1	0.63	0.4	1	0.35	1	0.75	0.5	0	30	2	replicate_05	0.180645161290323	0.689400921658986	0.129953917050691	0.667558593686027	1.28612658468473	0.8145566737515	0.57763833384334	1.46016988405658	0.517637092480243
56_wild_env_BB0.5medium	38_wild_env_BB0.5medium_mean30_var2	environment	0.52	1	0.63	0.4	1	0.35	1	0.75	0.5	0	30	2	replicate_06	0.204651162790698	0.662325581395349	0.133023255813953	0.667271053428784	1.28637976006153	0.811832485987683	0.577897899941708	1.45661755183355	0.518090317122084
56_wild_env_BB0.5medium	38_wild_env_BB0.5medium_mean30_var2	environment	0.52	1	0.63	0.4	1	0.35	1	0.75	0.5	0	30	2	replicate_07	0.210859728506787	0.640723981900453	0.14841628959276	0.664759771415098	1.28680246028636	0.823141878308593	0.586392757374308	1.45531105519231	0.510184146883554
56_wild_env_BB0.5medium	38_wild_env_BB0.5medium_mean30_var2	environment	0.52	1	0.63	0.4	1	0.35	1	0.75	0.5	0	30	2	replicate_08	0.215808170515098	0.662522202486678	0.121669626998224	0.671022467478403	1.28444498370966	0.817250618558197	0.590436939334693	1.45138819211059	0.523309410356845
56_wild_env_BB0.5medium	38_wild_env_BB0.5medium_mean30_var2	environment	0.52	1	0.63	0.4	1	0.35	1	0.75	0.5	0	30	2	replicate_09	0.208672086720867	0.644986449864499	0.146341463414634	0.667696353553405	1.28834206966011	0.819182551214057	0.583624132489626	1.4658349395507	0.507560228129821
56_wild_env_BB0.5medium	38_wild_env_BB0.5medium_mean30_var2	environment	0.52	1	0.63	0.4	1	0.35	1	0.75	0.5	0	30	2	replicate_10	0.220640569395018	0.654804270462633	0.124555160142349	0.66547169875573	1.29175176156083	0.811850318527621	0.585687559411004	1.45557078332896	0.508004303519236
56_wild_env_BB0.5medium	38_wild_env_BB0.5medium_mean30_var2	environment	0.52	1	0.63	0.4	1	0.35	1	0.75	0.5	0	30	2	replicate_11	0.228864218616567	0.678906917164816	0.0922288642186166	0.662728271740842	1.28478017844376	0.815146831501522	0.572768053797192	1.46231077763816	0.511725058783397
56_wild_env_BB0.5medium	38_wild_env_BB0.5medium_mean30_var2	environment	0.52	1	0.63	0.4	1	0.35	1	0.75	0.5	0	30	2	replicate_12	0.205962059620596	0.691960252935863	0.102077687443541	0.667649104757134	1.28706782459218	0.810343790576505	0.593440003893413	1.45603252990761	0.503564343559912
56_wild_env_BB0.5medium	38_wild_env_BB0.5medium_mean30_var2	environment	0.52	1	0.63	0.4	1	0.35	1	0.75	0.5	0	30	2	replicate_13	0.216457960644007	0.656529516994633	0.12701252236136	0.678178447071614	1.28387138126837	0.813809953595752	0.587568524872698	1.45999444805912	0.506904452298317
56_wild_env_BB0.5medium	38_wild_env_BB0.5medium_mean30_var2	environment	0.52	1	0.63	0.4	1	0.35	1	0.75	0.5	0	30	2	replicate_14	0.200904977375566	0.702262443438914	0.0968325791855204	0.666276555606016	1.29002402393932	0.808756751961436	0.583948517956069	1.45717925508974	0.509991982415787
56_wild_env_BB0.5medium	38_wild_env_BB0.5medium_mean30_var2	environment	0.52	1	0.63	0.4	1	0.35	1	0.75	0.5	0	30	2	replicate_15	0.21307072515667	0.67591763652641	0.11101163831692	0.658160489024607	1.29255977411065	0.812840157239204	0.585180761508805	1.45603920342564	0.513829627708692
56_wild_env_BB0.5medium	38_wild_env_BB0.5medium_mean30_var2	environment	0.52	1	0.63	0.4	1	0.35	1	0.75	0.5	0	30	2	replicate_16	0.189059500959693	0.667946257197697	0.14299424184261	0.6600191751948	1.28989032403928	0.812425367021515	0.581134338326171	1.46398840433976	0.505574956914962
56_wild_env_BB0.5medium	38_wild_env_BB0.5medium_mean30_var2	environment	0.52	1	0.63	0.4	1	0.35	1	0.75	0.5	0	30	2	replicate_17	0.205529953917051	0.68110599078341	0.113364055299539	0.677514971599991	1.28843892082496	0.810710910754406	0.590099252876246	1.46332032828964	0.50284458420586
56_wild_env_BB0.5medium	38_wild_env_BB0.5medium_mean30_var2	environment	0.52	1	0.63	0.4	1	0.35	1	0.75	0.5	0	30	2	replicate_18	0.191650853889943	0.675521821631879	0.132827324478178	0.67003666926183	1.28349499358602	0.816043657446205	0.581635717449481	1.46041300444585	0.506027004242561
56_wild_env_BB0.5medium	38_wild_env_BB0.5medium_mean30_var2	environment	0.52	1	0.63	0.4	1	0.35	1	0.75	0.5	0	30	2	replicate_19	0.217674418604651	0.664186046511628	0.118139534883721	0.668438595256331	1.28575659803746	0.812162713708647	0.583011031697366	1.45966864350729	0.505510460706013
56_wild_env_BB0.5medium	38_wild_env_BB0.5medium_mean30_var2	environment	0.52	1	0.63	0.4	1	0.35	1	0.75	0.5	0	30	2	replicate_20	0.221621621621622	0.647747747747748	0.130630630630631	0.669588199216319	1.2887538260163	0.81460425540234	0.579250684497118	1.4626071415334	0.505654939453931
56_wild_env_BB0.5medium	38_wild_env_BB0.5medium_mean30_var2	environment	0.52	1	0.63	0.4	1	0.35	1	0.75	0.5	0	30	2	replicate_21	0.212365591397849	0.672043010752688	0.115591397849462	0.669540550031259	1.28819308934907	0.808007219929537	0.580755864187224	1.46229092892946	0.505472678455339
56_wild_env_BB0.5medium	38_wild_env_BB0.5medium_mean30_var2	environment	0.52	1	0.63	0.4	1	0.35	1	0.75	0.5	0	30	2	replicate_22	0.184701492537313	0.675373134328358	0.139925373134328	0.67579102592007	1.28960664122189	0.804502672225822	0.576813679802112	1.47402674196053	0.496150262806011
56_wild_env_BB0.5medium	38_wild_env_BB0.5medium_mean30_var2	environment	0.52	1	0.63	0.4	1	0.35	1	0.75	0.5	0	30	2	replicate_23	0.220055710306407	0.653667595171773	0.12627669452182	0.674927973649481	1.28662493045975	0.803512943152808	0.58429344627392	1.45912312194886	0.507668120657296
56_wild_env_BB0.5medium	38_wild_env_BB0.5medium_mean30_var2	environment	0.52	1	0.63	0.4	1	0.35	1	0.75	0.5	0	30	2	replicate_24	0.198752228163993	0.67825311942959	0.122994652406417	0.669558044899793	1.28443691745856	0.82053182628222	0.581750227700593	1.46195885421137	0.511476789048918
56_wild_env_BB0.5medium	38_wild_env_BB0.5medium_mean30_var2	environment	0.52	1	0.63	0.4	1	0.35	1	0.75	0.5	0	30	2	replicate_25	0.181303116147309	0.678942398489141	0.139754485363551	0.67081010465515	1.29108647276649	0.805231669792917	0.587895117629822	1.45977534258861	0.513334515150461
56_wild_env_BB0.5medium	38_wild_env_BB0.5medium_mean30_var2	environment	0.52	1	0.63	0.4	1	0.35	1	0.75	0.5	0	30	2	replicate_26	0.202714932126697	0.661538461538462	0.135746606334842	0.663695126849896	1.28573427197316	0.817585042282005	0.587507713206154	1.45247738975482	0.51884411804662
56_wild_env_BB0.5medium	38_wild_env_BB0.5medium_mean30_var2	environment	0.52	1	0.63	0.4	1	0.35	1	0.75	0.5	0	30	2	replicate_27	0.215271389144434	0.669733210671573	0.114995400183993	0.6682061236161	1.29303813091164	0.805513433849285	0.579801060912563	1.46059131651651	0.510486076749572
56_wild_env_BB0.5medium	38_wild_env_BB0.5medium_mean30_var2	environment	0.52	1	0.63	0.4	1	0.35	1	0.75	0.5	0	30	2	replicate_28	0.202001819836215	0.682438580527753	0.115559599636033	0.666145259222473	1.2809017365405	0.820642784308695	0.580809693994803	1.45134792533411	0.523606126527384
56_wild_env_BB0.5medium	38_wild_env_BB0.5medium_mean30_var2	environment	0.52	1	0.63	0.4	1	0.35	1	0.75	0.5	0	30	2	replicate_29	0.227106227106227	0.655677655677656	0.117216117216117	0.661570745425718	1.29131309494419	0.809868644973347	0.585751140757105	1.45832022590174	0.510972432390721
56_wild_env_BB0.5medium	38_wild_env_BB0.5medium_mean30_var2	environment	0.52	1	0.63	0.4	1	0.35	1	0.75	0.5	0	30	2	replicate_30	0.230769230769231	0.672161172161172	0.0970695970695971	0.675480306727465	1.28997141840403	0.801576793260878	0.582488037311091	1.46130445123664	0.507981401708913
